# Supplementary material for: Metabolic Interplay between the Asian Citrus Psyllid and Its Profftella Symbiont: An Achilles’ Heel of the Citrus Greening Insect Vector
Source: PLoS One. 2015 Nov 18;10(11):e0140826. doi: 10.1371/journal.pone.0140826 (PMC4651294; doi:10.1371/journal.pone.0140826)
Supplement: S1 Table — Normalized peptide spectral count numbers for all proteins identified in all biological samples—three replicates each CLas(+) and CLas(-) D.citri. Fold difference: CLas(+) average/CLas(-) average. (XLSX) [file pone.0140826.s002.xlsx]

## Sheet: All Proteins
S1 Table. Scaffold output of mascot data from whole insect peptide mass spectra. Normalized peptide spectral count numbers for all proteins identified in whole insect samples - three replicates each CLas(+) and CLas(-) whole adult D.citri. Fold difference: CLas(+) average/CLas(-) average.
Protein Description	Protein ID	Protein Size	Ttest p-value	CLas(+) 1	CLas(+) 2	CLas(+) 3	CLas(-) 1	CLas(-) 2	CLas(-) 3	CLas(+) average	CLas(-) average	Fold Difference
PREDICTED: 2-oxoglutarate dehydrogenase-like, mitochondrial [Diaphorina citri]	gi|662218743|ref|XP_008483416.1|	19 kDa	< 0.00010	33.361	33.856	33.51	0	0	0	33.5757	0	#DIV/0!
PREDICTED: peroxisomal multifunctional enzyme type 2-like, partial [Diaphorina citri]	gi|662223212|ref|XP_008485888.1|	10 kDa	< 0.00010	25.021	22.903	25.386	0	0	0	24.4367	0	#DIV/0!
PREDICTED: cuticle protein 7-like [Diaphorina citri]	gi|662185715|ref|XP_008478519.1| (+1)	17 kDa	< 0.00010	62.553	63.729	63.973	24.74	21.396	28.712	63.4183	24.9493	2.54188
Cluster of PREDICTED: dehydrogenase/reductase SDR family member 11-like isoform X3 [Diaphorina citri] (gi|662196745|ref|XP_008471417.1|)	gi|662196745|ref|XP_008471417.1| [2]	25 kDa	< 0.00010	33.361	33.856	33.51	18.802	18.478	19.483	33.5757	18.921	1.77452
PREDICTED: cubilin-like [Diaphorina citri]	gi|662188259|ref|XP_008487794.1|	159 kDa	< 0.00010	0	0	0	0.98958	0.97254	1.0254	0	0.99584	0
PREDICTED: golgin subfamily A member 1-like [Diaphorina citri]	gi|662213544|ref|XP_008480565.1|	49 kDa	< 0.00010	0	0	0	0.98958	0.97254	1.0254	0	0.99584	0
Cluster of PREDICTED: catalase-like [Diaphorina citri] (gi|662186809|ref|XP_008483979.1|)	gi|662186809|ref|XP_008483979.1| [2]	26 kDa	< 0.00010	6.2553	6.9704	6.0926	0	0	0	6.43943	0	#DIV/0!
PREDICTED: catalase-like [Diaphorina citri]	gi|662186809|ref|XP_008483979.1|	26 kDa	< 0.00010	6.2553	6.9704	6.0926	0	0	0	6.43943	0	#DIV/0!
PREDICTED: catalase-like, partial [Diaphorina citri]	gi|662225026|ref|XP_008486888.1|	10 kDa	< 0.00010	6.2553	6.9704	6.0926	0	0	0	6.43943	0	#DIV/0!
PREDICTED: glucose-induced degradation protein 8 homolog [Diaphorina citri]	gi|662204281|ref|XP_008475511.1|	27 kDa	< 0.00010	4.1702	3.9831	4.0618	1.9792	1.9451	2.0509	4.0717	1.99173	2.0443
Cluster of PREDICTED: larval/pupal cuticle protein H1C-like [Diaphorina citri] (gi|662220340|ref|XP_008484300.1|)	gi|662220340|ref|XP_008484300.1|	18 kDa	< 0.00010	27.106	27.881	24.371	0.98958	0.97254	3.0763	26.4527	1.67947	15.7506
PREDICTED: larval/pupal cuticle protein H1C-like [Diaphorina citri]	gi|662220340|ref|XP_008484300.1|	18 kDa	< 0.00010	27.106	27.881	24.371	0.98958	0.97254	3.0763	26.4527	1.67947	15.7506
PREDICTED: uncharacterized protein LOC103507057 [Diaphorina citri]	gi|662193612|ref|XP_008469719.1|	16 kDa	< 0.00010	0	0	0	5.9375	5.8353	5.1272	0	5.63333	0
PREDICTED: ester hydrolase C11orf54 homolog [Diaphorina citri]	gi|662184106|ref|XP_008470095.1|	33 kDa	< 0.00010	15.638	13.941	15.232	1.9792	1.9451	2.0509	14.937	1.99173	7.4995
PREDICTED: uncharacterized protein LOC103512635 [Diaphorina citri]	gi|662204499|ref|XP_008475627.1|	20 kDa	< 0.00010	7.2978	7.9661	8.1235	2.9687	2.9176	3.0763	7.7958	2.98753	2.60944
PREDICTED: cytoplasmic dynein 1 intermediate chain-like [Diaphorina citri]	gi|662211039|ref|XP_008479190.1|	18 kDa	< 0.00010	0	0	0	7.9167	6.8078	7.1781	0	7.30087	0
PREDICTED: uncharacterized protein LOC103520384 [Diaphorina citri]	gi|662186751|ref|XP_008483698.1|	22 kDa	< 0.00010	2.0851	1.9915	2.0309	0	0	0	2.03583	0	#DIV/0!
PREDICTED: uncharacterized protein LOC103520463 [Diaphorina citri]	gi|662186769|ref|XP_008483784.1|	77 kDa	0.00011	4.1702	3.9831	4.0618	2.9687	2.9176	3.0763	4.0717	2.98753	1.3629
Cluster of PREDICTED: LOW QUALITY PROTEIN: SWI/SNF complex subunit SMARCC2-like, partial [Diaphorina citri] (gi|662198096|ref|XP_008472156.1|)	gi|662198096|ref|XP_008472156.1| [2]	86 kDa	0.00013	10.425	9.9577	9.139	15.833	15.561	15.382	9.84057	15.592	0.631129
PREDICTED: proteoglycan 4-like [Diaphorina citri]	gi|662189087|ref|XP_008488247.1|	78 kDa	0.00014	20.851	20.911	16.247	51.458	57.38	52.297	19.3363	53.7117	0.360002
PREDICTED: esterase FE4-like [Diaphorina citri]	gi|662210807|ref|XP_008479062.1|	62 kDa	0.00014	27.106	29.873	27.417	13.854	11.671	12.305	28.132	12.61	2.23093
Cluster of PREDICTED: skin secretory protein xP2-like [Diaphorina citri] (gi|662207240|ref|XP_008477116.1|)	gi|662207240|ref|XP_008477116.1| [3]	23 kDa	0.00018	59.425	56.759	61.942	39.583	38.902	38.967	59.3753	39.1507	1.51659
PREDICTED: pupal cuticle protein-like [Diaphorina citri]	gi|662207244|ref|XP_008477118.1|	41 kDa	0.00019	36.489	34.852	34.525	26.719	27.231	26.661	35.2887	26.8703	1.31329
Cluster of PREDICTED: cytochrome b-c1 complex subunit Rieske, mitochondrial-like [Diaphorina citri] (gi|662190340|ref|XP_008467930.1|)	gi|662190340|ref|XP_008467930.1|	24 kDa	0.00019	0	0	0	3.9583	4.8627	5.1272	0	4.6494	0
PREDICTED: cytochrome b-c1 complex subunit Rieske, mitochondrial-like [Diaphorina citri]	gi|662190340|ref|XP_008467930.1|	24 kDa	0.00019	0	0	0	3.9583	4.8627	5.1272	0	4.6494	0
PREDICTED: group XV phospholipase A2-like [Diaphorina citri]	gi|662211160|ref|XP_008479256.1|	51 kDa	0.00021	0	0	0	3.9583	3.8902	3.0763	0	3.6416	0
PREDICTED: uncharacterized protein LOC103521004 [Diaphorina citri]	gi|662220393|ref|XP_008484331.1|	14 kDa	0.00025	85.488	84.64	78.189	48.489	46.682	42.043	82.7723	45.738	1.80971
PREDICTED: probable medium-chain specific acyl-CoA dehydrogenase, mitochondrial [Diaphorina citri]	gi|662190906|ref|XP_008468241.1|	27 kDa	0.00028	88.616	94.598	93.42	65.312	62.243	59.475	92.2113	62.3433	1.47909
PREDICTED: dehydrogenase/reductase SDR family member 11-like isoform X3 [Diaphorina citri]	gi|662196745|ref|XP_008471417.1| (+1)	25 kDa	0.00028	25.021	25.89	26.401	17.812	15.561	16.407	25.7707	16.5933	1.55307
PREDICTED: uncharacterized protein LOC103511588 [Diaphorina citri]	gi|662202476|ref|XP_008474535.1|	120 kDa	0.0003	0	0.99577	1.0154	9.8958	7.7804	9.2289	0.67039	8.96837	0.0747505
PREDICTED: ADP-ribosylation factor 2-like, partial [Diaphorina citri]	gi|662218609|ref|XP_008483344.1|	14 kDa	0.00033	4.1702	2.9873	4.0618	10.885	9.7254	11.28	3.73977	10.6301	0.351808
PREDICTED: catalase-like [Diaphorina citri]	gi|662204495|ref|XP_008475625.1|	13 kDa	0.00034	26.064	29.873	25.386	54.427	51.545	58.45	27.1077	54.8073	0.494599
Cluster of PREDICTED: uncharacterized protein LOC103515368 [Diaphorina citri] (gi|662209831|ref|XP_008478531.1|)	gi|662209831|ref|XP_008478531.1|	127 kDa	0.00037	15.638	16.928	16.247	7.9167	9.7254	9.2289	16.271	8.957	1.81657
PREDICTED: uncharacterized protein LOC103515368 [Diaphorina citri]	gi|662209831|ref|XP_008478531.1|	127 kDa	0.00037	15.638	16.928	16.247	7.9167	9.7254	9.2289	16.271	8.957	1.81657
Cluster of PREDICTED: LOW QUALITY PROTEIN: transferrin-like [Diaphorina citri] (gi|662195076|ref|XP_008470513.1|)	gi|662195076|ref|XP_008470513.1| [2]	81 kDa	0.00038	510.85	542.69	512.8	404.74	389.99	399.92	522.113	398.217	1.31113
PREDICTED: replication factor C subunit 3 [Diaphorina citri]	gi|662186013|ref|XP_008480000.1|	49 kDa	0.00041	17.723	16.928	19.293	6.9271	3.8902	4.1018	17.9813	4.97303	3.61577
PREDICTED: microtubule-associated protein futsch-like [Diaphorina citri]	gi|662189635|ref|XP_008467553.1|	143 kDa	0.00046	0	0	0	2.9687	3.8902	4.1018	0	3.65357	0
PREDICTED: 60S ribosomal protein L35 [Diaphorina citri]	gi|662201264|ref|XP_008473881.1|	15 kDa	0.00048	8.3403	8.9619	10.154	1.9792	0	1.0254	9.15207	1.00153	9.13805
PREDICTED: uncharacterized protein LOC103509115 [Diaphorina citri]	gi|662197676|ref|XP_008471928.1|	15 kDa	0.0005	3.1276	3.9831	3.0463	12.865	10.698	13.331	3.38567	12.298	0.275302
PREDICTED: LOW QUALITY PROTEIN: transferrin-like [Diaphorina citri]	gi|662195076|ref|XP_008470513.1|	81 kDa	0.00051	488.95	522.78	491.47	384.95	366.65	378.39	501.067	376.663	1.33028
PREDICTED: LOW QUALITY PROTEIN: uncharacterized family 31 glucosidase KIAA1161 [Diaphorina citri]	gi|662197016|ref|XP_008471565.1|	101 kDa	0.00052	14.596	14.936	14.216	5.9375	7.7804	5.1272	14.5827	6.2817	2.32145
PREDICTED: N(4)-(beta-N-acetylglucosaminyl)-L-asparaginase-like [Diaphorina citri]	gi|662183628|ref|XP_008467482.1|	27 kDa	0.00052	8.3403	9.9577	10.154	17.812	20.423	19.483	9.484	19.2393	0.492948
PREDICTED: LOW QUALITY PROTEIN: ubiquitin-like [Diaphorina citri]	gi|662187180|ref|XP_008485840.1|	11 kDa	0.00054	89.659	99.577	95.451	60.364	51.545	53.323	94.8957	55.0773	1.72295
PREDICTED: calcium-transporting ATPase sarcoplasmic/endoplasmic reticulum type-like, partial [Diaphorina citri]	gi|662225048|ref|XP_008486901.1|	12 kDa	0.00058	0	0	0	4.9479	5.8353	4.1018	0	4.96167	0
PREDICTED: pro-resilin-like [Diaphorina citri]	gi|662218078|ref|XP_008483050.1|	14 kDa	0.00059	67.765	59.746	60.926	34.635	32.094	36.916	62.8123	34.5483	1.8181
PREDICTED: uncharacterized protein LOC103516159 [Diaphorina citri]	gi|662211322|ref|XP_008479342.1|	12 kDa	0.00068	7.2978	6.9704	4.0618	18.802	20.423	17.432	6.11	18.8857	0.323526
putative mitochondrial cytochrome c oxidase polypeptide Va [Diaphorina citri]	gi|110671474|gb|ABG81988.1|	18 kDa	0.00069	70.893	74.682	68.034	50.469	45.71	49.221	71.203	48.4667	1.46911
Cluster of PREDICTED: eukaryotic translation initiation factor 3 subunit E [Diaphorina citri] (gi|662208741|ref|XP_008477936.1|)	gi|662208741|ref|XP_008477936.1|	44 kDa	0.00069	1.0425	0.99577	0	5.9375	4.8627	6.1526	0.679423	5.65093	0.120232
PREDICTED: eukaryotic translation initiation factor 3 subunit E [Diaphorina citri]	gi|662208741|ref|XP_008477936.1|	44 kDa	0.00069	1.0425	0.99577	0	5.9375	4.8627	6.1526	0.679423	5.65093	0.120232
PREDICTED: transferrin-like [Diaphorina citri]	gi|662195104|ref|XP_008470528.1|	32 kDa	0.0007	236.66	257.9	243.71	176.15	179.92	165.1	246.09	173.723	1.41656
PREDICTED: prohormone-4 [Diaphorina citri]	gi|662190465|ref|XP_008468001.1|	30 kDa	0.0007	1.0425	0.99577	1.0154	6.9271	5.8353	5.1272	1.01789	5.9632	0.170695
PREDICTED: myosin-9-like [Diaphorina citri]	gi|662204822|ref|XP_008475801.1|	67 kDa	0.00074	63.595	63.729	63.973	51.458	54.462	50.246	63.7657	52.0553	1.22496
PREDICTED: skin secretory protein xP2-like [Diaphorina citri]	gi|662207246|ref|XP_008477119.1|	48 kDa	0.00078	69.85	68.708	67.019	44.531	44.737	51.272	68.5257	46.8467	1.46277
Cluster of PREDICTED: dynein beta chain, ciliary-like [Diaphorina citri] (gi|662183389|ref|XP_008485687.1|)	gi|662183389|ref|XP_008485687.1|	555 kDa	0.00079	2.0851	0	1.0154	7.9167	6.8078	7.1781	1.0335	7.30087	0.141559
PREDICTED: dynein beta chain, ciliary-like [Diaphorina citri]	gi|662183389|ref|XP_008485687.1|	555 kDa	0.00079	2.0851	0	1.0154	7.9167	6.8078	7.1781	1.0335	7.30087	0.141559
Cluster of PREDICTED: LOW QUALITY PROTEIN: spectrin beta chain, non-erythrocytic 1-like [Diaphorina citri] (gi|662184817|ref|XP_008473865.1|)	gi|662184817|ref|XP_008473865.1|	437 kDa	0.00081	55.255	77.67	46.71	197.92	195.48	237.9	59.8783	210.433	0.284548
PREDICTED: LOW QUALITY PROTEIN: spectrin beta chain, non-erythrocytic 1-like [Diaphorina citri]	gi|662184817|ref|XP_008473865.1|	437 kDa	0.00081	55.255	77.67	46.71	197.92	195.48	237.9	59.8783	210.433	0.284548
PREDICTED: NADH dehydrogenase [ubiquinone] flavoprotein 1, mitochondrial-like [Diaphorina citri]	gi|662184493|ref|XP_008472090.1|	28 kDa	0.00082	28.149	29.873	28.432	16.823	15.561	19.483	28.818	17.289	1.66684
PREDICTED: myosin heavy chain, muscle-like [Diaphorina citri]	gi|662222223|ref|XP_008485345.1|	20 kDa	0.00083	329.44	362.46	347.28	455.21	441.53	437.86	346.393	444.867	0.778645
Cluster of PREDICTED: uncharacterized protein LOC103517985 [Diaphorina citri] (gi|662214818|ref|XP_008481258.1|)	gi|662214818|ref|XP_008481258.1|	105 kDa	0.00083	10.425	11.949	9.139	19.792	18.478	20.509	10.5043	19.593	0.536127
PREDICTED: uncharacterized protein LOC103517985 [Diaphorina citri]	gi|662214818|ref|XP_008481258.1|	105 kDa	0.00083	10.425	11.949	9.139	19.792	18.478	20.509	10.5043	19.593	0.536127
PREDICTED: uncharacterized protein LOC103504974 [Diaphorina citri]	gi|662189540|ref|XP_008467501.1|	64 kDa	0.00089	46.914	42.818	46.71	71.25	82.666	78.959	45.4807	77.625	0.585902
Cluster of PREDICTED: troponin T, partial [Diaphorina citri] (gi|662207368|ref|XP_008477184.1|)	gi|662207368|ref|XP_008477184.1|	43 kDa	0.00091	261.68	249.94	239.64	181.09	174.09	189.71	250.42	181.63	1.37874
PREDICTED: troponin T, partial [Diaphorina citri]	gi|662207368|ref|XP_008477184.1|	43 kDa	0.00091	261.68	249.94	239.64	181.09	174.09	189.71	250.42	181.63	1.37874
PREDICTED: tRNA methyltransferase 112 homolog [Diaphorina citri]	gi|662211707|ref|XP_008479555.1|	14 kDa	0.00096	2.0851	2.9873	3.0463	0	0	0	2.70623	0	#DIV/0!
Cluster of PREDICTED: esterase FE4-like isoform X2 [Diaphorina citri] (gi|662212984|ref|XP_008480256.1|)	gi|662212984|ref|XP_008480256.1| [2]	62 kDa	0.0011	95.914	91.61	103.57	55.417	58.353	64.603	97.0313	59.4577	1.63194
PREDICTED: esterase FE4-like isoform X2 [Diaphorina citri]	gi|662212984|ref|XP_008480256.1|	62 kDa	0.0011	95.914	91.61	103.57	55.417	58.353	64.603	97.0313	59.4577	1.63194
PREDICTED: importin-7-like [Diaphorina citri]	gi|662211916|ref|XP_008479663.1|	80 kDa	0.0011	6.2553	3.9831	7.1081	16.823	15.561	14.356	5.78217	15.58	0.371128
Cluster of flavin-containing monooxygenase, PedG-like protein [Candidatus Profftella armatura] (gi|527122300|gb|AGS06825.1|)	gi|527122300|gb|AGS06825.1| [3]	50 kDa	0.0011	14.596	12.945	14.216	3.9583	4.8627	1.0254	13.919	3.28213	4.24084
flavin-containing monooxygenase, PedG-like protein [Candidatus Profftella armatura]	gi|527122300|gb|AGS06825.1| (+2)	50 kDa	0.0011	14.596	12.945	14.216	3.9583	4.8627	1.0254	13.919	3.28213	4.24084
PREDICTED: uncharacterized protein LOC103521042 [Diaphorina citri]	gi|662220460|ref|XP_008484367.1|	39 kDa	0.0012	76.106	72.691	69.05	55.417	51.545	53.323	72.6157	53.4283	1.35912
Cluster of PREDICTED: ATPase inhibitor mai-2, mitochondrial-like isoform X2 [Diaphorina citri] (gi|662213515|ref|XP_008480549.1|)	gi|662213515|ref|XP_008480549.1| [3]	10 kDa	0.0012	36.489	33.856	34.525	21.771	25.286	24.611	34.9567	23.8893	1.46328
PREDICTED: ATPase inhibitor mai-2, mitochondrial-like isoform X2 [Diaphorina citri]	gi|662213515|ref|XP_008480549.1|	10 kDa	0.0012	36.489	33.856	34.525	21.771	25.286	24.611	34.9567	23.8893	1.46328
PREDICTED: ATPase inhibitor mai-2, mitochondrial-like isoform X1 [Diaphorina citri]	gi|662213511|ref|XP_008480547.1| (+1)	12 kDa	0.0012	36.489	33.856	34.525	21.771	25.286	24.611	34.9567	23.8893	1.46328
PREDICTED: papilin-like [Diaphorina citri]	gi|662192387|ref|XP_008469049.1|	37 kDa	0.0012	32.319	32.86	29.448	22.76	21.396	22.56	31.5423	22.2387	1.41836
PREDICTED: flavin reductase (NADPH) [Diaphorina citri]	gi|662196315|ref|XP_008471183.1|	13 kDa	0.0012	48.999	56.759	58.896	20.781	26.259	27.687	54.8847	24.909	2.20341
PREDICTED: tubulin alpha-1 chain-like [Diaphorina citri]	gi|662203982|ref|XP_008475351.1|	34 kDa	0.0012	93.829	99.577	96.467	73.229	62.243	66.653	96.6243	67.375	1.43413
Cluster of PREDICTED: LOW QUALITY PROTEIN: myosin heavy chain, non-muscle-like, partial [Diaphorina citri] (gi|662208115|ref|XP_008477592.1|)	gi|662208115|ref|XP_008477592.1| [2]	248 kDa	0.0013	79.233	86.632	94.436	131.61	128.38	141.51	86.767	133.833	0.648321
PREDICTED: LOW QUALITY PROTEIN: myosin heavy chain, non-muscle-like, partial [Diaphorina citri]	gi|662208115|ref|XP_008477592.1|	248 kDa	0.0013	79.233	86.632	94.436	131.61	128.38	141.51	86.767	133.833	0.648321
PREDICTED: lamin Dm0-like, partial [Diaphorina citri]	gi|662225568|ref|XP_008487188.1|	19 kDa	0.0013	45.872	47.797	46.71	35.625	30.149	33.839	46.793	33.2043	1.40924
PREDICTED: E3 ubiquitin-protein ligase Bre1-like [Diaphorina citri]	gi|662210283|ref|XP_008478774.1|	78 kDa	0.0013	0	0.99577	0	16.823	20.423	13.331	0.331923	16.859	0.0196882
PREDICTED: NF-kappa-B inhibitor cactus [Diaphorina citri]	gi|662188239|ref|XP_008487783.1|	34 kDa	0.0013	4.1702	4.9788	5.0772	0.98958	1.9451	1.0254	4.74207	1.32003	3.5924
PREDICTED: glycerol kinase [Diaphorina citri]	gi|662192512|ref|XP_008469116.1|	57 kDa	0.0014	16.681	15.932	13.201	5.9375	4.8627	3.0763	15.2713	4.6255	3.30155
PREDICTED: peroxiredoxin-6-like [Diaphorina citri]	gi|662206083|ref|XP_008476486.1|	14 kDa	0.0014	10.425	8.9619	10.154	15.833	14.588	14.356	9.84697	14.9257	0.659734
PREDICTED: multiple inositol polyphosphate phosphatase 1 [Diaphorina citri]	gi|662205521|ref|XP_008476177.1|	33 kDa	0.0014	6.2553	4.9788	6.0926	0.98958	1.9451	2.0509	5.77557	1.66186	3.47536
PREDICTED: LOW QUALITY PROTEIN: calphotin-like [Diaphorina citri]	gi|662189625|ref|XP_008467548.1|	89 kDa	0.0015	234.57	226.04	207.15	160.31	159.5	159.97	222.587	159.927	1.3918
PREDICTED: mediator of RNA polymerase II transcription subunit 23-like [Diaphorina citri]	gi|662184337|ref|XP_008471300.1|	136 kDa	0.0015	0	0	0	1.9792	2.9176	2.0509	0	2.3159	0
PREDICTED: ribonuclease H1 [Diaphorina citri]	gi|662208902|ref|XP_008478028.1|	24 kDa	0.0015	10.425	7.9661	7.1081	0	0	1.0254	8.49973	0.3418	24.8676
Cluster of PREDICTED: heat shock 70 kDa protein F, mitochondrial-like [Diaphorina citri] (gi|662209994|ref|XP_008478620.1|)	gi|662209994|ref|XP_008478620.1| [4]	70 kDa	0.0016	351.34	317.65	322.91	239.48	221.74	245.08	330.633	235.433	1.40436
PREDICTED: heat shock 70 kDa protein F, mitochondrial-like [Diaphorina citri]	gi|662209994|ref|XP_008478620.1|	70 kDa	0.0016	351.34	317.65	322.91	239.48	221.74	245.08	330.633	235.433	1.40436
molecular chaperone DnaK [Candidatus Profftella armatura]	gi|527122389|gb|AGS06914.1| (+2)	70 kDa	0.0016	351.34	317.65	322.91	239.48	221.74	245.08	330.633	235.433	1.40436
PREDICTED: bifunctional 3'-phosphoadenosine 5'-phosphosulfate synthase-like [Diaphorina citri]	gi|662214143|ref|XP_008480889.1|	23 kDa	0.0016	33.361	31.865	30.463	19.792	15.561	20.509	31.8963	18.6207	1.71295
PREDICTED: nucleoplasmin-like protein ANO39 [Diaphorina citri]	gi|662205752|ref|XP_008476302.1|	22 kDa	0.0016	54.212	50.784	54.834	36.615	35.984	41.018	53.2767	37.8723	1.40674
PREDICTED: alpha,alpha-trehalose-phosphate synthase [UDP-forming]-like [Diaphorina citri]	gi|662191741|ref|XP_008468697.1|	16 kDa	0.0016	15.638	14.936	13.201	4.9479	3.8902	7.1781	14.5917	5.33873	2.73317
PREDICTED: alanine aminotransferase 2 [Diaphorina citri]	gi|662205880|ref|XP_008476374.1|	51 kDa	0.0017	268.98	251.93	261.98	219.69	205.21	211.24	260.963	212.047	1.23069
PREDICTED: OV-16 antigen-like [Diaphorina citri]	gi|662192847|ref|XP_008469299.1|	13 kDa	0.0017	16.681	17.924	17.262	9.8958	11.671	12.305	17.289	11.2906	1.53127
PREDICTED: myb-like protein X [Diaphorina citri]	gi|662204627|ref|XP_008475694.1|	94 kDa	0.0017	3.1276	1.9915	3.0463	0	0	0	2.7218	0	#DIV/0!
PREDICTED: polyubiquitin-B-like, partial [Diaphorina citri]	gi|662193799|ref|XP_008469821.1|	39 kDa	0.0018	89.659	99.577	95.451	65.312	51.545	53.323	94.8957	56.7267	1.67286
PREDICTED: 2-oxoglutarate dehydrogenase-like, mitochondrial [Diaphorina citri]	gi|662209925|ref|XP_008478580.1|	20 kDa	0.0018	62.553	68.708	70.065	47.5	39.874	42.043	67.1087	43.139	1.55564
PREDICTED: glucosylceramidase-like [Diaphorina citri]	gi|662183453|ref|XP_008487526.1|	62 kDa	0.0018	0	0.99577	0	5.9375	4.8627	4.1018	0.331923	4.96733	0.0668212
Cluster of PREDICTED: mitochondrial-processing peptidase subunit beta, partial [Diaphorina citri] (gi|662203811|ref|XP_008475257.1|)	gi|662203811|ref|XP_008475257.1|	50 kDa	0.0019	455.59	436.15	427.5	371.09	350.12	368.13	439.747	363.113	1.21105
PREDICTED: mitochondrial-processing peptidase subunit beta, partial [Diaphorina citri]	gi|662203811|ref|XP_008475257.1|	50 kDa	0.0019	455.59	436.15	427.5	371.09	350.12	368.13	439.747	363.113	1.21105
Cluster of PREDICTED: LOW QUALITY PROTEIN: twitchin-like [Diaphorina citri] (gi|662204028|ref|XP_008475375.1|)	gi|662204028|ref|XP_008475375.1| [2]	685 kDa	0.002	552.55	654.22	602.16	813.44	824.72	854.19	602.977	830.783	0.725793
PREDICTED: dystonin-like [Diaphorina citri]	gi|662185050|ref|XP_008475087.1|	781 kDa	0.002	162.64	195.17	177.7	335.47	389.99	428.63	178.503	384.697	0.464011
malate dehydrogenase [Candidatus Profftella armatura]	gi|527122248|gb|AGS06773.1| (+3)	37 kDa	0.002	27.106	22.903	19.293	6.9271	5.8353	7.1781	23.1007	6.64683	3.47544
PREDICTED: sodium/potassium-transporting ATPase subunit beta-2-like, partial [Diaphorina citri]	gi|662224814|ref|XP_008486769.1|	26 kDa	0.002	12.511	9.9577	10.154	3.9583	3.8902	5.1272	10.8742	4.32523	2.51414
PREDICTED: uncharacterized protein LOC103508761 [Diaphorina citri]	gi|662196994|ref|XP_008471552.1|	23 kDa	0.002	7.2978	6.9704	6.0926	3.9583	2.9176	3.0763	6.78693	3.3174	2.04586
PREDICTED: 5-methylcytosine rRNA methyltransferase NSUN4-like [Diaphorina citri]	gi|662213232|ref|XP_008480393.1|	16 kDa	0.002	8.3403	6.9704	11.17	0	0	0	8.8269	0	#DIV/0!
PREDICTED: LOW QUALITY PROTEIN: twitchin-like [Diaphorina citri]	gi|662204028|ref|XP_008475375.1|	685 kDa	0.0021	548.38	648.24	597.08	803.54	814.02	843.94	597.9	820.5	0.728702
Cluster of PREDICTED: methionine--tRNA ligase, cytoplasmic-like [Diaphorina citri] (gi|662200630|ref|XP_008473534.1|)	gi|662200630|ref|XP_008473534.1| [2]	125 kDa	0.0021	1.0425	0.99577	0	4.9479	5.8353	4.1018	0.679423	4.96167	0.136934
PREDICTED: methionine--tRNA ligase, cytoplasmic-like [Diaphorina citri]	gi|662200630|ref|XP_008473534.1|	125 kDa	0.0021	1.0425	0.99577	0	4.9479	5.8353	4.1018	0.679423	4.96167	0.136934
Cluster of PREDICTED: uncharacterized protein LOC103512885 [Diaphorina citri] (gi|662204989|ref|XP_008475891.1|)	gi|662204989|ref|XP_008475891.1|	18 kDa	0.0021	2.0851	1.9915	3.0463	0	0	0	2.3743	0	#DIV/0!
PREDICTED: ATPase ASNA1 homolog [Diaphorina citri]	gi|662195891|ref|XP_008470952.1|	39 kDa	0.0021	0	0	0	4.9479	4.8627	3.0763	0	4.29563	0
Cluster of PREDICTED: 28S ribosomal protein S9, mitochondrial-like, partial [Diaphorina citri] (gi|662218886|ref|XP_008483494.1|)	gi|662218886|ref|XP_008483494.1|	22 kDa	0.0021	5.2127	4.9788	5.0772	1.9792	0	1.0254	5.08957	1.00153	5.08177
PREDICTED: 28S ribosomal protein S9, mitochondrial-like, partial [Diaphorina citri]	gi|662218886|ref|XP_008483494.1|	22 kDa	0.0021	5.2127	4.9788	5.0772	1.9792	0	1.0254	5.08957	1.00153	5.08177
F0F1 ATP synthase subunit beta [Candidatus Profftella armatura]	gi|527122375|gb|AGS06900.1| (+2)	51 kDa	0.0022	66.723	62.733	60.926	39.583	35.984	26.661	63.4607	34.076	1.86233
PREDICTED: cell wall protein IFF6-like [Diaphorina citri]	gi|662192086|ref|XP_008468886.1|	56 kDa	0.0022	12.511	10.953	12.185	4.9479	4.8627	7.1781	11.883	5.6629	2.09839
PREDICTED: electron transfer flavoprotein subunit beta-like [Diaphorina citri]	gi|662197766|ref|XP_008471978.1|	8 kDa	0.0022	20.851	19.915	21.324	14.844	16.533	16.407	20.6967	15.928	1.29939
PREDICTED: protein msta, isoform A-like [Diaphorina citri]	gi|662186565|ref|XP_008482772.1|	62 kDa	0.0022	4.1702	3.9831	3.0463	0	0	1.0254	3.7332	0.3418	10.9222
PREDICTED: paramyosin [Diaphorina citri]	gi|662196919|ref|XP_008471512.1|	132 kDa	0.0024	680.78	754.79	759.55	940.1	907.38	910.59	731.707	919.357	0.79589
PREDICTED: probable 4-coumarate--CoA ligase 1 [Diaphorina citri]	gi|662190838|ref|XP_008468202.1|	41 kDa	0.0024	109.47	114.51	114.74	87.083	76.831	89.213	112.907	84.3757	1.33814
putative ribosomal protein L18e [Diaphorina citri]	gi|110671444|gb|ABG81973.1| (+1)	22 kDa	0.0024	18.766	16.928	18.278	26.719	25.286	23.585	17.9907	25.1967	0.71401
PREDICTED: uncharacterized protein LOC103519847 [Diaphorina citri]	gi|662218274|ref|XP_008483156.1|	18 kDa	0.0024	5.2127	4.9788	6.0926	1.9792	2.9176	2.0509	5.42803	2.3159	2.34381
PREDICTED: importin-7-like [Diaphorina citri]	gi|662211912|ref|XP_008479661.1|	37 kDa	0.0024	1.0425	1.9915	0	5.9375	6.8078	8.2035	1.01133	6.98293	0.144829
PREDICTED: cathepsin L1-like [Diaphorina citri]	gi|662220866|ref|XP_008484592.1|	42 kDa	0.0025	102.17	102.56	108.65	139.53	158.52	142.54	104.46	146.863	0.711274
PREDICTED: uncharacterized protein LOC103515448 [Diaphorina citri]	gi|662209982|ref|XP_008478613.1|	26 kDa	0.0025	18.766	19.915	26.401	47.5	42.792	39.992	21.694	43.428	0.499539
PREDICTED: DNA damage-binding protein 1 [Diaphorina citri]	gi|662195240|ref|XP_008470602.1|	103 kDa	0.0025	1.0425	2.9873	2.0309	6.9271	7.7804	6.1526	2.02023	6.95337	0.29054
Cluster of PREDICTED: uncharacterized protein LOC103513387 [Diaphorina citri] (gi|662205985|ref|XP_008476433.1|)	gi|662205985|ref|XP_008476433.1|	35 kDa	0.0025	1.0425	0	1.0154	5.9375	4.8627	4.1018	0.685967	4.96733	0.138096
PREDICTED: uncharacterized protein LOC103513387 [Diaphorina citri]	gi|662205985|ref|XP_008476433.1|	35 kDa	0.0025	1.0425	0	1.0154	5.9375	4.8627	4.1018	0.685967	4.96733	0.138096
PREDICTED: dehydrogenase/reductase SDR family member 11-like [Diaphorina citri]	gi|662196739|ref|XP_008471414.1|	10 kDa	0.0025	10.425	8.9619	9.139	2.9687	2.9176	5.1272	9.50863	3.67117	2.59008
arginine kinase, partial [Diaphorina citri]	gi|296278819|gb|ADH04350.1|	28 kDa	0.0026	116.76	123.47	120.84	96.979	82.666	86.137	120.357	88.594	1.35852
PREDICTED: glucose-6-phosphate 1-dehydrogenase-like [Diaphorina citri]	gi|662209927|ref|XP_008478581.1|	61 kDa	0.0026	74.021	72.691	77.173	53.437	60.298	59.475	74.6283	57.7367	1.29256
Cluster of PREDICTED: catenin alpha [Diaphorina citri] (gi|662187218|ref|XP_008486042.1|)	gi|662187218|ref|XP_008486042.1|	96 kDa	0.0026	1.0425	1.9915	3.0463	7.9167	10.698	11.28	2.02677	9.9649	0.203391
PREDICTED: catenin alpha [Diaphorina citri]	gi|662187218|ref|XP_008486042.1|	96 kDa	0.0026	1.0425	1.9915	3.0463	7.9167	10.698	11.28	2.02677	9.9649	0.203391
PREDICTED: uncharacterized protein DDB_G0288805 [Diaphorina citri]	gi|662192759|ref|XP_008469251.1|	26 kDa	0.0026	13.553	8.9619	15.232	33.646	29.176	37.941	12.5823	33.5877	0.374611
PREDICTED: eukaryotic translation initiation factor 4E-like isoform X1 [Diaphorina citri]	gi|662195534|ref|XP_008470762.1|	20 kDa	0.0026	8.3403	6.9704	10.154	15.833	14.588	16.407	8.48823	15.6093	0.543792
PREDICTED: probable hydroxyacid-oxoacid transhydrogenase, mitochondrial [Diaphorina citri]	gi|662185144|ref|XP_008475568.1|	51 kDa	0.0027	71.935	63.729	69.05	50.469	52.517	52.297	68.238	51.761	1.31833
PREDICTED: cuticle protein 12.5-like [Diaphorina citri]	gi|662207236|ref|XP_008477113.1|	21 kDa	0.0027	99.042	87.627	86.312	46.51	52.517	60.501	90.9937	53.176	1.71118
PREDICTED: low molecular weight phosphotyrosine protein phosphatase 1-like isoform X1 [Diaphorina citri]	gi|662204334|ref|XP_008475540.1|	27 kDa	0.0028	1.0425	0	0	2.9687	3.8902	3.0763	0.3475	3.31173	0.10493
PREDICTED: seprase-like, partial [Diaphorina citri]	gi|662220419|ref|XP_008484345.1|	21 kDa	0.0028	0	1.9915	1.0154	5.9375	6.8078	5.1272	1.0023	5.9575	0.168242
Cluster of PREDICTED: LOW QUALITY PROTEIN: bifunctional 3'-phosphoadenosine 5'-phosphosulfate synthase-like [Diaphorina citri] (gi|662214145|ref|XP_008480890.1|)	gi|662214145|ref|XP_008480890.1| [2]	55 kDa	0.0029	136.57	137.42	115.76	81.146	62.243	71.781	129.917	71.7233	1.81136
PREDICTED: putative leucine-rich repeat-containing protein DDB_G0290503 [Diaphorina citri]	gi|662186889|ref|XP_008484380.1|	82 kDa	0.0029	44.829	54.767	45.695	14.844	13.616	24.611	48.4303	17.6903	2.73767
PREDICTED: glycogenin-1-like [Diaphorina citri]	gi|662191133|ref|XP_008468367.1|	33 kDa	0.003	10.425	9.9577	10.154	0	0	4.1018	10.1789	1.36727	7.44471
PREDICTED: NADH dehydrogenase [ubiquinone] 1 alpha subcomplex subunit 7-like [Diaphorina citri]	gi|662200564|ref|XP_008473497.1|	10 kDa	0.003	68.808	62.733	60.926	48.489	46.682	49.221	64.1557	48.1307	1.33295
PREDICTED: delta-aminolevulinic acid dehydratase [Diaphorina citri]	gi|662206972|ref|XP_008476966.1|	27 kDa	0.003	25.021	28.877	27.417	17.812	12.643	14.356	27.105	14.937	1.81462
Cluster of PREDICTED: WD repeat and FYVE domain-containing protein 2-like [Diaphorina citri] (gi|662212120|ref|XP_008479775.1|)	gi|662212120|ref|XP_008479775.1|	57 kDa	0.003	0	0	1.0154	3.9583	4.8627	6.1526	0.338467	4.9912	0.0678127
PREDICTED: WD repeat and FYVE domain-containing protein 2-like [Diaphorina citri]	gi|662212120|ref|XP_008479775.1|	57 kDa	0.003	0	0	1.0154	3.9583	4.8627	6.1526	0.338467	4.9912	0.0678127
PREDICTED: apolipoprotein O-like isoform X1 [Diaphorina citri]	gi|662191297|ref|XP_008468458.1| (+1)	28 kDa	0.0031	52.127	52.776	49.757	45.521	43.764	45.119	51.5533	44.8013	1.15071
PREDICTED: LOW QUALITY PROTEIN: cuticle protein 38-like [Diaphorina citri]	gi|662219879|ref|XP_008484045.1|	22 kDa	0.0031	46.914	49.788	46.71	35.625	32.094	37.941	47.804	35.22	1.3573
PREDICTED: uncharacterized protein LOC103505876 [Diaphorina citri]	gi|662191323|ref|XP_008468470.1|	34 kDa	0.0031	6.2553	5.9746	9.139	0.98958	0	0	7.12297	0.32986	21.5939
PREDICTED: O-acetyl-ADP-ribose deacetylase MACROD1-like, partial [Diaphorina citri]	gi|662204008|ref|XP_008475365.1|	26 kDa	0.0031	18.766	18.92	15.232	27.708	25.286	26.661	17.6393	26.5517	0.66434
PREDICTED: nesprin-3-like [Diaphorina citri]	gi|662214219|ref|XP_008480932.1|	26 kDa	0.0031	0	0	0	2.9687	4.8627	5.1272	0	4.31953	0
PREDICTED: uncharacterized protein F02A9.4b-like [Diaphorina citri]	gi|662189125|ref|XP_008488268.1|	22 kDa	0.0031	3.1276	2.9873	4.0618	0	0	1.0254	3.39223	0.3418	9.92461
PREDICTED: activator of 90 kDa heat shock protein ATPase homolog 1, partial [Diaphorina citri]	gi|662213554|ref|XP_008480569.1|	34 kDa	0.0031	3.1276	2.9873	4.0618	0	0	1.0254	3.39223	0.3418	9.92461
30S ribosomal protein S1 [Candidatus Profftella armatura]	gi|527122431|gb|AGS06956.1| (+2)	64 kDa	0.0032	44.829	45.805	43.664	24.74	30.149	32.814	44.766	29.2343	1.53128
Cluster of PREDICTED: glutathione S-transferase-like isoform X2 [Diaphorina citri] (gi|662203696|ref|XP_008475194.1|)	gi|662203696|ref|XP_008475194.1| [2]	24 kDa	0.0032	6.2553	6.9704	4.0618	11.875	12.643	14.356	5.7625	12.958	0.444706
Cluster of PREDICTED: uncharacterized protein LOC103512729 isoform X3 [Diaphorina citri] (gi|662204694|ref|XP_008475731.1|)	gi|662204694|ref|XP_008475731.1| [3]	19 kDa	0.0033	9.3829	7.9661	11.17	0.98958	2.9176	3.0763	9.50633	2.32783	4.08378
PREDICTED: uncharacterized protein LOC103512729 isoform X3 [Diaphorina citri]	gi|662204694|ref|XP_008475731.1|	19 kDa	0.0033	9.3829	7.9661	11.17	0.98958	2.9176	3.0763	9.50633	2.32783	4.08378
PREDICTED: uncharacterized protein LOC103512729 isoform X1 [Diaphorina citri]	gi|662204690|ref|XP_008475728.1| (+1)	19 kDa	0.0033	9.3829	7.9661	11.17	0.98958	2.9176	3.0763	9.50633	2.32783	4.08378
PREDICTED: serine/threonine-protein phosphatase 2A 55 kDa regulatory subunit B beta isoform-like [Diaphorina citri]	gi|662198155|ref|XP_008472187.1|	38 kDa	0.0033	8.3403	8.9619	7.1081	3.9583	4.8627	4.1018	8.13677	4.3076	1.88893
Cluster of PREDICTED: uncharacterized protein LOC103515697, partial [Diaphorina citri] (gi|662210427|ref|XP_008478853.1|)	gi|662210427|ref|XP_008478853.1|	24 kDa	0.0033	0	0	0	6.9271	4.8627	4.1018	0	5.2972	0
PREDICTED: uncharacterized protein LOC103515697, partial [Diaphorina citri]	gi|662210427|ref|XP_008478853.1|	24 kDa	0.0033	0	0	0	6.9271	4.8627	4.1018	0	5.2972	0
PREDICTED: elongation factor G, mitochondrial [Diaphorina citri]	gi|662210486|ref|XP_008478885.1|	84 kDa	0.0034	29.191	30.869	24.371	7.9167	7.7804	14.356	28.1437	10.0177	2.80939
Cluster of PREDICTED: heat shock 70 kDa protein cognate 4-like [Diaphorina citri] (gi|662223938|ref|XP_008486283.1|)	gi|662223938|ref|XP_008486283.1| [3]	36 kDa	0.0035	162.64	164.3	161.45	136.56	138.1	147.66	162.797	140.773	1.15645
PREDICTED: troponin C, isoform 1-like [Diaphorina citri]	gi|662192123|ref|XP_008468906.1|	18 kDa	0.0035	84.446	75.678	67.019	108.85	108.92	117.93	75.7143	111.9	0.676625
alkyl hydroperoxide reductase [Candidatus Profftella armatura]	gi|527122396|gb|AGS06921.1| (+3)	21 kDa	0.0036	88.616	78.666	87.328	64.323	66.133	61.526	84.87	63.994	1.32622
PREDICTED: basigin [Diaphorina citri]	gi|662214991|ref|XP_008481353.1|	29 kDa	0.0036	40.659	42.818	37.571	26.719	27.231	30.763	40.3493	28.2377	1.42892
PREDICTED: succinyl-CoA ligase [ADP-forming] subunit beta, mitochondrial [Diaphorina citri]	gi|662194219|ref|XP_008470049.1|	48 kDa	0.0037	189.74	177.25	187.86	147.45	154.63	158.94	184.95	153.673	1.20353
PREDICTED: uncharacterized protein LOC103508928 [Diaphorina citri]	gi|662197323|ref|XP_008471732.1|	16 kDa	0.0037	19.808	21.907	19.293	13.854	15.561	14.356	20.336	14.5903	1.3938
PREDICTED: uncharacterized protein LOC103524429 [Diaphorina citri]	gi|662188023|ref|XP_008487666.1|	119 kDa	0.0038	30.234	31.865	35.54	21.771	21.396	23.585	32.5463	22.2507	1.46271
PREDICTED: pleckstrin homology-like domain family A member 1 [Diaphorina citri]	gi|662195832|ref|XP_008470921.1|	19 kDa	0.0038	0	1.9915	0	10.885	13.616	8.2035	0.663833	10.9015	0.0608938
PREDICTED: twitchin-like [Diaphorina citri]	gi|662204680|ref|XP_008475723.1|	161 kDa	0.0039	203.3	241.97	230.5	295.88	300.52	317.89	225.257	304.763	0.73912
Cluster of PREDICTED: cytochrome c oxidase subunit 5A, mitochondrial [Diaphorina citri] (gi|662199549|ref|XP_008472941.1|)	gi|662199549|ref|XP_008472941.1| [6]	18 kDa	0.0039	80.276	89.619	80.22	61.354	51.545	59.475	83.3717	57.458	1.451
PREDICTED: uncharacterized protein LOC103514982 [Diaphorina citri]	gi|662185642|ref|XP_008478124.1|	48 kDa	0.0039	32.319	27.881	32.494	17.812	17.506	21.534	30.898	18.9507	1.63044
PREDICTED: uncharacterized protein LOC103509627 [Diaphorina citri]	gi|662198682|ref|XP_008472474.1|	199 kDa	0.0039	13.553	15.932	14.216	37.604	38.902	52.297	14.567	42.9343	0.339286
PREDICTED: plexin A3-like isoform X1 [Diaphorina citri]	gi|662201820|ref|XP_008474176.1| (+1)	36 kDa	0.0039	48.999	52.776	52.803	60.364	65.16	64.603	51.526	63.3757	0.813025
PREDICTED: uncharacterized protein LOC103504970 [Diaphorina citri]	gi|662189536|ref|XP_008467499.1|	25 kDa	0.0039	4.1702	5.9746	11.17	20.781	21.396	25.636	7.10493	22.6043	0.314317
PREDICTED: uncharacterized protein LOC103511788 [Diaphorina citri]	gi|662202868|ref|XP_008474747.1|	37 kDa	0.0039	6.2553	6.9704	10.154	0	0	1.0254	7.79323	0.3418	22.8006
yellow-c-like protein, partial [Diaphorina citri]	gi|110456529|gb|ABG74720.1|	12 kDa	0.0042	44.829	43.814	37.571	28.698	23.341	25.636	42.0713	25.8917	1.6249
PREDICTED: beta-taxilin-like, partial [Diaphorina citri]	gi|662212848|ref|XP_008480179.1|	79 kDa	0.0042	11.468	12.945	10.154	3.9583	5.8353	6.1526	11.5223	5.3154	2.16773
PREDICTED: clavesin-1-like [Diaphorina citri]	gi|662185838|ref|XP_008479107.1|	27 kDa	0.0042	0	0.99577	0	2.9687	2.9176	4.1018	0.331923	3.32937	0.0996956
Cluster of PREDICTED: putative leucine-rich repeat-containing protein DDB_G0290503 [Diaphorina citri] (gi|662186861|ref|XP_008484244.1|)	gi|662186861|ref|XP_008484244.1| [2]	55 kDa	0.0043	48.999	59.746	46.71	18.802	16.533	27.687	51.8183	21.0073	2.46668
PREDICTED: putative leucine-rich repeat-containing protein DDB_G0290503 [Diaphorina citri]	gi|662186861|ref|XP_008484244.1|	55 kDa	0.0043	48.999	59.746	46.71	18.802	16.533	27.687	51.8183	21.0073	2.46668
Cluster of PREDICTED: tenascin-like [Diaphorina citri] (gi|662195994|ref|XP_008471007.1|)	gi|662195994|ref|XP_008471007.1| [4]	111 kDa	0.0043	65.68	63.729	63.973	82.135	82.666	93.315	64.4607	86.0387	0.749206
PREDICTED: LOW QUALITY PROTEIN: hemocytin-like [Diaphorina citri]	gi|662197443|ref|XP_008471801.1|	314 kDa	0.0043	52.127	49.788	56.865	31.667	36.957	26.661	52.9267	31.7617	1.66637
PREDICTED: Y-box-binding protein 3-like [Diaphorina citri]	gi|662194839|ref|XP_008470384.1|	13 kDa	0.0043	17.723	15.932	14.216	28.698	30.149	36.916	15.957	31.921	0.49989
PREDICTED: transitional endoplasmic reticulum ATPase-like, partial [Diaphorina citri]	gi|662222357|ref|XP_008485419.1|	35 kDa	0.0043	46.914	44.809	51.787	59.375	60.298	61.526	47.8367	60.3997	0.792002
PREDICTED: V-type proton ATPase subunit D [Diaphorina citri]	gi|662194221|ref|XP_008470051.1|	28 kDa	0.0043	0	0	1.0154	4.9479	5.8353	8.2035	0.338467	6.3289	0.0534795
PREDICTED: uncharacterized protein LOC103506625 [Diaphorina citri]	gi|662192743|ref|XP_008469242.1|	15 kDa	0.0044	4.1702	2.9873	4.0618	8.9062	9.7254	7.1781	3.73977	8.60323	0.434693
PREDICTED: alanine--tRNA ligase, cytoplasmic-like [Diaphorina citri]	gi|662213433|ref|XP_008480503.1|	73 kDa	0.0045	11.468	11.949	10.154	5.9375	7.7804	6.1526	11.1903	6.6235	1.68949
PREDICTED: coiled-coil domain-containing protein 25 [Diaphorina citri]	gi|662213355|ref|XP_008480461.1|	25 kDa	0.0045	12.511	12.945	11.17	8.9062	7.7804	7.1781	12.2087	7.9549	1.53474
PREDICTED: LOW QUALITY PROTEIN: bifunctional 3'-phosphoadenosine 5'-phosphosulfate synthase-like [Diaphorina citri]	gi|662214145|ref|XP_008480890.1|	55 kDa	0.0046	127.19	132.44	106.62	74.219	54.462	68.704	122.083	65.795	1.85551
PREDICTED: nesprin-1-like [Diaphorina citri]	gi|662204639|ref|XP_008475700.1|	219 kDa	0.0046	12.511	19.915	11.17	33.646	45.71	39.992	14.532	39.7827	0.365285
PREDICTED: succinate-semialdehyde dehydrogenase, mitochondrial-like [Diaphorina citri]	gi|662204026|ref|XP_008475373.1|	16 kDa	0.0047	17.723	13.941	13.201	6.9271	5.8353	7.1781	14.955	6.64683	2.24994
PREDICTED: cathepsin W-like [Diaphorina citri]	gi|662213188|ref|XP_008480369.1|	21 kDa	0.0048	9.3829	0	0	19.792	23.341	22.56	3.12763	21.8977	0.14283
PREDICTED: ATP synthase subunit alpha, mitochondrial-like, partial [Diaphorina citri]	gi|662222159|ref|XP_008485307.1|	25 kDa	0.0049	304.42	291.76	336.11	235.52	235.36	218.42	310.763	229.767	1.35252
Cluster of putative ubiquitin/ribosomal protein S27Ae fusion protein [Diaphorina citri] (gi|110671414|gb|ABG81958.1|)	gi|110671414|gb|ABG81958.1| [4]	18 kDa	0.0049	106.34	123.47	111.7	77.187	54.462	68.704	113.837	66.7843	1.70454
PREDICTED: dihydrolipoyllysine-residue succinyltransferase component of 2-oxoglutarate dehydrogenase complex, mitochondrial-like [Diaphorina citri]	gi|662215771|ref|XP_008481785.1|	24 kDa	0.0049	80.276	66.716	71.081	45.521	51.545	46.145	72.691	47.737	1.52274
PREDICTED: serine protease inhibitor A3N-like [Diaphorina citri]	gi|662193953|ref|XP_008469906.1|	16 kDa	0.0049	1.0425	0	0	4.9479	3.8902	3.0763	0.3475	3.97147	0.0874992
PREDICTED: protein lingerer-like [Diaphorina citri]	gi|662212836|ref|XP_008480173.1|	13 kDa	0.0049	1.0425	0.99577	0	3.9583	2.9176	3.0763	0.679423	3.3174	0.204806
PREDICTED: glutathione S-transferase-like isoform X2 [Diaphorina citri]	gi|662203696|ref|XP_008475194.1|	24 kDa	0.005	6.2553	6.9704	4.0618	11.875	11.671	14.356	5.7625	12.634	0.45611
Cluster of PREDICTED: phosphoglycerate kinase isoform X1 [Diaphorina citri] (gi|662201250|ref|XP_008473873.1|)	gi|662201250|ref|XP_008473873.1| [2]	45 kDa	0.0051	351.34	335.57	346.26	285	267.45	237.9	344.39	263.45	1.30723
PREDICTED: phosphoglycerate kinase isoform X1 [Diaphorina citri]	gi|662201250|ref|XP_008473873.1|	45 kDa	0.0051	351.34	335.57	346.26	285	267.45	237.9	344.39	263.45	1.30723
putative ubiquitin/ribosomal protein S27Ae fusion protein [Diaphorina citri]	gi|110671414|gb|ABG81958.1| (+1)	18 kDa	0.0051	94.871	116.5	98.498	63.333	45.71	58.45	103.29	55.831	1.85004
PREDICTED: GTP:AMP phosphotransferase AK3, mitochondrial [Diaphorina citri]	gi|662212946|ref|XP_008480235.1| (+1)	26 kDa	0.0051	60.467	59.746	60.926	51.458	54.462	49.221	60.3797	51.7137	1.16758
PREDICTED: probable monodehydroascorbate reductase, cytoplasmic isoform 1 [Diaphorina citri]	gi|662211658|ref|XP_008479527.1|	27 kDa	0.0051	16.681	14.936	13.201	3.9583	7.7804	7.1781	14.9393	6.3056	2.36922
Cluster of PREDICTED: uncharacterized protein LOC103506617 [Diaphorina citri] (gi|662192729|ref|XP_008469235.1|)	gi|662192729|ref|XP_008469235.1| [2]	22 kDa	0.0051	10.425	8.9619	10.154	15.833	15.561	13.331	9.84697	14.9083	0.660501
PREDICTED: uncharacterized protein LOC103507240 [Diaphorina citri]	gi|662193969|ref|XP_008469915.1|	16 kDa	0.0052	35.446	31.865	30.463	14.844	13.616	21.534	32.5913	16.6647	1.95571
PREDICTED: pyruvate carboxylase, mitochondrial-like [Diaphorina citri]	gi|662192943|ref|XP_008469353.1|	120 kDa	0.0053	449.34	444.11	455.93	393.85	391.94	417.35	449.793	401.047	1.12155
PREDICTED: tropomyosin-1, isoforms 33/34-like isoform X1 [Diaphorina citri]	gi|662207450|ref|XP_008477228.1| (+1)	53 kDa	0.0053	187.66	184.22	171.61	128.65	119.62	145.61	181.163	131.293	1.37984
PREDICTED: glutathione S-transferase-like, partial [Diaphorina citri]	gi|662203702|ref|XP_008475195.1|	25 kDa	0.0053	9.3829	7.9661	8.1235	11.875	11.671	13.331	8.49083	12.2923	0.690742
PREDICTED: soma ferritin-like, partial [Diaphorina citri]	gi|662221393|ref|XP_008484887.1|	7 kDa	0.0054	42.744	40.826	39.602	30.677	31.121	34.865	41.0573	32.221	1.27424
PREDICTED: uncharacterized protein LOC103510669 [Diaphorina citri]	gi|662200701|ref|XP_008473574.1|	112 kDa	0.0054	14.596	18.92	14.216	6.9271	7.7804	5.1272	15.9107	6.61157	2.40649
Cluster of PREDICTED: eukaryotic translation initiation factor 2A [Diaphorina citri] (gi|662208083|ref|XP_008477573.1|)	gi|662208083|ref|XP_008477573.1| [2]	63 kDa	0.0055	36.489	41.822	37.571	53.437	56.408	49.221	38.6273	53.022	0.728515
PREDICTED: T-complex protein 1 subunit alpha-like [Diaphorina citri]	gi|662212593|ref|XP_008480041.1|	55 kDa	0.0055	20.851	19.915	20.309	28.698	27.231	32.814	20.3583	29.581	0.688223
PREDICTED: alpha/beta hydrolase domain-containing protein 11-like, partial [Diaphorina citri]	gi|662220809|ref|XP_008484560.1|	43 kDa	0.0055	15.638	15.932	18.278	8.9062	6.8078	3.0763	16.616	6.26343	2.65286
PREDICTED: A-agglutinin anchorage subunit-like [Diaphorina citri]	gi|662199105|ref|XP_008472703.1|	24 kDa	0.0055	6.2553	7.9661	5.0772	12.865	15.561	12.305	6.43287	13.577	0.473806
PREDICTED: ubiquitin-conjugating enzyme E2 G2-like [Diaphorina citri]	gi|662184279|ref|XP_008471000.1|	20 kDa	0.0055	5.2127	4.9788	7.1081	0.98958	1.9451	0	5.76653	0.978227	5.89488
Cluster of PREDICTED: guanine nucleotide-binding protein G(I)/G(S)/G(T) subunit beta-1 isoform X2 [Diaphorina citri] (gi|662210784|ref|XP_008479048.1|)	gi|662210784|ref|XP_008479048.1| [4]	37 kDa	0.0056	40.659	42.818	46.71	52.448	54.462	55.374	43.3957	54.0947	0.802217
PREDICTED: uncharacterized protein LOC103508338 [Diaphorina citri]	gi|662196180|ref|XP_008471108.1|	42 kDa	0.0056	5.2127	3.9831	5.0772	1.9792	0	1.0254	4.75767	1.00153	4.75038
malonyl CoA-acyl carrier protein transacylase, FabD-like protein [Candidatus Profftella armatura]	gi|527122313|gb|AGS06838.1| (+2)	41 kDa	0.0057	13.553	19.915	12.185	0.98958	2.9176	2.0509	15.2177	1.98603	7.66237
PREDICTED: uncharacterized protein LOC103508016 [Diaphorina citri]	gi|662184227|ref|XP_008470768.1|	13 kDa	0.0058	47.957	40.826	46.71	58.385	66.133	66.653	45.1643	63.7237	0.708753
PREDICTED: uncharacterized protein LOC103523813 [Diaphorina citri]	gi|662225320|ref|XP_008487054.1|	152 kDa	0.0058	53.17	49.788	48.741	61.354	65.16	69.73	50.5663	65.4147	0.773012
dihydrolipoamide succinyltransferase [Wolbachia endosymbiont of Diaphorina citri]	gi|516101067|ref|WP_017531647.1|	42 kDa	0.0058	6.2553	6.9704	6.0926	3.9583	1.9451	3.0763	6.43943	2.99323	2.15133
Cluster of PREDICTED: putative uncharacterized protein DDB_G0282133 [Diaphorina citri] (gi|662203411|ref|XP_008475043.1|)	gi|662203411|ref|XP_008475043.1| [2]	327 kDa	0.0059	218.93	224.05	228.47	190.99	171.17	160.99	223.817	174.383	1.28348
Cluster of PREDICTED: chromodomain-helicase-DNA-binding protein Mi-2 homolog [Diaphorina citri] (gi|662186735|ref|XP_008483630.1|)	gi|662186735|ref|XP_008483630.1|	97 kDa	0.0059	0	0	0	3.9583	6.8078	4.1018	0	4.95597	0
PREDICTED: chromodomain-helicase-DNA-binding protein Mi-2 homolog [Diaphorina citri]	gi|662186735|ref|XP_008483630.1|	97 kDa	0.0059	0	0	0	3.9583	6.8078	4.1018	0	4.95597	0
Cluster of PREDICTED: arginine kinase [Diaphorina citri] (gi|662183106|ref|XP_008471592.1|)	gi|662183106|ref|XP_008471592.1| [2]	37 kDa	0.006	316.93	298.73	305.65	265.21	232.44	234.83	307.103	244.16	1.2578
PREDICTED: endophilin-B2 isoform X1 [Diaphorina citri]	gi|662184441|ref|XP_008471828.1|	34 kDa	0.006	32.319	23.898	24.371	12.865	10.698	12.305	26.8627	11.956	2.24679
PREDICTED: cytochrome b-c1 complex subunit 6, mitochondrial-like [Diaphorina citri]	gi|662224536|ref|XP_008486615.1|	10 kDa	0.006	13.553	17.924	17.262	2.9687	3.8902	8.2035	16.2463	5.0208	3.23581
Cluster of PREDICTED: L-2-hydroxyglutarate dehydrogenase, mitochondrial [Diaphorina citri] (gi|662203667|ref|XP_008475179.1|)	gi|662203667|ref|XP_008475179.1|	50 kDa	0.006	2.0851	2.9873	4.0618	0	0	0	3.04473	0	#DIV/0!
PREDICTED: L-2-hydroxyglutarate dehydrogenase, mitochondrial [Diaphorina citri]	gi|662203667|ref|XP_008475179.1|	50 kDa	0.006	2.0851	2.9873	4.0618	0	0	0	3.04473	0	#DIV/0!
Cluster of PREDICTED: stathmin-1-A isoform X1 [Diaphorina citri] (gi|662190753|ref|XP_008468156.1|)	gi|662190753|ref|XP_008468156.1|	24 kDa	0.006	5.2127	3.9831	5.0772	6.9271	7.7804	8.2035	4.75767	7.637	0.622976
PREDICTED: stathmin-1-A isoform X1 [Diaphorina citri]	gi|662190753|ref|XP_008468156.1|	24 kDa	0.006	5.2127	3.9831	5.0772	6.9271	7.7804	8.2035	4.75767	7.637	0.622976
Cluster of PREDICTED: hydroxyacylglutathione hydrolase, mitochondrial-like [Diaphorina citri] (gi|662203729|ref|XP_008475210.1|)	gi|662203729|ref|XP_008475210.1|	43 kDa	0.0062	71.935	63.729	69.05	52.448	40.847	46.145	68.238	46.48	1.46812
PREDICTED: hydroxyacylglutathione hydrolase, mitochondrial-like [Diaphorina citri]	gi|662203729|ref|XP_008475210.1|	43 kDa	0.0062	71.935	63.729	69.05	52.448	40.847	46.145	68.238	46.48	1.46812
PREDICTED: dynactin subunit 2-like, partial [Diaphorina citri]	gi|662210216|ref|XP_008478737.1|	43 kDa	0.0062	54.212	54.767	50.772	36.615	43.764	41.018	53.2503	40.4657	1.31594
PREDICTED: 3-hydroxyacyl-CoA dehydrogenase type-2 [Diaphorina citri]	gi|662202444|ref|XP_008474517.1|	27 kDa	0.0062	31.276	37.839	38.587	23.75	18.478	21.534	35.9007	21.254	1.68913
Cluster of PREDICTED: uncharacterized protein LOC103507166 isoform X1 [Diaphorina citri] (gi|662193829|ref|XP_008469837.1|)	gi|662193829|ref|XP_008469837.1|	30 kDa	0.0062	12.511	11.949	12.185	16.823	14.588	16.407	12.215	15.9393	0.766343
PREDICTED: uncharacterized protein LOC103507166 isoform X1 [Diaphorina citri]	gi|662193829|ref|XP_008469837.1|	30 kDa	0.0062	12.511	11.949	12.185	16.823	14.588	16.407	12.215	15.9393	0.766343
PREDICTED: uncharacterized protein LOC103513722 [Diaphorina citri]	gi|662206651|ref|XP_008476794.1|	141 kDa	0.0062	0	0	0	1.9792	1.9451	1.0254	0	1.6499	0
PREDICTED: cytochrome c oxidase subunit 5A, mitochondrial [Diaphorina citri]	gi|662199549|ref|XP_008472941.1| (+4)	18 kDa	0.0063	78.191	89.619	79.204	61.354	51.545	59.475	82.338	57.458	1.43301
PREDICTED: cAMP-dependent protein kinase type I regulatory subunit [Diaphorina citri]	gi|662210510|ref|XP_008478898.1|	42 kDa	0.0063	59.425	62.733	58.896	52.448	50.572	47.17	60.3513	50.0633	1.2055
Cluster of PREDICTED: tubulin beta-1 chain [Diaphorina citri] (gi|662186144|ref|XP_008480683.1|)	gi|662186144|ref|XP_008480683.1|	50 kDa	0.0064	486.87	503.86	490.46	447.29	419.17	447.09	493.73	437.85	1.12762
PREDICTED: tubulin beta-1 chain [Diaphorina citri]	gi|662186144|ref|XP_008480683.1|	50 kDa	0.0064	486.87	503.86	490.46	447.29	419.17	447.09	493.73	437.85	1.12762
Cluster of PREDICTED: LOW QUALITY PROTEIN: titin-like [Diaphorina citri] (gi|662200430|ref|XP_008473425.1|)	gi|662200430|ref|XP_008473425.1| [2]	506 kDa	0.0064	61.51	87.627	60.926	120.73	112.82	123.05	70.021	118.867	0.589072
PREDICTED: protein disulfide-isomerase-like [Diaphorina citri]	gi|662205677|ref|XP_008476263.1|	34 kDa	0.0064	118.85	119.49	112.71	98.958	96.282	104.59	117.017	99.9433	1.17083
PREDICTED: endocuticle structural glycoprotein SgAbd-2-like [Diaphorina citri]	gi|662182962|ref|XP_008480455.1|	16 kDa	0.0064	54.212	48.793	43.664	28.698	31.121	33.839	48.8897	31.2193	1.56601
Cluster of PREDICTED: uncharacterized protein LOC103509293 isoform X1 [Diaphorina citri] (gi|662198023|ref|XP_008472117.1|)	gi|662198023|ref|XP_008472117.1|	60 kDa	0.0064	1.0425	1.9915	2.0309	0	0	0	1.6883	0	#DIV/0!
PREDICTED: uncharacterized protein LOC103509293 isoform X1 [Diaphorina citri]	gi|662198023|ref|XP_008472117.1|	60 kDa	0.0064	1.0425	1.9915	2.0309	0	0	0	1.6883	0	#DIV/0!
PREDICTED: laminin-like protein epi-1 [Diaphorina citri]	gi|662211361|ref|XP_008479364.1|	16 kDa	0.0064	11.468	11.949	12.185	4.9479	4.8627	8.2035	11.8673	6.0047	1.97634
PREDICTED: acyl carrier protein, mitochondrial, partial [Diaphorina citri]	gi|662225753|ref|XP_008487294.1|	10 kDa	0.0064	3.1276	5.9746	6.0926	0	0	0	5.06493	0	#DIV/0!
Cluster of PREDICTED: fatty aldehyde dehydrogenase [Diaphorina citri] (gi|662218309|ref|XP_008483175.1|)	gi|662218309|ref|XP_008483175.1| [2]	37 kDa	0.0065	28.149	38.835	36.556	8.9062	17.506	13.331	34.5133	13.2477	2.60523
PREDICTED: DEAD-box ATP-dependent RNA helicase 3, chloroplastic-like [Diaphorina citri]	gi|662208760|ref|XP_008477946.1|	22 kDa	0.0066	6.2553	8.9619	8.1235	12.865	16.533	16.407	7.78023	15.2683	0.509567
PREDICTED: endothelin-converting enzyme 1-like [Diaphorina citri]	gi|662218842|ref|XP_008483469.1|	79 kDa	0.0066	34.404	20.911	33.51	70.26	85.584	61.526	29.6083	72.4567	0.408635
PREDICTED: probable 3-hydroxyacyl-CoA dehydrogenase B0272.3 isoform X1 [Diaphorina citri]	gi|662210156|ref|XP_008478707.1| (+1)	33 kDa	0.0067	86.531	83.644	75.143	59.375	63.215	64.603	81.7727	62.3977	1.31051
Cluster of PREDICTED: uncharacterized protein LOC103522585 [Diaphorina citri] (gi|662223246|ref|XP_008485907.1|)	gi|662223246|ref|XP_008485907.1| [4]	62 kDa	0.0067	2.0851	1.9915	2.0309	0.98958	0	0	2.03583	0.32986	6.17181
PREDICTED: uncharacterized protein LOC103522585 [Diaphorina citri]	gi|662223246|ref|XP_008485907.1| (+2)	62 kDa	0.0067	2.0851	1.9915	2.0309	0.98958	0	0	2.03583	0.32986	6.17181
PREDICTED: craniofacial development protein 2-like, partial [Diaphorina citri]	gi|662223244|ref|XP_008485906.1|	59 kDa	0.0067	2.0851	1.9915	2.0309	0.98958	0	0	2.03583	0.32986	6.17181
PREDICTED: uracil phosphoribosyltransferase homolog, partial [Diaphorina citri]	gi|662217188|ref|XP_008482565.1|	18 kDa	0.0067	14.596	16.928	16.247	11.875	10.698	9.2289	15.9237	10.6006	1.50214
Cluster of PREDICTED: ragulator complex protein LAMTOR1 isoform X2 [Diaphorina citri] (gi|662206195|ref|XP_008476548.1|)	gi|662206195|ref|XP_008476548.1|	15 kDa	0.0067	0	0	0	2.9687	5.8353	4.1018	0	4.30193	0
PREDICTED: ragulator complex protein LAMTOR1 isoform X1 [Diaphorina citri]	gi|662206193|ref|XP_008476547.1|	18 kDa	0.0067	0	0	0	2.9687	5.8353	4.1018	0	4.30193	0
PREDICTED: cyclin-dependent kinase D-1-like [Diaphorina citri]	gi|662216556|ref|XP_008482216.1|	77 kDa	0.0067	4.1702	3.9831	3.0463	0.98958	1.9451	1.0254	3.7332	1.32003	2.82812
putative 60S acidic ribosomal protein P1 [Diaphorina citri]	gi|110671420|gb|ABG81961.1| (+2)	11 kDa	0.0068	45.872	51.78	55.849	36.615	29.176	31.789	51.167	32.5267	1.57308
Cluster of PREDICTED: leukotriene A-4 hydrolase-like, partial [Diaphorina citri] (gi|662211452|ref|XP_008479413.1|)	gi|662211452|ref|XP_008479413.1| [2]	58 kDa	0.0068	9.3829	15.932	12.185	23.75	23.341	21.534	12.5	22.875	0.546447
PREDICTED: putative protein FAM10A4 [Diaphorina citri]	gi|662194505|ref|XP_008470203.1|	42 kDa	0.0069	54.212	49.788	46.71	64.323	69.051	74.857	50.2367	69.4103	0.723764
PREDICTED: uncharacterized protein LOC103515273 isoform X1 [Diaphorina citri]	gi|662209631|ref|XP_008478426.1| (+1)	29 kDa	0.0069	41.702	37.839	35.54	28.698	28.204	29.738	38.3603	28.88	1.32827
PREDICTED: acyl-protein thioesterase 1 [Diaphorina citri]	gi|662204425|ref|XP_008475591.1|	25 kDa	0.0069	20.851	19.915	18.278	14.844	15.561	13.331	19.6813	14.5787	1.35001
PREDICTED: 60S ribosomal protein L4-B-like, partial [Diaphorina citri]	gi|662218739|ref|XP_008483413.1|	21 kDa	0.007	28.149	36.843	33.51	49.479	63.215	58.45	32.834	57.048	0.57555
PREDICTED: charged multivesicular body protein 5, partial [Diaphorina citri]	gi|662203324|ref|XP_008474995.1|	13 kDa	0.007	12.511	9.9577	9.139	2.9687	4.8627	5.1272	10.5359	4.31953	2.43913
PREDICTED: phosphoglycerate kinase isoform X2 [Diaphorina citri]	gi|662201252|ref|XP_008473874.1|	43 kDa	0.0071	337.78	323.62	336.11	279.06	261.61	230.72	332.503	257.13	1.29313
PREDICTED: LOW QUALITY PROTEIN: titin-like [Diaphorina citri]	gi|662200430|ref|XP_008473425.1|	506 kDa	0.0071	56.297	81.653	54.834	113.8	105.03	114.85	64.2613	111.227	0.577751
Cluster of PREDICTED: chromatin complexes subunit BAP18 isoform X3 [Diaphorina citri] (gi|662186654|ref|XP_008483220.1|)	gi|662186654|ref|XP_008483220.1|	17 kDa	0.0071	6.2553	9.9577	8.1235	2.9687	1.9451	1.0254	8.11217	1.97973	4.09761
PREDICTED: chromatin complexes subunit BAP18 isoform X3 [Diaphorina citri]	gi|662186654|ref|XP_008483220.1|	17 kDa	0.0071	6.2553	9.9577	8.1235	2.9687	1.9451	1.0254	8.11217	1.97973	4.09761
PREDICTED: uncharacterized protein LOC103524604 [Diaphorina citri]	gi|662183513|ref|XP_008487855.1|	131 kDa	0.0072	4.1702	4.9788	7.1081	0.98958	0	1.0254	5.41903	0.67166	8.06812
Cluster of PREDICTED: endothelin-converting enzyme 1-like [Diaphorina citri] (gi|662218842|ref|XP_008483469.1|)	gi|662218842|ref|XP_008483469.1| [2]	79 kDa	0.0073	42.744	24.894	39.602	77.187	91.419	68.704	35.7467	79.1033	0.451898
Cluster of PREDICTED: delta-aminolevulinic acid dehydratase [Diaphorina citri] (gi|662206972|ref|XP_008476966.1|)	gi|662206972|ref|XP_008476966.1| [2]	27 kDa	0.0073	27.106	33.856	32.494	20.781	19.451	16.407	31.152	18.8797	1.65003
PREDICTED: general transcription factor IIF subunit 2-like [Diaphorina citri]	gi|662206736|ref|XP_008476839.1|	21 kDa	0.0073	7.2978	2.9873	7.1081	15.833	12.643	14.356	5.79773	14.2773	0.40608
Cluster of PREDICTED: 39S ribosomal protein L39, mitochondrial-like [Diaphorina citri] (gi|662222902|ref|XP_008485721.1|)	gi|662222902|ref|XP_008485721.1| [3]	35 kDa	0.0074	19.808	20.911	22.34	16.823	13.616	14.356	21.0197	14.9317	1.40772
PREDICTED: dual specificity mitogen-activated protein kinase kinase 1-like [Diaphorina citri]	gi|662203429|ref|XP_008475053.1|	24 kDa	0.0074	0	1.9915	2.0309	5.9375	6.8078	9.2289	1.3408	7.32473	0.183051
PREDICTED: arginine kinase [Diaphorina citri]	gi|662183106|ref|XP_008471592.1|	37 kDa	0.0076	313.81	294.75	302.6	264.22	229.52	232.77	303.72	242.17	1.25416
Cluster of PREDICTED: superoxide dismutase [Cu-Zn] [Diaphorina citri] (gi|662184577|ref|XP_008472568.1|)	gi|662184577|ref|XP_008472568.1| [2]	16 kDa	0.0076	134.49	143.39	151.3	95.989	105.03	115.87	143.06	105.63	1.35435
Cluster of PREDICTED: glutamate synthase 1 [NADH], chloroplastic-like [Diaphorina citri] (gi|662188389|ref|XP_008487865.1|)	gi|662188389|ref|XP_008487865.1| [2]	197 kDa	0.0076	46.914	51.78	59.911	80.156	72.941	72.806	52.8683	75.301	0.702093
PREDICTED: phospholipase A-2-activating protein-like [Diaphorina citri]	gi|662208891|ref|XP_008478022.1|	84 kDa	0.0076	8.3403	6.9704	8.1235	10.885	13.616	12.305	7.8114	12.2687	0.636695
Cluster of PREDICTED: probable 3-hydroxyacyl-CoA dehydrogenase B0272.3 [Diaphorina citri] (gi|662210178|ref|XP_008478719.1|)	gi|662210178|ref|XP_008478719.1| [5]	40 kDa	0.0077	88.616	85.636	76.158	60.364	65.16	64.603	83.47	63.3757	1.31707
PREDICTED: protein RCC2 homolog isoform X1 [Diaphorina citri]	gi|662187443|ref|XP_008487005.1| (+2)	54 kDa	0.0079	3.1276	1.9915	5.0772	7.9167	8.7529	10.254	3.39877	8.97453	0.378712
PREDICTED: coatomer subunit alpha-like [Diaphorina citri]	gi|662217619|ref|XP_008482797.1|	69 kDa	0.0079	0	0	0	0.98958	1.9451	2.0509	0	1.66186	0
PREDICTED: uncharacterized protein LOC103523814, partial [Diaphorina citri]	gi|662225322|ref|XP_008487055.1|	144 kDa	0.0081	63.595	61.737	60.926	77.187	76.831	88.188	62.086	80.7353	0.769007
PREDICTED: src substrate cortactin [Diaphorina citri]	gi|662200017|ref|XP_008473198.1|	60 kDa	0.0081	12.511	14.936	14.216	7.9167	2.9176	2.0509	13.8877	4.29507	3.2334
Cluster of PREDICTED: protein unzipped, partial [Diaphorina citri] (gi|662202914|ref|XP_008474772.1|)	gi|662202914|ref|XP_008474772.1|	53 kDa	0.0081	5.2127	5.9746	6.0926	9.8958	10.698	8.2035	5.75997	9.5991	0.600053
PREDICTED: protein unzipped, partial [Diaphorina citri]	gi|662202914|ref|XP_008474772.1|	53 kDa	0.0081	5.2127	5.9746	6.0926	9.8958	10.698	8.2035	5.75997	9.5991	0.600053
PREDICTED: 3-hydroxyisobutyryl-CoA hydrolase, mitochondrial-like [Diaphorina citri]	gi|662214377|ref|XP_008481018.1|	39 kDa	0.0081	17.723	14.936	11.17	5.9375	1.9451	3.0763	14.6097	3.65297	3.9994
PREDICTED: guanine nucleotide-binding protein G(I)/G(S)/G(T) subunit beta-1 isoform X2 [Diaphorina citri]	gi|662210784|ref|XP_008479048.1|	37 kDa	0.0082	40.659	42.818	46.71	51.458	54.462	55.374	43.3957	53.7647	0.807141
PREDICTED: importin-4-like [Diaphorina citri]	gi|662211920|ref|XP_008479665.1|	38 kDa	0.0082	4.1702	6.9704	3.0463	12.865	17.506	20.509	4.72897	16.96	0.278831
PREDICTED: alcohol dehydrogenase class-3 [Diaphorina citri]	gi|662205347|ref|XP_008476082.1|	37 kDa	0.0083	25.021	20.911	23.355	30.677	35.012	30.763	23.0957	32.1507	0.718357
PREDICTED: uncharacterized protein LOC103510246 [Diaphorina citri]	gi|662199871|ref|XP_008473118.1|	26 kDa	0.0084	97.999	91.61	98.498	77.187	74.886	62.552	96.0357	71.5417	1.34237
PREDICTED: lissencephaly-1 homolog [Diaphorina citri]	gi|662194552|ref|XP_008470230.1|	46 kDa	0.0084	7.2978	6.9704	7.1081	3.9583	2.9176	5.1272	7.12543	4.00103	1.7809
succinyl-CoA synthetase subunit alpha [Candidatus Profftella armatura]	gi|527122513|gb|AGS07038.1| (+2)	32 kDa	0.0086	0	1.9915	1.0154	5.9375	3.8902	5.1272	1.0023	4.98497	0.201065
PREDICTED: leucine-rich repeat transmembrane neuronal protein 2-like [Diaphorina citri]	gi|662203062|ref|XP_008474850.1|	26 kDa	0.0086	14.596	9.9577	12.185	5.9375	1.9451	3.0763	12.2462	3.65297	3.35241
PREDICTED: developmentally-regulated GTP-binding protein 2 [Diaphorina citri]	gi|662208895|ref|XP_008478024.1|	52 kDa	0.0087	0	0	0	1.9792	0.97254	2.0509	0	1.66755	0
PREDICTED: pupal cuticle protein-like [Diaphorina citri]	gi|662204833|ref|XP_008475807.1|	12 kDa	0.0087	27.106	24.894	28.432	18.802	15.561	20.509	26.8107	18.2907	1.46581
Cluster of PREDICTED: activating signal cointegrator 1 complex subunit 1-like [Diaphorina citri] (gi|662208484|ref|XP_008477795.1|)	gi|662208484|ref|XP_008477795.1|	43 kDa	0.0087	0	0	0	1.9792	0.97254	2.0509	0	1.66755	0
Cluster of F0F1 ATP synthase subunit alpha [Candidatus Carsonella ruddii DC] (gi|527135646|gb|AGS06497.1|)	gi|527135646|gb|AGS06497.1| [2]	55 kDa	0.0087	3.1276	3.9831	4.0618	1.9792	1.9451	1.0254	3.72417	1.6499	2.25721
F0F1 ATP synthase subunit alpha [Candidatus Carsonella ruddii DC]	gi|527135646|gb|AGS06497.1| (+1)	55 kDa	0.0087	3.1276	3.9831	4.0618	1.9792	1.9451	1.0254	3.72417	1.6499	2.25721
PREDICTED: membrane metallo-endopeptidase-like 1, partial [Diaphorina citri]	gi|662218840|ref|XP_008483468.1|	21 kDa	0.0088	15.638	4.9788	9.139	25.729	24.314	24.611	9.9186	24.8847	0.398583
PREDICTED: uncharacterized protein LOC103525035 [Diaphorina citri]	gi|662189191|ref|XP_008488304.1|	49 kDa	0.0088	3.1276	4.9788	6.0926	10.885	8.7529	11.28	4.733	10.306	0.459249
Cluster of PREDICTED: putative GPI-anchored protein PB15E9.01c [Diaphorina citri] (gi|662213236|ref|XP_008480396.1|)	gi|662213236|ref|XP_008480396.1|	39 kDa	0.0088	14.596	7.9661	6.0926	24.74	21.396	27.687	9.55157	24.6077	0.388154
PREDICTED: putative GPI-anchored protein PB15E9.01c [Diaphorina citri]	gi|662213236|ref|XP_008480396.1|	39 kDa	0.0088	14.596	7.9661	6.0926	24.74	21.396	27.687	9.55157	24.6077	0.388154
PREDICTED: LETM1 and EF-hand domain-containing protein anon-60Da, mitochondrial-like isoform X1 [Diaphorina citri]	gi|662222944|ref|XP_008485743.1| (+1)	13 kDa	0.0088	5.2127	3.9831	2.0309	8.9062	8.7529	11.28	3.74223	9.64637	0.387942
PREDICTED: LOW QUALITY PROTEIN: ATP synthase subunit alpha, chloroplastic-like, partial [Diaphorina citri]	gi|662220525|ref|XP_008484403.1|	27 kDa	0.0088	3.1276	3.9831	3.0463	0.98958	1.9451	1.0254	3.38567	1.32003	2.56485
PREDICTED: glyceraldehyde-3-phosphate dehydrogenase 2 isoform X1 [Diaphorina citri]	gi|662212233|ref|XP_008479841.1| (+1)	35 kDa	0.0089	740.21	731.89	691.51	651.14	645.77	626.54	721.203	641.15	1.12486
PREDICTED: E3 ubiquitin-protein ligase BRE1-like [Diaphorina citri]	gi|662193020|ref|XP_008469393.1|	23 kDa	0.009	189.74	189.2	186.84	151.41	140.05	166.12	188.593	152.527	1.23646
PREDICTED: long-chain-fatty-acid--CoA ligase ACSBG1-like [Diaphorina citri]	gi|662193481|ref|XP_008469652.1|	8 kDa	0.009	7.2978	6.9704	3.0463	14.844	17.506	22.56	5.7715	18.3033	0.315325
PREDICTED: protein D3-like [Diaphorina citri]	gi|662192849|ref|XP_008469300.1|	24 kDa	0.009	8.3403	5.9746	9.139	2.9687	0	2.0509	7.81797	1.6732	4.67246
PREDICTED: glutamate synthase 1 [NADH], chloroplastic-like [Diaphorina citri]	gi|662188389|ref|XP_008487865.1|	197 kDa	0.0091	46.914	51.78	57.88	78.177	68.078	71.781	52.1913	72.6787	0.718111
PREDICTED: la-related protein 4-like [Diaphorina citri]	gi|662209152|ref|XP_008478163.1|	23 kDa	0.0091	11.468	8.9619	9.139	5.9375	3.8902	3.0763	9.8563	4.30133	2.29145
PREDICTED: inositol polyphosphate multikinase [Diaphorina citri]	gi|662189689|ref|XP_008467582.1|	32 kDa	0.0092	1.0425	0	0	1.9792	1.9451	2.0509	0.3475	1.99173	0.174471
PREDICTED: uncharacterized protein DDB_G0283357-like [Diaphorina citri]	gi|662194012|ref|XP_008469937.1|	28 kDa	0.0092	5.2127	6.9704	6.0926	12.865	18.478	13.331	6.0919	14.8913	0.40909
PREDICTED: heat shock 70 kDa protein cognate 4-like [Diaphorina citri]	gi|662200636|ref|XP_008473538.1|	28 kDa	0.0094	100.08	96.589	99.513	78.177	73.913	87.162	98.7273	79.7507	1.23795
hypothetical protein [Wolbachia endosymbiont of Diaphorina citri]	gi|516101400|ref|WP_017531980.1|	18 kDa	0.0094	31.276	26.886	23.355	47.5	51.545	39.992	27.1723	46.3457	0.586297
PREDICTED: prisilkin-39-like [Diaphorina citri]	gi|662215869|ref|XP_008481838.1|	18 kDa	0.0094	57.34	59.746	57.88	51.458	44.737	44.094	58.322	46.763	1.24718
PREDICTED: signal peptidase complex catalytic subunit SEC11A-like [Diaphorina citri]	gi|662206464|ref|XP_008476695.1|	12 kDa	0.0094	0	0.99577	1.0154	2.9687	3.8902	5.1272	0.67039	3.99537	0.167792
PREDICTED: cystathionine gamma-lyase isoform X1 [Diaphorina citri]	gi|662188373|ref|XP_008487857.1| (+2)	43 kDa	0.0095	72.978	65.721	72.096	57.396	58.353	60.501	70.265	58.75	1.196
PREDICTED: peptidyl-tRNA hydrolase ICT1, mitochondrial [Diaphorina citri]	gi|662187560|ref|XP_008487414.1| (+2)	22 kDa	0.0095	5.2127	5.9746	3.0463	0	0	1.0254	4.74453	0.3418	13.881
PREDICTED: staphylococcal nuclease domain-containing protein 1-like [Diaphorina citri]	gi|662206450|ref|XP_008476687.1|	56 kDa	0.0097	64.638	65.721	69.05	90.052	106.01	87.162	66.4697	94.408	0.704068
PREDICTED: aldehyde dehydrogenase, dimeric NADP-preferring-like, partial [Diaphorina citri]	gi|662222837|ref|XP_008485684.1|	30 kDa	0.0097	11.468	14.936	15.232	2.9687	7.7804	3.0763	13.8787	4.60847	3.01156
PREDICTED: peroxisomal biogenesis factor 19-like [Diaphorina citri]	gi|662193274|ref|XP_008469537.1|	16 kDa	0.0097	6.2553	7.9661	9.139	1.9792	1.9451	4.1018	7.7868	2.67537	2.91055
PREDICTED: tRNA (uracil(54)-C(5))-methyltransferase homolog isoform X1 [Diaphorina citri]	gi|662197071|ref|XP_008471596.1| (+1)	79 kDa	0.0097	6.2553	4.9788	6.0926	8.9062	11.671	12.305	5.77557	10.9607	0.526933
PREDICTED: V-type proton ATPase subunit B-like [Diaphorina citri]	gi|662208623|ref|XP_008477871.1|	44 kDa	0.0099	158.47	160.32	148.25	128.65	139.07	132.28	155.68	133.333	1.1676
Cluster of PREDICTED: myosin heavy chain, muscle-like, partial [Diaphorina citri] (gi|662220194|ref|XP_008484217.1|)	gi|662220194|ref|XP_008484217.1| [2]	56 kDa	0.01	744.38	800.6	816.41	905.47	877.23	907.51	787.13	896.737	0.877772
PREDICTED: myosin heavy chain, muscle-like, partial [Diaphorina citri]	gi|662220194|ref|XP_008484217.1|	56 kDa	0.01	744.38	800.6	816.41	905.47	877.23	907.51	787.13	896.737	0.877772
elongation factor Tu [Candidatus Profftella armatura]	gi|527122188|gb|AGS06713.1| (+5)	43 kDa	0.01	198.08	181.23	168.56	128.65	125.46	146.64	182.623	133.583	1.36711
PREDICTED: tenascin-like [Diaphorina citri]	gi|662195994|ref|XP_008471007.1|	111 kDa	0.01	13.553	15.932	16.247	20.781	24.314	26.661	15.244	23.9187	0.637326
PREDICTED: serine/threonine-protein kinase par-1-like [Diaphorina citri]	gi|662183391|ref|XP_008485788.1|	159 kDa	0.01	19.808	19.915	13.201	30.677	28.204	34.865	17.6413	31.2487	0.564547
PREDICTED: pyrroline-5-carboxylate reductase 1, mitochondrial-like [Diaphorina citri]	gi|662217455|ref|XP_008482709.1|	19 kDa	0.01	37.532	36.843	42.648	30.677	30.149	30.763	39.0077	30.5297	1.2777
PREDICTED: skin secretory protein xP2-like [Diaphorina citri]	gi|662207240|ref|XP_008477116.1|	23 kDa	0.01	31.276	26.886	33.51	19.792	19.451	22.56	30.5573	20.601	1.48329
Cluster of PREDICTED: fructose-1,6-bisphosphatase isozyme 2-like [Diaphorina citri] (gi|662207198|ref|XP_008477091.1|)	gi|662207198|ref|XP_008477091.1|	37 kDa	0.01	47.957	51.78	42.648	34.635	35.012	29.738	47.4617	33.1283	1.43266
PREDICTED: fructose-1,6-bisphosphatase isozyme 2-like [Diaphorina citri]	gi|662207198|ref|XP_008477091.1|	37 kDa	0.01	47.957	51.78	42.648	34.635	35.012	29.738	47.4617	33.1283	1.43266
PREDICTED: septin-2-like [Diaphorina citri]	gi|662191924|ref|XP_008468798.1|	36 kDa	0.01	28.149	27.881	27.417	21.771	24.314	24.611	27.8157	23.5653	1.18036
PREDICTED: leukotriene A-4 hydrolase-like, partial [Diaphorina citri]	gi|662211452|ref|XP_008479413.1|	58 kDa	0.01	9.3829	15.932	11.17	21.771	23.341	20.509	12.1616	21.8737	0.555994
Cluster of PREDICTED: 3-ketoacyl-CoA thiolase, mitochondrial isoform X2 [Diaphorina citri] (gi|662207991|ref|XP_008477523.1|)	gi|662207991|ref|XP_008477523.1| [2]	42 kDa	0.011	212.68	236.99	200.04	169.22	165.33	168.17	216.57	167.573	1.29239
PREDICTED: paramyosin, short form-like, partial [Diaphorina citri]	gi|662214109|ref|XP_008480872.1|	8 kDa	0.011	86.531	109.53	99.513	128.65	131.29	127.15	98.5247	129.03	0.76358
PREDICTED: probable GPI-anchored adhesin-like protein PGA55 [Diaphorina citri]	gi|662192530|ref|XP_008469126.1|	111 kDa	0.011	68.808	63.729	71.081	82.135	76.831	81.01	67.8727	79.992	0.848493
copper zinc superoxide dismutase, partial [Diaphorina citri]	gi|251823681|dbj|BAH83704.1|	17 kDa	0.011	126.15	132.44	141.15	91.041	101.14	110.75	133.247	100.977	1.31957
Cluster of PREDICTED: esterase E4 isoform X1 [Diaphorina citri] (gi|662203915|ref|XP_008475315.1|)	gi|662203915|ref|XP_008475315.1| [3]	83 kDa	0.011	43.787	36.843	35.54	27.708	26.259	22.56	38.7233	25.509	1.51803
PREDICTED: esterase E4 isoform X1 [Diaphorina citri]	gi|662203915|ref|XP_008475315.1| (+2)	83 kDa	0.011	43.787	36.843	35.54	27.708	26.259	22.56	38.7233	25.509	1.51803
PREDICTED: larval cuticle protein A2B-like, partial [Diaphorina citri]	gi|662212305|ref|XP_008479881.1|	15 kDa	0.011	78.191	68.708	69.05	54.427	54.462	59.475	71.983	56.1213	1.28263
PREDICTED: fatty aldehyde dehydrogenase [Diaphorina citri]	gi|662218309|ref|XP_008483175.1|	37 kDa	0.011	22.936	33.856	31.479	5.9375	14.588	11.28	29.4237	10.6018	2.77534
Cluster of PREDICTED: endophilin-B1 isoform X2 [Diaphorina citri] (gi|662184443|ref|XP_008471835.1|)	gi|662184443|ref|XP_008471835.1| [2]	32 kDa	0.011	32.319	24.894	24.371	16.823	12.643	12.305	27.1947	13.9237	1.95313
PREDICTED: NADH dehydrogenase [ubiquinone] 1 beta subcomplex subunit 9-like [Diaphorina citri]	gi|662214101|ref|XP_008480867.1|	15 kDa	0.011	7.2978	11.949	7.1081	17.812	15.561	19.483	8.78497	17.6187	0.498617
PREDICTED: cytochrome b-c1 complex subunit 6, mitochondrial-like [Diaphorina citri]	gi|662208999|ref|XP_008478081.1|	10 kDa	0.011	12.511	19.915	18.278	6.9271	4.8627	7.1781	16.9013	6.32263	2.67315
PREDICTED: carboxypeptidase Q-like [Diaphorina citri]	gi|662188630|ref|XP_008487999.1|	53 kDa	0.011	25.021	21.907	29.448	38.594	40.847	34.865	25.4587	38.102	0.668171
PREDICTED: uncharacterized protein LOC103508333 [Diaphorina citri]	gi|662196170|ref|XP_008471102.1|	102 kDa	0.011	26.064	31.865	29.448	19.792	22.369	19.483	29.1257	20.548	1.41745
Cluster of molecular chaperone DnaJ [Candidatus Profftella armatura] (gi|527122388|gb|AGS06913.1|)	gi|527122388|gb|AGS06913.1| [4]	42 kDa	0.011	10.425	5.9746	10.154	2.9687	0	1.0254	8.8512	1.33137	6.64821
PREDICTED: dnaJ homolog subfamily A member 3, mitochondrial-like [Diaphorina citri]	gi|662209992|ref|XP_008478619.1|	38 kDa	0.011	7.2978	4.9788	7.1081	2.9687	0	1.0254	6.46157	1.33137	4.85333
PREDICTED: NHL repeat-containing protein 2 [Diaphorina citri]	gi|662192841|ref|XP_008469296.1|	86 kDa	0.011	5.2127	4.9788	7.1081	1.9792	1.9451	3.0763	5.76653	2.33353	2.47116
Cluster of PREDICTED: cold shock domain-containing protein CG9705-like [Diaphorina citri] (gi|662194076|ref|XP_008469970.1|)	gi|662194076|ref|XP_008469970.1|	16 kDa	0.011	10.425	13.941	10.154	5.9375	5.8353	6.1526	11.5067	5.97513	1.92576
PREDICTED: cold shock domain-containing protein CG9705-like [Diaphorina citri]	gi|662194076|ref|XP_008469970.1|	16 kDa	0.011	10.425	13.941	10.154	5.9375	5.8353	6.1526	11.5067	5.97513	1.92576
PREDICTED: neurogenic locus notch homolog protein 1-like [Diaphorina citri]	gi|662208794|ref|XP_008477967.1|	65 kDa	0.011	8.3403	9.9577	8.1235	4.9479	0.97254	1.0254	8.80717	2.31528	3.80393
Cluster of PREDICTED: uncharacterized protein LOC103510600 [Diaphorina citri] (gi|662200572|ref|XP_008473502.1|)	gi|662200572|ref|XP_008473502.1|	80 kDa	0.011	5.2127	4.9788	3.0463	7.9167	7.7804	7.1781	4.4126	7.62507	0.578697
PREDICTED: uncharacterized protein LOC103510600 [Diaphorina citri]	gi|662200572|ref|XP_008473502.1|	80 kDa	0.011	5.2127	4.9788	3.0463	7.9167	7.7804	7.1781	4.4126	7.62507	0.578697
PREDICTED: leucine-rich repeats and immunoglobulin-like domains protein 1, partial [Diaphorina citri]	gi|662217808|ref|XP_008482903.1|	40 kDa	0.011	3.1276	2.9873	3.0463	1.9792	1.9451	1.0254	3.05373	1.6499	1.85086
PREDICTED: importin-4-like [Diaphorina citri]	gi|662221194|ref|XP_008484777.1|	33 kDa	0.011	2.0851	1.9915	2.0309	8.9062	16.533	11.28	2.03583	12.2397	0.16633
PREDICTED: uncharacterized protein LOC103522320, partial [Diaphorina citri]	gi|662187142|ref|XP_008485650.1|	30 kDa	0.011	1.0425	1.9915	2.0309	6.9271	5.8353	4.1018	1.6883	5.6214	0.300334
PREDICTED: cytochrome c1, heme protein, mitochondrial [Diaphorina citri]	gi|662208535|ref|XP_008477821.1|	32 kDa	0.012	155.34	160.32	147.24	133.59	133.24	139.46	154.3	135.43	1.13933
PREDICTED: 3-ketoacyl-CoA thiolase, mitochondrial isoform X2 [Diaphorina citri]	gi|662207991|ref|XP_008477523.1|	42 kDa	0.012	185.57	212.1	182.78	154.37	153.66	148.69	193.483	152.24	1.27091
PREDICTED: heat shock 70 kDa protein cognate 4-like [Diaphorina citri]	gi|662223938|ref|XP_008486283.1|	36 kDa	0.012	134.49	138.41	128.96	120.73	120.6	123.05	133.953	121.46	1.10286
PREDICTED: putative uncharacterized protein DDB_G0282133 [Diaphorina citri]	gi|662203411|ref|XP_008475043.1|	327 kDa	0.012	194.96	207.12	205.12	178.12	153.66	150.74	202.4	160.84	1.25839
PREDICTED: superoxide dismutase [Cu-Zn] [Diaphorina citri]	gi|662184577|ref|XP_008472568.1|	16 kDa	0.012	129.28	139.41	148.25	93.021	104.06	113.82	138.98	103.634	1.34107
PREDICTED: probable 3-hydroxyacyl-CoA dehydrogenase B0272.3 isoform X3 [Diaphorina citri]	gi|662210160|ref|XP_008478709.1| (+1)	33 kDa	0.012	84.446	82.649	72.096	59.375	64.188	61.526	79.7303	61.6963	1.2923
PREDICTED: cuticle protein 7-like [Diaphorina citri]	gi|662217502|ref|XP_008482733.1|	20 kDa	0.012	74.021	85.636	89.359	64.323	55.435	52.297	83.0053	57.3517	1.4473
PREDICTED: guanine nucleotide-binding protein G(I)/G(S)/G(T) subunit beta-1 isoform X1 [Diaphorina citri]	gi|662210780|ref|XP_008479046.1| (+1)	38 kDa	0.012	36.489	39.831	43.664	48.489	50.572	53.323	39.9947	50.7947	0.787379
Cluster of PREDICTED: ornithine aminotransferase, mitochondrial-like, partial [Diaphorina citri] (gi|662218385|ref|XP_008483218.1|)	gi|662218385|ref|XP_008483218.1| [2]	25 kDa	0.012	68.808	67.712	59.911	38.594	50.572	47.17	65.477	45.4453	1.44079
PREDICTED: ornithine aminotransferase, mitochondrial-like, partial [Diaphorina citri]	gi|662218385|ref|XP_008483218.1|	25 kDa	0.012	68.808	67.712	59.911	38.594	50.572	47.17	65.477	45.4453	1.44079
PREDICTED: eukaryotic translation initiation factor 2A [Diaphorina citri]	gi|662208083|ref|XP_008477573.1|	63 kDa	0.012	32.319	38.835	34.525	53.437	47.655	45.119	35.2263	48.737	0.722784
PREDICTED: intersectin-1-like [Diaphorina citri]	gi|662193166|ref|XP_008469475.1|	222 kDa	0.012	33.361	29.873	36.556	43.542	40.847	43.068	33.2633	42.4857	0.782931
PREDICTED: endophilin-B1 isoform X2 [Diaphorina citri]	gi|662184443|ref|XP_008471835.1|	32 kDa	0.012	32.319	24.894	24.371	16.823	10.698	12.305	27.1947	13.2753	2.04851
Cluster of PREDICTED: cytochrome b-c1 complex subunit 6, mitochondrial-like [Diaphorina citri] (gi|662208999|ref|XP_008478081.1|)	gi|662208999|ref|XP_008478081.1| [2]	10 kDa	0.012	16.681	23.898	23.355	8.9062	7.7804	12.305	21.3113	9.66387	2.20526
PREDICTED: 39S ribosomal protein L10, mitochondrial-like isoform X1 [Diaphorina citri]	gi|662188620|ref|XP_008487994.1|	41 kDa	0.012	14.596	13.941	13.201	19.792	23.341	18.458	13.9127	20.5303	0.677664
PREDICTED: choline-phosphate cytidylyltransferase A-like [Diaphorina citri]	gi|662208625|ref|XP_008477873.1|	37 kDa	0.012	15.638	11.949	12.185	7.9167	7.7804	8.2035	13.2573	7.96687	1.66406
PREDICTED: autophagy-related protein 23-like [Diaphorina citri]	gi|662205363|ref|XP_008476091.1|	70 kDa	0.012	6.2553	8.9619	9.139	0.98958	1.9451	4.1018	8.11873	2.34549	3.46142
Cluster of PREDICTED: sterile alpha and TIR motif-containing protein 1 isoform X2 [Diaphorina citri] (gi|662183620|ref|XP_008467445.1|)	gi|662183620|ref|XP_008467445.1| [2]	94 kDa	0.012	0	0	1.0154	1.9792	2.9176	2.0509	0.338467	2.3159	0.146149
PREDICTED: sterile alpha and TIR motif-containing protein 1 isoform X2 [Diaphorina citri]	gi|662183620|ref|XP_008467445.1|	94 kDa	0.012	0	0	1.0154	1.9792	2.9176	2.0509	0.338467	2.3159	0.146149
PREDICTED: sterile alpha and TIR motif-containing protein 1 isoform X1 [Diaphorina citri]	gi|662183618|ref|XP_008467437.1|	94 kDa	0.012	0	0	1.0154	1.9792	2.9176	2.0509	0.338467	2.3159	0.146149
Cluster of PREDICTED: neprilysin-2-like [Diaphorina citri] (gi|662212489|ref|XP_008479983.1|)	gi|662212489|ref|XP_008479983.1| [2]	66 kDa	0.012	32.319	24.894	32.494	52.448	61.27	45.119	29.9023	52.9457	0.564774
PREDICTED: neprilysin-2-like [Diaphorina citri]	gi|662212489|ref|XP_008479983.1|	66 kDa	0.012	32.319	24.894	32.494	52.448	61.27	45.119	29.9023	52.9457	0.564774
PREDICTED: arrestin domain-containing protein 3-like [Diaphorina citri]	gi|662218762|ref|XP_008483426.1|	36 kDa	0.012	13.553	13.941	13.201	11.875	9.7254	10.254	13.565	10.6181	1.27753
PREDICTED: uncharacterized protein LOC103519267 [Diaphorina citri]	gi|662217205|ref|XP_008482574.1|	17 kDa	0.012	6.2553	8.9619	13.201	20.781	18.478	24.611	9.47273	21.29	0.444938
Fe-S cluster assembly scaffold protein [Candidatus Profftella armatura]	gi|527122177|gb|AGS06702.1| (+3)	14 kDa	0.012	13.553	11.949	7.1081	0.98958	1.9451	3.0763	10.87	2.00366	5.42509
Cluster of PREDICTED: protein RCC2 homolog isoform X1 [Diaphorina citri] (gi|662187443|ref|XP_008487005.1|)	gi|662187443|ref|XP_008487005.1| [4]	54 kDa	0.012	3.1276	1.9915	5.0772	7.9167	8.7529	11.28	3.39877	9.31653	0.36481
PREDICTED: protein RCC2 homolog isoform X2 [Diaphorina citri]	gi|662187445|ref|XP_008487011.1|	54 kDa	0.012	3.1276	1.9915	5.0772	7.9167	8.7529	11.28	3.39877	9.31653	0.36481
PREDICTED: UPF0568 protein C14orf166 isoform X1 [Diaphorina citri]	gi|662187719|ref|XP_008487501.1| (+2)	29 kDa	0.012	12.511	16.928	16.247	6.9271	9.7254	8.2035	15.2287	8.28533	1.83803
PREDICTED: serine/arginine-rich splicing factor 3-like [Diaphorina citri]	gi|662187007|ref|XP_008484967.1|	16 kDa	0.012	11.468	11.949	12.185	9.8958	7.7804	9.2289	11.8673	8.96837	1.32324
PREDICTED: protein MEMO1 [Diaphorina citri]	gi|662215757|ref|XP_008481777.1|	34 kDa	0.012	4.1702	3.9831	5.0772	5.9375	6.8078	6.1526	4.41017	6.2993	0.700104
PREDICTED: 5-methylcytosine rRNA methyltransferase NSUN4-like [Diaphorina citri]	gi|662209214|ref|XP_008478197.1|	58 kDa	0.012	5.2127	7.9661	6.0926	2.9687	2.9176	2.0509	6.4238	2.64573	2.42798
PREDICTED: eukaryotic translation initiation factor 3 subunit B-like [Diaphorina citri]	gi|662192566|ref|XP_008469146.1|	20 kDa	0.012	1.0425	2.9873	2.0309	9.8958	6.8078	6.1526	2.02023	7.61873	0.265167
PREDICTED: guanine nucleotide exchange factor MSS4 [Diaphorina citri]	gi|662211170|ref|XP_008479261.1|	19 kDa	0.012	3.1276	2.9873	2.0309	4.9479	4.8627	4.1018	2.71527	4.63747	0.585506
PREDICTED: peritrophin-1-like [Diaphorina citri]	gi|662187845|ref|XP_008487571.1|	19 kDa	0.012	6.2553	5.9746	3.0463	0	0	1.0254	5.09207	0.3418	14.8978
PREDICTED: thymidine phosphorylase-like [Diaphorina citri]	gi|662183937|ref|XP_008469192.1|	38 kDa	0.012	4.1702	6.9704	5.0772	0	0.97254	2.0509	5.40593	1.00781	5.36402
PREDICTED: far upstream element-binding protein 1-like [Diaphorina citri]	gi|662222189|ref|XP_008485326.1|	30 kDa	0.013	32.319	31.865	25.386	20.781	18.478	20.509	29.8567	19.9227	1.49863
PREDICTED: catalase-like [Diaphorina citri]	gi|662204501|ref|XP_008475628.1|	33 kDa	0.013	63.595	72.691	58.896	84.114	98.227	88.188	65.0607	90.1763	0.721483
PREDICTED: ornithine aminotransferase, mitochondrial-like [Diaphorina citri]	gi|662194887|ref|XP_008470408.1|	26 kDa	0.013	45.872	35.848	34.525	19.792	25.286	19.483	38.7483	21.5203	1.80055
PREDICTED: 40S ribosomal protein S11 isoform X1 [Diaphorina citri]	gi|662184231|ref|XP_008470786.1|	18 kDa	0.013	29.191	30.869	28.432	19.792	18.478	24.611	29.4973	20.9603	1.40729
PREDICTED: 39S ribosomal protein L39, mitochondrial-like [Diaphorina citri]	gi|662191544|ref|XP_008468591.1|	11 kDa	0.013	6.2553	2.9873	6.0926	0	0	1.0254	5.11173	0.3418	14.9553
PREDICTED: LOW QUALITY PROTEIN: venom dipeptidyl peptidase 4-like [Diaphorina citri]	gi|662184658|ref|XP_008473009.1|	105 kDa	0.013	7.2978	4.9788	6.0926	9.8958	8.7529	9.2289	6.12307	9.29253	0.658923
PREDICTED: troponin C, isoform 1-like, partial [Diaphorina citri]	gi|662214078|ref|XP_008480855.1|	17 kDa	0.013	29.191	28.877	25.386	19.792	14.588	20.509	27.818	18.2963	1.52041
PREDICTED: LOW QUALITY PROTEIN: uncharacterized protein LOC103518425, partial [Diaphorina citri]	gi|662215633|ref|XP_008481708.1|	96 kDa	0.013	5.2127	2.9873	3.0463	0	0.97254	0	3.74877	0.32418	11.5638
stringent starvation protein A (glutathione S-transferase) [Candidatus Profftella armatura]	gi|527122491|gb|AGS07016.1| (+2)	24 kDa	0.013	0	0	0	0.98958	1.9451	1.0254	0	1.32003	0
PREDICTED: cathepsin F-like [Diaphorina citri]	gi|662201854|ref|XP_008474194.1|	24 kDa	0.014	84.446	83.644	99.513	114.79	140.05	125.1	89.201	126.647	0.70433
PREDICTED: titin-like, partial [Diaphorina citri]	gi|662216448|ref|XP_008482157.1|	978 kDa	0.014	66.723	88.623	77.173	106.87	137.13	124.08	77.5063	122.693	0.631708
PREDICTED: heat shock 70 kDa protein cognate 4-like [Diaphorina citri]	gi|662194772|ref|XP_008470348.1|	48 kDa	0.014	153.25	158.33	146.22	131.61	133.24	139.46	152.6	134.77	1.1323
PREDICTED: CAR1 transcription factor-like [Diaphorina citri]	gi|662185951|ref|XP_008479688.1|	37 kDa	0.014	23.978	24.894	27.417	33.646	33.066	29.738	25.4297	32.15	0.790969
PREDICTED: cytochrome b5-like [Diaphorina citri]	gi|662188312|ref|XP_008487824.1|	15 kDa	0.014	56.297	52.776	55.849	39.583	40.847	48.196	54.974	42.8753	1.28218
Cluster of PREDICTED: sex-lethal homolog isoform X1 [Diaphorina citri] (gi|662185264|ref|XP_008476189.1|)	gi|662185264|ref|XP_008476189.1|	31 kDa	0.014	12.511	14.936	15.232	22.76	20.423	18.458	14.2263	20.547	0.69238
PREDICTED: sex-lethal homolog isoform X1 [Diaphorina citri]	gi|662185264|ref|XP_008476189.1|	31 kDa	0.014	12.511	14.936	15.232	22.76	20.423	18.458	14.2263	20.547	0.69238
Cluster of PREDICTED: esterase E4-like [Diaphorina citri] (gi|662210805|ref|XP_008479061.1|)	gi|662210805|ref|XP_008479061.1| [2]	74 kDa	0.014	51.085	45.805	39.602	31.667	27.231	31.789	45.4973	30.229	1.50509
PREDICTED: esterase E4-like [Diaphorina citri]	gi|662210805|ref|XP_008479061.1|	74 kDa	0.014	51.085	45.805	39.602	31.667	27.231	31.789	45.4973	30.229	1.50509
PREDICTED: maternal protein tudor-like [Diaphorina citri]	gi|662214124|ref|XP_008480879.1|	130 kDa	0.014	17.723	23.898	18.278	28.698	31.121	35.89	19.9663	31.903	0.625845
PREDICTED: heterogeneous nuclear ribonucleoprotein 27C-like [Diaphorina citri]	gi|662212632|ref|XP_008480062.1|	54 kDa	0.014	29.191	29.873	30.463	20.781	24.314	25.636	29.8423	23.577	1.26574
PREDICTED: putative lysozyme-like protein [Diaphorina citri]	gi|662210355|ref|XP_008478813.1|	46 kDa	0.014	0	0	1.0154	3.9583	3.8902	2.0509	0.338467	3.2998	0.102572
PREDICTED: ras-like protein 2 [Diaphorina citri]	gi|662189219|ref|XP_008488320.1|	23 kDa	0.014	15.638	11.949	11.17	4.9479	7.7804	6.1526	12.919	6.29363	2.05271
PREDICTED: PHD finger protein 14-like [Diaphorina citri]	gi|662211761|ref|XP_008479584.1|	98 kDa	0.014	0	0	1.0154	6.9271	5.8353	3.0763	0.338467	5.27957	0.0641088
PREDICTED: laccase-like [Diaphorina citri]	gi|662184479|ref|XP_008472015.1|	81 kDa	0.014	1.0425	3.9831	2.0309	9.8958	9.7254	6.1526	2.35217	8.59127	0.273786
PREDICTED: ubiquitin carboxyl-terminal hydrolase 7-like, partial [Diaphorina citri]	gi|662221369|ref|XP_008484874.1|	40 kDa	0.014	6.2553	3.9831	6.0926	11.875	14.588	19.483	5.44367	15.3153	0.355439
PREDICTED: beta-glucuronidase-like [Diaphorina citri]	gi|662189023|ref|XP_008488210.1|	48 kDa	0.014	0	0	0	4.9479	8.7529	4.1018	0	5.9342	0
PREDICTED: uncharacterized protein LOC103510512 [Diaphorina citri]	gi|662200401|ref|XP_008473408.1|	48 kDa	0.014	1.0425	0	0	2.9687	1.9451	2.0509	0.3475	2.32157	0.149683
PREDICTED: cuticle protein 5-like [Diaphorina citri]	gi|662207238|ref|XP_008477115.1|	22 kDa	0.014	9.3829	5.9746	9.139	1.9792	1.9451	4.1018	8.1655	2.67537	3.05211
PREDICTED: hexaprenyldihydroxybenzoate methyltransferase, mitochondrial-like [Diaphorina citri]	gi|662186843|ref|XP_008484157.1|	13 kDa	0.014	1.0425	0	0	2.9687	3.8902	2.0509	0.3475	2.96993	0.117006
putative ATP synthase subunit d [Diaphorina citri]	gi|110671524|gb|ABG82013.1| (+1)	21 kDa	0.015	103.21	110.53	109.67	95	98.227	90.239	107.803	94.4887	1.14091
PREDICTED: heat shock 70 kDa protein cognate 4-like, partial [Diaphorina citri]	gi|662224369|ref|XP_008486521.1|	20 kDa	0.015	46.914	44.809	48.741	30.677	33.066	39.992	46.8213	34.5783	1.35407
Cluster of PREDICTED: arylsulfatase B-like isoform X1 [Diaphorina citri] (gi|662186228|ref|XP_008481120.1|)	gi|662186228|ref|XP_008481120.1| [3]	63 kDa	0.015	117.81	104.56	148.25	178.12	177.98	174.32	123.54	176.807	0.698729
PREDICTED: deoxynucleoside triphosphate triphosphohydrolase SAMHD1 [Diaphorina citri]	gi|662185180|ref|XP_008475757.1| (+1)	30 kDa	0.015	36.489	44.809	37.571	51.458	51.545	58.45	39.623	53.8177	0.736245
PREDICTED: insulin-like growth factor 2 mRNA-binding protein 1, partial [Diaphorina citri]	gi|662219774|ref|XP_008483987.1|	44 kDa	0.015	36.489	32.86	30.463	39.583	41.819	42.043	33.2707	41.1483	0.808554
PREDICTED: eukaryotic translation initiation factor 3 subunit C [Diaphorina citri]	gi|662211560|ref|XP_008479473.1|	104 kDa	0.015	19.808	21.907	28.432	46.51	46.682	34.865	23.3823	42.6857	0.54778
PREDICTED: LOW QUALITY PROTEIN: phosphoenolpyruvate carboxykinase, cytosolic [GTP]-like [Diaphorina citri]	gi|662198455|ref|XP_008472349.1|	74 kDa	0.015	58.382	56.759	58.896	46.51	41.819	51.272	58.0123	46.5337	1.24667
PREDICTED: putative leucine-rich repeat-containing protein DDB_G0290503 [Diaphorina citri]	gi|662204637|ref|XP_008475699.1|	89 kDa	0.015	9.3829	10.953	10.154	22.76	40.847	30.763	10.1633	31.4567	0.323089
PREDICTED: titin-like, partial [Diaphorina citri]	gi|662217710|ref|XP_008482848.1|	79 kDa	0.015	12.511	8.9619	8.1235	2.9687	2.9176	5.1272	9.86547	3.67117	2.68728
Cluster of PREDICTED: 60S ribosomal protein L7a [Diaphorina citri] (gi|662197840|ref|XP_008472018.1|)	gi|662197840|ref|XP_008472018.1|	31 kDa	0.015	23.978	15.932	17.262	31.667	38.902	30.763	19.0573	33.7773	0.564205
PREDICTED: 60S ribosomal protein L7a [Diaphorina citri]	gi|662197840|ref|XP_008472018.1|	31 kDa	0.015	23.978	15.932	17.262	31.667	38.902	30.763	19.0573	33.7773	0.564205
Cluster of PREDICTED: eukaryotic translation initiation factor 4E-like isoform X2 [Diaphorina citri] (gi|662195537|ref|XP_008470763.1|)	gi|662195537|ref|XP_008470763.1| [2]	25 kDa	0.015	10.425	14.936	13.201	17.812	19.451	18.458	12.854	18.5737	0.692055
PREDICTED: eukaryotic translation initiation factor 4E-like isoform X2 [Diaphorina citri]	gi|662195537|ref|XP_008470763.1|	25 kDa	0.015	10.425	14.936	13.201	17.812	19.451	18.458	12.854	18.5737	0.692055
PREDICTED: membrane-associated progesterone receptor component 1-like [Diaphorina citri]	gi|662216138|ref|XP_008481984.1|	21 kDa	0.015	14.596	5.9746	8.1235	21.771	20.423	19.483	9.5647	20.559	0.465232
PREDICTED: acyl-CoA synthetase family member 2, mitochondrial-like [Diaphorina citri]	gi|662206892|ref|XP_008476922.1|	57 kDa	0.015	16.681	17.924	16.247	12.865	7.7804	7.1781	16.9507	9.2745	1.82766
PREDICTED: putative RNA-binding protein 15 [Diaphorina citri]	gi|662187095|ref|XP_008485423.1|	57 kDa	0.015	2.0851	2.9873	4.0618	0	0	1.0254	3.04473	0.3418	8.90794
hypothetical protein SSDC_01565 [Candidatus Profftella armatura]	gi|527122473|gb|AGS06998.1| (+2)	12 kDa	0.015	5.2127	8.9619	4.0618	0	0	0	6.0788	0	#DIV/0!
PREDICTED: arylsulfatase B-like isoform X1 [Diaphorina citri]	gi|662186228|ref|XP_008481120.1| (+1)	63 kDa	0.016	117.81	104.56	148.25	178.12	177	172.27	123.54	175.797	0.702744
PREDICTED: muscle-specific protein 20 [Diaphorina citri]	gi|662205302|ref|XP_008476059.1|	19 kDa	0.016	108.42	121.48	103.57	86.094	90.447	90.239	111.157	88.9267	1.24998
Cluster of putative ATP synthase-like protein [Diaphorina citri] (gi|110671478|gb|ABG81990.1|)	gi|110671478|gb|ABG81990.1|	29 kDa	0.016	29.191	46.801	33.51	56.406	69.051	61.526	36.5007	62.3277	0.585625
putative ATP synthase-like protein [Diaphorina citri]	gi|110671478|gb|ABG81990.1|	29 kDa	0.016	29.191	46.801	33.51	56.406	69.051	61.526	36.5007	62.3277	0.585625
PREDICTED: glutamate synthase 1 [NADH], chloroplastic-like [Diaphorina citri]	gi|662205268|ref|XP_008476039.1|	50 kDa	0.016	13.553	18.92	16.247	24.74	22.369	22.56	16.24	23.223	0.699307
PREDICTED: uncharacterized protein LOC103520002 [Diaphorina citri]	gi|662183336|ref|XP_008483346.1| (+1)	12 kDa	0.016	31.276	25.89	25.386	20.781	15.561	15.382	27.5173	17.2413	1.59601
Cluster of PREDICTED: low-density lipoprotein receptor-related protein 2-like [Diaphorina citri] (gi|662184603|ref|XP_008472720.1|)	gi|662184603|ref|XP_008472720.1|	512 kDa	0.016	1.0425	2.9873	1.0154	3.9583	4.8627	5.1272	1.68173	4.6494	0.36171
PREDICTED: low-density lipoprotein receptor-related protein 2-like [Diaphorina citri]	gi|662184603|ref|XP_008472720.1|	512 kDa	0.016	1.0425	2.9873	1.0154	3.9583	4.8627	5.1272	1.68173	4.6494	0.36171
Cluster of PREDICTED: Y-box-binding protein 3-like [Diaphorina citri] (gi|662194829|ref|XP_008470378.1|)	gi|662194829|ref|XP_008470378.1| [2]	19 kDa	0.016	29.191	27.881	32.494	37.604	41.819	47.17	29.8553	42.1977	0.707511
PREDICTED: cytosolic non-specific dipeptidase [Diaphorina citri]	gi|662213646|ref|XP_008480618.1| (+1)	27 kDa	0.016	28.149	20.911	23.355	36.615	35.012	31.789	24.1383	34.472	0.70023
PREDICTED: nesprin-1-like [Diaphorina citri]	gi|662204641|ref|XP_008475701.1|	96 kDa	0.016	3.1276	9.9577	5.0772	15.833	27.231	27.687	6.05417	23.5837	0.25671
Cluster of PREDICTED: atlastin-like [Diaphorina citri] (gi|662199901|ref|XP_008473133.1|)	gi|662199901|ref|XP_008473133.1| [2]	52 kDa	0.016	7.2978	8.9619	13.201	16.823	20.423	17.432	9.82023	18.226	0.538804
PREDICTED: atlastin-like [Diaphorina citri]	gi|662199901|ref|XP_008473133.1|	52 kDa	0.016	7.2978	8.9619	13.201	16.823	20.423	17.432	9.82023	18.226	0.538804
biotin synthase (biotin synthetase) [Candidatus Profftella armatura]	gi|527122435|gb|AGS06960.1| (+2)	39 kDa	0.016	14.596	13.941	21.324	5.9375	5.8353	8.2035	16.6203	6.65877	2.49601
Cluster of PREDICTED: succinate dehydrogenase [ubiquinone] flavoprotein subunit 1, mitochondrial-like [Diaphorina citri] (gi|662217534|ref|XP_008482751.1|)	gi|662217534|ref|XP_008482751.1| [4]	66 kDa	0.016	18.766	14.936	11.17	5.9375	6.8078	4.1018	14.9573	5.6157	2.66349
PREDICTED: succinate dehydrogenase [ubiquinone] flavoprotein subunit 1, mitochondrial-like [Diaphorina citri]	gi|662217534|ref|XP_008482751.1|	66 kDa	0.016	18.766	14.936	11.17	5.9375	6.8078	4.1018	14.9573	5.6157	2.66349
succinate dehydrogenase flavoprotein subunit [Candidatus Profftella armatura]	gi|527122251|gb|AGS06776.1| (+2)	66 kDa	0.016	18.766	14.936	11.17	5.9375	6.8078	4.1018	14.9573	5.6157	2.66349
PREDICTED: NSFL1 cofactor p47-like [Diaphorina citri]	gi|662217037|ref|XP_008482482.1|	41 kDa	0.016	17.723	14.936	13.201	22.76	21.396	26.661	15.2867	23.6057	0.647585
PREDICTED: uncharacterized protein LOC103524650 [Diaphorina citri]	gi|662188459|ref|XP_008487905.1|	13 kDa	0.016	21.893	16.928	18.278	12.865	7.7804	11.28	19.033	10.6418	1.78851
PREDICTED: C3 and PZP-like alpha-2-macroglobulin domain-containing protein 8, partial [Diaphorina citri]	gi|662225116|ref|XP_008486939.1|	19 kDa	0.016	17.723	12.945	12.185	20.781	23.341	21.534	14.2843	21.8853	0.65269
PREDICTED: uncharacterized protein LOC103512698 [Diaphorina citri]	gi|662204635|ref|XP_008475698.1|	49 kDa	0.016	0	0	0	1.9792	3.8902	5.1272	0	3.66553	0
PREDICTED: glyoxylate reductase/hydroxypyruvate reductase-like [Diaphorina citri]	gi|662192868|ref|XP_008469310.1|	20 kDa	0.016	14.596	14.936	11.17	5.9375	5.8353	9.2289	13.5673	7.00057	1.93803
PREDICTED: transcription elongation factor S-II [Diaphorina citri]	gi|662197132|ref|XP_008471630.1|	32 kDa	0.016	3.1276	4.9788	4.0618	5.9375	6.8078	7.1781	4.05607	6.64113	0.610749
Cluster of PREDICTED: uncharacterized protein LOC103519500, partial [Diaphorina citri] (gi|662217637|ref|XP_008482808.1|)	gi|662217637|ref|XP_008482808.1|	103 kDa	0.016	1.0425	0.99577	2.0309	0	0	0	1.35639	0	#DIV/0!
PREDICTED: uncharacterized protein LOC103519500, partial [Diaphorina citri]	gi|662217637|ref|XP_008482808.1|	103 kDa	0.016	1.0425	0.99577	2.0309	0	0	0	1.35639	0	#DIV/0!
PREDICTED: mannose-6-phosphate isomerase [Diaphorina citri]	gi|662199085|ref|XP_008472692.1|	26 kDa	0.016	0	0	0	2.9687	4.8627	2.0509	0	3.2941	0
PREDICTED: low molecular weight phosphotyrosine protein phosphatase-like [Diaphorina citri]	gi|662187152|ref|XP_008485692.1|	18 kDa	0.016	3.1276	0.99577	3.0463	5.9375	8.7529	6.1526	2.38989	6.94767	0.343985
gi|662190487|ref|XP_008468013.1|-DECOY	gi|662190487|ref|XP_008468013.1|-DECOY (+1)	?	0.016	2.0851	1.9915	2.0309	0.98958	0	1.0254	2.03583	0.67166	3.03105
PREDICTED: zonadhesin-like [Diaphorina citri]	gi|662218101|ref|XP_008483063.1|	36 kDa	0.016	1.0425	0.99577	3.0463	6.9271	14.588	13.331	1.69486	11.6154	0.145915
Cluster of PREDICTED: elongation factor 1-alpha [Diaphorina citri] (gi|662209078|ref|XP_008478125.1|)	gi|662209078|ref|XP_008478125.1|	50 kDa	0.017	319.02	355.49	324.94	405.73	406.52	373.26	333.15	395.17	0.843055
PREDICTED: elongation factor 1-alpha [Diaphorina citri]	gi|662209078|ref|XP_008478125.1|	50 kDa	0.017	319.02	355.49	324.94	405.73	406.52	373.26	333.15	395.17	0.843055
Cluster of PREDICTED: laminin subunit gamma-1 [Diaphorina citri] (gi|662196646|ref|XP_008471363.1|)	gi|662196646|ref|XP_008471363.1|	184 kDa	0.017	163.68	154.34	179.73	140.52	130.32	132.28	165.917	134.373	1.23474
PREDICTED: laminin subunit gamma-1 [Diaphorina citri]	gi|662196646|ref|XP_008471363.1|	184 kDa	0.017	163.68	154.34	179.73	140.52	130.32	132.28	165.917	134.373	1.23474
PREDICTED: neurofilament heavy polypeptide-like [Diaphorina citri]	gi|662192514|ref|XP_008469117.1|	57 kDa	0.017	6.2553	2.9873	6.0926	10.885	8.7529	10.254	5.11173	9.96397	0.513022
molecular chaperone GroeL [Wolbachia endosymbiont of Diaphorina citri]	gi|516101041|ref|WP_017531621.1|	59 kDa	0.017	68.808	68.708	78.189	105.89	118.65	91.264	71.9017	105.268	0.683034
Cluster of PREDICTED: uncharacterized protein LOC103524978 [Diaphorina citri] (gi|662189083|ref|XP_008488244.1|)	gi|662189083|ref|XP_008488244.1| [2]	99 kDa	0.017	36.489	42.818	31.479	57.396	49.6	51.272	36.9287	52.756	0.69999
PREDICTED: uncharacterized protein LOC103524978 [Diaphorina citri]	gi|662189083|ref|XP_008488244.1|	99 kDa	0.017	36.489	42.818	31.479	57.396	49.6	51.272	36.9287	52.756	0.69999
PREDICTED: uncharacterized protein LOC103506518 [Diaphorina citri]	gi|662192536|ref|XP_008469129.1|	51 kDa	0.017	55.255	54.767	57.88	48.489	36.957	41.018	55.9673	42.1547	1.32767
Cluster of PREDICTED: spermine oxidase-like, partial [Diaphorina citri] (gi|662208393|ref|XP_008477745.1|)	gi|662208393|ref|XP_008477745.1| [2]	64 kDa	0.017	111.55	104.56	104.59	128.65	128.38	116.9	106.9	124.643	0.857647
PREDICTED: spermine oxidase-like, partial [Diaphorina citri]	gi|662208393|ref|XP_008477745.1|	64 kDa	0.017	111.55	104.56	104.59	128.65	128.38	116.9	106.9	124.643	0.857647
PREDICTED: neprilysin-2-like [Diaphorina citri]	gi|662208230|ref|XP_008477654.1| (+1)	89 kDa	0.017	11.468	10.953	8.1235	5.9375	0.97254	2.0509	10.1815	2.98698	3.40863
PREDICTED: uncharacterized protein LOC103509405 [Diaphorina citri]	gi|662198252|ref|XP_008472240.1|	50 kDa	0.017	19.808	16.928	18.278	22.76	24.314	27.687	18.338	24.9203	0.735865
PREDICTED: cathepsin L-like [Diaphorina citri]	gi|662192665|ref|XP_008469199.1|	21 kDa	0.017	35.446	29.873	28.432	23.75	17.506	18.458	31.2503	19.9047	1.57
Cluster of PREDICTED: alpha/beta hydrolase domain-containing protein 11-like, partial [Diaphorina citri] (gi|662220809|ref|XP_008484560.1|)	gi|662220809|ref|XP_008484560.1| [2]	43 kDa	0.017	20.851	18.92	24.371	13.854	9.7254	5.1272	21.3807	9.56887	2.2344
PREDICTED: alpha/beta hydrolase domain-containing protein 11-like [Diaphorina citri]	gi|662196079|ref|XP_008471054.1|	34 kDa	0.017	20.851	18.92	24.371	13.854	9.7254	5.1272	21.3807	9.56887	2.2344
Cluster of PREDICTED: phosphoglycerate mutase 1-like [Diaphorina citri] (gi|662188457|ref|XP_008487904.1|)	gi|662188457|ref|XP_008487904.1|	32 kDa	0.017	22.936	13.941	17.262	7.9167	5.8353	8.2035	18.0463	7.3185	2.46585
PREDICTED: phosphoglycerate mutase 1-like [Diaphorina citri]	gi|662188457|ref|XP_008487904.1|	32 kDa	0.017	22.936	13.941	17.262	7.9167	5.8353	8.2035	18.0463	7.3185	2.46585
PREDICTED: carbonic anhydrase 13, partial [Diaphorina citri]	gi|662213851|ref|XP_008480731.1|	17 kDa	0.017	21.893	22.903	19.293	15.833	15.561	11.28	21.363	14.2247	1.50183
PREDICTED: protein singed-like [Diaphorina citri]	gi|662190044|ref|XP_008467768.1|	47 kDa	0.017	10.425	12.945	9.139	6.9271	5.8353	5.1272	10.8363	5.9632	1.8172
Cluster of PREDICTED: ubiquitin carboxyl-terminal hydrolase 7-like, partial [Diaphorina citri] (gi|662221369|ref|XP_008484874.1|)	gi|662221369|ref|XP_008484874.1| [2]	40 kDa	0.017	6.2553	3.9831	6.0926	12.865	14.588	21.534	5.44367	16.329	0.333374
PREDICTED: protein lin-9 homolog [Diaphorina citri]	gi|662190440|ref|XP_008467988.1|	67 kDa	0.017	2.0851	1.9915	2.0309	3.9583	2.9176	3.0763	2.03583	3.3174	0.613683
Cluster of PREDICTED: signal peptidase complex catalytic subunit SEC11A-like [Diaphorina citri] (gi|662206462|ref|XP_008476694.1|)	gi|662206462|ref|XP_008476694.1| [2]	21 kDa	0.017	4.1702	1.9915	5.0772	6.9271	7.7804	8.2035	3.7463	7.637	0.490546
PREDICTED: thymidine phosphorylase-like [Diaphorina citri]	gi|662208879|ref|XP_008478015.1|	27 kDa	0.017	5.2127	7.9661	9.139	2.9687	1.9451	3.0763	7.43927	2.66337	2.79318
PREDICTED: fibrillin-1-like [Diaphorina citri]	gi|662218866|ref|XP_008483483.1|	27 kDa	0.017	3.1276	0	1.0154	7.9167	5.8353	5.1272	1.381	6.29307	0.219448
PREDICTED: vitellogenin-3-like [Diaphorina citri]	gi|662206226|ref|XP_008476565.1|	47 kDa	0.018	380.53	379.39	450.86	591.77	872.37	729.09	403.593	731.077	0.552053
PREDICTED: putative oxidoreductase GLYR1 homolog, partial [Diaphorina citri]	gi|662187520|ref|XP_008487313.1|	54 kDa	0.018	29.191	28.877	29.448	23.75	22.369	26.661	29.172	24.26	1.20247
PREDICTED: uncharacterized protein LOC103506852 [Diaphorina citri]	gi|662193190|ref|XP_008469488.1|	21 kDa	0.018	25.021	19.915	15.232	9.8958	7.7804	4.1018	20.056	7.25933	2.76279
PREDICTED: paraplegin-like [Diaphorina citri]	gi|662217897|ref|XP_008482952.1|	45 kDa	0.018	20.851	16.928	20.309	9.8958	14.588	12.305	19.3627	12.2629	1.57896
Cluster of PREDICTED: cathepsin B-like [Diaphorina citri] (gi|662203893|ref|XP_008475303.1|)	gi|662203893|ref|XP_008475303.1|	29 kDa	0.018	21.893	21.907	20.309	14.844	11.671	17.432	21.3697	14.649	1.45878
PREDICTED: cathepsin B-like [Diaphorina citri]	gi|662203893|ref|XP_008475303.1|	29 kDa	0.018	21.893	21.907	20.309	14.844	11.671	17.432	21.3697	14.649	1.45878
PREDICTED: heat shock 70 kDa protein cognate 4-like [Diaphorina citri]	gi|662196058|ref|XP_008471042.1|	14 kDa	0.018	71.935	64.725	71.081	77.187	82.666	79.984	69.247	79.9457	0.866176
PREDICTED: NADH dehydrogenase [ubiquinone] 1 alpha subcomplex subunit 2-like [Diaphorina citri]	gi|662215526|ref|XP_008481651.1| (+1)	10 kDa	0.018	23.978	25.89	25.386	15.833	4.8627	14.356	25.0847	11.6839	2.14694
PREDICTED: vacuolar protein sorting-associated protein 4B [Diaphorina citri]	gi|662204012|ref|XP_008475367.1|	38 kDa	0.018	13.553	12.945	13.201	11.875	9.7254	10.254	13.233	10.6181	1.24626
PREDICTED: persulfide dioxygenase ETHE1, mitochondrial [Diaphorina citri]	gi|662219845|ref|XP_008484025.1|	31 kDa	0.018	10.425	10.953	15.232	18.802	19.451	17.432	12.2033	18.5617	0.657448
PREDICTED: nucleolar protein 56 [Diaphorina citri]	gi|662208099|ref|XP_008477583.1|	62 kDa	0.018	1.0425	0.99577	1.0154	4.9479	11.671	10.254	1.01789	8.95763	0.113634
PREDICTED: venom acid phosphatase Acph-1-like isoform X1 [Diaphorina citri]	gi|662203807|ref|XP_008475255.1| (+1)	50 kDa	0.018	10.425	7.9661	10.154	5.9375	6.8078	5.1272	9.51503	5.9575	1.59715
4Fe-4S ferredoxin [Candidatus Profftella armatura]	gi|527122506|gb|AGS07031.1| (+2)	12 kDa	0.018	17.723	16.928	13.201	8.9062	3.8902	9.2289	15.9507	7.34177	2.17259
PREDICTED: 15 kDa selenoprotein isoform X1 [Diaphorina citri]	gi|662216240|ref|XP_008482042.1| (+1)	20 kDa	0.018	2.0851	2.9873	3.0463	7.9167	4.8627	8.2035	2.70623	6.9943	0.38692
Cluster of PREDICTED: uncharacterized protein LOC103518812 [Diaphorina citri] (gi|662216377|ref|XP_008482119.1|)	gi|662216377|ref|XP_008482119.1| [2]	24 kDa	0.018	6.2553	5.9746	5.0772	2.9687	1.9451	4.1018	5.76903	3.0052	1.91968
PREDICTED: uncharacterized protein LOC103518812 [Diaphorina citri]	gi|662216377|ref|XP_008482119.1|	24 kDa	0.018	6.2553	5.9746	5.0772	2.9687	1.9451	4.1018	5.76903	3.0052	1.91968
PREDICTED: UPF0545 protein C22orf39 homolog [Diaphorina citri]	gi|662210544|ref|XP_008478916.1|	19 kDa	0.018	6.2553	5.9746	5.0772	2.9687	1.9451	4.1018	5.76903	3.0052	1.91968
PREDICTED: serine/arginine-rich splicing factor 2 isoform X1 [Diaphorina citri]	gi|662207826|ref|XP_008477435.1| (+2)	20 kDa	0.018	10.425	9.9577	10.154	5.9375	4.8627	8.2035	10.1789	6.33457	1.60688
PREDICTED: homocysteine S-methyltransferase 2-like [Diaphorina citri]	gi|662207997|ref|XP_008477526.1|	41 kDa	0.018	5.2127	1.9915	5.0772	0	0	0	4.0938	0	#DIV/0!
Cluster of PREDICTED: ras suppressor protein 1-like [Diaphorina citri] (gi|662201636|ref|XP_008474077.1|)	gi|662201636|ref|XP_008474077.1|	32 kDa	0.018	7.2978	8.9619	10.154	3.9583	4.8627	1.0254	8.80457	3.28213	2.68257
PREDICTED: ras suppressor protein 1-like [Diaphorina citri]	gi|662201636|ref|XP_008474077.1|	32 kDa	0.018	7.2978	8.9619	10.154	3.9583	4.8627	1.0254	8.80457	3.28213	2.68257
PREDICTED: spectrin alpha chain-like, partial [Diaphorina citri]	gi|662211476|ref|XP_008479425.1|	39 kDa	0.019	67.765	76.674	74.127	89.062	82.666	84.086	72.8553	85.2713	0.854394
Cluster of PREDICTED: fatty acid-binding protein, muscle isoform X1 [Diaphorina citri] (gi|662187306|ref|XP_008486453.1|)	gi|662187306|ref|XP_008486453.1| [5]	15 kDa	0.019	105.3	102.56	103.57	85.104	91.419	96.391	103.81	90.9713	1.14113
PREDICTED: calmodulin [Diaphorina citri]	gi|662200666|ref|XP_008473555.1|	31 kDa	0.019	58.382	45.805	54.834	78.177	68.078	86.137	53.007	77.464	0.684279
PREDICTED: spindle pole body component 110-like, partial [Diaphorina citri]	gi|662221931|ref|XP_008485185.1|	29 kDa	0.019	6.2553	4.9788	7.1081	2.9687	2.9176	4.1018	6.11407	3.32937	1.83641
PREDICTED: ejaculatory bulb-specific protein 3-like [Diaphorina citri]	gi|662196859|ref|XP_008471479.1|	13 kDa	0.019	41.702	52.776	44.679	61.354	57.38	63.577	46.3857	60.7703	0.763295
PREDICTED: S-phase kinase-associated protein 1 [Diaphorina citri]	gi|662204040|ref|XP_008475381.1| (+2)	19 kDa	0.019	36.489	32.86	32.494	50.469	44.737	41.018	33.9477	45.408	0.747614
PREDICTED: triosephosphate isomerase-like, partial [Diaphorina citri]	gi|662202324|ref|XP_008474454.1|	12 kDa	0.019	59.425	55.763	68.034	39.583	44.737	48.196	61.074	44.172	1.38264
PREDICTED: dehydrogenase/reductase SDR family member 11-like [Diaphorina citri]	gi|662196737|ref|XP_008471413.1|	26 kDa	0.019	41.702	41.822	40.618	20.781	33.066	18.458	41.3807	24.1017	1.71692
Cluster of PREDICTED: ATP-binding cassette sub-family E member 1, partial [Diaphorina citri] (gi|662221732|ref|XP_008485074.1|)	gi|662221732|ref|XP_008485074.1|	76 kDa	0.019	7.2978	12.945	7.1081	15.833	22.369	22.56	9.11697	20.254	0.450132
PREDICTED: ATP-binding cassette sub-family E member 1, partial [Diaphorina citri]	gi|662221732|ref|XP_008485074.1|	76 kDa	0.019	7.2978	12.945	7.1081	15.833	22.369	22.56	9.11697	20.254	0.450132
PREDICTED: ran-binding protein 9-like [Diaphorina citri]	gi|662212338|ref|XP_008479899.1|	66 kDa	0.019	4.1702	1.9915	3.0463	0	0	1.0254	3.06933	0.3418	8.97991
PREDICTED: pseudouridine-5'-monophosphatase-like [Diaphorina citri]	gi|662185075|ref|XP_008475235.1|	28 kDa	0.019	19.808	17.924	19.293	16.823	15.561	14.356	19.0083	15.58	1.22005
PREDICTED: L-xylulose reductase-like [Diaphorina citri]	gi|662196970|ref|XP_008471539.1|	28 kDa	0.019	6.2553	3.9831	5.0772	2.9687	1.9451	2.0509	5.1052	2.32157	2.19903
Cluster of PREDICTED: putative OPA3-like protein CG13603 [Diaphorina citri] (gi|662211769|ref|XP_008479588.1|)	gi|662211769|ref|XP_008479588.1| [2]	32 kDa	0.019	2.0851	2.9873	3.0463	3.9583	4.8627	4.1018	2.70623	4.3076	0.628246
PREDICTED: putative OPA3-like protein CG13603 [Diaphorina citri]	gi|662211769|ref|XP_008479588.1| (+1)	32 kDa	0.019	2.0851	2.9873	3.0463	3.9583	4.8627	4.1018	2.70623	4.3076	0.628246
Cluster of PREDICTED: UPF0160 protein isoform X1 [Diaphorina citri] (gi|662204215|ref|XP_008475476.1|)	gi|662204215|ref|XP_008475476.1|	40 kDa	0.019	13.553	8.9619	10.154	5.9375	2.9176	5.1272	10.8896	4.66077	2.33645
PREDICTED: UPF0160 protein isoform X1 [Diaphorina citri]	gi|662204215|ref|XP_008475476.1|	40 kDa	0.019	13.553	8.9619	10.154	5.9375	2.9176	5.1272	10.8896	4.66077	2.33645
PREDICTED: protein D2-like isoform X4 [Diaphorina citri]	gi|662202348|ref|XP_008474467.1|	26 kDa	0.019	20.851	14.936	20.309	8.9062	6.8078	12.305	18.6987	9.33967	2.00207
PREDICTED: glutathione S-transferase omega-1-like [Diaphorina citri]	gi|662205112|ref|XP_008475955.1|	36 kDa	0.019	0	0.99577	0	1.9792	2.9176	4.1018	0.331923	2.99953	0.110658
PREDICTED: uncharacterized protein LOC103513702 [Diaphorina citri]	gi|662206615|ref|XP_008476774.1|	25 kDa	0.019	14.596	2.9873	14.216	26.719	33.066	24.611	10.5998	28.132	0.376787
PREDICTED: CAP-Gly domain-containing linker protein 1-like [Diaphorina citri]	gi|662203955|ref|XP_008475337.1|	31 kDa	0.019	4.1702	3.9831	4.0618	0.98958	2.9176	1.0254	4.0717	1.64419	2.47641
PREDICTED: DNA ligase 1-like [Diaphorina citri]	gi|662220409|ref|XP_008484340.1|	20 kDa	0.02	17.723	15.932	18.278	24.74	20.423	24.611	17.311	23.258	0.744303
Cluster of PREDICTED: delta-1-pyrroline-5-carboxylate synthase-like [Diaphorina citri] (gi|662203069|ref|XP_008474853.1|)	gi|662203069|ref|XP_008474853.1| [2]	71 kDa	0.02	310.68	289.77	303.62	249.37	271.34	228.67	301.357	249.793	1.20642
PREDICTED: heat shock 70 kDa protein cognate 2-like, partial [Diaphorina citri]	gi|662193000|ref|XP_008469382.1|	61 kDa	0.02	140.74	153.35	136.07	125.68	122.54	123.05	143.387	123.757	1.15862
Cluster of PREDICTED: protein yellow-like [Diaphorina citri] (gi|662195325|ref|XP_008470648.1|)	gi|662195325|ref|XP_008470648.1| [3]	47 kDa	0.02	107.38	116.5	92.405	82.135	63.215	69.73	105.428	71.6933	1.47055
PREDICTED: protein yellow-like [Diaphorina citri]	gi|662195325|ref|XP_008470648.1|	47 kDa	0.02	107.38	116.5	92.405	82.135	63.215	69.73	105.428	71.6933	1.47055
PREDICTED: uncharacterized protein LOC103518492 [Diaphorina citri]	gi|662215765|ref|XP_008481782.1|	70 kDa	0.02	42.744	28.877	50.772	84.114	76.831	62.552	40.7977	74.499	0.547627
PREDICTED: probable trans-2-enoyl-CoA reductase, mitochondrial isoform X1 [Diaphorina citri]	gi|662198402|ref|XP_008472322.1|	40 kDa	0.02	42.744	41.822	48.741	35.625	36.957	35.89	44.4357	36.1573	1.22895
PREDICTED: elongation factor Ts, mitochondrial [Diaphorina citri]	gi|662188524|ref|XP_008487941.1| (+1)	34 kDa	0.02	26.064	28.877	28.432	23.75	24.314	21.534	27.791	23.1993	1.19792
PREDICTED: putative mitochondrial inner membrane protein [Diaphorina citri]	gi|662212782|ref|XP_008480144.1|	18 kDa	0.02	13.553	9.9577	14.216	27.708	20.423	32.814	12.5756	26.9817	0.466078
Cluster of PREDICTED: puromycin-sensitive aminopeptidase-like [Diaphorina citri] (gi|662210554|ref|XP_008478922.1|)	gi|662210554|ref|XP_008478922.1|	105 kDa	0.02	8.3403	9.9577	9.139	11.875	15.561	16.407	9.14567	14.6143	0.625801
PREDICTED: puromycin-sensitive aminopeptidase-like [Diaphorina citri]	gi|662210554|ref|XP_008478922.1|	105 kDa	0.02	8.3403	9.9577	9.139	11.875	15.561	16.407	9.14567	14.6143	0.625801
Cluster of PREDICTED: glutaryl-CoA dehydrogenase, mitochondrial isoform X1 [Diaphorina citri] (gi|662196283|ref|XP_008471164.1|)	gi|662196283|ref|XP_008471164.1|	45 kDa	0.02	7.2978	7.9661	12.185	2.9687	3.8902	3.0763	9.14963	3.31173	2.76279
PREDICTED: glutaryl-CoA dehydrogenase, mitochondrial isoform X1 [Diaphorina citri]	gi|662196283|ref|XP_008471164.1|	45 kDa	0.02	7.2978	7.9661	12.185	2.9687	3.8902	3.0763	9.14963	3.31173	2.76279
Cluster of PREDICTED: V-type proton ATPase 116 kDa subunit a isoform 1-like [Diaphorina citri] (gi|662205253|ref|XP_008476031.1|)	gi|662205253|ref|XP_008476031.1|	45 kDa	0.02	0	0.99577	0	14.844	16.533	6.1526	0.331923	12.5099	0.0265329
PREDICTED: V-type proton ATPase 116 kDa subunit a isoform 1-like [Diaphorina citri]	gi|662205253|ref|XP_008476031.1|	45 kDa	0.02	0	0.99577	0	14.844	16.533	6.1526	0.331923	12.5099	0.0265329
PREDICTED: NEDD8-conjugating enzyme Ubc12 [Diaphorina citri]	gi|662211904|ref|XP_008479656.1|	21 kDa	0.02	16.681	14.936	23.355	7.9167	9.7254	7.1781	18.324	8.2734	2.21481
PREDICTED: uncharacterized protein LOC103516416 [Diaphorina citri]	gi|662211793|ref|XP_008479601.1|	16 kDa	0.02	4.1702	4.9788	7.1081	12.865	8.7529	11.28	5.41903	10.966	0.494168
Cluster of PREDICTED: lipase member H-B-like, partial [Diaphorina citri] (gi|662218272|ref|XP_008483155.1|)	gi|662218272|ref|XP_008483155.1|	35 kDa	0.02	0	0	0	2.9687	2.9176	6.1526	0	4.01297	0
PREDICTED: lipase member H-B-like, partial [Diaphorina citri]	gi|662218272|ref|XP_008483155.1|	35 kDa	0.02	0	0	0	2.9687	2.9176	6.1526	0	4.01297	0
PREDICTED: rab GTPase-binding effector protein 2-like isoform X1 [Diaphorina citri]	gi|662219243|ref|XP_008483694.1| (+1)	28 kDa	0.02	0	0	0	0.98958	0.97254	2.0509	0	1.33767	0
PREDICTED: mucin-5AC-like [Diaphorina citri]	gi|662221035|ref|XP_008484687.1|	39 kDa	0.02	2.0851	3.9831	3.0463	0.98958	0.97254	0	3.03817	0.65404	4.64523
PREDICTED: H/ACA ribonucleoprotein complex subunit 2-like protein [Diaphorina citri]	gi|662185105|ref|XP_008475385.1|	8 kDa	0.02	4.1702	3.9831	4.0618	0.98958	2.9176	2.0509	4.0717	1.98603	2.05017
PREDICTED: small ubiquitin-related modifier 1-like [Diaphorina citri]	gi|662197589|ref|XP_008471879.1|	6 kDa	0.02	2.0851	0	3.0463	6.9271	4.8627	8.2035	1.71047	6.66443	0.256656
PREDICTED: spectrin beta chain [Diaphorina citri]	gi|662194361|ref|XP_008470128.1|	267 kDa	0.021	154.3	152.35	160.44	262.24	267.45	195.86	155.697	241.85	0.643774
Cluster of PREDICTED: hydroxysteroid dehydrogenase-like protein 2 isoform X1 [Diaphorina citri] (gi|662208808|ref|XP_008477975.1|)	gi|662208808|ref|XP_008477975.1| [2]	46 kDa	0.021	130.32	120.49	123.88	111.82	107.95	97.417	124.897	105.729	1.18129
PREDICTED: hydroxysteroid dehydrogenase-like protein 2 isoform X1 [Diaphorina citri]	gi|662208808|ref|XP_008477975.1| (+1)	46 kDa	0.021	130.32	120.49	123.88	111.82	107.95	97.417	124.897	105.729	1.18129
Cluster of PREDICTED: catalase-like [Diaphorina citri] (gi|662204501|ref|XP_008475628.1|)	gi|662204501|ref|XP_008475628.1| [3]	33 kDa	0.021	75.063	84.64	71.081	92.031	109.9	101.52	76.928	101.15	0.760531
PREDICTED: F-actin-capping protein subunit alpha [Diaphorina citri]	gi|662201555|ref|XP_008474032.1|	32 kDa	0.021	29.191	29.873	34.525	25.729	24.314	23.585	31.1963	24.5427	1.27111
PREDICTED: skin secretory protein xP2-like [Diaphorina citri]	gi|662207248|ref|XP_008477120.1|	56 kDa	0.021	112.59	96.589	75.143	43.542	35.012	60.501	94.774	46.3517	2.04467
PREDICTED: vitellogenin-2-like [Diaphorina citri]	gi|662206232|ref|XP_008476568.1|	63 kDa	0.021	480.61	480.95	563.57	711.51	1057.2	901.36	508.377	890.023	0.571195
Cluster of PREDICTED: heat shock protein beta-1 isoform X1 [Diaphorina citri] (gi|662186381|ref|XP_008481895.1|)	gi|662186381|ref|XP_008481895.1|	17 kDa	0.021	43.787	30.869	38.587	23.75	23.341	24.611	37.7477	23.9007	1.57936
PREDICTED: heat shock protein beta-1 isoform X1 [Diaphorina citri]	gi|662186381|ref|XP_008481895.1|	17 kDa	0.021	43.787	30.869	38.587	23.75	23.341	24.611	37.7477	23.9007	1.57936
PREDICTED: eukaryotic translation initiation factor 3 subunit M [Diaphorina citri]	gi|662195460|ref|XP_008470723.1|	57 kDa	0.021	7.2978	12.945	10.154	28.698	32.094	18.458	10.1323	26.4167	0.383556
PREDICTED: uncharacterized protein LOC103506532 [Diaphorina citri]	gi|662192562|ref|XP_008469144.1|	33 kDa	0.021	51.085	33.856	31.479	7.9167	4.8627	19.483	38.8067	10.7541	3.60854
PREDICTED: uncharacterized protein LOC103516359 [Diaphorina citri]	gi|662211690|ref|XP_008479546.1|	25 kDa	0.021	11.468	11.949	12.185	12.865	12.643	13.331	11.8673	12.9463	0.916656
PREDICTED: 2-hydroxyacylsphingosine 1-beta-galactosyltransferase-like [Diaphorina citri]	gi|662184530|ref|XP_008472316.1|	48 kDa	0.021	15.638	14.936	10.154	6.9271	7.7804	6.1526	13.576	6.95337	1.95244
30S ribosomal protein S5 [Candidatus Profftella armatura]	gi|527122218|gb|AGS06743.1| (+2)	19 kDa	0.021	9.3829	8.9619	10.154	5.9375	0	3.0763	9.4996	3.0046	3.16169
PREDICTED: protein held out wings-like [Diaphorina citri]	gi|662184114|ref|XP_008470134.1|	19 kDa	0.021	7.2978	4.9788	5.0772	2.9687	2.9176	3.0763	5.7846	2.98753	1.93625
PREDICTED: NADH dehydrogenase [ubiquinone] 1 alpha subcomplex subunit 9, mitochondrial-like, partial [Diaphorina citri]	gi|662201108|ref|XP_008473795.1|	22 kDa	0.022	7.2978	6.9704	10.154	18.802	12.643	15.382	8.14073	15.609	0.521541
PREDICTED: ornithine aminotransferase, mitochondrial-like [Diaphorina citri]	gi|662218389|ref|XP_008483221.1|	29 kDa	0.022	59.425	59.746	52.803	35.625	47.655	43.068	57.3247	42.116	1.36111
PREDICTED: LOW QUALITY PROTEIN: grpE protein homolog 1, mitochondrial-like [Diaphorina citri]	gi|662209007|ref|XP_008478086.1|	11 kDa	0.022	40.659	36.843	30.463	23.75	23.341	26.661	35.9883	24.584	1.46389
PREDICTED: pro-resilin-like [Diaphorina citri]	gi|662184008|ref|XP_008469526.1|	14 kDa	0.022	63.595	53.771	60.926	48.489	41.819	48.196	59.4307	46.168	1.28727
PREDICTED: uncharacterized protein C05D11.1-like [Diaphorina citri]	gi|662184650|ref|XP_008472973.1|	102 kDa	0.022	25.021	20.911	29.448	34.635	34.039	33.839	25.1267	34.171	0.735321
acetyl-CoA carboxylase, biotin carboxyl carrier protein subunit [Candidatus Profftella armatura]	gi|527122238|gb|AGS06763.1| (+2)	18 kDa	0.022	22.936	30.869	22.34	6.9271	9.7254	16.407	25.3817	11.0198	2.30327
Cluster of PREDICTED: ran GTPase-activating protein 1 [Diaphorina citri] (gi|662206560|ref|XP_008476744.1|)	gi|662206560|ref|XP_008476744.1| [2]	64 kDa	0.022	14.596	11.949	13.201	8.9062	6.8078	10.254	13.2487	8.656	1.53058
PREDICTED: ran GTPase-activating protein 1 [Diaphorina citri]	gi|662206560|ref|XP_008476744.1| (+1)	64 kDa	0.022	14.596	11.949	13.201	8.9062	6.8078	10.254	13.2487	8.656	1.53058
PREDICTED: involucrin-like [Diaphorina citri]	gi|662189299|ref|XP_008467370.1|	17 kDa	0.022	3.1276	5.9746	6.0926	0.98958	1.9451	0	5.06493	0.978227	5.17767
PREDICTED: skin secretory protein xP2 [Diaphorina citri]	gi|662191749|ref|XP_008468701.1|	27 kDa	0.022	25.021	19.915	20.309	12.865	3.8902	12.305	21.7483	9.68673	2.24517
PREDICTED: UDP-N-acetylhexosamine pyrophosphorylase-like protein 1 [Diaphorina citri]	gi|662187791|ref|XP_008487541.1|	53 kDa	0.022	11.468	8.9619	8.1235	5.9375	1.9451	1.0254	9.5178	2.96933	3.20537
Cluster of PREDICTED: probable citrate synthase 2, mitochondrial [Diaphorina citri] (gi|662190955|ref|XP_008468268.1|)	gi|662190955|ref|XP_008468268.1| [2]	51 kDa	0.023	322.15	311.67	316.82	291.93	290.79	263.54	316.88	282.087	1.12334
PREDICTED: probable citrate synthase 2, mitochondrial [Diaphorina citri]	gi|662190955|ref|XP_008468268.1|	51 kDa	0.023	322.15	311.67	316.82	291.93	290.79	263.54	316.88	282.087	1.12334
Cluster of PREDICTED: twitchin-like [Diaphorina citri] (gi|662204030|ref|XP_008475376.1|)	gi|662204030|ref|XP_008475376.1| [3]	84 kDa	0.023	306.51	330.59	338.14	361.2	365.68	390.69	325.08	372.523	0.872643
PREDICTED: uncharacterized protein LOC103521723, partial [Diaphorina citri]	gi|662221693|ref|XP_008485052.1|	44 kDa	0.023	19.808	21.907	22.34	26.719	28.204	33.839	21.3517	29.5873	0.721649
PREDICTED: isocitrate dehydrogenase [NADP] cytoplasmic [Diaphorina citri]	gi|662221609|ref|XP_008485007.1|	46 kDa	0.023	112.59	106.55	103.57	119.74	122.54	115.87	107.57	119.383	0.901047
Cluster of PREDICTED: eukaryotic translation initiation factor 4E transporter, partial [Diaphorina citri] (gi|662222038|ref|XP_008485243.1|)	gi|662222038|ref|XP_008485243.1|	108 kDa	0.023	9.3829	5.9746	9.139	15.833	15.561	23.585	8.1655	18.3263	0.445561
PREDICTED: eukaryotic translation initiation factor 2 subunit 2 [Diaphorina citri]	gi|662205323|ref|XP_008476070.1|	41 kDa	0.023	12.511	13.941	16.247	29.687	20.423	31.789	14.233	27.2997	0.521362
PREDICTED: probable GPI-anchored adhesin-like protein PGA55 [Diaphorina citri]	gi|662188977|ref|XP_008488185.1|	75 kDa	0.023	12.511	10.953	11.17	15.833	18.478	14.356	11.5447	16.2223	0.711653
Cluster of PREDICTED: involucrin-like [Diaphorina citri] (gi|662189299|ref|XP_008467370.1|)	gi|662189299|ref|XP_008467370.1| [3]	17 kDa	0.023	6.2553	8.9619	10.154	1.9792	4.8627	3.0763	8.45707	3.30607	2.55804
PREDICTED: MAP7 domain-containing protein 2-like [Diaphorina citri]	gi|662189295|ref|XP_008467368.1|	40 kDa	0.023	6.2553	8.9619	10.154	1.9792	4.8627	3.0763	8.45707	3.30607	2.55804
PREDICTED: trichohyalin-like, partial [Diaphorina citri]	gi|662224901|ref|XP_008486817.1|	27 kDa	0.023	6.2553	8.9619	10.154	1.9792	4.8627	3.0763	8.45707	3.30607	2.55804
Cluster of PREDICTED: actin-like protein 6B [Diaphorina citri] (gi|662220405|ref|XP_008484337.1|)	gi|662220405|ref|XP_008484337.1| [2]	38 kDa	0.023	5.2127	3.9831	4.0618	2.9687	2.9176	3.0763	4.4192	2.98753	1.47921
PREDICTED: actin-like protein 6B [Diaphorina citri]	gi|662220405|ref|XP_008484337.1|	38 kDa	0.023	5.2127	3.9831	4.0618	2.9687	2.9176	3.0763	4.4192	2.98753	1.47921
PREDICTED: LOW QUALITY PROTEIN: actin-like protein 6B [Diaphorina citri]	gi|662201838|ref|XP_008474186.1|	50 kDa	0.023	5.2127	3.9831	4.0618	2.9687	2.9176	3.0763	4.4192	2.98753	1.47921
Cluster of PREDICTED: bis(5'-nucleosyl)-tetraphosphatase [asymmetrical] isoform X1 [Diaphorina citri] (gi|662201383|ref|XP_008473943.1|)	gi|662201383|ref|XP_008473943.1| [3]	23 kDa	0.023	14.596	14.936	13.201	19.792	19.451	16.407	14.2443	18.55	0.767889
PREDICTED: bis(5'-nucleosyl)-tetraphosphatase [asymmetrical] isoform X1 [Diaphorina citri]	gi|662201383|ref|XP_008473943.1| (+1)	23 kDa	0.023	14.596	14.936	13.201	19.792	19.451	16.407	14.2443	18.55	0.767889
PREDICTED: bis(5'-nucleosyl)-tetraphosphatase [asymmetrical] isoform X3 [Diaphorina citri]	gi|662201387|ref|XP_008473945.1|	19 kDa	0.023	14.596	14.936	13.201	19.792	19.451	16.407	14.2443	18.55	0.767889
Cluster of PREDICTED: uncharacterized protein LOC103519242 [Diaphorina citri] (gi|662217159|ref|XP_008482549.1|)	gi|662217159|ref|XP_008482549.1| [2]	22 kDa	0.023	2.0851	1.9915	0	4.9479	5.8353	9.2289	1.35887	6.6707	0.203707
PREDICTED: uncharacterized protein LOC103519242 [Diaphorina citri]	gi|662217159|ref|XP_008482549.1|	22 kDa	0.023	2.0851	1.9915	0	4.9479	5.8353	9.2289	1.35887	6.6707	0.203707
PREDICTED: uncharacterized protein LOC103505195 [Diaphorina citri]	gi|662189977|ref|XP_008467734.1|	22 kDa	0.023	2.0851	1.9915	0	4.9479	5.8353	9.2289	1.35887	6.6707	0.203707
PREDICTED: mucin-5AC-like [Diaphorina citri]	gi|662184976|ref|XP_008474732.1|	23 kDa	0.023	6.2553	3.9831	3.0463	0.98958	0.97254	1.0254	4.42823	0.99584	4.44673
PREDICTED: TAR DNA-binding protein 43-like, partial [Diaphorina citri]	gi|662213311|ref|XP_008480436.1|	13 kDa	0.023	2.0851	2.9873	3.0463	3.9583	5.8353	5.1272	2.70623	4.9736	0.54412
PREDICTED: probable aconitate hydratase, mitochondrial [Diaphorina citri]	gi|662199757|ref|XP_008473057.1|	86 kDa	0.024	665.14	695.04	658	613.54	505.72	527.08	672.727	548.78	1.22586
PREDICTED: nidogen-2 [Diaphorina citri]	gi|662201549|ref|XP_008474029.1|	111 kDa	0.024	111.55	99.577	97.482	89.062	74.886	81.01	102.87	81.6527	1.25984
Cluster of PREDICTED: kinectin-like [Diaphorina citri] (gi|662201796|ref|XP_008474163.1|)	gi|662201796|ref|XP_008474163.1|	88 kDa	0.024	33.361	25.89	25.386	36.615	43.764	47.17	28.2123	42.5163	0.663565
PREDICTED: kinectin-like [Diaphorina citri]	gi|662201796|ref|XP_008474163.1|	88 kDa	0.024	33.361	25.89	25.386	36.615	43.764	47.17	28.2123	42.5163	0.663565
PREDICTED: LOW QUALITY PROTEIN: myosin heavy chain, striated muscle-like, partial [Diaphorina citri]	gi|662191677|ref|XP_008468664.1|	119 kDa	0.024	5.2127	4.9788	4.0618	7.9167	6.8078	6.1526	4.7511	6.95903	0.682724
Cluster of PREDICTED: phospholipase A-2-activating protein-like [Diaphorina citri] (gi|662208891|ref|XP_008478022.1|)	gi|662208891|ref|XP_008478022.1| [2]	84 kDa	0.024	9.3829	6.9704	9.139	10.885	13.616	13.331	8.49743	12.6107	0.673829
PREDICTED: uncharacterized protein LOC103514164 [Diaphorina citri]	gi|662207494|ref|XP_008477252.1|	66 kDa	0.024	27.106	23.898	27.417	20.781	19.451	14.356	26.1403	18.196	1.4366
Cluster of PREDICTED: delta(3,5)-Delta(2,4)-dienoyl-CoA isomerase, mitochondrial-like [Diaphorina citri] (gi|662224884|ref|XP_008486808.1|)	gi|662224884|ref|XP_008486808.1|	33 kDa	0.024	21.893	14.936	18.278	9.8958	8.7529	12.305	18.369	10.3179	1.7803
PREDICTED: delta(3,5)-Delta(2,4)-dienoyl-CoA isomerase, mitochondrial-like [Diaphorina citri]	gi|662224884|ref|XP_008486808.1|	33 kDa	0.024	21.893	14.936	18.278	9.8958	8.7529	12.305	18.369	10.3179	1.7803
PREDICTED: parathymosin-like isoform X1 [Diaphorina citri]	gi|662183656|ref|XP_008467684.1| (+1)	14 kDa	0.024	18.766	15.932	24.371	8.9062	7.7804	12.305	19.6897	9.66387	2.03745
PREDICTED: CCR4-NOT transcription complex subunit 3-like [Diaphorina citri]	gi|662192747|ref|XP_008469245.1|	24 kDa	0.024	4.1702	3.9831	4.0618	15.833	11.671	8.2035	4.0717	11.9025	0.342088
PREDICTED: eukaryotic initiation factor 4A-III, partial [Diaphorina citri]	gi|662194014|ref|XP_008469938.1|	33 kDa	0.024	0	0	0	2.9687	1.9451	1.0254	0	1.97973	0
PREDICTED: 28S ribosomal protein S18b, mitochondrial [Diaphorina citri]	gi|662185459|ref|XP_008477209.1|	25 kDa	0.024	6.2553	3.9831	5.0772	2.9687	0.97254	2.0509	5.1052	1.99738	2.55595
PREDICTED: uncharacterized protein LOC103522153, partial [Diaphorina citri]	gi|662222463|ref|XP_008485477.1|	18 kDa	0.024	1.0425	1.9915	2.0309	3.9583	2.9176	3.0763	1.6883	3.3174	0.508923
PREDICTED: NADH dehydrogenase [ubiquinone] 1 alpha subcomplex assembly factor 3 [Diaphorina citri]	gi|662184757|ref|XP_008473527.1|	19 kDa	0.024	3.1276	2.9873	4.0618	0	0	2.0509	3.39223	0.683633	4.96207
PREDICTED: tropomyosin-1 [Diaphorina citri]	gi|662195007|ref|XP_008470475.1|	32 kDa	0.025	286.7	310.68	294.48	233.54	231.47	271.74	297.287	245.583	1.21053
PREDICTED: V-type proton ATPase catalytic subunit A [Diaphorina citri]	gi|662194507|ref|XP_008470205.1|	68 kDa	0.025	363.85	342.54	359.47	326.56	336.5	327.11	355.287	330.057	1.07644
PREDICTED: twitchin-like, partial [Diaphorina citri]	gi|662204032|ref|XP_008475377.1|	152 kDa	0.025	268.98	280.81	291.43	304.79	316.08	335.32	280.407	318.73	0.879762
Cluster of PREDICTED: phosphoglucomutase-like, partial [Diaphorina citri] (gi|662222157|ref|XP_008485306.1|)	gi|662222157|ref|XP_008485306.1| [2]	62 kDa	0.025	169.93	153.35	176.69	146.46	130.32	126.13	166.657	134.303	1.2409
PREDICTED: pyruvate kinase-like [Diaphorina citri]	gi|662213710|ref|XP_008480655.1|	48 kDa	0.025	201.21	205.13	199.03	188.02	187.7	172.27	201.79	182.663	1.10471
PREDICTED: glycogen debranching enzyme-like [Diaphorina citri]	gi|662183929|ref|XP_008469141.1|	231 kDa	0.025	58.382	64.725	64.988	70.26	72.941	69.73	62.6983	70.977	0.883361
PREDICTED: heterogeneous nuclear ribonucleoprotein A/B-like isoform X4 [Diaphorina citri]	gi|662185618|ref|XP_008478001.1| (+1)	28 kDa	0.025	51.085	48.793	49.757	61.354	66.133	55.374	49.8783	60.9537	0.818299
Cluster of hypothetical protein [Wolbachia endosymbiont of Diaphorina citri] (gi|516101739|ref|WP_017532319.1|)	gi|516101739|ref|WP_017532319.1|	24 kDa	0.025	41.702	46.801	38.587	27.708	25.286	34.865	42.3633	29.2863	1.44652
hypothetical protein [Wolbachia endosymbiont of Diaphorina citri]	gi|516101739|ref|WP_017532319.1|	24 kDa	0.025	41.702	46.801	38.587	27.708	25.286	34.865	42.3633	29.2863	1.44652
PREDICTED: uncharacterized protein LOC103519250 [Diaphorina citri]	gi|662186523|ref|XP_008482560.1|	44 kDa	0.025	6.2553	3.9831	8.1235	1.9792	0	2.0509	6.12063	1.34337	4.55619
PREDICTED: aldose 1-epimerase-like [Diaphorina citri]	gi|662210504|ref|XP_008478895.1|	26 kDa	0.025	11.468	9.9577	10.154	4.9479	0	6.1526	10.5266	3.70017	2.84489
PREDICTED: prothoracicostatic peptide [Diaphorina citri]	gi|662190430|ref|XP_008467981.1|	22 kDa	0.025	5.2127	8.9619	8.1235	3.9583	2.9176	3.0763	7.4327	3.3174	2.24052
PREDICTED: LOW QUALITY PROTEIN: apoptotic chromatin condensation inducer in the nucleus, partial [Diaphorina citri]	gi|662215146|ref|XP_008481440.1|	17 kDa	0.025	1.0425	1.9915	3.0463	0	0	0	2.02677	0	#DIV/0!
PREDICTED: dihydrolipoyllysine-residue succinyltransferase component of 2-oxoglutarate dehydrogenase complex, mitochondrial-like [Diaphorina citri]	gi|662207421|ref|XP_008477212.1|	17 kDa	0.025	10.425	8.9619	10.154	7.9167	6.8078	5.1272	9.84697	6.61723	1.48808
PREDICTED: 3-ketoacyl-CoA thiolase, mitochondrial isoform X1 [Diaphorina citri]	gi|662207989|ref|XP_008477522.1|	42 kDa	0.026	186.62	204.13	167.55	148.44	148.8	150.74	186.1	149.327	1.24626
PREDICTED: isocitrate dehydrogenase [NADP], mitochondrial-like [Diaphorina citri]	gi|662186255|ref|XP_008481246.1|	36 kDa	0.026	147	166.29	144.19	131.61	106.98	114.85	152.493	117.813	1.29436
PREDICTED: translationally-controlled tumor protein homolog [Diaphorina citri]	gi|662197941|ref|XP_008472073.1|	17 kDa	0.026	58.382	54.767	58.896	44.531	37.929	50.246	57.3483	44.2353	1.29644
PREDICTED: eukaryotic translation initiation factor 3 subunit H-like [Diaphorina citri]	gi|662188652|ref|XP_008488011.1|	13 kDa	0.026	9.3829	6.9704	6.0926	10.885	10.698	12.305	7.48197	11.296	0.662355
PREDICTED: ankyrin-3-like [Diaphorina citri]	gi|662215831|ref|XP_008481817.1|	22 kDa	0.026	3.1276	3.9831	5.0772	6.9271	5.8353	6.1526	4.06263	6.305	0.644351
PREDICTED: uncharacterized protein LOC103511874 [Diaphorina citri]	gi|662203040|ref|XP_008474837.1|	61 kDa	0.026	8.3403	4.9788	6.0926	2.9687	0.97254	3.0763	6.47057	2.33918	2.76617
PREDICTED: dynamin-like 120 kDa protein, mitochondrial [Diaphorina citri]	gi|662219165|ref|XP_008483648.1|	34 kDa	0.026	6.2553	5.9746	5.0772	0.98958	1.9451	4.1018	5.76903	2.34549	2.45962
hypothetical protein [Wolbachia endosymbiont of Diaphorina citri]	gi|516102028|ref|WP_017532608.1|	26 kDa	0.026	6.2553	4.9788	3.0463	0	1.9451	1.0254	4.76013	0.990167	4.80741
PREDICTED: NAD-dependent protein deacylase sirtuin-5A, mitochondrial-like [Diaphorina citri]	gi|662184477|ref|XP_008472004.1|	27 kDa	0.026	4.1702	2.9873	3.0463	0	0	2.0509	3.40127	0.683633	4.97528
PREDICTED: coatomer subunit beta-like, partial [Diaphorina citri]	gi|662224371|ref|XP_008486523.1|	18 kDa	0.026	2.0851	1.9915	1.0154	2.9687	4.8627	5.1272	1.69733	4.31953	0.392944
PREDICTED: phosphoglucomutase-like, partial [Diaphorina citri]	gi|662222157|ref|XP_008485306.1|	62 kDa	0.027	141.79	125.47	144.19	119.74	105.03	98.442	137.15	107.737	1.273
PREDICTED: uncharacterized protein LOC103519217 [Diaphorina citri]	gi|662217109|ref|XP_008482522.1|	136 kDa	0.027	154.3	149.36	162.47	139.53	116.71	131.26	155.377	129.167	1.20292
PREDICTED: LOW QUALITY PROTEIN: bifunctional glutamate/proline--tRNA ligase-like [Diaphorina citri]	gi|662183447|ref|XP_008487493.1|	114 kDa	0.027	21.893	26.886	26.401	30.677	35.012	38.967	25.06	34.8853	0.718353
Cluster of PREDICTED: S-methyl-5'-thioadenosine phosphorylase-like isoform X1 [Diaphorina citri] (gi|662202684|ref|XP_008474648.1|)	gi|662202684|ref|XP_008474648.1| [5]	31 kDa	0.027	44.829	48.793	53.818	38.594	39.874	31.789	49.1467	36.7523	1.33724
PREDICTED: S-methyl-5'-thioadenosine phosphorylase-like isoform X1 [Diaphorina citri]	gi|662202684|ref|XP_008474648.1| (+4)	31 kDa	0.027	44.829	48.793	53.818	38.594	39.874	31.789	49.1467	36.7523	1.33724
PREDICTED: proteasome subunit alpha type-7-1 [Diaphorina citri]	gi|662198175|ref|XP_008472199.1|	20 kDa	0.027	16.681	18.92	17.262	21.771	28.204	23.585	17.621	24.52	0.718638
PREDICTED: membrane metallo-endopeptidase-like 1, partial [Diaphorina citri]	gi|662223348|ref|XP_008485960.1|	29 kDa	0.027	23.978	16.928	17.262	38.594	49.6	30.763	19.3893	39.6523	0.488983
PREDICTED: charged multivesicular body protein 3 [Diaphorina citri]	gi|662210407|ref|XP_008478843.1|	30 kDa	0.027	5.2127	5.9746	3.0463	9.8958	10.698	16.407	4.74453	12.3336	0.384684
PREDICTED: uncharacterized protein LOC103517364 [Diaphorina citri]	gi|662213636|ref|XP_008480614.1| (+1)	11 kDa	0.027	10.425	10.953	13.201	7.9167	8.7529	6.1526	11.5263	7.6074	1.51515
PREDICTED: metaxin-2-like, partial [Diaphorina citri]	gi|662195088|ref|XP_008470519.1|	15 kDa	0.027	7.2978	3.9831	6.0926	10.885	8.7529	12.305	5.79117	10.6476	0.543892
Cluster of PREDICTED: THAP domain-containing protein 4-like [Diaphorina citri] (gi|662219181|ref|XP_008483657.1|)	gi|662219181|ref|XP_008483657.1|	21 kDa	0.027	7.2978	8.9619	10.154	5.9375	4.8627	6.1526	8.80457	5.65093	1.55807
PREDICTED: THAP domain-containing protein 4-like [Diaphorina citri]	gi|662219181|ref|XP_008483657.1|	21 kDa	0.027	7.2978	8.9619	10.154	5.9375	4.8627	6.1526	8.80457	5.65093	1.55807
PREDICTED: multiple inositol polyphosphate phosphatase 1-like, partial [Diaphorina citri]	gi|662213881|ref|XP_008480747.1|	30 kDa	0.027	1.0425	2.9873	2.0309	6.9271	7.7804	4.1018	2.02023	6.26977	0.322218
PREDICTED: ubiquitin-like modifier-activating enzyme 5, partial [Diaphorina citri]	gi|662186017|ref|XP_008480018.1|	23 kDa	0.027	3.1276	1.9915	2.0309	8.9062	4.8627	6.1526	2.38333	6.6405	0.358909
PREDICTED: uncharacterized protein LOC103519797 [Diaphorina citri]	gi|662218184|ref|XP_008483107.1|	17 kDa	0.027	4.1702	0	3.0463	6.9271	7.7804	11.28	2.4055	8.6625	0.277691
PREDICTED: activating signal cointegrator 1 complex subunit 2 homolog [Diaphorina citri]	gi|662195836|ref|XP_008470923.1|	39 kDa	0.028	42.744	36.843	35.54	27.708	30.149	31.789	38.3757	29.882	1.28424
Cluster of PREDICTED: gamma-glutamyl hydrolase A-like [Diaphorina citri] (gi|662200678|ref|XP_008473562.1|)	gi|662200678|ref|XP_008473562.1|	53 kDa	0.028	32.319	25.89	24.371	40.573	36.957	34.865	27.5267	37.465	0.73473
PREDICTED: gamma-glutamyl hydrolase A-like [Diaphorina citri]	gi|662200678|ref|XP_008473562.1|	53 kDa	0.028	32.319	25.89	24.371	40.573	36.957	34.865	27.5267	37.465	0.73473
PREDICTED: peroxisomal carnitine O-octanoyltransferase-like [Diaphorina citri]	gi|662198478|ref|XP_008472361.1|	80 kDa	0.028	17.723	15.932	17.262	19.792	22.369	19.483	16.9723	20.548	0.825985
PREDICTED: evolutionarily conserved signaling intermediate in Toll pathway, mitochondrial, partial [Diaphorina citri]	gi|662206688|ref|XP_008476813.1|	46 kDa	0.028	13.553	13.941	17.262	8.9062	10.698	11.28	14.9187	10.2947	1.44916
Cluster of PREDICTED: coiled-coil domain-containing protein 65-like [Diaphorina citri] (gi|662214339|ref|XP_008480997.1|)	gi|662214339|ref|XP_008480997.1| [2]	45 kDa	0.028	0	1.9915	1.0154	2.9687	4.8627	6.1526	1.0023	4.66133	0.215024
PREDICTED: coiled-coil domain-containing protein 65-like [Diaphorina citri]	gi|662214339|ref|XP_008480997.1|	45 kDa	0.028	0	1.9915	1.0154	2.9687	4.8627	6.1526	1.0023	4.66133	0.215024
PREDICTED: ganglioside-induced differentiation-associated protein 1-like [Diaphorina citri]	gi|662214337|ref|XP_008480996.1|	36 kDa	0.028	0	1.9915	1.0154	2.9687	4.8627	6.1526	1.0023	4.66133	0.215024
PREDICTED: cystinosin homolog [Diaphorina citri]	gi|662191209|ref|XP_008468409.1|	37 kDa	0.028	1.0425	1.9915	0	5.9375	6.8078	3.0763	1.01133	5.27387	0.191763
PREDICTED: uncharacterized protein LOC103517833 [Diaphorina citri]	gi|662214536|ref|XP_008481103.1|	49 kDa	0.028	5.2127	4.9788	4.0618	5.9375	5.8353	6.1526	4.7511	5.97513	0.795145
PREDICTED: guanine nucleotide-binding protein subunit beta-like protein [Diaphorina citri]	gi|662204299|ref|XP_008475521.1|	36 kDa	0.029	124.06	127.46	115.76	95	111.84	99.467	122.427	102.102	1.19906
PREDICTED: twitchin-like [Diaphorina citri]	gi|662204676|ref|XP_008475720.1|	52 kDa	0.029	54.212	68.708	56.865	72.239	78.776	77.933	59.9283	76.316	0.785266
PREDICTED: protein yellow-like [Diaphorina citri]	gi|662195327|ref|XP_008470649.1|	47 kDa	0.029	97.999	109.53	83.266	76.198	57.38	62.552	96.9317	65.3767	1.48266
PREDICTED: trifunctional enzyme subunit alpha, mitochondrial-like [Diaphorina citri]	gi|662196464|ref|XP_008471263.1|	64 kDa	0.029	170.98	163.31	151.3	132.6	130.32	98.442	161.863	120.454	1.34378
PREDICTED: interaptin-like [Diaphorina citri]	gi|662195722|ref|XP_008470862.1|	146 kDa	0.029	11.468	8.9619	10.154	5.9375	5.8353	8.2035	10.1946	6.65877	1.53101
PREDICTED: transmembrane emp24 domain-containing protein eca [Diaphorina citri]	gi|662198091|ref|XP_008472154.1|	25 kDa	0.029	0	2.9873	1.0154	5.9375	7.7804	4.1018	1.33423	5.9399	0.224622
PREDICTED: polyribonucleotide nucleotidyltransferase 1, mitochondrial [Diaphorina citri]	gi|662200483|ref|XP_008473454.1|	96 kDa	0.029	12.511	8.9619	8.1235	5.9375	3.8902	5.1272	9.86547	4.98497	1.97904
PREDICTED: uncharacterized protein LOC103520611 [Diaphorina citri]	gi|662219675|ref|XP_008483932.1|	20 kDa	0.029	13.553	14.936	17.262	21.771	19.451	25.636	15.2503	22.286	0.684301
PREDICTED: dehydrogenase/reductase SDR family member 11-like [Diaphorina citri]	gi|662194409|ref|XP_008470153.1|	15 kDa	0.029	42.744	39.831	33.51	28.698	30.149	29.738	38.695	29.5283	1.31044
PREDICTED: splicing factor 3A subunit 1-like [Diaphorina citri]	gi|662189416|ref|XP_008467434.1|	138 kDa	0.029	3.1276	0.99577	2.0309	0	0	0	2.05142	0	#DIV/0!
PREDICTED: pentatricopeptide repeat-containing protein At1g05670, mitochondrial-like [Diaphorina citri]	gi|662201228|ref|XP_008473861.1|	46 kDa	0.029	18.766	21.907	22.34	16.823	14.588	17.432	21.0043	16.281	1.29011
PREDICTED: T-complex protein 1 subunit eta-like [Diaphorina citri]	gi|662212591|ref|XP_008480040.1|	28 kDa	0.029	19.808	23.898	22.34	25.729	30.149	27.687	22.0153	27.855	0.790355
PREDICTED: uncharacterized protein LOC103523928 [Diaphorina citri]	gi|662225518|ref|XP_008487157.1|	18 kDa	0.029	14.596	12.945	14.216	8.9062	11.671	7.1781	13.919	9.25177	1.50447
Cluster of PREDICTED: OCIA domain-containing protein 1-like [Diaphorina citri] (gi|662184696|ref|XP_008473211.1|)	gi|662184696|ref|XP_008473211.1|	30 kDa	0.029	0	0	0	0.98958	1.9451	3.0763	0	2.00366	0
PREDICTED: OCIA domain-containing protein 1-like [Diaphorina citri]	gi|662184696|ref|XP_008473211.1|	30 kDa	0.029	0	0	0	0.98958	1.9451	3.0763	0	2.00366	0
PREDICTED: uncharacterized protein LOC103520927, partial [Diaphorina citri]	gi|662220244|ref|XP_008484248.1|	17 kDa	0.029	5.2127	0	3.0463	6.9271	10.698	9.2289	2.753	8.95133	0.307552
PREDICTED: U6 snRNA-associated Sm-like protein LSm2 [Diaphorina citri]	gi|662208966|ref|XP_008478063.1|	13 kDa	0.029	0	0	0	0.98958	1.9451	3.0763	0	2.00366	0
PREDICTED: uncharacterized protein LOC103523744, partial [Diaphorina citri]	gi|662225198|ref|XP_008486985.1|	18 kDa	0.029	0	0	0	0.98958	1.9451	3.0763	0	2.00366	0
Cluster of putative acid phosphatase 1, partial [Diaphorina citri] (gi|110456445|gb|ABG74711.1|)	gi|110456445|gb|ABG74711.1| [4]	41 kDa	0.03	205.38	195.17	194.96	186.04	171.17	182.53	198.503	179.913	1.10333
PREDICTED: venom acid phosphatase Acph-1-like isoform X1 [Diaphorina citri]	gi|662184996|ref|XP_008474857.1|	48 kDa	0.03	205.38	195.17	194.96	186.04	171.17	182.53	198.503	179.913	1.10333
PREDICTED: venom acid phosphatase Acph-1-like isoform X2 [Diaphorina citri]	gi|662184998|ref|XP_008474866.1| (+1)	43 kDa	0.03	205.38	195.17	194.96	186.04	171.17	182.53	198.503	179.913	1.10333
PREDICTED: isocitrate dehydrogenase [NAD] subunit gamma, mitochondrial-like isoform X2 [Diaphorina citri]	gi|662212431|ref|XP_008479950.1|	43 kDa	0.03	160.55	166.29	158.41	149.43	139.07	126.13	161.75	138.21	1.17032
PREDICTED: uncharacterized protein LOC103514211 [Diaphorina citri]	gi|662207581|ref|XP_008477298.1|	17 kDa	0.03	56.297	49.788	52.803	42.552	38.902	47.17	52.9627	42.8747	1.23529
PREDICTED: protein lap4-like [Diaphorina citri]	gi|662190239|ref|XP_008467874.1|	143 kDa	0.03	15.638	12.945	14.216	3.9583	9.7254	9.2289	14.2663	7.63753	1.86792
PREDICTED: eukaryotic translation initiation factor 4E transporter, partial [Diaphorina citri]	gi|662222038|ref|XP_008485243.1|	108 kDa	0.03	9.3829	5.9746	8.1235	13.854	13.616	20.509	7.827	15.993	0.489402
Cluster of PREDICTED: 40S ribosomal protein S11 isoform X2 [Diaphorina citri] (gi|662184233|ref|XP_008470793.1|)	gi|662184233|ref|XP_008470793.1| [3]	18 kDa	0.03	34.404	35.848	33.51	22.76	22.369	30.763	34.5873	25.2973	1.36723
PREDICTED: 40S ribosomal protein S11 isoform X2 [Diaphorina citri]	gi|662184233|ref|XP_008470793.1| (+1)	18 kDa	0.03	34.404	35.848	33.51	22.76	22.369	30.763	34.5873	25.2973	1.36723
PREDICTED: adenylate kinase-like [Diaphorina citri]	gi|662208995|ref|XP_008478079.1|	16 kDa	0.03	41.702	34.852	35.54	29.687	30.149	24.611	37.3647	28.149	1.32739
PREDICTED: uncharacterized protein LOC103514764 [Diaphorina citri]	gi|662185594|ref|XP_008477892.1|	68 kDa	0.03	13.553	10.953	8.1235	1.9792	4.8627	6.1526	10.8765	4.3315	2.51102
PREDICTED: NADPH--cytochrome P450 reductase-like [Diaphorina citri]	gi|662201067|ref|XP_008473772.1|	19 kDa	0.03	9.3829	9.9577	10.154	11.875	13.616	11.28	9.83153	12.257	0.802116
PREDICTED: calcineurin subunit B type 2 [Diaphorina citri]	gi|662201986|ref|XP_008474269.1|	14 kDa	0.03	0	0	0	1.9792	0.97254	3.0763	0	2.00935	0
putative fatty acid binding protein [Diaphorina citri]	gi|110671468|gb|ABG81985.1| (+2)	15 kDa	0.031	93.829	86.632	89.359	76.198	78.776	84.086	89.94	79.6867	1.12867
putative Rieske iron-sulfur protein, partial [Diaphorina citri]	gi|110456587|gb|ABG74729.1|	14 kDa	0.031	26.064	28.877	22.34	33.646	34.039	30.763	25.7603	32.816	0.784993
PREDICTED: LIM domain and actin-binding protein 1-like, partial [Diaphorina citri]	gi|662188708|ref|XP_008488042.1|	58 kDa	0.031	53.17	34.852	49.757	26.719	24.314	29.738	45.9263	26.9237	1.7058
PREDICTED: nesprin-1-like [Diaphorina citri]	gi|662214223|ref|XP_008480934.1|	74 kDa	0.031	0	0.99577	0	2.9687	8.7529	9.2289	0.331923	6.9835	0.0475297
PREDICTED: putative defense protein Hdd11 [Diaphorina citri]	gi|662197111|ref|XP_008471618.1|	17 kDa	0.031	48.999	38.835	33.51	25.729	25.286	25.636	40.448	25.5503	1.58307
PREDICTED: uncharacterized protein LOC103506538 [Diaphorina citri]	gi|662192580|ref|XP_008469154.1|	24 kDa	0.031	6.2553	14.936	12.185	18.802	32.094	28.712	11.1254	26.536	0.419258
Cluster of PREDICTED: protein D3-like isoform X1 [Diaphorina citri] (gi|662202342|ref|XP_008474464.1|)	gi|662202342|ref|XP_008474464.1| [2]	27 kDa	0.031	22.936	17.924	21.324	15.833	11.671	15.382	20.728	14.2953	1.44998
PREDICTED: protein D3-like isoform X1 [Diaphorina citri]	gi|662202342|ref|XP_008474464.1| (+1)	27 kDa	0.031	22.936	17.924	21.324	15.833	11.671	15.382	20.728	14.2953	1.44998
PREDICTED: myb-like protein X, partial [Diaphorina citri]	gi|662221813|ref|XP_008485118.1|	69 kDa	0.031	1.0425	0.99577	0	2.9687	1.9451	4.1018	0.679423	3.0052	0.226083
PREDICTED: peptidyl-prolyl cis-trans isomerase NIMA-interacting 1-like [Diaphorina citri]	gi|662189455|ref|XP_008467456.1|	18 kDa	0.031	22.936	16.928	19.293	6.9271	10.698	14.356	19.719	10.6604	1.84975
PREDICTED: ras-related protein Rab-5C [Diaphorina citri]	gi|662201763|ref|XP_008474145.1|	19 kDa	0.031	3.1276	4.9788	3.0463	14.844	14.588	7.1781	3.71757	12.2034	0.304635
PREDICTED: 39S ribosomal protein L3, mitochondrial [Diaphorina citri]	gi|662184652|ref|XP_008472983.1|	38 kDa	0.031	8.3403	8.9619	4.0618	2.9687	0	1.0254	7.12133	1.33137	5.34889
PREDICTED: vegetative cell wall protein gp1-like [Diaphorina citri]	gi|662207381|ref|XP_008477190.1|	44 kDa	0.031	9.3829	5.9746	6.0926	0.98958	0	4.1018	7.15003	1.69713	4.21302
PREDICTED: integrin-linked protein kinase-like, partial [Diaphorina citri]	gi|662215115|ref|XP_008481422.1|	30 kDa	0.031	0	0.99577	1.0154	4.9479	3.8902	2.0509	0.67039	3.62967	0.184697
PREDICTED: propionyl-CoA carboxylase alpha chain, mitochondrial-like, partial [Diaphorina citri]	gi|662222858|ref|XP_008485697.1|	9 kDa	0.031	3.1276	3.9831	6.0926	1.9792	0.97254	0	4.4011	0.983913	4.47306
PREDICTED: voltage-dependent anion-selective channel-like [Diaphorina citri]	gi|662186563|ref|XP_008482763.1|	13 kDa	0.032	130.32	116.5	116.78	138.54	145.88	134.33	121.2	139.583	0.868299
Cluster of PREDICTED: cathepsin F-like [Diaphorina citri] (gi|662201854|ref|XP_008474194.1|)	gi|662201854|ref|XP_008474194.1| [4]	24 kDa	0.032	201.21	199.15	236.6	247.4	304.41	287.12	212.32	279.643	0.759253
PREDICTED: LOW QUALITY PROTEIN: complement component 1 Q subcomponent-binding protein, mitochondrial [Diaphorina citri]	gi|662201056|ref|XP_008473767.1|	29 kDa	0.032	48.999	59.746	50.772	32.656	36.957	44.094	53.1723	37.9023	1.40288
PREDICTED: uncharacterized protein LOC103505826 [Diaphorina citri]	gi|662191211|ref|XP_008468410.1|	126 kDa	0.032	35.446	23.898	28.432	40.573	44.737	38.967	29.2587	41.4257	0.706293
PREDICTED: apolipoprotein D-like [Diaphorina citri]	gi|662205419|ref|XP_008476120.1|	23 kDa	0.032	16.681	12.945	36.556	41.562	49.6	54.348	22.0607	48.5033	0.454828
PREDICTED: delta-aminolevulinic acid dehydratase-like [Diaphorina citri]	gi|662215819|ref|XP_008481810.1|	12 kDa	0.032	8.3403	9.9577	13.201	3.9583	6.8078	3.0763	10.4997	4.61413	2.27554
PREDICTED: inter-alpha-trypsin inhibitor heavy chain H4-like [Diaphorina citri]	gi|662195828|ref|XP_008470919.1|	14 kDa	0.032	26.064	26.886	24.371	27.708	29.176	29.738	25.7737	28.874	0.892625
Cluster of PREDICTED: tudor and KH domain-containing protein-like [Diaphorina citri] (gi|662213226|ref|XP_008480390.1|)	gi|662213226|ref|XP_008480390.1|	57 kDa	0.032	6.2553	6.9704	6.0926	3.9583	4.8627	2.0509	6.43943	3.62397	1.7769
PREDICTED: tudor and KH domain-containing protein-like [Diaphorina citri]	gi|662213226|ref|XP_008480390.1|	57 kDa	0.032	6.2553	6.9704	6.0926	3.9583	4.8627	2.0509	6.43943	3.62397	1.7769
Cluster of PREDICTED: UDP-glucuronosyltransferase 2B20-like, partial [Diaphorina citri] (gi|662196016|ref|XP_008471020.1|)	gi|662196016|ref|XP_008471020.1|	28 kDa	0.032	2.0851	0.99577	1.0154	6.9271	6.8078	3.0763	1.36542	5.60373	0.243663
PREDICTED: UDP-glucuronosyltransferase 2B20-like, partial [Diaphorina citri]	gi|662196016|ref|XP_008471020.1|	28 kDa	0.032	2.0851	0.99577	1.0154	6.9271	6.8078	3.0763	1.36542	5.60373	0.243663
PREDICTED: complex III assembly factor LYRM7-like [Diaphorina citri]	gi|662189809|ref|XP_008467647.1|	14 kDa	0.032	4.1702	2.9873	7.1081	0.98958	0	1.0254	4.7552	0.67166	7.07977
PREDICTED: NADH-ubiquinone oxidoreductase subunit 8 [Diaphorina citri]	gi|662197010|ref|XP_008471561.1|	23 kDa	0.033	59.425	54.767	56.865	53.437	49.6	51.272	57.019	51.4363	1.10854
PREDICTED: uncharacterized protein LOC103517317 [Diaphorina citri]	gi|662213548|ref|XP_008480567.1| (+1)	23 kDa	0.033	116.76	121.48	93.42	70.26	58.353	87.162	110.553	71.925	1.53706
putative ribosomal protein L17 [Diaphorina citri]	gi|110671498|gb|ABG82000.1| (+6)	22 kDa	0.033	51.085	48.793	53.818	38.594	25.286	41.018	51.232	34.966	1.46519
PREDICTED: protein-L-isoaspartate(D-aspartate) O-methyltransferase-like isoform X3 [Diaphorina citri]	gi|662191450|ref|XP_008468539.1|	31 kDa	0.033	23.978	26.886	21.324	18.802	17.506	19.483	24.0627	18.597	1.2939
PREDICTED: fragile X mental retardation syndrome-related protein 1 [Diaphorina citri]	gi|662188304|ref|XP_008487819.1|	55 kDa	0.033	18.766	18.92	15.232	27.708	24.314	21.534	17.6393	24.5187	0.719425
Cluster of PREDICTED: serine--tRNA ligase, cytoplasmic [Diaphorina citri] (gi|662218037|ref|XP_008483028.1|)	gi|662218037|ref|XP_008483028.1| [2]	53 kDa	0.033	32.319	23.898	31.479	43.542	36.957	38.967	29.232	39.822	0.734067
PREDICTED: cuticle protein 12.5-like [Diaphorina citri]	gi|662202718|ref|XP_008474666.1|	16 kDa	0.033	37.532	40.826	34.525	27.708	33.066	27.687	37.6277	29.487	1.27608
PREDICTED: glutamic acid-rich protein-like [Diaphorina citri]	gi|662214173|ref|XP_008480906.1|	111 kDa	0.033	4.1702	1.9915	4.0618	7.9167	7.7804	13.331	3.40783	9.67603	0.352193
PREDICTED: peptidyl-prolyl cis-trans isomerase FKBP8-like, partial [Diaphorina citri]	gi|662221754|ref|XP_008485086.1|	30 kDa	0.033	6.2553	0	1.0154	7.9167	10.698	14.356	2.42357	10.9902	0.22052
putative mitochondrial NADH dehydrogenase (ubiquinone) 1 alpha subcomplex [Diaphorina citri]	gi|110671434|gb|ABG81968.1|	10 kDa	0.034	68.808	57.754	64.988	43.542	50.572	54.348	63.85	49.4873	1.29023
Cluster of PREDICTED: uncharacterized protein LOC103506518 [Diaphorina citri] (gi|662192536|ref|XP_008469129.1|)	gi|662192536|ref|XP_008469129.1| [2]	51 kDa	0.034	66.723	63.729	69.05	59.375	42.792	49.221	66.5007	50.4627	1.31782
PREDICTED: uncharacterized protein LOC103510356 [Diaphorina citri]	gi|662200074|ref|XP_008473230.1|	81 kDa	0.034	5.2127	4.9788	2.0309	0.98958	0	1.0254	4.07413	0.67166	6.06577
PREDICTED: phosphatidylinositol phosphatase PTPRQ-like [Diaphorina citri]	gi|662219070|ref|XP_008483595.1|	84 kDa	0.034	17.723	17.924	21.324	24.74	29.176	35.89	18.9903	29.9353	0.634379
PREDICTED: polypyrimidine tract-binding protein 3-like, partial [Diaphorina citri]	gi|662214982|ref|XP_008481349.1|	26 kDa	0.034	0	0.99577	0	3.9583	5.8353	2.0509	0.331923	3.94817	0.0840702
PREDICTED: ATP-dependent RNA helicase WM6-like [Diaphorina citri]	gi|662185509|ref|XP_008477454.1|	67 kDa	0.034	1.0425	2.9873	2.0309	4.9479	10.698	12.305	2.02023	9.31697	0.216834
PREDICTED: heterogeneous nuclear ribonucleoprotein H2-like, partial [Diaphorina citri]	gi|662224872|ref|XP_008486801.1|	20 kDa	0.034	9.3829	9.9577	11.17	6.9271	4.8627	8.2035	10.1702	6.66443	1.52604
PREDICTED: ankyrin-3-like [Diaphorina citri]	gi|662195844|ref|XP_008470928.1|	73 kDa	0.034	1.0425	1.9915	1.0154	4.9479	2.9176	3.0763	1.3498	3.64727	0.370085
PREDICTED: protein tyrosine phosphatase type IVA 1 [Diaphorina citri]	gi|662210799|ref|XP_008479058.1|	20 kDa	0.034	6.2553	3.9831	4.0618	9.8958	7.7804	7.1781	4.76673	8.28477	0.575361
PREDICTED: probable 26S proteasome non-ATPase regulatory subunit 3, partial [Diaphorina citri]	gi|662220344|ref|XP_008484303.1|	40 kDa	0.034	0	0	1.0154	3.9583	7.7804	12.305	0.338467	8.01457	0.0422314
PREDICTED: clathrin light chain [Diaphorina citri]	gi|662191532|ref|XP_008468585.1|	20 kDa	0.034	11.468	12.945	12.185	10.885	8.7529	8.2035	12.1993	9.28047	1.31452
Cluster of PREDICTED: cytoplasmic dynein 1 intermediate chain-like [Diaphorina citri] (gi|662211041|ref|XP_008479191.1|)	gi|662211041|ref|XP_008479191.1| [2]	48 kDa	0.034	7.2978	3.9831	4.0618	8.9062	8.7529	8.2035	5.11423	8.62087	0.593239
PREDICTED: delta-1-pyrroline-5-carboxylate synthase-like [Diaphorina citri]	gi|662203069|ref|XP_008474853.1|	71 kDa	0.035	267.93	244.96	255.89	217.71	236.33	202.01	256.26	218.683	1.17183
PREDICTED: delta-1-pyrroline-5-carboxylate synthase-like, partial [Diaphorina citri]	gi|662224561|ref|XP_008486629.1|	10 kDa	0.035	92.786	91.61	98.498	81.146	78.776	61.526	94.298	73.816	1.27747
Cluster of PREDICTED: LOW QUALITY PROTEIN: ryanodine receptor 44F-like [Diaphorina citri] (gi|662201672|ref|XP_008474097.1|)	gi|662201672|ref|XP_008474097.1|	350 kDa	0.035	6.2553	4.9788	6.0926	1.9792	3.8902	4.1018	5.77557	3.32373	1.73767
PREDICTED: LOW QUALITY PROTEIN: ryanodine receptor 44F-like [Diaphorina citri]	gi|662201672|ref|XP_008474097.1|	350 kDa	0.035	6.2553	4.9788	6.0926	1.9792	3.8902	4.1018	5.77557	3.32373	1.73767
PREDICTED: probable elongation factor 1-delta [Diaphorina citri]	gi|662185158|ref|XP_008475635.1|	45 kDa	0.035	61.51	68.708	59.911	76.198	74.886	89.213	63.3763	80.099	0.791225
Cluster of PREDICTED: uncharacterized protein LOC103509162 [Diaphorina citri] (gi|662197760|ref|XP_008471975.1|)	gi|662197760|ref|XP_008471975.1|	135 kDa	0.035	11.468	15.932	20.309	27.708	25.286	22.56	15.903	25.1847	0.631456
PREDICTED: uncharacterized protein LOC103509162 [Diaphorina citri]	gi|662197760|ref|XP_008471975.1|	135 kDa	0.035	11.468	15.932	20.309	27.708	25.286	22.56	15.903	25.1847	0.631456
F0F1 ATP synthase subunit beta [Candidatus Carsonella ruddii DC]	gi|527135648|gb|AGS06499.1| (+1)	50 kDa	0.035	31.276	31.865	29.448	23.75	27.231	19.483	30.863	23.488	1.31399
PREDICTED: plasminogen activator inhibitor 1 RNA-binding protein-like [Diaphorina citri]	gi|662184906|ref|XP_008474367.1|	26 kDa	0.035	39.617	38.835	41.633	35.625	27.231	32.814	40.0283	31.89	1.2552
PREDICTED: bromodomain-containing protein DDB_G0280777-like [Diaphorina citri]	gi|662196625|ref|XP_008471352.1|	104 kDa	0.035	4.1702	3.9831	5.0772	0	0	3.0763	4.41017	1.02543	4.30078
PREDICTED: stress protein DDR48-like [Diaphorina citri]	gi|662198919|ref|XP_008472600.1|	61 kDa	0.035	8.3403	6.9704	8.1235	18.802	12.643	12.305	7.8114	14.5833	0.535639
PREDICTED: 54S ribosomal protein L12, mitochondrial [Diaphorina citri]	gi|662204643|ref|XP_008475703.1|	10 kDa	0.035	23.978	18.92	21.324	15.833	17.506	16.407	21.4073	16.582	1.291
Cluster of PREDICTED: coatomer subunit alpha-like [Diaphorina citri] (gi|662189465|ref|XP_008467461.1|)	gi|662189465|ref|XP_008467461.1|	143 kDa	0.035	1.0425	0.99577	1.0154	2.9687	5.8353	3.0763	1.01789	3.9601	0.257036
PREDICTED: coatomer subunit alpha-like [Diaphorina citri]	gi|662189465|ref|XP_008467461.1|	143 kDa	0.035	1.0425	0.99577	1.0154	2.9687	5.8353	3.0763	1.01789	3.9601	0.257036
PREDICTED: pyridoxine-5'-phosphate oxidase-like [Diaphorina citri]	gi|662184726|ref|XP_008473402.1| (+1)	29 kDa	0.035	1.0425	3.9831	3.0463	4.9479	5.8353	6.1526	2.69063	5.64527	0.476618
Cluster of PREDICTED: 3-hydroxyisobutyryl-CoA hydrolase, mitochondrial-like [Diaphorina citri] (gi|662214377|ref|XP_008481018.1|)	gi|662214377|ref|XP_008481018.1| [2]	39 kDa	0.035	18.766	17.924	16.247	14.844	9.7254	8.2035	17.6457	10.9243	1.61527
PREDICTED: protein krasavietz-like [Diaphorina citri]	gi|662206105|ref|XP_008476499.1|	30 kDa	0.035	2.0851	3.9831	2.0309	6.9271	8.7529	14.356	2.6997	10.012	0.269646
PREDICTED: 39S ribosomal protein L40, mitochondrial [Diaphorina citri]	gi|662209074|ref|XP_008478122.1|	23 kDa	0.035	8.3403	9.9577	6.0926	0	0	5.1272	8.1302	1.70907	4.7571
PREDICTED: proline-rich extensin-like protein EPR1 [Diaphorina citri]	gi|662220452|ref|XP_008484363.1|	105 kDa	0.036	124.06	107.54	130.99	77.187	80.721	103.57	120.863	87.1593	1.38669
PREDICTED: eukaryotic translation initiation factor 5A [Diaphorina citri]	gi|662197167|ref|XP_008471649.1|	17 kDa	0.036	97.999	88.623	99.513	105.89	105.03	108.7	95.3783	106.54	0.895235
PREDICTED: NADH dehydrogenase [ubiquinone] flavoprotein 1, mitochondrial [Diaphorina citri]	gi|662190645|ref|XP_008468097.1|	21 kDa	0.036	70.893	86.632	76.158	62.344	53.49	64.603	77.8943	60.1457	1.29509
PREDICTED: T-complex protein 1 subunit theta [Diaphorina citri]	gi|662199313|ref|XP_008472817.1|	53 kDa	0.036	40.659	42.818	40.618	45.521	54.462	49.221	41.365	49.7347	0.831714
PREDICTED: phosphatidylinositol transfer protein alpha isoform [Diaphorina citri]	gi|662204730|ref|XP_008475751.1|	31 kDa	0.036	46.914	32.86	38.587	51.458	51.545	55.374	39.4537	52.7923	0.747337
PREDICTED: neuroglian-like, partial [Diaphorina citri]	gi|662218850|ref|XP_008483474.1|	106 kDa	0.036	40.659	43.814	38.587	54.427	46.682	59.475	41.02	53.528	0.766328
PREDICTED: annexin B10-like [Diaphorina citri]	gi|662194930|ref|XP_008470433.1|	34 kDa	0.036	53.17	52.776	57.88	40.573	47.655	48.196	54.6087	45.4747	1.20086
putative endoglucanase [Diaphorina citri]	gi|110671508|gb|ABG82005.1| (+1)	26 kDa	0.036	8.3403	8.9619	7.1081	14.844	12.643	10.254	8.13677	12.5803	0.646785
Cluster of PREDICTED: enoyl-CoA hydratase domain-containing protein 3, mitochondrial-like, partial [Diaphorina citri] (gi|662222663|ref|XP_008485588.1|)	gi|662222663|ref|XP_008485588.1|	15 kDa	0.036	6.2553	1.9915	5.0772	0	0	1.0254	4.44133	0.3418	12.994
PREDICTED: enoyl-CoA hydratase domain-containing protein 3, mitochondrial-like, partial [Diaphorina citri]	gi|662222663|ref|XP_008485588.1|	15 kDa	0.036	6.2553	1.9915	5.0772	0	0	1.0254	4.44133	0.3418	12.994
PREDICTED: zonadhesin-like [Diaphorina citri]	gi|662183214|ref|XP_008477666.1|	44 kDa	0.036	0	0	1.0154	2.9687	8.7529	10.254	0.338467	7.3252	0.0462058
PREDICTED: delta-1-pyrroline-5-carboxylate dehydrogenase, mitochondrial [Diaphorina citri]	gi|662208152|ref|XP_008477612.1|	61 kDa	0.037	121.98	127.46	118.81	109.84	116.71	111.77	122.75	112.773	1.08847
molecular chaperone DnaK [Wolbachia endosymbiont of Diaphorina citri]	gi|516102032|ref|WP_017532612.1|	69 kDa	0.037	42.744	35.848	34.525	44.531	51.545	47.17	37.7057	47.7487	0.78967
PREDICTED: failed axon connections [Diaphorina citri]	gi|662189461|ref|XP_008467459.1|	21 kDa	0.037	19.808	33.856	17.262	37.604	40.847	41.018	23.642	39.823	0.593677
PREDICTED: UDP-glucose:glycoprotein glucosyltransferase 2-like [Diaphorina citri]	gi|662194851|ref|XP_008470391.1|	30 kDa	0.037	1.0425	2.9873	5.0772	5.9375	8.7529	10.254	3.03567	8.3148	0.365092
molecular chaperone GrpE [Candidatus Carsonella ruddii DC]	gi|527135716|gb|AGS06567.1| (+1)	18 kDa	0.037	11.468	9.9577	12.185	12.865	13.616	14.356	11.2036	13.6123	0.823045
PREDICTED: chromobox protein homolog 1-like, partial [Diaphorina citri]	gi|662224104|ref|XP_008486373.1|	23 kDa	0.037	8.3403	6.9704	8.1235	17.812	10.698	14.356	7.8114	14.2887	0.546685
hypothetical protein, partial [Wolbachia endosymbiont of Diaphorina citri]	gi|516101487|ref|WP_017532067.1|	32 kDa	0.037	0	0	0	3.9583	2.9176	1.0254	0	2.63377	0
PREDICTED: heat shock protein 81-3-like [Diaphorina citri]	gi|662207790|ref|XP_008477414.1|	74 kDa	0.038	205.38	198.16	167.55	141.51	150.74	160.99	190.363	151.08	1.26002
Cluster of PREDICTED: isocitrate dehydrogenase [NAD] subunit gamma, mitochondrial-like isoform X1 [Diaphorina citri] (gi|662212429|ref|XP_008479949.1|)	gi|662212429|ref|XP_008479949.1| [2]	42 kDa	0.038	169.93	176.25	167.55	160.31	150.74	137.41	171.243	149.487	1.14554
PREDICTED: isocitrate dehydrogenase [NAD] subunit gamma, mitochondrial-like isoform X1 [Diaphorina citri]	gi|662212429|ref|XP_008479949.1|	42 kDa	0.038	169.93	176.25	167.55	160.31	150.74	137.41	171.243	149.487	1.14554
PREDICTED: putative aminopeptidase W07G4.4 [Diaphorina citri]	gi|662203505|ref|XP_008475093.1|	43 kDa	0.038	101.13	111.53	106.62	83.125	76.831	97.417	106.427	85.791	1.24053
PREDICTED: inter-alpha-trypsin inhibitor heavy chain H3-like [Diaphorina citri]	gi|662196200|ref|XP_008471119.1|	49 kDa	0.038	45.872	43.814	48.741	64.323	63.215	51.272	46.1423	59.6033	0.774157
PREDICTED: coiled-coil-helix-coiled-coil-helix domain-containing protein 3, mitochondrial [Diaphorina citri]	gi|662221933|ref|XP_008485186.1|	20 kDa	0.038	44.829	43.814	38.587	60.364	55.435	48.196	42.41	54.665	0.775816
PREDICTED: clathrin heavy chain-like, partial [Diaphorina citri]	gi|662215190|ref|XP_008481464.1|	87 kDa	0.038	18.766	23.898	17.262	36.615	37.929	25.636	19.9753	33.3933	0.598183
PREDICTED: uncharacterized protein LOC103513598 [Diaphorina citri]	gi|662206411|ref|XP_008476666.1|	12 kDa	0.038	39.617	32.86	27.417	52.448	45.71	43.068	33.298	47.0753	0.707334
PREDICTED: uncharacterized protein LOC103511289 [Diaphorina citri]	gi|662201918|ref|XP_008474229.1|	27 kDa	0.038	23.978	23.898	23.355	43.542	53.49	31.789	23.7437	42.9403	0.552946
PREDICTED: short/branched chain specific acyl-CoA dehydrogenase, mitochondrial-like [Diaphorina citri]	gi|662203098|ref|XP_008474868.1|	29 kDa	0.038	19.808	12.945	20.309	6.9271	11.671	3.0763	17.6873	7.2248	2.44814
dihydrolipoamide dehydrogenase [Wolbachia endosymbiont of Diaphorina citri]	gi|516101291|ref|WP_017531871.1|	50 kDa	0.038	1.0425	2.9873	4.0618	0	0	0	2.6972	0	#DIV/0!
Cluster of PREDICTED: probable 26S proteasome non-ATPase regulatory subunit 3, partial [Diaphorina citri] (gi|662220344|ref|XP_008484303.1|)	gi|662220344|ref|XP_008484303.1| [2]	40 kDa	0.038	0	0	1.0154	3.9583	8.7529	13.331	0.338467	8.68073	0.0389906
PREDICTED: uncharacterized protein LOC103510161 [Diaphorina citri]	gi|662199702|ref|XP_008473025.1| (+2)	10 kDa	0.038	3.1276	2.9873	0	4.9479	6.8078	5.1272	2.0383	5.62763	0.362195
PREDICTED: LOW QUALITY PROTEIN: pyridoxine-5'-phosphate oxidase-like [Diaphorina citri]	gi|662190783|ref|XP_008468173.1|	26 kDa	0.038	4.1702	1.9915	6.0926	0	0.97254	0	4.08477	0.32418	12.6003
PREDICTED: muscle-specific protein 20 isoform X1 [Diaphorina citri]	gi|662186363|ref|XP_008481814.1| (+2)	20 kDa	0.039	210.59	172.27	200.04	148.44	167.28	140.48	194.3	152.067	1.27773
PREDICTED: probable cyclin-dependent serine/threonine-protein kinase DDB_G0292550, partial [Diaphorina citri]	gi|662208689|ref|XP_008477908.1|	76 kDa	0.039	70.893	74.682	81.235	56.406	62.243	38.967	75.6033	52.5387	1.439
Cluster of PREDICTED: juvenile hormone epoxide hydrolase 1-like [Diaphorina citri] (gi|662204006|ref|XP_008475363.1|)	gi|662204006|ref|XP_008475363.1|	92 kDa	0.039	55.255	61.737	54.834	73.229	80.721	64.603	57.2753	72.851	0.786198
PREDICTED: juvenile hormone epoxide hydrolase 1-like [Diaphorina citri]	gi|662204006|ref|XP_008475363.1|	92 kDa	0.039	55.255	61.737	54.834	73.229	80.721	64.603	57.2753	72.851	0.786198
PREDICTED: platelet-derived growth factor receptor alpha-like [Diaphorina citri]	gi|662205701|ref|XP_008476276.1|	100 kDa	0.039	3.1276	2.9873	3.0463	9.8958	6.8078	5.1272	3.05373	7.27693	0.419646
PREDICTED: cholinesterase-like [Diaphorina citri]	gi|662206314|ref|XP_008476614.1| (+3)	26 kDa	0.039	18.766	18.92	19.293	15.833	13.616	17.432	18.993	15.627	1.2154
PREDICTED: uncharacterized protein LOC103510525 [Diaphorina citri]	gi|662200422|ref|XP_008473420.1|	54 kDa	0.039	3.1276	1.9915	2.0309	5.9375	3.8902	4.1018	2.38333	4.64317	0.513299
PREDICTED: sodium/potassium-transporting ATPase subunit beta-3-like [Diaphorina citri]	gi|662191472|ref|XP_008468551.1|	43 kDa	0.039	7.2978	5.9746	6.0926	1.9792	1.9451	5.1272	6.455	3.01717	2.13942
chaperonin GroEL [Candidatus Profftella armatura]	gi|527122476|gb|AGS07001.1| (+4)	59 kDa	0.04	729.78	664.18	634.65	570	608.81	541.43	676.203	573.413	1.17926
Cluster of heat shock protein 90 [Candidatus Profftella armatura] (gi|527122325|gb|AGS06850.1|)	gi|527122325|gb|AGS06850.1| [4]	74 kDa	0.04	206.42	203.14	168.56	141.51	154.63	160.99	192.707	152.377	1.26467
heat shock protein 90 [Candidatus Profftella armatura]	gi|527122325|gb|AGS06850.1| (+2)	74 kDa	0.04	206.42	203.14	168.56	141.51	154.63	160.99	192.707	152.377	1.26467
type I polyketide synthase, PedI-like protein [Candidatus Profftella armatura]	gi|527122298|gb|AGS06823.1| (+2)	593 kDa	0.04	1.0425	3.9831	3.0463	7.9167	5.8353	5.1272	2.69063	6.29307	0.427555
PREDICTED: peroxiredoxin 1 [Diaphorina citri]	gi|662194533|ref|XP_008470220.1| (+1)	22 kDa	0.04	145.96	125.47	134.04	114.79	106.01	119.98	135.157	113.593	1.18983
Cluster of PREDICTED: target of Myb protein 1 isoform X5 [Diaphorina citri] (gi|662205097|ref|XP_008475949.1|)	gi|662205097|ref|XP_008475949.1| [6]	54 kDa	0.04	47.957	59.746	47.726	70.26	64.188	62.552	51.8097	65.6667	0.78898
PREDICTED: target of Myb protein 1 isoform X5 [Diaphorina citri]	gi|662205097|ref|XP_008475949.1| (+1)	54 kDa	0.04	47.957	59.746	47.726	70.26	64.188	62.552	51.8097	65.6667	0.78898
PREDICTED: TOM1-like protein 2 isoform X1 [Diaphorina citri]	gi|662205089|ref|XP_008475945.1| (+3)	55 kDa	0.04	47.957	59.746	47.726	70.26	64.188	62.552	51.8097	65.6667	0.78898
PREDICTED: uncharacterized protein LOC103512374 [Diaphorina citri]	gi|662203993|ref|XP_008475357.1| (+2)	13 kDa	0.04	48.999	60.742	49.757	43.542	40.847	38.967	53.166	41.1187	1.29299
PREDICTED: cytochrome b-c1 complex subunit 7-like [Diaphorina citri]	gi|662221222|ref|XP_008484791.1| (+1)	13 kDa	0.04	33.361	30.869	35.54	25.729	28.204	29.738	33.2567	27.8903	1.19241
PREDICTED: endocuticle structural glycoprotein SgAbd-2-like [Diaphorina citri]	gi|662197351|ref|XP_008471749.1|	15 kDa	0.04	85.488	67.712	73.112	60.364	60.298	57.425	75.4373	59.3623	1.27079
PREDICTED: serine proteinase stubble-like [Diaphorina citri]	gi|662195869|ref|XP_008470941.1|	54 kDa	0.04	44.829	40.826	46.71	39.583	37.929	34.865	44.1217	37.459	1.17787
Cluster of PREDICTED: sialidase-like isoform X3 [Diaphorina citri] (gi|662216017|ref|XP_008481921.1|)	gi|662216017|ref|XP_008481921.1| [2]	69 kDa	0.04	13.553	16.928	13.201	8.9062	11.671	7.1781	14.5607	9.25177	1.57383
PREDICTED: sialidase-like isoform X3 [Diaphorina citri]	gi|662216017|ref|XP_008481921.1|	69 kDa	0.04	13.553	16.928	13.201	8.9062	11.671	7.1781	14.5607	9.25177	1.57383
PREDICTED: uncharacterized protein LOC103518622 isoform X4 [Diaphorina citri]	gi|662216019|ref|XP_008481922.1|	69 kDa	0.04	13.553	16.928	13.201	8.9062	11.671	7.1781	14.5607	9.25177	1.57383
PREDICTED: LOW QUALITY PROTEIN: translocating chain-associated membrane protein 1-like 1 [Diaphorina citri]	gi|662202597|ref|XP_008474601.1|	43 kDa	0.04	0	0.99577	3.0463	6.9271	9.7254	4.1018	1.34736	6.9181	0.194758
50S ribosomal protein L19 [Candidatus Profftella armatura]	gi|527122508|gb|AGS07033.1| (+2)	14 kDa	0.04	7.2978	5.9746	8.1235	3.9583	0	4.1018	7.13197	2.6867	2.65455
superoxide dismutase [Candidatus Carsonella ruddii DC]	gi|527135751|gb|AGS06602.1| (+1)	24 kDa	0.04	3.1276	5.9746	9.139	15.833	13.616	10.254	6.0804	13.2343	0.459441
superoxide dismutase [Candidatus Profftella armatura]	gi|527122408|gb|AGS06933.1| (+2)	23 kDa	0.04	9.3829	10.953	8.1235	1.9792	1.9451	7.1781	9.48647	3.7008	2.56336
PREDICTED: putative malate dehydrogenase 1B [Diaphorina citri]	gi|662198083|ref|XP_008472149.1|	19 kDa	0.041	91.744	92.606	79.204	75.208	70.023	57.425	87.8513	67.552	1.3005
PREDICTED: dolichyl-diphosphooligosaccharide--protein glycosyltransferase 48 kDa subunit-like [Diaphorina citri]	gi|662225662|ref|XP_008487241.1|	37 kDa	0.041	36.489	36.843	33.51	27.708	30.149	32.814	35.614	30.2237	1.17835
PREDICTED: coronin-1C-like [Diaphorina citri]	gi|662217058|ref|XP_008482494.1|	42 kDa	0.041	52.127	48.793	58.896	39.583	32.094	45.119	53.272	38.932	1.36833
putative ribosomal protein L19e [Diaphorina citri]	gi|110671438|gb|ABG81970.1| (+1)	24 kDa	0.041	14.596	20.911	16.247	28.698	27.231	21.534	17.2513	25.821	0.668113
PREDICTED: lysosomal alpha-mannosidase-like [Diaphorina citri]	gi|662196133|ref|XP_008471082.1|	39 kDa	0.041	23.978	18.92	22.34	30.677	26.259	26.661	21.746	27.8657	0.780387
PREDICTED: tripeptidyl-peptidase 2-like [Diaphorina citri]	gi|662191588|ref|XP_008468616.1|	32 kDa	0.041	13.553	9.9577	13.201	8.9062	8.7529	6.1526	12.2372	7.93723	1.54175
PREDICTED: LOW QUALITY PROTEIN: charged multivesicular body protein 6-A-like [Diaphorina citri]	gi|662205464|ref|XP_008476145.1|	25 kDa	0.041	1.0425	0	0	8.9062	2.9176	5.1272	0.3475	5.65033	0.0615008
PREDICTED: uncharacterized protein LOC103513095 [Diaphorina citri]	gi|662205428|ref|XP_008476125.1|	51 kDa	0.041	0	0	0	0.98958	3.8902	4.1018	0	2.99386	0
PREDICTED: vitellogenin-like [Diaphorina citri]	gi|662224305|ref|XP_008486485.1|	107 kDa	0.042	719.35	668.16	824.54	879.74	1248.7	1127	737.35	1085.15	0.679493
PREDICTED: NADH dehydrogenase [ubiquinone] iron-sulfur protein 3, mitochondrial [Diaphorina citri]	gi|662205480|ref|XP_008476154.1|	31 kDa	0.042	117.81	104.56	110.68	95.989	102.12	91.264	111.017	96.4577	1.15094
PREDICTED: cathepsin B-like [Diaphorina citri]	gi|662203391|ref|XP_008475032.1|	25 kDa	0.042	62.553	56.759	45.695	67.292	70.996	72.806	55.0023	70.3647	0.781675
Cluster of PREDICTED: putative oxidoreductase GLYR1 homolog, partial [Diaphorina citri] (gi|662187520|ref|XP_008487313.1|)	gi|662187520|ref|XP_008487313.1| [2]	54 kDa	0.042	29.191	28.877	30.463	23.75	22.369	27.687	29.5103	24.602	1.19951
PREDICTED: D-aspartate oxidase-like [Diaphorina citri]	gi|662213254|ref|XP_008480405.1|	38 kDa	0.042	27.106	31.865	31.479	13.854	14.588	25.636	30.15	18.026	1.67258
PREDICTED: mitochondrial import inner membrane translocase subunit TIM50-C-like isoform X1 [Diaphorina citri]	gi|662195256|ref|XP_008470611.1| (+1)	30 kDa	0.042	18.766	15.932	23.355	13.854	12.643	10.254	19.351	12.2503	1.57963
PREDICTED: laccase-5-like, partial [Diaphorina citri]	gi|662204720|ref|XP_008475745.1|	77 kDa	0.042	10.425	5.9746	6.0926	3.9583	0	2.0509	7.4974	2.00307	3.74296
PREDICTED: uncharacterized protein C9E9.15-like [Diaphorina citri]	gi|662187506|ref|XP_008487264.1|	25 kDa	0.042	4.1702	3.9831	4.0618	4.9479	5.8353	7.1781	4.0717	5.9871	0.680079
PREDICTED: alpha-tocopherol transfer protein-like [Diaphorina citri]	gi|662197345|ref|XP_008471745.1|	33 kDa	0.042	4.1702	2.9873	1.0154	0	0	0	2.7243	0	#DIV/0!
PREDICTED: haloacid dehalogenase-like hydrolase domain-containing protein 2 [Diaphorina citri]	gi|662192462|ref|XP_008469088.1|	13 kDa	0.042	4.1702	0.99577	3.0463	0	0	0	2.73742	0	#DIV/0!
Cluster of PREDICTED: 60S ribosomal protein L10a-like [Diaphorina citri] (gi|662199648|ref|XP_008472996.1|)	gi|662199648|ref|XP_008472996.1| [2]	31 kDa	0.043	39.617	40.826	40.618	50.469	53.49	69.73	40.3537	57.8963	0.696999
PREDICTED: pyruvate dehydrogenase E1 component subunit beta, mitochondrial-like [Diaphorina citri]	gi|662193973|ref|XP_008469917.1|	26 kDa	0.043	94.871	85.636	81.235	73.229	77.804	68.704	87.2473	73.2457	1.19116
membrane protein [Wolbachia endosymbiont of Diaphorina citri]	gi|516101547|ref|WP_017532127.1|	16 kDa	0.043	19.808	20.911	20.309	37.604	32.094	24.611	20.3427	31.4363	0.647107
Cluster of PREDICTED: calcium/calmodulin-dependent protein kinase type 1-like, partial [Diaphorina citri] (gi|662207466|ref|XP_008477236.1|)	gi|662207466|ref|XP_008477236.1|	26 kDa	0.043	16.681	11.949	18.278	19.792	24.314	23.585	15.636	22.5637	0.692972
PREDICTED: calcium/calmodulin-dependent protein kinase type 1-like, partial [Diaphorina citri]	gi|662207466|ref|XP_008477236.1|	26 kDa	0.043	16.681	11.949	18.278	19.792	24.314	23.585	15.636	22.5637	0.692972
PREDICTED: ataxin-2 homolog [Diaphorina citri]	gi|662212255|ref|XP_008479853.1|	26 kDa	0.043	5.2127	3.9831	7.1081	2.9687	2.9176	2.0509	5.43463	2.64573	2.05411
Cluster of PREDICTED: ADP-ribosylation factor GTPase-activating protein 2-like [Diaphorina citri] (gi|662188770|ref|XP_008488073.1|)	gi|662188770|ref|XP_008488073.1|	52 kDa	0.044	16.681	17.924	14.216	25.729	28.204	19.483	16.2737	24.472	0.664991
PREDICTED: ADP-ribosylation factor GTPase-activating protein 2-like [Diaphorina citri]	gi|662188770|ref|XP_008488073.1|	52 kDa	0.044	16.681	17.924	14.216	25.729	28.204	19.483	16.2737	24.472	0.664991
PREDICTED: uncharacterized protein LOC103507787 [Diaphorina citri]	gi|662195078|ref|XP_008470514.1|	22 kDa	0.044	27.106	12.945	23.355	40.573	33.066	32.814	21.1353	35.4843	0.595624
PREDICTED: titin-like, partial [Diaphorina citri]	gi|662219413|ref|XP_008483789.1|	108 kDa	0.044	36.489	39.831	39.602	43.542	47.655	42.043	38.6407	44.4133	0.870024
PREDICTED: chitinase-like protein EN03 [Diaphorina citri]	gi|662198686|ref|XP_008472476.1|	38 kDa	0.044	58.382	43.814	52.803	65.312	62.243	71.781	51.6663	66.4453	0.777577
PREDICTED: protein MTL1-like [Diaphorina citri]	gi|662206619|ref|XP_008476776.1|	45 kDa	0.044	17.723	6.9704	18.278	44.531	75.858	34.865	14.3238	51.7513	0.276781
PREDICTED: cGMP-dependent protein kinase, isozyme 2 forms cD4/T1/T3A/T3B [Diaphorina citri]	gi|662195329|ref|XP_008470650.1|	56 kDa	0.044	8.3403	12.945	9.139	5.9375	5.8353	2.0509	10.1414	4.6079	2.20088
PREDICTED: uncharacterized protein LOC103512404 [Diaphorina citri]	gi|662204056|ref|XP_008475390.1|	92 kDa	0.044	0	0.99577	1.0154	1.9792	4.8627	3.0763	0.67039	3.30607	0.202776
PREDICTED: 39S ribosomal protein L9, mitochondrial [Diaphorina citri]	gi|662208949|ref|XP_008478054.1|	23 kDa	0.044	7.2978	9.9577	8.1235	1.9792	0	6.1526	8.45967	2.7106	3.12096
PREDICTED: heterogeneous nuclear ribonucleoprotein A1, A2/B1 homolog [Diaphorina citri]	gi|662219671|ref|XP_008483930.1|	32 kDa	0.044	10.425	11.949	12.185	9.8958	9.7254	8.2035	11.5197	9.2749	1.24203
PREDICTED: V-type proton ATPase subunit d 1, partial [Diaphorina citri]	gi|662225211|ref|XP_008486992.1|	13 kDa	0.044	4.1702	0	4.0618	7.9167	10.698	6.1526	2.744	8.25577	0.332374
PREDICTED: histone H1.M6.2-like [Diaphorina citri]	gi|662212580|ref|XP_008480034.1|	6 kDa	0.044	0	0.99577	0	3.9583	9.7254	4.1018	0.331923	5.9285	0.0559877
PREDICTED: LOW QUALITY PROTEIN: neutral alpha-glucosidase AB-like [Diaphorina citri]	gi|662213349|ref|XP_008480458.1|	104 kDa	0.045	28.149	31.865	34.525	23.75	26.259	26.661	31.513	25.5567	1.23306
putative S5e ribosomal protein [Diaphorina citri]	gi|110671422|gb|ABG81962.1| (+2)	24 kDa	0.045	18.766	24.894	20.309	47.5	45.71	27.687	21.323	40.299	0.52912
Cluster of PREDICTED: probable galactose-1-phosphate uridylyltransferase [Diaphorina citri] (gi|662186743|ref|XP_008483666.1|)	gi|662186743|ref|XP_008483666.1| [2]	44 kDa	0.045	22.936	30.869	34.525	19.792	19.451	19.483	29.4433	19.5753	1.5041
PREDICTED: cathepsin B-like [Diaphorina citri]	gi|662196066|ref|XP_008471047.1|	56 kDa	0.045	14.596	14.936	13.201	15.833	15.561	16.407	14.2443	15.9337	0.893977
PREDICTED: protein sly1 homolog, partial [Diaphorina citri]	gi|662218357|ref|XP_008483202.1|	27 kDa	0.045	2.0851	1.9915	1.0154	0.98958	0	0	1.69733	0.32986	5.14562
PREDICTED: uncharacterized protein LOC103504836 [Diaphorina citri]	gi|662189277|ref|XP_008467358.1|	121 kDa	0.045	22.936	23.898	27.417	33.646	31.121	43.068	24.7503	35.945	0.688561
PREDICTED: protein D3-like [Diaphorina citri]	gi|662192853|ref|XP_008469302.1|	18 kDa	0.046	6.2553	3.9831	3.0463	7.9167	6.8078	7.1781	4.42823	7.30087	0.606535
PREDICTED: ras-related protein Rab-10-like [Diaphorina citri]	gi|662199473|ref|XP_008472901.1|	23 kDa	0.046	10.425	8.9619	8.1235	17.812	11.671	14.356	9.17013	14.613	0.627533
PREDICTED: neprilysin-1-like [Diaphorina citri]	gi|662220224|ref|XP_008484237.1|	14 kDa	0.046	4.1702	8.9619	6.0926	1.9792	0	3.0763	6.40823	1.68517	3.80273
PREDICTED: LOW QUALITY PROTEIN: cleavage and polyadenylation specificity factor subunit CG7185-like [Diaphorina citri]	gi|662187413|ref|XP_008486890.1|	54 kDa	0.047	7.2978	5.9746	7.1081	5.9375	4.8627	5.1272	6.7935	5.30913	1.27959
Cluster of PREDICTED: acyl-CoA synthetase family member 2, mitochondrial-like [Diaphorina citri] (gi|662223276|ref|XP_008485924.1|)	gi|662223276|ref|XP_008485924.1| [2]	15 kDa	0.047	14.596	15.932	19.293	9.8958	13.616	8.2035	16.607	10.5718	1.57088
PREDICTED: acyl-CoA synthetase family member 2, mitochondrial-like [Diaphorina citri]	gi|662223276|ref|XP_008485924.1|	15 kDa	0.047	14.596	15.932	19.293	9.8958	13.616	8.2035	16.607	10.5718	1.57088
PREDICTED: acyl-CoA synthetase family member 2, mitochondrial-like [Diaphorina citri]	gi|662223278|ref|XP_008485925.1|	15 kDa	0.047	14.596	15.932	19.293	9.8958	13.616	8.2035	16.607	10.5718	1.57088
PREDICTED: ankyrin-1-like [Diaphorina citri]	gi|662191548|ref|XP_008468593.1|	46 kDa	0.047	9.3829	10.953	9.139	3.9583	5.8353	8.2035	9.82497	5.99903	1.63776
Cluster of PREDICTED: ras-related protein Rab-14 [Diaphorina citri] (gi|662206065|ref|XP_008476477.1|)	gi|662206065|ref|XP_008476477.1| [2]	24 kDa	0.047	6.2553	8.9619	6.0926	13.854	14.588	9.2289	7.10327	12.557	0.565683
PREDICTED: ras-related protein Rab-14 [Diaphorina citri]	gi|662206065|ref|XP_008476477.1| (+1)	24 kDa	0.047	6.2553	8.9619	6.0926	13.854	14.588	9.2289	7.10327	12.557	0.565683
PREDICTED: striatin-3-like [Diaphorina citri]	gi|662198813|ref|XP_008472545.1|	13 kDa	0.047	5.2127	4.9788	3.0463	2.9687	0	0	4.4126	0.989567	4.45912
Cluster of PREDICTED: enolase [Diaphorina citri] (gi|662215194|ref|XP_008481466.1|)	gi|662215194|ref|XP_008481466.1| [2]	48 kDa	0.048	531.7	566.59	498.58	448.28	460.99	351.73	532.29	420.333	1.26635
PREDICTED: enolase [Diaphorina citri]	gi|662215194|ref|XP_008481466.1|	48 kDa	0.048	531.7	566.59	498.58	448.28	460.99	351.73	532.29	420.333	1.26635
PREDICTED: vitellogenin-1-like [Diaphorina citri]	gi|662225417|ref|XP_008487105.1|	63 kDa	0.048	472.27	509.83	566.62	618.49	937.53	812.15	516.24	789.39	0.653973
Cluster of PREDICTED: CAP-Gly domain-containing linker protein 1-like [Diaphorina citri] (gi|662194599|ref|XP_008470254.1|)	gi|662194599|ref|XP_008470254.1| [2]	104 kDa	0.048	43.787	37.839	37.571	34.635	28.204	32.814	39.7323	31.8843	1.24614
PREDICTED: Y-box-binding protein 3-like [Diaphorina citri]	gi|662194829|ref|XP_008470378.1|	19 kDa	0.048	22.936	22.903	26.401	27.708	32.094	36.916	24.08	32.2393	0.746914
PREDICTED: probable glutamine--tRNA ligase [Diaphorina citri]	gi|662212321|ref|XP_008479890.1|	88 kDa	0.048	10.425	13.941	13.201	14.844	17.506	16.407	12.5223	16.2523	0.770494
PREDICTED: uncharacterized protein LOC103508449 [Diaphorina citri]	gi|662196378|ref|XP_008471218.1|	15 kDa	0.048	23.978	21.907	30.463	30.677	35.984	36.916	25.4493	34.5257	0.737113
putative ribosomal protein L27e [Diaphorina citri]	gi|110671504|gb|ABG82003.1| (+4)	16 kDa	0.048	26.064	26.886	25.386	16.823	0.97254	16.407	26.112	11.4008	2.29036
PREDICTED: transcription elongation factor B polypeptide 1, partial [Diaphorina citri]	gi|662214023|ref|XP_008480827.1|	12 kDa	0.048	12.511	11.949	10.154	15.833	13.616	18.458	11.538	15.969	0.722525
PREDICTED: SH3 domain-binding glutamic acid-rich protein homolog [Diaphorina citri]	gi|662192935|ref|XP_008469348.1|	14 kDa	0.048	10.425	9.9577	10.154	23.75	16.533	14.356	10.1789	18.213	0.558881
PREDICTED: 6-pyruvoyl tetrahydrobiopterin synthase [Diaphorina citri]	gi|662192303|ref|XP_008469005.1|	17 kDa	0.048	13.553	15.932	10.154	4.9479	7.7804	9.2289	13.213	7.31907	1.80528
PREDICTED: dehydrogenase/reductase SDR family member 11-like [Diaphorina citri]	gi|662196771|ref|XP_008471432.1|	27 kDa	0.048	15.638	9.9577	15.232	3.9583	9.7254	6.1526	13.6092	6.6121	2.05823
PREDICTED: putative deoxyribonuclease TATDN1 [Diaphorina citri]	gi|662187063|ref|XP_008485284.1| (+3)	38 kDa	0.048	3.1276	0	1.0154	3.9583	3.8902	4.1018	1.381	3.98343	0.346686
Cluster of PREDICTED: spectrin alpha chain [Diaphorina citri] (gi|662211474|ref|XP_008479424.1|)	gi|662211474|ref|XP_008479424.1| [3]	279 kDa	0.049	640.12	714.96	668.16	733.28	730.38	747.54	674.413	737.067	0.914996
PREDICTED: spectrin alpha chain [Diaphorina citri]	gi|662211474|ref|XP_008479424.1|	279 kDa	0.049	640.12	714.96	668.16	733.28	730.38	747.54	674.413	737.067	0.914996
Cluster of PREDICTED: ankyrin-3-like, partial [Diaphorina citri] (gi|662187144|ref|XP_008485658.1|)	gi|662187144|ref|XP_008485658.1| [2]	53 kDa	0.049	32.319	23.898	28.432	35.625	36.957	33.839	28.2163	35.4737	0.795416
hypothetical protein [Wolbachia endosymbiont of Diaphorina citri]	gi|516101399|ref|WP_017531979.1|	13 kDa	0.049	22.936	24.894	21.324	30.677	26.259	34.865	23.0513	30.6003	0.753303
PREDICTED: uncharacterized protein DDB_G0284459-like [Diaphorina citri]	gi|662188241|ref|XP_008487784.1| (+1)	73 kDa	0.049	17.723	18.92	18.278	23.75	27.231	20.509	18.307	23.83	0.768233
PREDICTED: uncharacterized protein LOC103520974 isoform X1 [Diaphorina citri]	gi|662220334|ref|XP_008484297.1| (+1)	23 kDa	0.049	53.17	58.75	40.618	36.615	32.094	36.916	50.846	35.2083	1.44415
PREDICTED: LOW QUALITY PROTEIN: protein kinase C and casein kinase substrate in neurons protein 1-like, partial [Diaphorina citri]	gi|662205607|ref|XP_008476223.1|	35 kDa	0.049	21.893	11.949	20.309	8.9062	2.9176	10.254	18.0503	7.35927	2.45274
PREDICTED: prefoldin subunit 6 [Diaphorina citri]	gi|662190953|ref|XP_008468267.1|	15 kDa	0.049	10.425	10.953	10.154	12.865	12.643	16.407	10.5107	13.9717	0.752284
PREDICTED: enolase-phosphatase E1-like [Diaphorina citri]	gi|662216117|ref|XP_008481974.1|	55 kDa	0.049	1.0425	0	0	1.9792	1.9451	1.0254	0.3475	1.6499	0.210619
PREDICTED: ubiquitin thioesterase OTU1 isoform X1 [Diaphorina citri]	gi|662211942|ref|XP_008479678.1| (+2)	36 kDa	0.049	7.2978	2.9873	3.0463	0	0	1.0254	4.4438	0.3418	13.0012
ATP-dependent Clp protease proteolytic subunit ClpP [Candidatus Carsonella ruddii DC]	gi|527135726|gb|AGS06577.1| (+1)	21 kDa	0.049	0	0	0	0.98958	4.8627	4.1018	0	3.31803	0
PREDICTED: uncharacterized protein LOC103504957 [Diaphorina citri]	gi|662189505|ref|XP_008467483.1|	23 kDa	0.049	0	0	0	0.98958	4.8627	4.1018	0	3.31803	0
PREDICTED: vitellogenin-1-like [Diaphorina citri]	gi|662225419|ref|XP_008487106.1|	30 kDa	0.05	166.81	196.17	201.06	231.56	368.59	304.56	188.013	301.57	0.623448
PREDICTED: 40S ribosomal protein S7-like [Diaphorina citri]	gi|662210433|ref|XP_008478858.1|	22 kDa	0.05	71.935	62.733	60.926	50.469	37.929	55.374	65.198	47.924	1.36045
PREDICTED: sorbitol dehydrogenase-like [Diaphorina citri]	gi|662195031|ref|XP_008470488.1|	31 kDa	0.05	23.978	19.915	27.417	16.823	18.478	12.305	23.77	15.8687	1.49792
gi|662219709|ref|XP_008483952.1|-DECOY	gi|662219709|ref|XP_008483952.1|-DECOY	?	0.05	0	0.99577	0	1.9792	0.97254	2.0509	0.331923	1.66755	0.199049
Cluster of PREDICTED: uncharacterized protein LOC103514304 [Diaphorina citri] (gi|662207754|ref|XP_008477395.1|)	gi|662207754|ref|XP_008477395.1| [2]	31 kDa	0.05	0	0.99577	0	1.9792	0.97254	2.0509	0.331923	1.66755	0.199049
PREDICTED: uncharacterized protein LOC103514304 [Diaphorina citri]	gi|662207754|ref|XP_008477395.1| (+1)	31 kDa	0.05	0	0.99577	0	1.9792	0.97254	2.0509	0.331923	1.66755	0.199049
Cluster of PREDICTED: 2-oxoglutarate dehydrogenase, mitochondrial [Diaphorina citri] (gi|662205659|ref|XP_008476253.1|)	gi|662205659|ref|XP_008476253.1| [2]	114 kDa	0.051	222.06	238.98	226.44	211.77	206.18	218.42	229.16	212.123	1.08031
PREDICTED: phosphoglucomutase-like [Diaphorina citri]	gi|662183846|ref|XP_008468682.1|	31 kDa	0.051	95.914	77.67	96.467	75.208	72.941	65.628	90.017	71.259	1.26324
PREDICTED: probable 3-hydroxyacyl-CoA dehydrogenase B0272.3 [Diaphorina citri]	gi|662210178|ref|XP_008478719.1|	40 kDa	0.051	52.127	45.805	45.695	41.562	42.792	37.941	47.8757	40.765	1.17443
putative ribosomal protein L10Ae, partial [Diaphorina citri]	gi|110456467|gb|ABG74713.1|	19 kDa	0.051	21.893	21.907	25.386	30.677	35.012	48.196	23.062	37.9617	0.607508
Cluster of PREDICTED: uncharacterized protein LOC103517594 [Diaphorina citri] (gi|662214088|ref|XP_008480860.1|)	gi|662214088|ref|XP_008480860.1| [2]	106 kDa	0.051	17.723	20.911	16.247	9.8958	14.588	5.1272	18.2937	9.87033	1.8534
PREDICTED: uncharacterized protein LOC103517594 [Diaphorina citri]	gi|662214088|ref|XP_008480860.1|	106 kDa	0.051	17.723	20.911	16.247	9.8958	14.588	5.1272	18.2937	9.87033	1.8534
hypothetical protein, partial [Wolbachia endosymbiont of Diaphorina citri]	gi|516101417|ref|WP_017531997.1|	40 kDa	0.051	15.638	12.945	20.309	28.698	30.149	20.509	16.2973	26.452	0.61611
PREDICTED: CTP synthase-like, partial [Diaphorina citri]	gi|662193323|ref|XP_008469564.1|	33 kDa	0.051	7.2978	3.9831	7.1081	3.9583	1.9451	2.0509	6.12967	2.65143	2.31183
PREDICTED: Golgi apparatus protein 1-like [Diaphorina citri]	gi|662198201|ref|XP_008472213.1|	61 kDa	0.051	0	0	1.0154	1.9792	5.8353	3.0763	0.338467	3.63027	0.0932347
PREDICTED: tryptophan--tRNA ligase, cytoplasmic [Diaphorina citri]	gi|662220208|ref|XP_008484228.1|	47 kDa	0.051	1.0425	2.9873	1.0154	3.9583	3.8902	3.0763	1.68173	3.6416	0.461812
Cluster of PREDICTED: heat shock 70 kDa protein cognate 2-like [Diaphorina citri] (gi|662189021|ref|XP_008488209.1|)	gi|662189021|ref|XP_008488209.1| [2]	95 kDa	0.052	160.55	171.27	148.25	140.52	141.99	142.54	160.023	141.683	1.12944
PREDICTED: heat shock 70 kDa protein cognate 2-like [Diaphorina citri]	gi|662189021|ref|XP_008488209.1|	95 kDa	0.052	160.55	171.27	148.25	140.52	141.99	142.54	160.023	141.683	1.12944
Cluster of putative ribosomal protein L15 [Diaphorina citri] (gi|110671442|gb|ABG81972.1|)	gi|110671442|gb|ABG81972.1|	24 kDa	0.052	20.851	23.898	19.293	12.865	10.698	18.458	21.3473	14.007	1.52405
putative ribosomal protein L15 [Diaphorina citri]	gi|110671442|gb|ABG81972.1|	24 kDa	0.052	20.851	23.898	19.293	12.865	10.698	18.458	21.3473	14.007	1.52405
PREDICTED: uncharacterized protein LOC103520809 [Diaphorina citri]	gi|662220031|ref|XP_008484127.1|	35 kDa	0.052	20.851	17.924	18.278	16.823	15.561	13.331	19.0177	15.2383	1.24801
Cluster of PREDICTED: deoxyuridine 5'-triphosphate nucleotidohydrolase isoform X1 [Diaphorina citri] (gi|662212063|ref|XP_008479743.1|)	gi|662212063|ref|XP_008479743.1| [3]	16 kDa	0.052	5.2127	1.9915	7.1081	10.885	24.314	14.356	4.77077	16.5183	0.288816
PREDICTED: deoxyuridine 5'-triphosphate nucleotidohydrolase isoform X1 [Diaphorina citri]	gi|662212063|ref|XP_008479743.1| (+2)	16 kDa	0.052	5.2127	1.9915	7.1081	10.885	24.314	14.356	4.77077	16.5183	0.288816
PREDICTED: uncharacterized protein LOC103519595 [Diaphorina citri]	gi|662217816|ref|XP_008482907.1|	60 kDa	0.052	12.511	14.936	11.17	1.9792	1.9451	10.254	12.8723	4.7261	2.72367
Cluster of PREDICTED: la-related protein 1-like [Diaphorina citri] (gi|662216371|ref|XP_008482116.1|)	gi|662216371|ref|XP_008482116.1|	40 kDa	0.052	2.0851	0.99577	1.0154	2.9687	2.9176	2.0509	1.36542	2.64573	0.516085
PREDICTED: la-related protein 1-like [Diaphorina citri]	gi|662216371|ref|XP_008482116.1|	40 kDa	0.052	2.0851	0.99577	1.0154	2.9687	2.9176	2.0509	1.36542	2.64573	0.516085
PREDICTED: glutathione synthetase-like [Diaphorina citri]	gi|662192735|ref|XP_008469238.1|	21 kDa	0.052	8.3403	15.932	9.139	1.9792	4.8627	5.1272	11.1371	3.9897	2.79146
PREDICTED: leucine-rich repeat extensin-like protein 1 [Diaphorina citri]	gi|662186601|ref|XP_008482971.1|	57 kDa	0.052	9.3829	9.9577	9.139	3.9583	2.9176	8.2035	9.4932	5.02647	1.88864
PREDICTED: LOW QUALITY PROTEIN: enolase-like [Diaphorina citri]	gi|662224445|ref|XP_008486564.1|	28 kDa	0.053	334.66	355.49	330.02	289.95	301.49	225.6	340.057	272.347	1.24862
Cluster of PREDICTED: proline-rich extensin-like protein EPR1 [Diaphorina citri] (gi|662220452|ref|XP_008484363.1|)	gi|662220452|ref|XP_008484363.1| [2]	105 kDa	0.053	128.23	111.53	135.05	83.125	82.666	111.77	124.937	92.5203	1.35037
PREDICTED: NADP-dependent malic enzyme-like [Diaphorina citri]	gi|662186487|ref|XP_008482387.1|	32 kDa	0.053	115.72	102.56	104.59	96.979	90.447	97.417	107.623	94.9477	1.1335
Cluster of putative ribosomal protein S7e [Diaphorina citri] (gi|110671514|gb|ABG82008.1|)	gi|110671514|gb|ABG82008.1| [3]	22 kDa	0.053	83.403	69.704	70.065	57.396	45.71	63.577	74.3907	55.561	1.3389
putative ribosomal protein S7e [Diaphorina citri]	gi|110671514|gb|ABG82008.1| (+1)	22 kDa	0.053	83.403	69.704	70.065	57.396	45.71	63.577	74.3907	55.561	1.3389
PREDICTED: aldose reductase-like [Diaphorina citri]	gi|662188905|ref|XP_008488148.1|	39 kDa	0.053	59.425	63.729	47.726	67.292	74.886	71.781	56.96	71.3197	0.798658
PREDICTED: probable pyruvate dehydrogenase E1 component subunit alpha, mitochondrial [Diaphorina citri]	gi|662203008|ref|XP_008474820.1|	23 kDa	0.053	53.17	61.737	51.787	49.479	43.764	42.043	55.5647	45.0953	1.23216
Cluster of PREDICTED: dnaJ homolog subfamily B member 11 isoform X1 [Diaphorina citri] (gi|662204248|ref|XP_008475494.1|)	gi|662204248|ref|XP_008475494.1| [2]	49 kDa	0.053	27.106	18.92	22.34	35.625	28.204	30.763	22.7887	31.5307	0.722746
PREDICTED: dnaJ homolog subfamily B member 11 isoform X1 [Diaphorina citri]	gi|662204248|ref|XP_008475494.1|	49 kDa	0.053	27.106	18.92	22.34	35.625	28.204	30.763	22.7887	31.5307	0.722746
PREDICTED: dnaJ homolog subfamily B member 11 isoform X2 [Diaphorina citri]	gi|662204250|ref|XP_008475495.1|	41 kDa	0.053	27.106	18.92	22.34	35.625	28.204	30.763	22.7887	31.5307	0.722746
Cluster of PREDICTED: protein kinase C and casein kinase II substrate protein 3-like isoform X1 [Diaphorina citri] (gi|662203637|ref|XP_008475165.1|)	gi|662203637|ref|XP_008475165.1| [2]	37 kDa	0.053	63.595	45.805	47.726	41.562	26.259	29.738	52.3753	32.5197	1.61057
PREDICTED: protein kinase C and casein kinase II substrate protein 3-like isoform X1 [Diaphorina citri]	gi|662203637|ref|XP_008475165.1|	37 kDa	0.053	63.595	45.805	47.726	41.562	26.259	29.738	52.3753	32.5197	1.61057
Cluster of PREDICTED: homeobox protein 6-like [Diaphorina citri] (gi|662188772|ref|XP_008488075.1|)	gi|662188772|ref|XP_008488075.1| [2]	40 kDa	0.053	22.936	15.932	20.309	25.729	34.039	26.661	19.7257	28.8097	0.684689
PREDICTED: uncharacterized protein LOC103511363 [Diaphorina citri]	gi|662184894|ref|XP_008474309.1|	17 kDa	0.053	28.149	27.881	28.432	20.781	16.533	25.636	28.154	20.9833	1.34173
50S ribosomal protein L11 [Candidatus Profftella armatura]	gi|527122191|gb|AGS06716.1| (+2)	15 kDa	0.053	16.681	9.9577	11.17	5.9375	0	7.1781	12.6029	4.37187	2.88273
Cluster of PREDICTED: protein croquemort-like, partial [Diaphorina citri] (gi|662200762|ref|XP_008473608.1|)	gi|662200762|ref|XP_008473608.1|	46 kDa	0.053	0	0	0	0.98958	3.8902	2.0509	0	2.31023	0
PREDICTED: protein croquemort-like, partial [Diaphorina citri]	gi|662200762|ref|XP_008473608.1|	46 kDa	0.053	0	0	0	0.98958	3.8902	2.0509	0	2.31023	0
Cluster of PREDICTED: vitellogenin-1-like [Diaphorina citri] (gi|662225417|ref|XP_008487105.1|)	gi|662225417|ref|XP_008487105.1| [4]	63 kDa	0.054	516.06	555.64	617.39	662.03	1002.7	863.42	563.03	842.717	0.668113
PREDICTED: dolichyl-diphosphooligosaccharide--protein glycosyltransferase 48 kDa subunit-like [Diaphorina citri]	gi|662203685|ref|XP_008475188.1|	32 kDa	0.054	28.149	22.903	25.386	19.792	19.451	22.56	25.4793	20.601	1.2368
PREDICTED: 60S ribosomal protein L12 isoform X1 [Diaphorina citri]	gi|662209701|ref|XP_008478463.1| (+3)	18 kDa	0.054	39.617	38.835	45.695	36.615	32.094	34.865	41.3823	34.5247	1.19863
PREDICTED: uncharacterized protein LOC103507496 [Diaphorina citri]	gi|662194479|ref|XP_008470190.1|	54 kDa	0.054	7.2978	4.9788	8.1235	17.812	9.7254	13.331	6.80003	13.6228	0.499166
PREDICTED: uncharacterized protein LOC103506439 [Diaphorina citri]	gi|662192391|ref|XP_008469051.1|	46 kDa	0.054	31.276	30.869	32.494	23.75	22.369	29.738	31.5463	25.2857	1.2476
PREDICTED: importin-5-like [Diaphorina citri]	gi|662218270|ref|XP_008483154.1|	94 kDa	0.054	0	0	0	1.9792	6.8078	3.0763	0	3.95443	0
Cluster of PREDICTED: phosphoserine phosphatase-like [Diaphorina citri] (gi|662215075|ref|XP_008481400.1|)	gi|662215075|ref|XP_008481400.1|	31 kDa	0.054	8.3403	4.9788	7.1081	1.9792	4.8627	3.0763	6.80907	3.30607	2.05957
PREDICTED: phosphoserine phosphatase-like [Diaphorina citri]	gi|662215075|ref|XP_008481400.1|	31 kDa	0.054	8.3403	4.9788	7.1081	1.9792	4.8627	3.0763	6.80907	3.30607	2.05957
PREDICTED: vitellogenin-A1-like, partial [Diaphorina citri]	gi|662224309|ref|XP_008486488.1|	149 kDa	0.055	1055.1	997.76	1190.1	1229.1	1731.1	1553.5	1080.99	1504.57	0.71847
putative acid phosphatase 1, partial [Diaphorina citri]	gi|110456445|gb|ABG74711.1|	41 kDa	0.055	192.87	185.21	179.73	173.18	162.41	176.38	185.937	170.657	1.08954
PREDICTED: LOW QUALITY PROTEIN: 14-3-3 protein epsilon [Diaphorina citri]	gi|662204728|ref|XP_008475750.1|	32 kDa	0.055	117.81	122.48	121.85	86.094	83.639	113.82	120.713	94.5177	1.27715
PREDICTED: uncharacterized protein LOC103515246 [Diaphorina citri]	gi|662209579|ref|XP_008478397.1|	37 kDa	0.055	55.255	61.737	59.911	64.323	64.188	69.73	58.9677	66.0803	0.892363
PREDICTED: proteasome subunit alpha type-2 [Diaphorina citri]	gi|662204128|ref|XP_008475429.1|	33 kDa	0.055	33.361	32.86	30.463	28.698	25.286	29.738	32.228	27.9073	1.15482
PREDICTED: protein kinase C and casein kinase substrate in neurons protein 2-like isoform X2 [Diaphorina citri]	gi|662203639|ref|XP_008475166.1|	33 kDa	0.055	63.595	45.805	46.71	41.562	26.259	26.661	52.0367	31.494	1.65227
PREDICTED: suppressor protein SRP40-like [Diaphorina citri]	gi|662187115|ref|XP_008485527.1|	42 kDa	0.055	1.0425	1.9915	2.0309	7.9167	3.8902	4.1018	1.6883	5.3029	0.318373
PREDICTED: adenylate kinase isoenzyme 1-like [Diaphorina citri]	gi|662190631|ref|XP_008468090.1|	19 kDa	0.056	60.467	53.771	50.772	48.489	43.764	47.17	55.0033	46.4743	1.18352
PREDICTED: heat shock protein 75 kDa, mitochondrial-like [Diaphorina citri]	gi|662213080|ref|XP_008480308.1|	46 kDa	0.056	61.51	51.78	52.803	44.531	44.737	49.221	55.3643	46.163	1.19932
PREDICTED: GMP synthase [glutamine-hydrolyzing] [Diaphorina citri]	gi|662187671|ref|XP_008487475.1|	50 kDa	0.056	30.234	33.856	33.51	39.583	62.243	49.221	32.5333	50.349	0.646156
PREDICTED: presequence protease, mitochondrial [Diaphorina citri]	gi|662184763|ref|XP_008473558.1|	139 kDa	0.056	17.723	26.886	25.386	17.812	13.616	12.305	23.3317	14.5777	1.60051
PREDICTED: ankyrin-3-like [Diaphorina citri]	gi|662187150|ref|XP_008485685.1|	13 kDa	0.056	12.511	6.9704	7.1081	15.833	17.506	12.305	8.86317	15.2147	0.582541
dihydrolipoyltranssuccinate transferase, component of the 2-oxoglutarate dehydrogenase complex [Candidatus Profftella armatura]	gi|527122255|gb|AGS06780.1| (+2)	45 kDa	0.056	4.1702	8.9619	7.1081	1.9792	3.8902	0	6.74673	1.95647	3.44843
PREDICTED: glutaredoxin-3-like [Diaphorina citri]	gi|662206740|ref|XP_008476841.1|	15 kDa	0.056	14.596	15.932	16.247	27.708	22.369	18.458	15.5917	22.845	0.682498
PREDICTED: eukaryotic translation initiation factor 3 subunit K [Diaphorina citri]	gi|662189768|ref|XP_008467626.1|	25 kDa	0.056	0	0.99577	0	0.98958	2.9176	3.0763	0.331923	2.32783	0.142589
Cluster of PREDICTED: LOW QUALITY PROTEIN: uncharacterized protein LOC103518425, partial [Diaphorina citri] (gi|662215633|ref|XP_008481708.1|)	gi|662215633|ref|XP_008481708.1| [2]	96 kDa	0.056	5.2127	2.9873	4.0618	0	2.9176	0	4.08727	0.972533	4.2027
translation initiation factor IF-1 [Candidatus Profftella armatura]	gi|527122222|gb|AGS06747.1| (+2)	8 kDa	0.056	2.0851	7.9661	6.0926	0.98958	0	1.0254	5.38127	0.67166	8.01189
PREDICTED: LIM and senescent cell antigen-like-containing domain protein 1 [Diaphorina citri]	gi|662190247|ref|XP_008467879.1|	51 kDa	0.056	3.1276	4.9788	9.139	0	0	2.0509	5.74847	0.683633	8.4087
protease Do [Wolbachia endosymbiont of Diaphorina citri]	gi|516101422|ref|WP_017532002.1|	53 kDa	0.056	0	0	0	3.9583	0.97254	2.0509	0	2.32725	0
PREDICTED: ATP-binding cassette sub-family G member 1-like [Diaphorina citri]	gi|662191334|ref|XP_008468475.1|	23 kDa	0.056	0	0	0	2.9687	4.8627	1.0254	0	2.95227	0
PREDICTED: skin secretory protein xP2-like [Diaphorina citri]	gi|662204841|ref|XP_008475812.1|	59 kDa	0.056	9.3829	4.9788	9.139	4.9479	2.9176	3.0763	7.83357	3.64727	2.14779
PREDICTED: ras-related C3 botulinum toxin substrate 1 [Diaphorina citri]	gi|662203299|ref|XP_008474981.1|	21 kDa	0.056	7.2978	4.9788	5.0772	10.885	10.698	7.1781	5.7846	9.58703	0.603377
PREDICTED: translocation protein SEC62 isoform X2 [Diaphorina citri]	gi|662215248|ref|XP_008481495.1|	41 kDa	0.056	0	0	2.0309	2.9687	2.9176	2.0509	0.676967	2.64573	0.255871
PREDICTED: zinc transporter Slc39a7, partial [Diaphorina citri]	gi|662206812|ref|XP_008476880.1|	46 kDa	0.056	1.0425	2.9873	1.0154	2.9687	3.8902	4.1018	1.68173	3.65357	0.460299
PREDICTED: 2-oxoglutarate dehydrogenase, mitochondrial [Diaphorina citri]	gi|662205659|ref|XP_008476253.1|	114 kDa	0.057	221.02	236.99	225.43	211.77	206.18	218.42	227.813	212.123	1.07397
K2C1_HUMAN	K2C1_HUMAN	?	0.057	7.2978	8.9619	5.0772	59.375	28.204	23.585	7.1123	37.0547	0.191941
PREDICTED: leucine-rich repeat-containing G-protein coupled receptor 4-like [Diaphorina citri]	gi|662208555|ref|XP_008477832.1|	54 kDa	0.057	1.0425	0	2.0309	2.9687	5.8353	3.0763	1.02447	3.9601	0.258697
PREDICTED: serine-arginine protein 55, partial [Diaphorina citri]	gi|662195801|ref|XP_008470905.1|	33 kDa	0.057	11.468	9.9577	18.278	32.656	24.314	19.483	13.2346	25.4843	0.519322
Cluster of PREDICTED: uncharacterized protein LOC103515787 [Diaphorina citri] (gi|662210608|ref|XP_008478953.1|)	gi|662210608|ref|XP_008478953.1|	30 kDa	0.057	7.2978	10.953	8.1235	5.9375	5.8353	3.0763	8.79143	4.9497	1.77615
PREDICTED: uncharacterized protein LOC103515787 [Diaphorina citri]	gi|662210608|ref|XP_008478953.1|	30 kDa	0.057	7.2978	10.953	8.1235	5.9375	5.8353	3.0763	8.79143	4.9497	1.77615
PREDICTED: transcription elongation regulator 1-like [Diaphorina citri]	gi|662199631|ref|XP_008472987.1|	14 kDa	0.057	0	0	3.0463	3.9583	7.7804	4.1018	1.01543	5.28017	0.192311
PREDICTED: high mobility group protein I-like [Diaphorina citri]	gi|662206721|ref|XP_008476831.1| (+1)	10 kDa	0.057	12.511	16.928	16.247	11.875	0	4.1018	15.2287	5.3256	2.85952
PREDICTED: vitellogenin-1-like [Diaphorina citri]	gi|662206228|ref|XP_008476566.1|	55 kDa	0.058	317.98	321.63	390.94	404.74	632.15	552.71	343.517	529.867	0.648308
PREDICTED: vigilin-like [Diaphorina citri]	gi|662188253|ref|XP_008487791.1|	113 kDa	0.058	90.701	78.666	86.312	92.031	110.87	114.85	85.2263	105.917	0.804652
PREDICTED: putative leucine-rich repeat-containing protein DDB_G0290503 [Diaphorina citri]	gi|662214221|ref|XP_008480933.1|	180 kDa	0.058	4.1702	8.9619	5.0772	13.854	13.616	26.661	6.06977	18.0437	0.336393
PREDICTED: guanine nucleotide-binding protein G(I)/G(S)/G(T) subunit beta-1-like [Diaphorina citri]	gi|662210787|ref|XP_008479050.1|	19 kDa	0.058	15.638	14.936	12.185	18.802	16.533	21.534	14.253	18.9563	0.751886
PREDICTED: 26S proteasome non-ATPase regulatory subunit 11 [Diaphorina citri]	gi|662189511|ref|XP_008467486.1|	47 kDa	0.058	5.2127	3.9831	7.1081	7.9167	16.533	18.458	5.43463	14.3026	0.379976
PREDICTED: membrane metallo-endopeptidase-like 1 [Diaphorina citri]	gi|662205365|ref|XP_008476092.1|	107 kDa	0.058	9.3829	20.911	11.17	5.9375	3.8902	2.0509	13.8213	3.95953	3.49064
PREDICTED: LOW QUALITY PROTEIN: alpha-N-acetylgalactosaminidase [Diaphorina citri]	gi|662188118|ref|XP_008487717.1|	50 kDa	0.058	26.064	22.903	30.463	12.865	11.671	22.56	26.4767	15.6987	1.68656
Cluster of PREDICTED: uncharacterized protein LOC103513589 [Diaphorina citri] (gi|662206392|ref|XP_008476656.1|)	gi|662206392|ref|XP_008476656.1|	54 kDa	0.058	5.2127	6.9704	5.0772	12.865	8.7529	8.2035	5.75343	9.94047	0.578789
PREDICTED: uncharacterized protein LOC103513589 [Diaphorina citri]	gi|662206392|ref|XP_008476656.1|	54 kDa	0.058	5.2127	6.9704	5.0772	12.865	8.7529	8.2035	5.75343	9.94047	0.578789
Cluster of PREDICTED: chorion peroxidase-like [Diaphorina citri] (gi|662217784|ref|XP_008482888.1|)	gi|662217784|ref|XP_008482888.1|	79 kDa	0.058	0	0	2.0309	1.9792	3.8902	3.0763	0.676967	2.9819	0.227025
PREDICTED: chorion peroxidase-like [Diaphorina citri]	gi|662217784|ref|XP_008482888.1|	79 kDa	0.058	0	0	2.0309	1.9792	3.8902	3.0763	0.676967	2.9819	0.227025
PREDICTED: LOW QUALITY PROTEIN: uncharacterized protein LOC103508419 [Diaphorina citri]	gi|662196319|ref|XP_008471185.1|	28 kDa	0.058	5.2127	5.9746	1.0154	0	0	0	4.06757	0	#DIV/0!
PREDICTED: uncharacterized protein LOC103509807 [Diaphorina citri]	gi|662199028|ref|XP_008472661.1|	14 kDa	0.058	7.2978	8.9619	10.154	5.9375	4.8627	7.1781	8.80457	5.99277	1.4692
PREDICTED: PDZ and LIM domain protein 3 isoform X1 [Diaphorina citri]	gi|662186215|ref|XP_008481050.1|	43 kDa	0.059	131.36	126.46	125.91	118.75	122.54	124.08	127.91	121.79	1.05025
PREDICTED: vesicle-associated membrane protein-associated protein A isoform X1 [Diaphorina citri]	gi|662185874|ref|XP_008479306.1|	18 kDa	0.059	44.829	59.746	48.741	62.344	63.215	74.857	51.1053	66.8053	0.764989
Cluster of PREDICTED: probable GPI-anchored adhesin-like protein PGA55 [Diaphorina citri] (gi|662186005|ref|XP_008479961.1|)	gi|662186005|ref|XP_008479961.1|	160 kDa	0.059	6.2553	6.9704	4.0618	3.9583	2.9176	3.0763	5.7625	3.3174	1.73705
PREDICTED: probable GPI-anchored adhesin-like protein PGA55 [Diaphorina citri]	gi|662186005|ref|XP_008479961.1|	160 kDa	0.059	6.2553	6.9704	4.0618	3.9583	2.9176	3.0763	5.7625	3.3174	1.73705
PREDICTED: trifunctional enzyme subunit alpha, mitochondrial-like [Diaphorina citri]	gi|662196462|ref|XP_008471262.1|	37 kDa	0.059	126.15	134.43	121.85	112.81	111.84	88.188	127.477	104.279	1.22245
PREDICTED: probable GPI-anchored adhesin-like protein PGA55 [Diaphorina citri]	gi|662190163|ref|XP_008467833.1|	114 kDa	0.059	27.106	20.911	20.309	34.635	32.094	26.661	22.7753	31.13	0.73162
PREDICTED: endonuclease G, mitochondrial-like [Diaphorina citri]	gi|662183228|ref|XP_008478270.1|	34 kDa	0.059	16.681	13.941	13.201	21.771	16.533	22.56	14.6077	20.288	0.720015
Cluster of PREDICTED: vacuolar protein sorting-associated protein 13A-like [Diaphorina citri] (gi|662193327|ref|XP_008469566.1|)	gi|662193327|ref|XP_008469566.1| [2]	62 kDa	0.059	7.2978	3.9831	7.1081	3.9583	2.9176	2.0509	6.12967	2.9756	2.05998
PREDICTED: protein sidekick-like, partial [Diaphorina citri]	gi|662189412|ref|XP_008467431.1|	135 kDa	0.059	6.2553	6.9704	4.0618	3.9583	2.9176	3.0763	5.7625	3.3174	1.73705
PREDICTED: xylulose kinase-like, partial [Diaphorina citri]	gi|662221708|ref|XP_008485060.1|	44 kDa	0.059	6.2553	6.9704	4.0618	3.9583	2.9176	3.0763	5.7625	3.3174	1.73705
PREDICTED: thioredoxin-like protein 1 [Diaphorina citri]	gi|662194825|ref|XP_008470376.1|	32 kDa	0.059	16.681	14.936	17.262	6.9271	9.7254	14.356	16.293	10.3362	1.57631
Cluster of pyruvate dehydrogenase E2 component [Candidatus Profftella armatura] (gi|527122347|gb|AGS06872.1|)	gi|527122347|gb|AGS06872.1| [3]	45 kDa	0.059	10.425	6.9704	8.1235	5.9375	4.8627	6.1526	8.5063	5.65093	1.50529
pyruvate dehydrogenase E2 component [Candidatus Profftella armatura]	gi|527122347|gb|AGS06872.1| (+2)	45 kDa	0.059	10.425	6.9704	8.1235	5.9375	4.8627	6.1526	8.5063	5.65093	1.50529
Cluster of PREDICTED: peroxidase-like [Diaphorina citri] (gi|662201121|ref|XP_008473802.1|)	gi|662201121|ref|XP_008473802.1|	74 kDa	0.059	0	2.9873	3.0463	10.885	30.149	13.331	2.0112	18.1217	0.110983
PREDICTED: peroxidase-like [Diaphorina citri]	gi|662201121|ref|XP_008473802.1|	74 kDa	0.059	0	2.9873	3.0463	10.885	30.149	13.331	2.0112	18.1217	0.110983
PREDICTED: kunitz-type serine protease inhibitor long epsilon-dendrotoxin Arg55-like [Diaphorina citri]	gi|662192385|ref|XP_008469048.1|	11 kDa	0.059	17.723	15.932	16.247	11.875	13.616	15.382	16.634	13.6243	1.2209
PREDICTED: iron-sulfur cluster assembly 1 homolog, mitochondrial [Diaphorina citri]	gi|662184261|ref|XP_008470916.1|	14 kDa	0.059	5.2127	3.9831	6.0926	2.9687	3.8902	2.0509	5.09613	2.96993	1.71591
PREDICTED: adrenodoxin [Diaphorina citri]	gi|662193047|ref|XP_008469409.1|	17 kDa	0.059	7.2978	3.9831	5.0772	2.9687	0.97254	3.0763	5.4527	2.33918	2.33103
PREDICTED: 39S ribosomal protein L46, mitochondrial-like isoform X1 [Diaphorina citri]	gi|662200233|ref|XP_008473315.1| (+1)	33 kDa	0.06	4.1702	4.9788	3.0463	0	0	3.0763	4.0651	1.02543	3.96428
Cluster of PREDICTED: uncharacterized protein LOC103518800 [Diaphorina citri] (gi|662216357|ref|XP_008482108.1|)	gi|662216357|ref|XP_008482108.1|	85 kDa	0.06	2.0851	5.9746	5.0772	0	1.9451	1.0254	4.37897	0.990167	4.42245
PREDICTED: uncharacterized protein LOC103518800 [Diaphorina citri]	gi|662216357|ref|XP_008482108.1|	85 kDa	0.06	2.0851	5.9746	5.0772	0	1.9451	1.0254	4.37897	0.990167	4.42245
PREDICTED: choline transporter-like protein 3 isoform X1 [Diaphorina citri]	gi|662193109|ref|XP_008469444.1| (+4)	19 kDa	0.06	1.0425	2.9873	2.0309	2.9687	4.8627	5.1272	2.02023	4.31953	0.467697
30S subunit ribosomal protein S17 [Candidatus Profftella armatura]	gi|527122210|gb|AGS06735.1| (+2)	10 kDa	0.06	1.0425	2.9873	2.0309	0.98958	0	0	2.02023	0.32986	6.12452
PREDICTED: titin-like [Diaphorina citri]	gi|662183537|ref|XP_008487981.1|	43 kDa	0.061	79.233	65.721	77.173	42.552	41.819	66.653	74.0423	50.3413	1.47081
PREDICTED: probable transaldolase [Diaphorina citri]	gi|662196141|ref|XP_008471087.1|	28 kDa	0.061	30.234	31.865	33.51	36.615	51.545	42.043	31.8697	43.401	0.734307
Cluster of PREDICTED: protein sidekick-like, partial [Diaphorina citri] (gi|662189412|ref|XP_008467431.1|)	gi|662189412|ref|XP_008467431.1| [2]	135 kDa	0.061	7.2978	6.9704	4.0618	3.9583	2.9176	3.0763	6.11	3.3174	1.8418
PREDICTED: importin-5 [Diaphorina citri]	gi|662206742|ref|XP_008476842.1|	82 kDa	0.061	0	0	0	0.98958	2.9176	1.0254	0	1.64419	0
Cluster of PREDICTED: mitochondrial import receptor subunit TOM70-like [Diaphorina citri] (gi|662188690|ref|XP_008488033.1|)	gi|662188690|ref|XP_008488033.1|	44 kDa	0.061	6.2553	8.9619	7.1081	3.9583	5.8353	2.0509	7.44177	3.94817	1.88487
PREDICTED: mitochondrial import receptor subunit TOM70-like [Diaphorina citri]	gi|662188690|ref|XP_008488033.1|	44 kDa	0.061	6.2553	8.9619	7.1081	3.9583	5.8353	2.0509	7.44177	3.94817	1.88487
PREDICTED: uncharacterized protein LOC103511751 [Diaphorina citri]	gi|662202801|ref|XP_008474710.1|	22 kDa	0.061	11.468	8.9619	11.17	5.9375	5.8353	9.2289	10.5333	7.00057	1.50464
ATP-dependent protease peptidase subunit [Candidatus Profftella armatura]	gi|527122333|gb|AGS06858.1| (+2)	19 kDa	0.061	4.1702	1.9915	2.0309	0.98958	0	1.0254	2.73087	0.67166	4.06585
PREDICTED: trifunctional enzyme subunit beta, mitochondrial [Diaphorina citri]	gi|662203209|ref|XP_008474931.1|	51 kDa	0.062	162.64	129.45	169.58	125.68	121.57	116.9	153.89	121.383	1.2678
PREDICTED: transcriptional activator protein Pur-beta isoform X8 [Diaphorina citri]	gi|662190075|ref|XP_008467785.1|	28 kDa	0.062	41.702	44.809	41.633	45.521	45.71	45.119	42.7147	45.45	0.939817
PREDICTED: transcriptional activator protein Pur-beta isoform X4 [Diaphorina citri]	gi|662190065|ref|XP_008467779.1|	33 kDa	0.062	41.702	44.809	41.633	45.521	45.71	45.119	42.7147	45.45	0.939817
Cluster of PREDICTED: sideroflexin-2 isoform X1 [Diaphorina citri] (gi|662187172|ref|XP_008485806.1|)	gi|662187172|ref|XP_008485806.1|	43 kDa	0.062	42.744	50.784	51.787	39.583	41.819	31.789	48.4383	37.7303	1.2838
PREDICTED: sideroflexin-2 isoform X1 [Diaphorina citri]	gi|662187172|ref|XP_008485806.1|	43 kDa	0.062	42.744	50.784	51.787	39.583	41.819	31.789	48.4383	37.7303	1.2838
PREDICTED: NSFL1 cofactor p47-like [Diaphorina citri]	gi|662189805|ref|XP_008467645.1|	23 kDa	0.062	46.914	49.788	43.664	43.542	40.847	38.967	46.7887	41.1187	1.13789
Cluster of PREDICTED: mitochondrial-processing peptidase subunit alpha-like isoform X1 [Diaphorina citri] (gi|662198897|ref|XP_008472588.1|)	gi|662198897|ref|XP_008472588.1| [3]	58 kDa	0.062	37.532	29.873	30.463	18.802	12.643	27.687	32.6227	19.7107	1.65508
PREDICTED: mitochondrial-processing peptidase subunit alpha-like isoform X1 [Diaphorina citri]	gi|662198897|ref|XP_008472588.1| (+1)	58 kDa	0.062	37.532	29.873	30.463	18.802	12.643	27.687	32.6227	19.7107	1.65508
PREDICTED: serine--tRNA ligase, cytoplasmic [Diaphorina citri]	gi|662218037|ref|XP_008483028.1|	53 kDa	0.062	27.106	19.915	25.386	37.604	32.094	28.712	24.1357	32.8033	0.735769
PREDICTED: dihydropteridine reductase-like [Diaphorina citri]	gi|662196174|ref|XP_008471105.1|	14 kDa	0.062	19.808	17.924	24.371	15.833	14.588	8.2035	20.701	12.8748	1.60787
PREDICTED: unc-112-related protein-like [Diaphorina citri]	gi|662189655|ref|XP_008467564.1|	70 kDa	0.062	0	0.99577	0	1.9792	2.9176	1.0254	0.331923	1.97407	0.168142
PREDICTED: beta-taxilin-like [Diaphorina citri]	gi|662195375|ref|XP_008470677.1|	53 kDa	0.062	16.681	4.9788	7.1081	0.98958	0	0	9.5893	0.32986	29.0708
Cluster of PREDICTED: extensin-like [Diaphorina citri] (gi|662202009|ref|XP_008474281.1|)	gi|662202009|ref|XP_008474281.1|	27 kDa	0.062	0	0	0	3.9583	5.8353	1.0254	0	3.60633	0
PREDICTED: extensin-like [Diaphorina citri]	gi|662202009|ref|XP_008474281.1|	27 kDa	0.062	0	0	0	3.9583	5.8353	1.0254	0	3.60633	0
PREDICTED: mitochondrial glutamate carrier 1-like [Diaphorina citri]	gi|662200101|ref|XP_008473246.1|	26 kDa	0.062	3.1276	1.9915	4.0618	0.98958	1.9451	1.0254	3.0603	1.32003	2.31836
DNA-directed RNA polymerase subunit alpha [Wolbachia endosymbiont of Diaphorina citri]	gi|516101920|ref|WP_017532500.1|	39 kDa	0.062	0	0.99577	0	1.9792	2.9176	1.0254	0.331923	1.97407	0.168142
PREDICTED: aminopeptidase N-like [Diaphorina citri]	gi|662197668|ref|XP_008471923.1|	54 kDa	0.063	97.999	96.589	110.68	111.82	112.82	118.95	101.756	114.53	0.888466
PREDICTED: muscle LIM protein Mlp84B [Diaphorina citri]	gi|662183790|ref|XP_008468377.1|	43 kDa	0.063	102.17	114.51	92.405	82.135	58.353	86.137	103.028	75.5417	1.36386
PREDICTED: alpha-2-macroglobulin receptor-associated protein [Diaphorina citri]	gi|662197477|ref|XP_008471820.1|	29 kDa	0.063	8.3403	6.9704	6.0926	4.9479	1.9451	5.1272	7.13443	4.00673	1.78061
PREDICTED: selenide, water dikinase isoform X3 [Diaphorina citri]	gi|662186071|ref|XP_008480296.1|	45 kDa	0.064	53.17	50.784	62.957	63.333	70.023	65.628	55.637	66.328	0.838816
PREDICTED: probable polyamine oxidase 5 [Diaphorina citri]	gi|662208391|ref|XP_008477743.1|	31 kDa	0.064	66.723	66.716	62.957	70.26	71.968	67.679	65.4653	69.969	0.935633
PREDICTED: dihydropyrimidinase-like, partial [Diaphorina citri]	gi|662198538|ref|XP_008472395.1|	63 kDa	0.064	82.361	72.691	55.849	49.479	49.6	52.297	70.3003	50.4587	1.39323
Cluster of dihydrolipoyltranssuccinate transferase, component of the 2-oxoglutarate dehydrogenase complex [Candidatus Profftella armatura] (gi|527122255|gb|AGS06780.1|)	gi|527122255|gb|AGS06780.1| [4]	45 kDa	0.064	4.1702	9.9577	7.1081	1.9792	3.8902	0	7.07867	1.95647	3.61809
PREDICTED: dihydrolipoyllysine-residue succinyltransferase component of 2-oxoglutarate dehydrogenase complex 2, mitochondrial-like [Diaphorina citri]	gi|662217526|ref|XP_008482747.1|	45 kDa	0.064	4.1702	9.9577	7.1081	1.9792	3.8902	0	7.07867	1.95647	3.61809
sulfate adenylyltransferase subunit 2 [Candidatus Profftella armatura]	gi|527122497|gb|AGS07022.1| (+2)	36 kDa	0.064	9.3829	13.941	10.154	15.833	14.588	14.356	11.1593	14.9257	0.747658
PREDICTED: cullin-1-like [Diaphorina citri]	gi|662212828|ref|XP_008480169.1|	82 kDa	0.064	0	0	1.0154	1.9792	2.9176	1.0254	0.338467	1.97407	0.171457
PREDICTED: glutamate decarboxylase [Diaphorina citri]	gi|662186234|ref|XP_008481145.1|	58 kDa	0.064	3.1276	2.9873	6.0926	0.98958	0.97254	2.0509	4.06917	1.33767	3.04197
PREDICTED: extracellular serine/threonine protein kinase FAM20C [Diaphorina citri]	gi|662201995|ref|XP_008474273.1|	67 kDa	0.064	3.1276	1.9915	1.0154	3.9583	4.8627	8.2035	2.04483	5.67483	0.360334
PREDICTED: chloride intracellular channel protein 5-like, partial [Diaphorina citri]	gi|662222854|ref|XP_008485695.1|	12 kDa	0.064	3.1276	3.9831	5.0772	0.98958	0	3.0763	4.06263	1.35529	2.9976
PREDICTED: pyruvate dehydrogenase protein X component-like, partial [Diaphorina citri]	gi|662224215|ref|XP_008486435.1|	65 kDa	0.065	65.68	78.666	60.926	58.385	50.572	52.297	68.424	53.7513	1.27297
Cluster of PREDICTED: LOW QUALITY PROTEIN: phosphoglucomutase-2-like [Diaphorina citri] (gi|662220276|ref|XP_008484265.1|)	gi|662220276|ref|XP_008484265.1| [2]	80 kDa	0.065	3.1276	2.9873	6.0926	6.9271	8.7529	6.1526	4.06917	7.27753	0.559141
PREDICTED: LOW QUALITY PROTEIN: phosphoglucomutase-2-like [Diaphorina citri]	gi|662220276|ref|XP_008484265.1|	80 kDa	0.065	3.1276	2.9873	6.0926	6.9271	8.7529	6.1526	4.06917	7.27753	0.559141
PREDICTED: engulfment and cell motility protein 2-like [Diaphorina citri]	gi|662191336|ref|XP_008468476.1|	82 kDa	0.065	0	0	0	2.9687	0.97254	1.0254	0	1.65555	0
PREDICTED: transferrin-like [Diaphorina citri]	gi|662210903|ref|XP_008479114.1|	47 kDa	0.065	2.0851	0.99577	3.0463	0.98958	0	0	2.04239	0.32986	6.19169
PREDICTED: intersectin-1-like [Diaphorina citri]	gi|662214609|ref|XP_008481143.1|	19 kDa	0.065	3.1276	3.9831	4.0618	0	0	3.0763	3.72417	1.02543	3.6318
PREDICTED: uncharacterized protein LOC103513451 [Diaphorina citri]	gi|662206113|ref|XP_008476504.1|	47 kDa	0.065	0	0	0	2.9687	0.97254	1.0254	0	1.65555	0
PREDICTED: tropomodulin [Diaphorina citri]	gi|662193453|ref|XP_008469637.1|	51 kDa	0.066	66.723	50.784	52.803	46.51	32.094	42.043	56.77	40.2157	1.41164
Cluster of PREDICTED: dolichyl-diphosphooligosaccharide--protein glycosyltransferase 48 kDa subunit-like [Diaphorina citri] (gi|662225662|ref|XP_008487241.1|)	gi|662225662|ref|XP_008487241.1| [2]	37 kDa	0.066	44.829	42.818	41.633	32.656	35.984	41.018	43.0933	36.5527	1.17894
PREDICTED: uncharacterized protein LOC103508166 [Diaphorina citri]	gi|662195830|ref|XP_008470920.1|	45 kDa	0.066	14.596	9.9577	26.401	24.74	46.682	51.272	16.9849	40.898	0.415299
ribosomal protein S3a-like protein, partial [Diaphorina citri]	gi|110456351|gb|ABG74701.1|	10 kDa	0.066	22.936	23.898	25.386	20.781	18.478	22.56	24.0733	20.6063	1.16825
PREDICTED: uncharacterized protein LOC103519308 [Diaphorina citri]	gi|662217272|ref|XP_008482610.1|	30 kDa	0.066	4.1702	4.9788	2.0309	0.98958	0.97254	2.0509	3.72663	1.33767	2.78591
PREDICTED: uncharacterized protein LOC103523833, partial [Diaphorina citri]	gi|662225352|ref|XP_008487072.1|	21 kDa	0.066	9.3829	7.9661	6.0926	5.9375	3.8902	5.1272	7.81387	4.98497	1.56749
PREDICTED: nucleosome assembly protein 1-like 1, partial [Diaphorina citri]	gi|662219477|ref|XP_008483824.1|	24 kDa	0.066	4.1702	3.9831	8.1235	2.9687	0.97254	1.0254	5.4256	1.65555	3.27723
Cluster of PREDICTED: uncharacterized protein LOC103523837, partial [Diaphorina citri] (gi|662225355|ref|XP_008487074.1|)	gi|662225355|ref|XP_008487074.1| [5]	103 kDa	0.067	1259.4	1217.8	1453.1	1456.7	2048.2	1833.5	1310.1	1779.47	0.736232
PREDICTED: uncharacterized protein LOC103509418 [Diaphorina citri]	gi|662184520|ref|XP_008472259.1|	32 kDa	0.067	236.66	200.15	209.18	197.92	170.2	170.22	215.33	179.447	1.19997
PREDICTED: uncharacterized protein LOC103508562 [Diaphorina citri]	gi|662196603|ref|XP_008471340.1|	91 kDa	0.067	44.829	35.848	41.633	53.437	44.737	53.323	40.77	50.499	0.807343
PREDICTED: protein aubergine-like, partial [Diaphorina citri]	gi|662205349|ref|XP_008476083.1|	65 kDa	0.067	20.851	27.881	28.432	30.677	55.435	51.272	25.7213	45.7947	0.561667
PREDICTED: protein phosphatase 1 regulatory subunit 12B-like [Diaphorina citri]	gi|662189089|ref|XP_008488248.1|	48 kDa	0.067	5.2127	2.9873	3.0463	6.9271	8.7529	5.1272	3.74877	6.93573	0.5405
PREDICTED: 26S proteasome non-ATPase regulatory subunit 4-like [Diaphorina citri]	gi|662183709|ref|XP_008467958.1|	17 kDa	0.067	27.106	26.886	24.371	12.865	9.7254	23.585	26.121	15.3918	1.69707
PREDICTED: LOW QUALITY PROTEIN: methylthioribose-1-phosphate isomerase [Diaphorina citri]	gi|662194004|ref|XP_008469932.1|	61 kDa	0.067	35.446	35.848	34.525	27.708	32.094	20.509	35.273	26.7703	1.31762
PREDICTED: enolase-phosphatase E1-like [Diaphorina citri]	gi|662204631|ref|XP_008475696.1|	101 kDa	0.067	5.2127	2.9873	0	6.9271	5.8353	7.1781	2.73333	6.64683	0.411223
PREDICTED: uncharacterized protein LOC103524398 [Diaphorina citri]	gi|662187959|ref|XP_008487632.1|	14 kDa	0.067	7.2978	9.9577	11.17	31.667	24.314	13.331	9.47517	23.104	0.410109
PREDICTED: cuticle protein 7-like [Diaphorina citri]	gi|662216536|ref|XP_008482205.1| (+1)	12 kDa	0.067	19.808	26.886	31.479	20.781	8.7529	11.28	26.0577	13.6046	1.91535
PREDICTED: cysteine proteinase COT44-like [Diaphorina citri]	gi|662192933|ref|XP_008469347.1|	18 kDa	0.067	36.489	43.814	33.51	24.74	27.231	32.814	37.9377	28.2617	1.34237
molecular chaperone DnaJ [Candidatus Profftella armatura]	gi|527122388|gb|AGS06913.1| (+2)	42 kDa	0.067	9.3829	2.9873	7.1081	2.9687	0	1.0254	6.49277	1.33137	4.87677
PREDICTED: protein tumorous imaginal discs, mitochondrial [Diaphorina citri]	gi|662212186|ref|XP_008479814.1|	41 kDa	0.067	5.2127	7.9661	8.1235	2.9687	0	5.1272	7.10077	2.69863	2.63125
PREDICTED: SWI/SNF complex subunit SMARCC2-like, partial [Diaphorina citri]	gi|662212772|ref|XP_008480139.1|	59 kDa	0.067	6.2553	6.9704	10.154	4.9479	3.8902	5.1272	7.79323	4.6551	1.67413
PREDICTED: aminopeptidase N-like, partial [Diaphorina citri]	gi|662218229|ref|XP_008483131.1|	66 kDa	0.067	0	0.99577	0	1.9792	11.671	9.2289	0.331923	7.62637	0.0435231
PREDICTED: ragulator complex protein LAMTOR5 homolog [Diaphorina citri]	gi|662217663|ref|XP_008482822.1|	9 kDa	0.067	1.0425	0	0	2.9687	3.8902	1.0254	0.3475	2.6281	0.132225
PREDICTED: microtubule-actin cross-linking factor 1-like, partial [Diaphorina citri]	gi|662221939|ref|XP_008485189.1|	37 kDa	0.068	30.234	29.873	24.371	39.583	35.012	53.323	28.1593	42.6393	0.660407
PREDICTED: serine--tRNA ligase, cytoplasmic-like [Diaphorina citri]	gi|662211765|ref|XP_008479586.1|	29 kDa	0.068	15.638	11.949	20.309	29.687	20.423	24.611	15.9653	24.907	0.640998
PREDICTED: vacuolar protein sorting-associated protein 13A-like [Diaphorina citri]	gi|662193327|ref|XP_008469566.1|	62 kDa	0.068	6.2553	3.9831	7.1081	3.9583	2.9176	1.0254	5.78217	2.63377	2.1954
PREDICTED: uncharacterized protein LOC103523651 [Diaphorina citri]	gi|662187417|ref|XP_008486904.1|	30 kDa	0.068	12.511	9.9577	13.201	13.854	16.533	19.483	11.8899	16.6233	0.715254
PREDICTED: uncharacterized protein LOC103510074 [Diaphorina citri]	gi|662199529|ref|XP_008472931.1|	175 kDa	0.068	6.2553	4.9788	2.0309	1.9792	0	1.0254	4.42167	1.00153	4.4149
PREDICTED: uncharacterized protein LOC103514108 [Diaphorina citri]	gi|662207391|ref|XP_008477195.1|	29 kDa	0.068	15.638	6.9704	5.0772	0.98958	0	2.0509	9.22853	1.01349	9.10567
PREDICTED: uncharacterized protein LOC103524910, partial [Diaphorina citri]	gi|662188955|ref|XP_008488175.1|	23 kDa	0.068	18.766	6.9704	11.17	22.76	21.396	19.483	12.3021	21.213	0.579934
PREDICTED: uncharacterized protein LOC103515675 [Diaphorina citri]	gi|662210390|ref|XP_008478834.1|	31 kDa	0.068	4.1702	3.9831	3.0463	0.98958	1.9451	3.0763	3.7332	2.00366	1.86319
PREDICTED: 60S ribosomal protein L10a-like [Diaphorina citri]	gi|662199648|ref|XP_008472996.1|	31 kDa	0.069	39.617	40.826	40.618	49.479	50.572	69.73	40.3537	56.5937	0.713042
PREDICTED: uncharacterized protein LOC103510888 [Diaphorina citri]	gi|662201131|ref|XP_008473807.1|	247 kDa	0.069	4.1702	2.9873	4.0618	5.9375	8.7529	5.1272	3.73977	6.60587	0.566128
PREDICTED: uncharacterized protein LOC103514371 [Diaphorina citri]	gi|662207887|ref|XP_008477467.1|	64 kDa	0.069	0	3.9831	2.0309	3.9583	5.8353	6.1526	2.00467	5.3154	0.377143
Cluster of putative ribosomal protein S13e [Diaphorina citri] (gi|110671484|gb|ABG81993.1|)	gi|110671484|gb|ABG81993.1| [2]	17 kDa	0.069	18.766	15.932	22.34	11.875	6.8078	15.382	19.0127	11.3549	1.6744
putative ribosomal protein S13e [Diaphorina citri]	gi|110671484|gb|ABG81993.1| (+1)	17 kDa	0.069	18.766	15.932	22.34	11.875	6.8078	15.382	19.0127	11.3549	1.6744
PREDICTED: uncharacterized family 31 glucosidase KIAA1161-like, partial [Diaphorina citri]	gi|662222241|ref|XP_008485355.1|	23 kDa	0.069	13.553	11.949	11.17	16.823	23.341	15.382	12.224	18.5153	0.66021
PREDICTED: ras-related protein Rab-31-like [Diaphorina citri]	gi|662212249|ref|XP_008479850.1|	24 kDa	0.069	3.1276	3.9831	5.0772	6.9271	5.8353	5.1272	4.06263	5.9632	0.681284
PREDICTED: esterase SG1-like [Diaphorina citri]	gi|662212172|ref|XP_008479806.1|	11 kDa	0.069	7.2978	4.9788	6.0926	8.9062	9.7254	7.1781	6.12307	8.60323	0.711717
Cluster of PREDICTED: LOW QUALITY PROTEIN: titin-like [Diaphorina citri] (gi|662183545|ref|XP_008488026.1|)	gi|662183545|ref|XP_008488026.1| [2]	526 kDa	0.07	668.27	937.02	842.81	945.05	1083.4	1131.1	816.033	1053.18	0.774826
PREDICTED: nexilin-like, partial [Diaphorina citri]	gi|662219643|ref|XP_008483915.1|	17 kDa	0.07	14.596	18.92	21.324	25.729	21.396	27.687	18.28	24.9373	0.733037
PREDICTED: sarcalumenin [Diaphorina citri]	gi|662194501|ref|XP_008470202.1|	87 kDa	0.07	145.96	126.46	107.64	169.22	145.88	160.99	126.687	158.697	0.798294
PREDICTED: LOW QUALITY PROTEIN: transferrin-like [Diaphorina citri]	gi|662195106|ref|XP_008470529.1|	52 kDa	0.07	123.02	114.51	112.71	107.86	103.09	110.75	116.747	107.233	1.08872
Cluster of PREDICTED: glutamate receptor ionotropic, kainate 2-like [Diaphorina citri] (gi|662201086|ref|XP_008473783.1|)	gi|662201086|ref|XP_008473783.1| [2]	112 kDa	0.07	15.638	5.9746	10.154	2.9687	1.9451	5.1272	10.5889	3.347	3.16369
PREDICTED: pre-mRNA-processing factor 19-like [Diaphorina citri]	gi|662201088|ref|XP_008473784.1|	21 kDa	0.07	15.638	5.9746	10.154	2.9687	1.9451	5.1272	10.5889	3.347	3.16369
PREDICTED: uncharacterized protein C14orf119 [Diaphorina citri]	gi|662205223|ref|XP_008476015.1|	17 kDa	0.07	18.766	15.932	16.247	18.802	21.396	19.483	16.9817	19.8937	0.853622
PREDICTED: nucleolin-like [Diaphorina citri]	gi|662186541|ref|XP_008482647.1|	14 kDa	0.07	4.1702	5.9746	4.0618	6.9271	12.643	8.2035	4.73553	9.25787	0.511515
PREDICTED: [Pyruvate dehydrogenase (acetyl-transferring)] kinase, mitochondrial [Diaphorina citri]	gi|662210455|ref|XP_008478870.1| (+1)	48 kDa	0.07	5.2127	8.9619	7.1081	4.9479	3.8902	4.1018	7.09423	4.3133	1.64473
PREDICTED: SAFB-like transcription modulator [Diaphorina citri]	gi|662209545|ref|XP_008478380.1|	44 kDa	0.07	3.1276	0	0	4.9479	2.9176	4.1018	1.04253	3.9891	0.261345
PREDICTED: nesprin-1-like, partial [Diaphorina citri]	gi|662214225|ref|XP_008480935.1|	33 kDa	0.07	0	0	0	0.98958	7.7804	7.1781	0	5.31603	0
Cluster of PREDICTED: NADH-ubiquinone oxidoreductase 75 kDa subunit, mitochondrial, partial [Diaphorina citri] (gi|662194155|ref|XP_008470014.1|)	gi|662194155|ref|XP_008470014.1| [2]	58 kDa	0.071	236.66	247.95	230.5	228.59	213.96	223.55	238.37	222.033	1.07358
PREDICTED: uncharacterized protein LOC103506542 [Diaphorina citri]	gi|662192588|ref|XP_008469158.1|	204 kDa	0.071	158.47	165.3	163.49	152.4	159.5	151.76	162.42	154.553	1.0509
PREDICTED: sphingosine-1-phosphate lyase isoform X1 [Diaphorina citri]	gi|662191246|ref|XP_008468430.1| (+1)	63 kDa	0.071	0	3.9831	2.0309	5.9375	3.8902	7.1781	2.00467	5.6686	0.353644
PREDICTED: apolipophorins-like [Diaphorina citri]	gi|662216283|ref|XP_008482067.1|	26 kDa	0.071	34.404	29.873	34.525	38.594	42.792	35.89	32.934	39.092	0.842474
PREDICTED: myb-like protein X, partial [Diaphorina citri]	gi|662223729|ref|XP_008486169.1|	45 kDa	0.071	0	0	0	9.8958	1.9451	5.1272	0	5.65603	0
PREDICTED: multifunctional protein ADE2 [Diaphorina citri]	gi|662207341|ref|XP_008477170.1|	23 kDa	0.071	2.0851	2.9873	5.0772	5.9375	7.7804	5.1272	3.3832	6.2817	0.53858
PREDICTED: cytosolic sulfotransferase 13-like [Diaphorina citri]	gi|662214169|ref|XP_008480903.1|	17 kDa	0.071	0	0.99577	2.0309	1.9792	3.8902	5.1272	1.00889	3.66553	0.275237
PREDICTED: LOW QUALITY PROTEIN: titin-like [Diaphorina citri]	gi|662183545|ref|XP_008488026.1|	526 kDa	0.072	662.01	927.06	834.69	934.16	1062	1110.5	807.92	1035.55	0.780182
PREDICTED: protein 4.1 homolog [Diaphorina citri]	gi|662198476|ref|XP_008472360.1|	18 kDa	0.072	15.638	15.932	17.262	14.844	14.588	15.382	16.2773	14.938	1.08966
PREDICTED: neprilysin-2-like [Diaphorina citri]	gi|662212493|ref|XP_008479985.1|	75 kDa	0.072	101.13	78.666	124.9	136.56	152.69	127.15	101.565	138.8	0.731739
PREDICTED: uncharacterized protein LOC103514496 [Diaphorina citri]	gi|662208138|ref|XP_008477604.1|	53 kDa	0.072	7.2978	7.9661	9.139	2.9687	1.9451	7.1781	8.1343	4.03063	2.01812
PREDICTED: band 4.1-like protein 3, partial [Diaphorina citri]	gi|662225536|ref|XP_008487168.1|	12 kDa	0.072	7.2978	4.9788	4.0618	9.8958	6.8078	10.254	5.44613	8.98587	0.606078
PREDICTED: uncharacterized protein LOC103520492 isoform X1 [Diaphorina citri]	gi|662219452|ref|XP_008483810.1| (+1)	14 kDa	0.072	2.0851	0	1.0154	2.9687	2.9176	6.1526	1.0335	4.01297	0.25754
PREDICTED: fumarate hydratase, mitochondrial-like [Diaphorina citri]	gi|662203571|ref|XP_008475129.1|	22 kDa	0.073	101.13	123.47	108.65	96.979	92.392	73.832	111.083	87.7343	1.26613
PREDICTED: dihydrolipoyllysine-residue acetyltransferase component of pyruvate dehydrogenase complex, mitochondrial-like [Diaphorina citri]	gi|662187427|ref|XP_008486942.1|	35 kDa	0.073	31.276	31.865	31.479	25.729	27.231	30.763	31.54	27.9077	1.13016
PREDICTED: uncharacterized protein PF11_0207-like [Diaphorina citri]	gi|662199567|ref|XP_008472951.1|	99 kDa	0.073	4.1702	2.9873	2.0309	0.98958	0.97254	2.0509	3.0628	1.33767	2.28965
ketol-acid reductoisomerase [Candidatus Carsonella ruddii DC]	gi|527135788|gb|AGS06639.1| (+1)	38 kDa	0.073	11.468	6.9704	9.139	18.802	21.396	11.28	9.19247	17.1593	0.535712
PREDICTED: uncharacterized protein LOC103514089 [Diaphorina citri]	gi|662207357|ref|XP_008477178.1|	78 kDa	0.073	4.1702	4.9788	5.0772	2.9687	3.8902	4.1018	4.74207	3.65357	1.29793
PREDICTED: V-type proton ATPase 116 kDa subunit a isoform 1-like, partial [Diaphorina citri]	gi|662202806|ref|XP_008474713.1|	23 kDa	0.073	2.0851	1.9915	2.0309	4.9479	2.9176	7.1781	2.03583	5.01453	0.405987
Cluster of PREDICTED: ATP synthase subunit O, mitochondrial [Diaphorina citri] (gi|662194265|ref|XP_008470075.1|)	gi|662194265|ref|XP_008470075.1| [2]	23 kDa	0.074	139.7	124.47	123.88	117.76	101.14	115.87	129.35	111.59	1.15915
PREDICTED: ATP synthase subunit O, mitochondrial [Diaphorina citri]	gi|662194265|ref|XP_008470075.1|	23 kDa	0.074	139.7	124.47	123.88	117.76	101.14	115.87	129.35	111.59	1.15915
PREDICTED: uncharacterized protein LOC103507391 [Diaphorina citri]	gi|662184104|ref|XP_008470083.1|	15 kDa	0.074	72.978	62.733	58.896	56.406	52.517	54.348	64.869	54.4237	1.19193
PREDICTED: ankyrin-3-like, partial [Diaphorina citri]	gi|662187144|ref|XP_008485658.1|	53 kDa	0.074	31.276	23.898	26.401	31.667	33.066	32.814	27.1917	32.5157	0.836264
Cluster of PREDICTED: Golgi apparatus protein 1, partial [Diaphorina citri] (gi|662220043|ref|XP_008484134.1|)	gi|662220043|ref|XP_008484134.1| [2]	107 kDa	0.074	0	0	1.0154	1.9792	6.8078	3.0763	0.338467	3.95443	0.0855917
PREDICTED: Golgi apparatus protein 1, partial [Diaphorina citri]	gi|662220043|ref|XP_008484134.1|	107 kDa	0.074	0	0	1.0154	1.9792	6.8078	3.0763	0.338467	3.95443	0.0855917
Cluster of PREDICTED: maltase 2-like, partial [Diaphorina citri] (gi|662200389|ref|XP_008473401.1|)	gi|662200389|ref|XP_008473401.1|	75 kDa	0.074	0	0	1.0154	0.98958	1.9451	3.0763	0.338467	2.00366	0.168924
PREDICTED: maltase 2-like, partial [Diaphorina citri]	gi|662200389|ref|XP_008473401.1|	75 kDa	0.074	0	0	1.0154	0.98958	1.9451	3.0763	0.338467	2.00366	0.168924
PREDICTED: clavesin-1-like, partial [Diaphorina citri]	gi|662184463|ref|XP_008471933.1|	18 kDa	0.074	2.0851	1.9915	2.0309	3.9583	18.478	16.407	2.03583	12.9478	0.157234
PREDICTED: calmodulin-A-like [Diaphorina citri]	gi|662206657|ref|XP_008476797.1|	17 kDa	0.074	5.2127	2.9873	7.1081	9.8958	6.8078	10.254	5.1027	8.98587	0.567858
Cluster of PREDICTED: cytochrome c oxidase subunit 4 isoform 1, mitochondrial-like isoform X1 [Diaphorina citri] (gi|662190850|ref|XP_008468209.1|)	gi|662190850|ref|XP_008468209.1|	26 kDa	0.074	2.0851	0	0	2.9687	4.8627	2.0509	0.695033	3.2941	0.210993
PREDICTED: cytochrome c oxidase subunit 4 isoform 1, mitochondrial-like isoform X1 [Diaphorina citri]	gi|662190850|ref|XP_008468209.1|	26 kDa	0.074	2.0851	0	0	2.9687	4.8627	2.0509	0.695033	3.2941	0.210993
PREDICTED: fibrous sheath CABYR-binding protein-like [Diaphorina citri]	gi|662188361|ref|XP_008487850.1|	62 kDa	0.075	72.978	58.75	71.081	58.385	43.764	55.374	67.603	52.5077	1.28749
Cluster of PREDICTED: short/branched chain specific acyl-CoA dehydrogenase, mitochondrial-like [Diaphorina citri] (gi|662203087|ref|XP_008474863.1|)	gi|662203087|ref|XP_008474863.1| [2]	46 kDa	0.075	30.234	21.907	31.479	15.833	22.369	7.1781	27.8733	15.1267	1.84266
PREDICTED: short/branched chain specific acyl-CoA dehydrogenase, mitochondrial-like [Diaphorina citri]	gi|662203087|ref|XP_008474863.1|	46 kDa	0.075	30.234	21.907	31.479	15.833	22.369	7.1781	27.8733	15.1267	1.84266
Cluster of PREDICTED: uncharacterized protein LOC103524693 [Diaphorina citri] (gi|662183531|ref|XP_008487950.1|)	gi|662183531|ref|XP_008487950.1|	41 kDa	0.075	9.3829	10.953	9.139	11.875	14.588	19.483	9.82497	15.3153	0.641512
PREDICTED: uncharacterized protein LOC103524693 [Diaphorina citri]	gi|662183531|ref|XP_008487950.1|	41 kDa	0.075	9.3829	10.953	9.139	11.875	14.588	19.483	9.82497	15.3153	0.641512
Cluster of PREDICTED: ran-binding protein 9-like [Diaphorina citri] (gi|662219409|ref|XP_008483787.1|)	gi|662219409|ref|XP_008483787.1| [2]	68 kDa	0.075	5.2127	4.9788	4.0618	0	0	4.1018	4.7511	1.36727	3.47489
PREDICTED: ran-binding protein 9-like [Diaphorina citri]	gi|662219409|ref|XP_008483787.1|	68 kDa	0.075	5.2127	4.9788	4.0618	0	0	4.1018	4.7511	1.36727	3.47489
PREDICTED: 6-phosphofructo-2-kinase/fructose-2,6-bisphosphatase 2-like [Diaphorina citri]	gi|662202262|ref|XP_008474419.1|	55 kDa	0.075	2.0851	2.9873	3.0463	1.9792	1.9451	1.0254	2.70623	1.6499	1.64024
PREDICTED: peptidyl-prolyl cis-trans isomerase FKBP8-like [Diaphorina citri]	gi|662215397|ref|XP_008481578.1|	14 kDa	0.075	1.0425	0.99577	4.0618	3.9583	6.8078	10.254	2.03336	7.0067	0.290202
PREDICTED: ferritin, middle subunit-like [Diaphorina citri]	gi|662225139|ref|XP_008486951.1|	9 kDa	0.075	2.0851	1.9915	0	2.9687	2.9176	3.0763	1.35887	2.98753	0.454846
PREDICTED: spectrin alpha chain-like [Diaphorina citri]	gi|662211478|ref|XP_008479426.1|	235 kDa	0.076	520.23	580.53	554.43	584.84	596.17	606.03	551.73	595.68	0.926219
Cluster of PREDICTED: myc box-dependent-interacting protein 1 [Diaphorina citri] (gi|662212315|ref|XP_008479886.1|)	gi|662212315|ref|XP_008479886.1|	33 kDa	0.076	72.978	76.674	82.251	62.344	62.243	73.832	77.301	66.1397	1.16875
PREDICTED: myc box-dependent-interacting protein 1 [Diaphorina citri]	gi|662212315|ref|XP_008479886.1|	33 kDa	0.076	72.978	76.674	82.251	62.344	62.243	73.832	77.301	66.1397	1.16875
PREDICTED: uncharacterized protein LOC103519873 [Diaphorina citri]	gi|662218317|ref|XP_008483180.1|	146 kDa	0.076	10.425	8.9619	12.185	0.98958	5.8353	8.2035	10.524	5.00946	2.10082
PREDICTED: trichohyalin-like [Diaphorina citri]	gi|662216232|ref|XP_008482038.1|	156 kDa	0.076	9.3829	9.9577	10.154	4.9479	5.8353	9.2289	9.83153	6.6707	1.47384
Cluster of PREDICTED: uncharacterized aarF domain-containing protein kinase 1 [Diaphorina citri] (gi|662184920|ref|XP_008474434.1|)	gi|662184920|ref|XP_008474434.1| [2]	84 kDa	0.076	14.596	11.949	9.139	5.9375	8.7529	8.2035	11.8947	7.6313	1.55867
PREDICTED: BSD domain-containing protein 1-A-like, partial [Diaphorina citri]	gi|662223713|ref|XP_008486160.1|	35 kDa	0.076	14.596	11.949	9.139	5.9375	8.7529	8.2035	11.8947	7.6313	1.55867
PREDICTED: valine--tRNA ligase-like [Diaphorina citri]	gi|662184593|ref|XP_008472668.1|	156 kDa	0.076	3.1276	7.9661	5.0772	8.9062	16.533	10.254	5.3903	11.8977	0.453053
PREDICTED: LOW QUALITY PROTEIN: thiamine pyrophosphokinase [Diaphorina citri]	gi|662209359|ref|XP_008478277.1|	39 kDa	0.076	15.638	16.928	22.34	12.865	8.7529	14.356	18.302	11.9913	1.52627
Cluster of PREDICTED: echinoderm microtubule-associated protein-like 2 isoform X3 [Diaphorina citri] (gi|662190734|ref|XP_008468146.1|)	gi|662190734|ref|XP_008468146.1| [3]	94 kDa	0.076	10.425	14.936	14.216	6.9271	10.698	9.2289	13.1923	8.95133	1.47378
PREDICTED: echinoderm microtubule-associated protein-like 2 isoform X3 [Diaphorina citri]	gi|662190734|ref|XP_008468146.1| (+1)	94 kDa	0.076	10.425	14.936	14.216	6.9271	10.698	9.2289	13.1923	8.95133	1.47378
PREDICTED: echinoderm microtubule-associated protein-like 2 isoform X2 [Diaphorina citri]	gi|662190732|ref|XP_008468145.1|	99 kDa	0.076	10.425	14.936	14.216	6.9271	10.698	9.2289	13.1923	8.95133	1.47378
PREDICTED: uncharacterized protein LOC103506480 [Diaphorina citri]	gi|662192466|ref|XP_008469090.1|	24 kDa	0.076	6.2553	4.9788	8.1235	13.854	10.698	8.2035	6.45253	10.9185	0.590973
PREDICTED: LOW QUALITY PROTEIN: protein lin-7 homolog B-like [Diaphorina citri]	gi|662215103|ref|XP_008481416.1|	22 kDa	0.076	9.3829	11.949	11.17	8.9062	7.7804	4.1018	10.834	6.92947	1.56346
dihydroxy-acid dehydratase [Candidatus Carsonella ruddii DC]	gi|527135669|gb|AGS06520.1| (+1)	60 kDa	0.076	1.0425	1.9915	0	3.9583	5.8353	2.0509	1.01133	3.94817	0.256153
50S ribosomal protein L2 [Candidatus Profftella armatura]	gi|527122204|gb|AGS06729.1| (+2)	31 kDa	0.076	15.638	22.903	10.154	7.9167	0	8.2035	16.2317	5.3734	3.02074
PREDICTED: 28S ribosomal protein S9, mitochondrial-like isoform X1 [Diaphorina citri]	gi|662211508|ref|XP_008479444.1|	47 kDa	0.076	9.3829	7.9661	7.1081	2.9687	1.9451	7.1781	8.15237	4.03063	2.0226
PREDICTED: dihydroorotate dehydrogenase (quinone), mitochondrial [Diaphorina citri]	gi|662183130|ref|XP_008472758.1|	32 kDa	0.076	3.1276	2.9873	4.0618	1.9792	2.9176	2.0509	3.39223	2.3159	1.46476
PREDICTED: luciferin 4-monooxygenase-like [Diaphorina citri]	gi|662217062|ref|XP_008482496.1|	34 kDa	0.076	1.0425	0	0	0.98958	1.9451	3.0763	0.3475	2.00366	0.173433
PREDICTED: 39S ribosomal protein L41, mitochondrial [Diaphorina citri]	gi|662204114|ref|XP_008475421.1|	22 kDa	0.076	4.1702	1.9915	3.0463	0.98958	0	2.0509	3.06933	1.01349	3.02847
PREDICTED: uncharacterized protein LOC103507711 [Diaphorina citri]	gi|662194932|ref|XP_008470434.1|	16 kDa	0.076	4.1702	3.9831	3.0463	2.9687	2.9176	2.0509	3.7332	2.64573	1.41103
PREDICTED: LOW QUALITY PROTEIN: uncharacterized protein LOC103520694 [Diaphorina citri]	gi|662186817|ref|XP_008484018.1|	174 kDa	0.077	25.021	27.881	21.324	34.635	27.231	33.839	24.742	31.9017	0.775571
PREDICTED: probable galactose-1-phosphate uridylyltransferase [Diaphorina citri]	gi|662186743|ref|XP_008483666.1|	44 kDa	0.077	21.893	26.886	34.525	19.792	17.506	19.483	27.768	18.927	1.46711
PREDICTED: glutamate receptor ionotropic, kainate 2-like [Diaphorina citri]	gi|662201086|ref|XP_008473783.1|	112 kDa	0.077	9.3829	2.9873	8.1235	2.9687	0.97254	2.0509	6.83123	1.99738	3.4201
PREDICTED: J domain-containing protein isoform X1 [Diaphorina citri]	gi|662204546|ref|XP_008475652.1| (+1)	20 kDa	0.077	20.851	17.924	18.278	17.812	13.616	14.356	19.0177	15.2613	1.24613
PREDICTED: adenylate kinase-like [Diaphorina citri]	gi|662208997|ref|XP_008478080.1|	10 kDa	0.077	15.638	15.932	14.216	13.854	10.698	13.331	15.262	12.6277	1.20862
Cluster of PREDICTED: charged multivesicular body protein 7-like [Diaphorina citri] (gi|662205462|ref|XP_008476143.1|)	gi|662205462|ref|XP_008476143.1| [2]	44 kDa	0.077	2.0851	0	1.0154	11.875	2.9176	7.1781	1.0335	7.32357	0.14112
PREDICTED: charged multivesicular body protein 7-like [Diaphorina citri]	gi|662205462|ref|XP_008476143.1|	44 kDa	0.077	2.0851	0	1.0154	11.875	2.9176	7.1781	1.0335	7.32357	0.14112
Cluster of PREDICTED: alpha-L-fucosidase-like [Diaphorina citri] (gi|662207448|ref|XP_008477226.1|)	gi|662207448|ref|XP_008477226.1|	54 kDa	0.078	35.446	41.822	42.648	44.531	45.71	46.145	39.972	45.462	0.87924
PREDICTED: alpha-L-fucosidase-like [Diaphorina citri]	gi|662207448|ref|XP_008477226.1|	54 kDa	0.078	35.446	41.822	42.648	44.531	45.71	46.145	39.972	45.462	0.87924
PREDICTED: mitochondrial-processing peptidase subunit alpha-like [Diaphorina citri]	gi|662224528|ref|XP_008486611.1|	58 kDa	0.078	37.532	29.873	28.432	18.802	12.643	27.687	31.9457	19.7107	1.62073
PREDICTED: uncharacterized protein LOC103510254 isoform X2 [Diaphorina citri]	gi|662199887|ref|XP_008473127.1|	21 kDa	0.078	1.0425	0	1.0154	3.9583	2.9176	9.2289	0.685967	5.36827	0.127782
elongation factor G [Candidatus Profftella armatura]	gi|527122199|gb|AGS06724.1| (+3)	78 kDa	0.078	27.106	27.881	25.386	25.729	22.369	23.585	26.791	23.8943	1.12123
PREDICTED: sulfatase-modifying factor 1 [Diaphorina citri]	gi|662211801|ref|XP_008479606.1|	52 kDa	0.078	9.3829	5.9746	7.1081	14.844	8.7529	14.356	7.48853	12.651	0.591934
PREDICTED: lysine-specific histone demethylase 1B-like [Diaphorina citri]	gi|662195084|ref|XP_008470517.1|	25 kDa	0.078	17.723	12.945	18.278	18.802	22.369	22.56	16.3153	21.2437	0.768009
PREDICTED: eukaryotic translation initiation factor 3 subunit J [Diaphorina citri]	gi|662207573|ref|XP_008477294.1|	10 kDa	0.078	16.681	19.915	14.216	10.885	14.588	10.254	16.9373	11.909	1.42223
PREDICTED: translocon-associated protein subunit alpha [Diaphorina citri]	gi|662197067|ref|XP_008471593.1|	20 kDa	0.078	1.0425	2.9873	1.0154	8.9062	5.8353	3.0763	1.68173	5.93927	0.283155
Cluster of PREDICTED: heterogeneous nuclear ribonucleoprotein A/B-like isoform X4 [Diaphorina citri] (gi|662185618|ref|XP_008478001.1|)	gi|662185618|ref|XP_008478001.1| [5]	28 kDa	0.079	64.638	57.754	56.865	79.167	93.364	65.628	59.7523	79.3863	0.752678
PREDICTED: uncharacterized protein LOC103508051 isoform X1 [Diaphorina citri]	gi|662195615|ref|XP_008470806.1|	63 kDa	0.079	58.382	52.776	53.818	45.521	40.847	52.297	54.992	46.2217	1.18975
PREDICTED: prolyl endopeptidase-like [Diaphorina citri]	gi|662208659|ref|XP_008477891.1|	74 kDa	0.079	21.893	34.852	31.479	34.635	44.737	46.145	29.408	41.839	0.702885
PREDICTED: protein-L-isoaspartate(D-aspartate) O-methyltransferase-like isoform X2 [Diaphorina citri]	gi|662191448|ref|XP_008468538.1|	32 kDa	0.079	27.106	28.877	24.371	22.76	20.423	24.611	26.7847	22.598	1.18527
PREDICTED: mediator of RNA polymerase II transcription subunit 25-like [Diaphorina citri]	gi|662202174|ref|XP_008474372.1|	60 kDa	0.079	5.2127	2.9873	8.1235	9.8958	34.039	22.56	5.44117	22.1649	0.245485
Cluster of PREDICTED: nucleoside diphosphate kinase-like [Diaphorina citri] (gi|662216656|ref|XP_008482272.1|)	gi|662216656|ref|XP_008482272.1|	14 kDa	0.079	17.723	20.911	16.247	23.75	22.369	20.509	18.2937	22.2093	0.823693
PREDICTED: nucleoside diphosphate kinase-like [Diaphorina citri]	gi|662216656|ref|XP_008482272.1|	14 kDa	0.079	17.723	20.911	16.247	23.75	22.369	20.509	18.2937	22.2093	0.823693
PREDICTED: uncharacterized protein LOC103521797 [Diaphorina citri]	gi|662221825|ref|XP_008485125.1|	24 kDa	0.079	2.0851	2.9873	2.0309	1.9792	0	0	2.36777	0.659733	3.58898
50S ribosomal protein L7/L12 [Candidatus Carsonella ruddii DC]	gi|527135828|gb|AGS06679.1| (+1)	13 kDa	0.079	8.3403	8.9619	9.139	9.8958	10.698	13.331	8.81373	11.3083	0.779406
PREDICTED: LOW QUALITY PROTEIN: MAGUK p55 subfamily member 6 [Diaphorina citri]	gi|662194778|ref|XP_008470352.1|	53 kDa	0.079	6.2553	8.9619	9.139	6.9271	2.9176	2.0509	8.11873	3.9652	2.0475
Cluster of PREDICTED: NADH dehydrogenase [ubiquinone] iron-sulfur protein 3, mitochondrial [Diaphorina citri] (gi|662205480|ref|XP_008476154.1|)	gi|662205480|ref|XP_008476154.1| [2]	31 kDa	0.08	117.81	106.55	110.68	97.969	106.98	92.289	111.68	99.0793	1.12718
PREDICTED: putative uncharacterized protein DDB_G0286901 [Diaphorina citri]	gi|662190432|ref|XP_008467982.1|	133 kDa	0.08	6.2553	0.99577	5.0772	0	0.97254	0	4.10942	0.32418	12.6764
PREDICTED: cytochrome c-type heme lyase [Diaphorina citri]	gi|662192888|ref|XP_008469322.1|	19 kDa	0.08	21.893	17.924	18.278	17.812	11.671	12.305	19.365	13.9293	1.39023
PREDICTED: uncharacterized protein LOC103514107, partial [Diaphorina citri]	gi|662207389|ref|XP_008477194.1|	41 kDa	0.08	19.808	12.945	9.139	3.9583	2.9176	9.2289	13.964	5.36827	2.60121
PREDICTED: protein yellow-like, partial [Diaphorina citri]	gi|662207103|ref|XP_008477037.1|	50 kDa	0.08	18.766	18.92	20.309	16.823	12.643	17.432	19.3317	15.6327	1.23662
PREDICTED: uncharacterized protein DDB_G0286299-like [Diaphorina citri]	gi|662198623|ref|XP_008472441.1|	83 kDa	0.08	2.0851	0.99577	0	6.9271	4.8627	2.0509	1.02696	4.61357	0.222595
PREDICTED: phosphate carrier protein, mitochondrial-like [Diaphorina citri]	gi|662210689|ref|XP_008478996.1|	29 kDa	0.08	4.1702	1.9915	7.1081	0	1.9451	0	4.42327	0.648367	6.82217
PREDICTED: uncharacterized protein LOC103522085, partial [Diaphorina citri]	gi|662222351|ref|XP_008485415.1|	12 kDa	0.08	4.1702	4.9788	5.0772	3.9583	2.9176	1.0254	4.74207	2.63377	1.80049
PREDICTED: NADH-ubiquinone oxidoreductase 75 kDa subunit, mitochondrial, partial [Diaphorina citri]	gi|662194155|ref|XP_008470014.1|	58 kDa	0.081	236.66	247.95	229.49	228.59	213.96	223.55	238.033	222.033	1.07206
Cluster of PREDICTED: calpain-A isoform X1 [Diaphorina citri] (gi|662184429|ref|XP_008471771.1|)	gi|662184429|ref|XP_008471771.1| [3]	90 kDa	0.081	29.191	35.848	28.432	50.469	57.38	34.865	31.157	47.5713	0.654953
PREDICTED: calpain-A isoform X1 [Diaphorina citri]	gi|662184429|ref|XP_008471771.1| (+1)	90 kDa	0.081	29.191	35.848	28.432	50.469	57.38	34.865	31.157	47.5713	0.654953
PREDICTED: glycine dehydrogenase (decarboxylating), mitochondrial-like, partial [Diaphorina citri]	gi|662220505|ref|XP_008484392.1|	38 kDa	0.081	5.2127	1.9915	4.0618	12.865	14.588	5.1272	3.75533	10.8601	0.345793
PREDICTED: spectrin beta chain, erythrocytic-like, partial [Diaphorina citri]	gi|662218361|ref|XP_008483204.1|	32 kDa	0.081	14.596	13.941	18.278	17.812	29.176	24.611	15.605	23.8663	0.65385
Cluster of PREDICTED: ADP-ribosylation factor 1 [Diaphorina citri] (gi|662190483|ref|XP_008468011.1|)	gi|662190483|ref|XP_008468011.1|	21 kDa	0.081	9.3829	5.9746	10.154	10.885	12.643	16.407	8.50383	13.3117	0.638826
PREDICTED: ADP-ribosylation factor 1 [Diaphorina citri]	gi|662190483|ref|XP_008468011.1|	21 kDa	0.081	9.3829	5.9746	10.154	10.885	12.643	16.407	8.50383	13.3117	0.638826
PREDICTED: proline synthase co-transcribed bacterial homolog protein [Diaphorina citri]	gi|662214082|ref|XP_008480857.1|	22 kDa	0.081	21.893	20.911	22.34	16.823	8.7529	18.458	21.7147	14.678	1.47941
PREDICTED: tropomyosin [Diaphorina citri]	gi|662193248|ref|XP_008469522.1|	33 kDa	0.082	229.36	232.01	200.04	197.92	159.5	193.81	220.47	183.743	1.19988
PREDICTED: LOW QUALITY PROTEIN: SWI/SNF complex subunit SMARCC2-like, partial [Diaphorina citri]	gi|662198096|ref|XP_008472156.1|	86 kDa	0.082	10.425	9.9577	9.139	10.885	10.698	12.305	9.84057	11.296	0.871155
PREDICTED: short-chain specific acyl-CoA dehydrogenase, mitochondrial-like [Diaphorina citri]	gi|662203232|ref|XP_008474943.1|	35 kDa	0.082	31.276	29.873	32.494	20.781	24.314	29.738	31.2143	24.9443	1.25136
PREDICTED: unconventional myosin-XVIIIa-like [Diaphorina citri]	gi|662194351|ref|XP_008470122.1|	162 kDa	0.082	3.1276	8.9619	4.0618	1.9792	0	1.0254	5.38377	1.00153	5.37552
PREDICTED: uncharacterized protein LOC103505943 [Diaphorina citri]	gi|662191460|ref|XP_008468545.1| (+1)	27 kDa	0.082	7.2978	5.9746	7.1081	0.98958	0.97254	6.1526	6.7935	2.70491	2.51155
PREDICTED: uncharacterized protein LOC103523026, partial [Diaphorina citri]	gi|662224016|ref|XP_008486324.1|	16 kDa	0.082	7.2978	8.9619	9.139	20.781	9.7254	20.509	8.46623	17.0051	0.497863
PREDICTED: protein SEC13 homolog isoform X2 [Diaphorina citri]	gi|662211972|ref|XP_008479694.1|	36 kDa	0.082	0	0	2.0309	1.9792	2.9176	5.1272	0.676967	3.34133	0.202604
PREDICTED: golgin subfamily A member 6-like protein 22 isoform X1 [Diaphorina citri]	gi|662198027|ref|XP_008472119.1| (+4)	75 kDa	0.083	8.3403	5.9746	6.0926	1.9792	5.8353	3.0763	6.8025	3.63027	1.87383
Cluster of PREDICTED: protein lin-7 homolog C, partial [Diaphorina citri] (gi|662215107|ref|XP_008481418.1|)	gi|662215107|ref|XP_008481418.1| [2]	19 kDa	0.083	10.425	12.945	14.216	10.885	7.7804	5.1272	12.5287	7.93087	1.57973
PREDICTED: protein lin-7 homolog C, partial [Diaphorina citri]	gi|662215107|ref|XP_008481418.1|	19 kDa	0.083	10.425	12.945	14.216	10.885	7.7804	5.1272	12.5287	7.93087	1.57973
30S ribosomal protein S11 [Candidatus Profftella armatura]	gi|527122225|gb|AGS06750.1| (+2)	14 kDa	0.083	14.596	12.945	11.17	10.885	0	5.1272	12.9037	5.3374	2.41759
PREDICTED: heterogeneous nuclear ribonucleoprotein C-like [Diaphorina citri]	gi|662190679|ref|XP_008468116.1|	19 kDa	0.083	3.1276	0.99577	0	3.9583	2.9176	4.1018	1.37446	3.65923	0.375613
Cluster of PREDICTED: ATP-citrate synthase [Diaphorina citri] (gi|662190200|ref|XP_008467853.1|)	gi|662190200|ref|XP_008467853.1| [2]	107 kDa	0.084	194.96	198.16	213.24	219.69	272.31	230.72	202.12	240.907	0.838997
PREDICTED: ATP-citrate synthase [Diaphorina citri]	gi|662190200|ref|XP_008467853.1|	107 kDa	0.084	194.96	198.16	213.24	219.69	272.31	230.72	202.12	240.907	0.838997
PREDICTED: uncharacterized protein LOC103505336 [Diaphorina citri]	gi|662190265|ref|XP_008467888.1|	299 kDa	0.084	38.574	22.903	28.432	18.802	16.533	21.534	29.9697	18.9563	1.58098
PREDICTED: neurofilament medium polypeptide-like [Diaphorina citri]	gi|662211964|ref|XP_008479690.1|	18 kDa	0.084	99.042	78.666	83.266	74.219	69.051	73.832	86.9913	72.3673	1.20208
PREDICTED: dolichyl-diphosphooligosaccharide--protein glycosyltransferase subunit 2-like [Diaphorina citri]	gi|662200278|ref|XP_008473339.1|	35 kDa	0.084	26.064	20.911	22.34	19.792	19.451	19.483	23.105	19.5753	1.18031
PREDICTED: glutamate--cysteine ligase-like [Diaphorina citri]	gi|662211570|ref|XP_008479479.1|	68 kDa	0.084	2.0851	4.9788	5.0772	0	1.9451	2.0509	4.04703	1.332	3.03831
PREDICTED: glutathione S-transferase-like [Diaphorina citri]	gi|662216795|ref|XP_008482350.1|	12 kDa	0.084	12.511	13.941	11.17	15.833	13.616	15.382	12.5407	14.9437	0.839196
Cluster of PREDICTED: uncharacterized protein LOC103523223 [Diaphorina citri] (gi|662224345|ref|XP_008486507.1|)	gi|662224345|ref|XP_008486507.1|	38 kDa	0.084	2.0851	5.9746	3.0463	0	1.9451	0	3.702	0.648367	5.70973
Cluster of PREDICTED: alpha-aminoadipic semialdehyde synthase, mitochondrial [Diaphorina citri] (gi|662194940|ref|XP_008470438.1|)	gi|662194940|ref|XP_008470438.1|	106 kDa	0.085	43.787	35.848	44.679	57.396	45.71	51.272	41.438	51.4593	0.805257
PREDICTED: alpha-aminoadipic semialdehyde synthase, mitochondrial [Diaphorina citri]	gi|662194940|ref|XP_008470438.1|	106 kDa	0.085	43.787	35.848	44.679	57.396	45.71	51.272	41.438	51.4593	0.805257
PREDICTED: LOW QUALITY PROTEIN: AP-1 complex subunit beta-1-like, partial [Diaphorina citri]	gi|662210598|ref|XP_008478947.1|	104 kDa	0.085	3.1276	2.9873	4.0618	6.9271	11.671	5.1272	3.39223	7.90843	0.428939
Cluster of PREDICTED: phosphatidylinositol 5-phosphate 4-kinase type-2 alpha [Diaphorina citri] (gi|662194141|ref|XP_008470006.1|)	gi|662194141|ref|XP_008470006.1| [2]	47 kDa	0.085	16.681	10.953	13.201	22.76	15.561	21.534	13.6117	19.9517	0.682232
PREDICTED: phosphatidylinositol 5-phosphate 4-kinase type-2 alpha [Diaphorina citri]	gi|662194141|ref|XP_008470006.1|	47 kDa	0.085	16.681	10.953	13.201	22.76	15.561	21.534	13.6117	19.9517	0.682232
PREDICTED: phosphatidylinositol 5-phosphate 4-kinase type-2 alpha-like [Diaphorina citri]	gi|662217163|ref|XP_008482552.1|	48 kDa	0.085	16.681	10.953	13.201	22.76	15.561	21.534	13.6117	19.9517	0.682232
PREDICTED: insulin-degrading enzyme-like [Diaphorina citri]	gi|662213095|ref|XP_008480316.1|	50 kDa	0.085	1.0425	1.9915	1.0154	5.9375	7.7804	2.0509	1.3498	5.25627	0.256798
PREDICTED: inositol monophosphatase 1-like, partial [Diaphorina citri]	gi|662202655|ref|XP_008474632.1|	26 kDa	0.085	3.1276	3.9831	3.0463	4.9479	11.671	7.1781	3.38567	7.93233	0.426819
PREDICTED: uncharacterized protein LOC103508110 isoform X2 [Diaphorina citri]	gi|662184253|ref|XP_008470884.1|	51 kDa	0.086	127.19	117.5	118.81	129.64	126.43	129.21	121.167	128.427	0.94347
Cluster of PREDICTED: microtubule-associated protein RP/EB family member 1 isoform X3 [Diaphorina citri] (gi|662206155|ref|XP_008476526.1|)	gi|662206155|ref|XP_008476526.1| [3]	24 kDa	0.086	62.553	54.767	53.818	53.437	45.71	41.018	57.046	46.7217	1.22098
PREDICTED: microtubule-associated protein RP/EB family member 1 isoform X3 [Diaphorina citri]	gi|662206155|ref|XP_008476526.1|	24 kDa	0.086	62.553	54.767	53.818	53.437	45.71	41.018	57.046	46.7217	1.22098
PREDICTED: microtubule-associated protein RP/EB family member 1 isoform X1 [Diaphorina citri]	gi|662206151|ref|XP_008476524.1| (+1)	25 kDa	0.086	62.553	54.767	53.818	53.437	45.71	41.018	57.046	46.7217	1.22098
PREDICTED: transitional endoplasmic reticulum ATPase-like [Diaphorina citri]	gi|662188229|ref|XP_008487777.1|	32 kDa	0.086	51.085	46.801	54.834	62.344	53.49	62.552	50.9067	59.462	0.856121
Cluster of PREDICTED: uncharacterized protein LOC103512753 [Diaphorina citri] (gi|662204737|ref|XP_008475754.1|)	gi|662204737|ref|XP_008475754.1|	40 kDa	0.086	2.0851	0.99577	3.0463	2.9687	3.8902	5.1272	2.04239	3.99537	0.51119
PREDICTED: uncharacterized protein LOC103512753 [Diaphorina citri]	gi|662204737|ref|XP_008475754.1|	40 kDa	0.086	2.0851	0.99577	3.0463	2.9687	3.8902	5.1272	2.04239	3.99537	0.51119
PREDICTED: 27 kDa glycoprotein-like [Diaphorina citri]	gi|662213078|ref|XP_008480307.1|	28 kDa	0.087	31.276	23.898	24.371	33.646	30.149	33.839	26.515	32.5447	0.814726
PREDICTED: synapsin-like [Diaphorina citri]	gi|662206532|ref|XP_008476729.1|	37 kDa	0.087	11.468	9.9577	8.1235	12.865	14.588	11.28	9.84973	12.911	0.762895
Cluster of PREDICTED: chloride intracellular channel exc-4 [Diaphorina citri] (gi|662188051|ref|XP_008487681.1|)	gi|662188051|ref|XP_008487681.1|	22 kDa	0.087	12.511	13.941	8.1235	14.844	15.561	16.407	11.5252	15.604	0.738603
PREDICTED: chloride intracellular channel exc-4 [Diaphorina citri]	gi|662188051|ref|XP_008487681.1|	22 kDa	0.087	12.511	13.941	8.1235	14.844	15.561	16.407	11.5252	15.604	0.738603
PREDICTED: cytochrome b-c1 complex subunit 2, mitochondrial [Diaphorina citri]	gi|662200497|ref|XP_008473462.1|	38 kDa	0.088	223.1	227.03	217.3	217.71	207.15	214.32	222.477	213.06	1.0442
PREDICTED: cuticle protein 7-like [Diaphorina citri]	gi|662195226|ref|XP_008470594.1|	15 kDa	0.088	72.978	68.708	62.957	57.396	42.792	61.526	68.2143	53.9047	1.26546
Cluster of PREDICTED: glutenin, high molecular weight subunit DX5-like [Diaphorina citri] (gi|662215336|ref|XP_008481544.1|)	gi|662215336|ref|XP_008481544.1| [2]	97 kDa	0.088	25.021	22.903	25.386	28.698	72.941	60.501	24.4367	54.0467	0.45214
PREDICTED: uncharacterized protein LOC103511862, partial [Diaphorina citri]	gi|662203018|ref|XP_008474825.1|	92 kDa	0.088	1.0425	1.9915	2.0309	0.98958	0.97254	0	1.6883	0.65404	2.58134
Cluster of PREDICTED: uncharacterized protein LOC103514107, partial [Diaphorina citri] (gi|662207389|ref|XP_008477194.1|)	gi|662207389|ref|XP_008477194.1| [2]	41 kDa	0.088	23.978	14.936	9.139	3.9583	2.9176	9.2289	16.0177	5.36827	2.98377
PREDICTED: Golgi phosphoprotein 3 homolog rotini [Diaphorina citri]	gi|662209727|ref|XP_008478476.1|	26 kDa	0.088	3.1276	2.9873	1.0154	0.98958	0	1.0254	2.37677	0.67166	3.53865
PREDICTED: glutenin, high molecular weight subunit DX5-like [Diaphorina citri]	gi|662215336|ref|XP_008481544.1|	97 kDa	0.089	25.021	22.903	25.386	28.698	72.941	59.475	24.4367	53.7047	0.455019
Cluster of PREDICTED: histone-binding protein N1/N2-like [Diaphorina citri] (gi|662218211|ref|XP_008483121.1|)	gi|662218211|ref|XP_008483121.1|	69 kDa	0.089	13.553	8.9619	13.201	17.812	36.957	21.534	11.9053	25.4343	0.46808
PREDICTED: histone-binding protein N1/N2-like [Diaphorina citri]	gi|662218211|ref|XP_008483121.1|	69 kDa	0.089	13.553	8.9619	13.201	17.812	36.957	21.534	11.9053	25.4343	0.46808
PREDICTED: uncharacterized protein LOC103515831 [Diaphorina citri]	gi|662185816|ref|XP_008478998.1|	142 kDa	0.089	12.511	9.9577	8.1235	3.9583	7.7804	7.1781	10.1974	6.3056	1.6172
PREDICTED: uncharacterized protein LOC103516478 [Diaphorina citri]	gi|662211918|ref|XP_008479664.1|	33 kDa	0.089	7.2978	3.9831	6.0926	8.9062	10.698	7.1781	5.79117	8.92743	0.648693
PREDICTED: phospholipase DDHD2-like [Diaphorina citri]	gi|662194251|ref|XP_008470067.1|	56 kDa	0.089	4.1702	4.9788	3.0463	2.9687	2.9176	2.0509	4.0651	2.64573	1.53647
PREDICTED: eukaryotic initiation factor 4A-I-like [Diaphorina citri]	gi|662208447|ref|XP_008477775.1|	29 kDa	0.09	42.744	45.805	48.741	47.5	61.27	61.526	45.7633	56.7653	0.806185
PREDICTED: CDGSH iron-sulfur domain-containing protein 2 homolog [Diaphorina citri]	gi|662187117|ref|XP_008485537.1|	11 kDa	0.09	36.489	41.822	48.741	34.635	24.314	34.865	42.3507	31.2713	1.3543
Cluster of PREDICTED: insulin-like growth factor-binding protein complex acid labile subunit [Diaphorina citri] (gi|662224268|ref|XP_008486465.1|)	gi|662224268|ref|XP_008486465.1| [2]	48 kDa	0.09	39.617	31.865	27.417	27.708	16.533	22.56	32.9663	22.267	1.4805
PREDICTED: eukaryotic peptide chain release factor subunit 1-like [Diaphorina citri]	gi|662219566|ref|XP_008483874.1|	25 kDa	0.09	13.553	18.92	14.216	12.865	9.7254	11.28	15.563	11.2901	1.37846
PREDICTED: armadillo repeat-containing protein 1-like [Diaphorina citri]	gi|662190083|ref|XP_008467789.1|	31 kDa	0.09	3.1276	3.9831	6.0926	2.9687	1.9451	0	4.4011	1.63793	2.68698
PREDICTED: unc-112-related protein-like, partial [Diaphorina citri]	gi|662217943|ref|XP_008482976.1|	42 kDa	0.09	4.1702	2.9873	5.0772	4.9479	5.8353	6.1526	4.07823	5.64527	0.722416
PREDICTED: U6 snRNA-associated Sm-like protein LSm8 isoform X1 [Diaphorina citri]	gi|662220310|ref|XP_008484284.1| (+1)	10 kDa	0.09	5.2127	1.9915	3.0463	4.9479	7.7804	11.28	3.41683	8.00277	0.426957
PREDICTED: maternal protein exuperantia [Diaphorina citri]	gi|662192995|ref|XP_008469380.1|	45 kDa	0.091	88.616	87.627	77.173	89.062	97.254	101.52	84.472	95.9453	0.880418
PREDICTED: tubulin beta chain-like [Diaphorina citri]	gi|662187437|ref|XP_008486980.1|	50 kDa	0.091	173.06	172.27	192.93	161.3	156.58	169.2	179.42	162.36	1.10508
PREDICTED: dnaJ homolog subfamily A member 2-like [Diaphorina citri]	gi|662190428|ref|XP_008467980.1|	39 kDa	0.091	32.319	32.86	28.432	28.698	25.286	19.483	31.2037	24.489	1.27419
PREDICTED: uncharacterized protein LOC103507527 [Diaphorina citri]	gi|662194550|ref|XP_008470229.1|	167 kDa	0.091	3.1276	3.9831	3.0463	0.98958	2.9176	2.0509	3.38567	1.98603	1.70474
Cluster of PREDICTED: homocysteine S-methyltransferase 1-like [Diaphorina citri] (gi|662204232|ref|XP_008475485.1|)	gi|662204232|ref|XP_008475485.1|	29 kDa	0.091	5.2127	2.9873	8.1235	1.9792	2.9176	0	5.44117	1.63227	3.3335
PREDICTED: homocysteine S-methyltransferase 1-like [Diaphorina citri]	gi|662204232|ref|XP_008475485.1|	29 kDa	0.091	5.2127	2.9873	8.1235	1.9792	2.9176	0	5.44117	1.63227	3.3335
50S ribosomal protein L15 [Candidatus Carsonella ruddii DC]	gi|527135805|gb|AGS06656.1| (+1)	10 kDa	0.091	3.1276	0.99577	3.0463	0.98958	0	1.0254	2.38989	0.67166	3.55818
PREDICTED: uncharacterized protein LOC103523837, partial [Diaphorina citri]	gi|662225355|ref|XP_008487074.1|	103 kDa	0.092	297.12	304.7	347.28	343.38	474.6	403	316.367	406.993	0.777326
Cluster of PREDICTED: laminin subunit alpha-like [Diaphorina citri] (gi|662211353|ref|XP_008479360.1|)	gi|662211353|ref|XP_008479360.1|	186 kDa	0.092	36.489	29.873	39.602	29.687	20.423	28.712	35.3213	26.274	1.34435
PREDICTED: laminin subunit alpha-like [Diaphorina citri]	gi|662211353|ref|XP_008479360.1|	186 kDa	0.092	36.489	29.873	39.602	29.687	20.423	28.712	35.3213	26.274	1.34435
transcription elongation factor GreA [Candidatus Profftella armatura]	gi|527122271|gb|AGS06796.1| (+2)	18 kDa	0.092	38.574	32.86	38.587	27.708	34.039	30.763	36.6737	30.8367	1.18929
gi|662212148|ref|XP_008479792.1|-DECOY	gi|662212148|ref|XP_008479792.1|-DECOY	?	0.092	1.0425	1.9915	2.0309	0	0.97254	1.0254	1.6883	0.66598	2.53506
PREDICTED: STAM-binding protein-like, partial [Diaphorina citri]	gi|662217810|ref|XP_008482904.1|	69 kDa	0.092	3.1276	2.9873	3.0463	0.98958	2.9176	1.0254	3.05373	1.64419	1.85728
PREDICTED: insulin-like growth factor-binding protein complex acid labile subunit [Diaphorina citri]	gi|662224268|ref|XP_008486465.1|	48 kDa	0.093	34.404	26.886	24.371	24.74	14.588	18.458	28.5537	19.262	1.48238
PREDICTED: reticulon-1-A [Diaphorina citri]	gi|662205026|ref|XP_008475911.1|	22 kDa	0.093	13.553	15.932	11.17	14.844	21.396	21.534	13.5517	19.258	0.70369
PREDICTED: inter-alpha-trypsin inhibitor heavy chain H4-like, partial [Diaphorina citri]	gi|662195826|ref|XP_008470918.1|	17 kDa	0.093	29.191	23.898	25.386	17.812	16.533	24.611	26.1583	19.652	1.33108
PREDICTED: 28S ribosomal protein S31, mitochondrial [Diaphorina citri]	gi|662208023|ref|XP_008477541.1|	27 kDa	0.093	12.511	8.9619	13.201	4.9479	3.8902	10.254	11.558	6.36403	1.81614
PREDICTED: translational activator GCN1-like [Diaphorina citri]	gi|662223344|ref|XP_008485958.1|	19 kDa	0.093	0	0.99577	1.0154	0.98958	3.8902	4.1018	0.67039	2.99386	0.223922
PREDICTED: casein kinase I isoform alpha-like, partial [Diaphorina citri]	gi|662220608|ref|XP_008484449.1|	22 kDa	0.093	2.0851	2.9873	3.0463	3.9583	8.7529	5.1272	2.70623	5.94613	0.455125
PREDICTED: succinate dehydrogenase [ubiquinone] flavoprotein subunit, mitochondrial [Diaphorina citri]	gi|662188053|ref|XP_008487682.1|	78 kDa	0.094	280.44	266.87	263	258.28	255.78	232.77	270.103	248.943	1.085
Cluster of PREDICTED: proteasome subunit alpha type-4-like [Diaphorina citri] (gi|662186027|ref|XP_008480068.1|)	gi|662186027|ref|XP_008480068.1|	9 kDa	0.094	29.191	22.903	36.556	20.781	21.396	20.509	29.55	20.8953	1.41419
PREDICTED: proteasome subunit alpha type-4-like [Diaphorina citri]	gi|662186027|ref|XP_008480068.1|	9 kDa	0.094	29.191	22.903	36.556	20.781	21.396	20.509	29.55	20.8953	1.41419
Cluster of PREDICTED: transmembrane protease serine 9-like, partial [Diaphorina citri] (gi|662209599|ref|XP_008478408.1|)	gi|662209599|ref|XP_008478408.1|	23 kDa	0.094	17.723	2.9873	17.262	19.792	28.204	25.636	12.6574	24.544	0.515704
PREDICTED: transmembrane protease serine 9-like, partial [Diaphorina citri]	gi|662209599|ref|XP_008478408.1|	23 kDa	0.094	17.723	2.9873	17.262	19.792	28.204	25.636	12.6574	24.544	0.515704
PREDICTED: leucine-rich repeat-containing protein 15-like, partial [Diaphorina citri]	gi|662188061|ref|XP_008487687.1|	47 kDa	0.094	4.1702	3.9831	5.0772	5.9375	7.7804	5.1272	4.41017	6.2817	0.702066
PREDICTED: serine/threonine-protein phosphatase 4 regulatory subunit 2 [Diaphorina citri]	gi|662187377|ref|XP_008486751.1|	70 kDa	0.094	5.2127	5.9746	6.0926	4.9479	4.8627	3.0763	5.75997	4.29563	1.34089
PREDICTED: membrane-bound alkaline phosphatase-like, partial [Diaphorina citri]	gi|662209503|ref|XP_008478356.1|	40 kDa	0.094	3.1276	2.9873	2.0309	4.9479	8.7529	4.1018	2.71527	5.9342	0.457562
PREDICTED: ATP-dependent RNA helicase vasa, isoform A [Diaphorina citri]	gi|662205233|ref|XP_008476021.1|	86 kDa	0.095	9.3829	17.924	20.309	21.771	38.902	26.661	15.872	29.1113	0.545216
PREDICTED: ATP-binding cassette sub-family F member 2 [Diaphorina citri]	gi|662190085|ref|XP_008467791.1|	71 kDa	0.095	9.3829	10.953	11.17	11.875	22.369	17.432	10.502	17.2253	0.609681
Cluster of PREDICTED: coiled-coil domain-containing protein 47 [Diaphorina citri] (gi|662210999|ref|XP_008479168.1|)	gi|662210999|ref|XP_008479168.1|	55 kDa	0.095	2.0851	3.9831	4.0618	7.9167	9.7254	4.1018	3.37667	7.24797	0.465878
PREDICTED: coiled-coil domain-containing protein 47 [Diaphorina citri]	gi|662210999|ref|XP_008479168.1|	55 kDa	0.095	2.0851	3.9831	4.0618	7.9167	9.7254	4.1018	3.37667	7.24797	0.465878
PREDICTED: ejaculatory bulb-specific protein 3-like [Diaphorina citri]	gi|662214713|ref|XP_008481200.1|	7 kDa	0.095	14.596	12.945	12.185	16.823	14.588	20.509	13.242	17.3067	0.765139
PREDICTED: alpha-N-acetylglucosaminidase-like [Diaphorina citri]	gi|662206454|ref|XP_008476689.1|	10 kDa	0.095	0	0.99577	0	2.9687	7.7804	2.0509	0.331923	4.26667	0.0777945
PREDICTED: titin-like, partial [Diaphorina citri]	gi|662225221|ref|XP_008486998.1|	48 kDa	0.096	39.617	59.746	44.679	54.427	74.886	84.086	48.014	71.133	0.674989
PREDICTED: probable citrate synthase 2, mitochondrial [Diaphorina citri]	gi|662190951|ref|XP_008468266.1|	51 kDa	0.096	279.4	271.84	272.14	260.26	266.48	237.9	274.46	254.88	1.07682
PREDICTED: 10 kDa heat shock protein, mitochondrial-like [Diaphorina citri]	gi|662190277|ref|XP_008467895.1| (+1)	12 kDa	0.096	79.233	85.636	79.204	78.177	67.106	57.425	81.3577	67.5693	1.20406
Cluster of single-stranded DNA-binding protein [Candidatus Profftella armatura] (gi|527122428|gb|AGS06953.1|)	gi|527122428|gb|AGS06953.1| [3]	20 kDa	0.096	20.851	15.932	20.309	12.865	15.561	16.407	19.0307	14.9443	1.27344
single-stranded DNA-binding protein [Candidatus Profftella armatura]	gi|527122428|gb|AGS06953.1| (+2)	20 kDa	0.096	20.851	15.932	20.309	12.865	15.561	16.407	19.0307	14.9443	1.27344
Cluster of PREDICTED: microsomal triglyceride transfer protein large subunit-like [Diaphorina citri] (gi|662185150|ref|XP_008475597.1|)	gi|662185150|ref|XP_008475597.1|	79 kDa	0.096	0	3.9831	3.0463	4.9479	5.8353	11.28	2.34313	7.3544	0.318603
PREDICTED: microsomal triglyceride transfer protein large subunit-like [Diaphorina citri]	gi|662185150|ref|XP_008475597.1|	79 kDa	0.096	0	3.9831	3.0463	4.9479	5.8353	11.28	2.34313	7.3544	0.318603
PREDICTED: uncharacterized protein LOC103522003, partial [Diaphorina citri]	gi|662222201|ref|XP_008485332.1|	32 kDa	0.096	1.0425	3.9831	2.0309	0	0	1.0254	2.35217	0.3418	6.8817
Cluster of PREDICTED: ATP-dependent RNA helicase dbp2-like [Diaphorina citri] (gi|662223886|ref|XP_008486256.1|)	gi|662223886|ref|XP_008486256.1| [3]	36 kDa	0.097	66.723	74.682	76.158	76.198	84.611	92.289	72.521	84.366	0.8596
Cluster of PREDICTED: vesicle-associated membrane protein-associated protein A isoform X2 [Diaphorina citri] (gi|662185877|ref|XP_008479318.1|)	gi|662185877|ref|XP_008479318.1| [2]	18 kDa	0.097	53.17	68.708	55.849	69.271	68.078	79.984	59.2423	72.4443	0.817764
PREDICTED: lipid storage droplets surface-binding protein 1-like [Diaphorina citri]	gi|662196364|ref|XP_008471210.1|	39 kDa	0.097	31.276	30.869	26.401	24.74	24.314	13.331	29.5153	20.795	1.41935
Cluster of PREDICTED: LOW QUALITY PROTEIN: interleukin enhancer-binding factor 2 homolog [Diaphorina citri] (gi|662209387|ref|XP_008478293.1|)	gi|662209387|ref|XP_008478293.1| [2]	48 kDa	0.097	10.425	6.9704	5.0772	9.8958	12.643	11.28	7.49087	11.2729	0.6645
PREDICTED: 17-beta-hydroxysteroid dehydrogenase 13-like [Diaphorina citri]	gi|662216604|ref|XP_008482244.1|	24 kDa	0.097	2.0851	2.9873	6.0926	5.9375	7.7804	6.1526	3.72167	6.6235	0.561888
PREDICTED: DNA-directed RNA polymerase II subunit RPB1-like isoform X1 [Diaphorina citri]	gi|662186709|ref|XP_008483513.1|	26 kDa	0.097	3.1276	7.9661	3.0463	9.8958	8.7529	7.1781	4.71333	8.60893	0.547493
Cluster of PREDICTED: uncharacterized protein LOC103509756 [Diaphorina citri] (gi|662198931|ref|XP_008472606.1|)	gi|662198931|ref|XP_008472606.1|	194 kDa	0.098	1.0425	1.9915	1.0154	0	0	1.0254	1.3498	0.3418	3.94909
PREDICTED: uncharacterized protein LOC103509756 [Diaphorina citri]	gi|662198931|ref|XP_008472606.1|	194 kDa	0.098	1.0425	1.9915	1.0154	0	0	1.0254	1.3498	0.3418	3.94909
PREDICTED: uncharacterized protein LOC103506399 isoform X1 [Diaphorina citri]	gi|662192305|ref|XP_008469006.1| (+1)	40 kDa	0.098	7.2978	8.9619	12.185	7.9167	3.8902	4.1018	9.48157	5.3029	1.788
PREDICTED: putative mitochondrial inner membrane protein [Diaphorina citri]	gi|662206669|ref|XP_008476803.1|	14 kDa	0.098	6.2553	2.9873	2.0309	6.9271	5.8353	7.1781	3.75783	6.64683	0.565357
PREDICTED: annexin-B12-like isoform X1 [Diaphorina citri]	gi|662183614|ref|XP_008467420.1| (+1)	7 kDa	0.098	0	0	0	1.9792	0.97254	5.1272	0	2.69298	0
Cluster of PREDICTED: LOW QUALITY PROTEIN: uncharacterized protein LOC103520694 [Diaphorina citri] (gi|662186817|ref|XP_008484018.1|)	gi|662186817|ref|XP_008484018.1| [2]	174 kDa	0.099	25.021	29.873	25.386	34.635	28.204	33.839	26.76	32.226	0.830385
50S ribosomal protein L7/L12 [Candidatus Profftella armatura]	gi|527122194|gb|AGS06719.1| (+2)	14 kDa	0.099	29.191	26.886	22.34	30.677	35.984	29.738	26.139	32.133	0.813463
Cluster of PREDICTED: transmembrane emp24 domain-containing protein 2-like isoform X1 [Diaphorina citri] (gi|662215270|ref|XP_008481507.1|)	gi|662215270|ref|XP_008481507.1| [2]	23 kDa	0.099	10.425	12.945	12.185	12.865	25.286	21.534	11.8517	19.895	0.595711
PREDICTED: transmembrane emp24 domain-containing protein 2-like isoform X1 [Diaphorina citri]	gi|662215270|ref|XP_008481507.1| (+1)	23 kDa	0.099	10.425	12.945	12.185	12.865	25.286	21.534	11.8517	19.895	0.595711
PREDICTED: omega-amidase NIT2-like [Diaphorina citri]	gi|662205942|ref|XP_008476410.1|	32 kDa	0.099	12.511	6.9704	11.17	14.844	13.616	13.331	10.2171	13.9303	0.733445
Cluster of PREDICTED: melanotransferrin [Diaphorina citri] (gi|662190528|ref|XP_008468036.1|)	gi|662190528|ref|XP_008468036.1|	61 kDa	0.099	6.2553	1.9915	5.0772	2.9687	0	0	4.44133	0.989567	4.48816
PREDICTED: melanotransferrin [Diaphorina citri]	gi|662190528|ref|XP_008468036.1|	61 kDa	0.099	6.2553	1.9915	5.0772	2.9687	0	0	4.44133	0.989567	4.48816
PREDICTED: cytochrome c oxidase subunit 5B, mitochondrial-like isoform X1 [Diaphorina citri]	gi|662211864|ref|XP_008479635.1| (+1)	15 kDa	0.1	57.34	51.78	47.726	66.302	57.38	58.45	52.282	60.7107	0.861167
Cluster of PREDICTED: inorganic pyrophosphatase-like isoform X1 [Diaphorina citri] (gi|662191326|ref|XP_008468471.1|)	gi|662191326|ref|XP_008468471.1| [2]	31 kDa	0.1	161.59	140.4	160.44	127.66	137.13	144.59	154.143	136.46	1.12959
PREDICTED: inorganic pyrophosphatase-like isoform X1 [Diaphorina citri]	gi|662191326|ref|XP_008468471.1|	31 kDa	0.1	161.59	140.4	160.44	127.66	137.13	144.59	154.143	136.46	1.12959
PREDICTED: pituitary homeobox 2-like, partial [Diaphorina citri]	gi|662216504|ref|XP_008482186.1|	37 kDa	0.1	82.361	68.708	72.096	70.26	58.353	58.45	74.3883	62.3543	1.19299
PREDICTED: uncharacterized oxidoreductase C24B10.20-like [Diaphorina citri]	gi|662206928|ref|XP_008476940.1|	22 kDa	0.1	51.085	46.801	48.741	44.531	43.764	32.814	48.8757	40.3697	1.2107
PREDICTED: myosin light chain kinase, smooth muscle-like [Diaphorina citri]	gi|662183533|ref|XP_008487959.1|	93 kDa	0.1	54.212	53.771	57.88	65.312	59.325	78.959	55.2877	67.8653	0.814667
PREDICTED: uncharacterized protein LOC103515600 [Diaphorina citri]	gi|662210254|ref|XP_008478759.1|	150 kDa	0.1	10.425	7.9661	13.201	12.865	52.517	42.043	10.5307	35.8083	0.294085
K22E_HUMAN	K22E_HUMAN	?	0.1	6.2553	5.9746	5.0772	26.719	12.643	10.254	5.76903	16.5387	0.348821
PREDICTED: 6-phosphogluconate dehydrogenase, decarboxylating [Diaphorina citri]	gi|662199467|ref|XP_008472897.1|	37 kDa	0.1	52.127	41.822	41.633	37.604	37.929	37.941	45.194	37.8247	1.19483
PREDICTED: putative oxidoreductase GLYR1 homolog [Diaphorina citri]	gi|662188349|ref|XP_008487843.1|	27 kDa	0.1	18.766	15.932	20.309	10.885	14.588	16.407	18.3357	13.96	1.31344
PREDICTED: phospholipase A-2-activating protein-like [Diaphorina citri]	gi|662211846|ref|XP_008479625.1|	46 kDa	0.1	5.2127	4.9788	7.1081	6.9271	8.7529	7.1781	5.76653	7.61937	0.756826
PREDICTED: hornerin-like [Diaphorina citri]	gi|662195824|ref|XP_008470917.1|	57 kDa	0.1	19.808	13.941	25.386	22.76	47.655	58.45	19.7117	42.955	0.458891
PREDICTED: gamma-soluble NSF attachment protein-like [Diaphorina citri]	gi|662206830|ref|XP_008476890.1|	36 kDa	0.1	25.021	25.89	23.355	31.667	35.012	25.636	24.7553	30.7717	0.804485
PREDICTED: cleavage stimulation factor subunit 2 [Diaphorina citri]	gi|662210302|ref|XP_008478784.1|	52 kDa	0.1	4.1702	3.9831	3.0463	1.9792	0	3.0763	3.7332	1.68517	2.21533
PREDICTED: LOW QUALITY PROTEIN: uncharacterized protein LOC103513487 [Diaphorina citri]	gi|662206185|ref|XP_008476543.1|	84 kDa	0.1	29.191	27.881	22.34	20.781	22.369	22.56	26.4707	21.9033	1.20852
restriction endonuclease subunit S [Wolbachia endosymbiont of Diaphorina citri]	gi|516101559|ref|WP_017532139.1|	11 kDa	0.1	10.425	12.945	13.201	28.698	23.341	13.331	12.1903	21.79	0.559446
Cluster of PREDICTED: dystroglycan-like [Diaphorina citri] (gi|662184122|ref|XP_008470175.1|)	gi|662184122|ref|XP_008470175.1|	136 kDa	0.1	0	0.99577	0	1.9792	0.97254	1.0254	0.331923	1.32571	0.250373
PREDICTED: dystroglycan-like [Diaphorina citri]	gi|662184122|ref|XP_008470175.1|	136 kDa	0.1	0	0.99577	0	1.9792	0.97254	1.0254	0.331923	1.32571	0.250373
hypothetical protein [Wolbachia endosymbiont of Diaphorina citri]	gi|516101969|ref|WP_017532549.1|	30 kDa	0.1	6.2553	4.9788	4.0618	7.9167	5.8353	7.1781	5.09863	6.9767	0.730809
PREDICTED: LOW QUALITY PROTEIN: H/ACA ribonucleoprotein complex subunit 4 [Diaphorina citri]	gi|662206097|ref|XP_008476495.1|	59 kDa	0.1	4.1702	3.9831	5.0772	4.9479	10.698	13.331	4.41017	9.65897	0.456588
PREDICTED: zinc finger protein on ecdysone puffs [Diaphorina citri]	gi|662205331|ref|XP_008476074.1|	24 kDa	0.1	10.425	8.9619	8.1235	13.854	9.7254	15.382	9.17013	12.9871	0.706094
Cluster of PREDICTED: paramyosin-like [Diaphorina citri] (gi|662199165|ref|XP_008472736.1|)	gi|662199165|ref|XP_008472736.1|	51 kDa	0.1	7.2978	5.9746	5.0772	4.9479	4.8627	4.1018	6.11653	4.63747	1.31894
PREDICTED: paramyosin-like [Diaphorina citri]	gi|662199165|ref|XP_008472736.1|	51 kDa	0.1	7.2978	5.9746	5.0772	4.9479	4.8627	4.1018	6.11653	4.63747	1.31894
PREDICTED: uncharacterized protein LOC103518002 [Diaphorina citri]	gi|662214852|ref|XP_008481275.1|	20 kDa	0.1	25.021	16.928	29.448	19.792	5.8353	11.28	23.799	12.3024	1.9345
PREDICTED: vesicle transport protein USE1 [Diaphorina citri]	gi|662204323|ref|XP_008475534.1|	43 kDa	0.1	5.2127	1.9915	2.0309	9.8958	3.8902	9.2289	3.07837	7.67163	0.401266
PREDICTED: fibronectin type III domain-containing protein 3B-like [Diaphorina citri]	gi|662197581|ref|XP_008471875.1|	128 kDa	0.1	0	0	2.0309	1.9792	3.8902	2.0509	0.676967	2.6401	0.256417
PREDICTED: mitochondrial pyruvate carrier 2-like [Diaphorina citri]	gi|662215379|ref|XP_008481568.1|	14 kDa	0.1	6.2553	5.9746	7.1081	5.9375	0	2.0509	6.446	2.6628	2.42076
molecular chaperone HscA [Wolbachia endosymbiont of Diaphorina citri]	gi|516101974|ref|WP_017532554.1|	64 kDa	0.1	3.1276	3.9831	3.0463	4.9479	3.8902	4.1018	3.38567	4.3133	0.784937
PREDICTED: titin-like [Diaphorina citri]	gi|662191554|ref|XP_008468597.1|	153 kDa	0.1	4.1702	2.9873	3.0463	1.9792	2.9176	1.0254	3.40127	1.97407	1.72297
PREDICTED: uncharacterized protein LOC103509396 [Diaphorina citri]	gi|662198236|ref|XP_008472231.1|	54 kDa	0.1	5.2127	5.9746	5.0772	2.9687	1.9451	5.1272	5.4215	3.347	1.61981
acetyl CoA carboxylase, biotin carboxylase subunit [Candidatus Profftella armatura]	gi|527122237|gb|AGS06762.1| (+2)	51 kDa	0.1	0	0	1.0154	3.9583	0.97254	2.0509	0.338467	2.32725	0.145437
Cluster of PREDICTED: uncharacterized protein LOC103515748 [Diaphorina citri] (gi|662210538|ref|XP_008478913.1|)	gi|662210538|ref|XP_008478913.1|	53 kDa	0.1	0	0	3.0463	2.9687	2.9176	4.1018	1.01543	3.32937	0.304993
PREDICTED: uncharacterized protein LOC103515748 [Diaphorina citri]	gi|662210538|ref|XP_008478913.1|	53 kDa	0.1	0	0	3.0463	2.9687	2.9176	4.1018	1.01543	3.32937	0.304993
Cluster of PREDICTED: 5'-nucleotidase-like [Diaphorina citri] (gi|662211994|ref|XP_008479705.1|)	gi|662211994|ref|XP_008479705.1|	37 kDa	0.1	5.2127	5.9746	7.1081	11.875	8.7529	7.1781	6.09847	9.26867	0.657966
PREDICTED: 5'-nucleotidase-like [Diaphorina citri]	gi|662211994|ref|XP_008479705.1|	37 kDa	0.1	5.2127	5.9746	7.1081	11.875	8.7529	7.1781	6.09847	9.26867	0.657966
PREDICTED: uncharacterized protein LOC103519593 [Diaphorina citri]	gi|662217812|ref|XP_008482905.1|	23 kDa	0.1	8.3403	5.9746	7.1081	9.8958	7.7804	10.254	7.141	9.31007	0.767019
Cluster of PREDICTED: eggshell protein-like isoform X2 [Diaphorina citri] (gi|662200239|ref|XP_008473318.1|)	gi|662200239|ref|XP_008473318.1|	19 kDa	0.1	1.0425	0	3.0463	7.9167	6.8078	2.0509	1.36293	5.5918	0.243738
PREDICTED: chitotriosidase-1-like [Diaphorina citri]	gi|662212520|ref|XP_008479999.1|	19 kDa	0.1	0	0	0	0.98958	11.671	7.1781	0	6.61289	0
PREDICTED: ras suppressor protein 1, partial [Diaphorina citri]	gi|662212136|ref|XP_008479784.1|	19 kDa	0.1	2.0851	1.9915	3.0463	0	1.9451	1.0254	2.3743	0.990167	2.39788
PREDICTED: helicase domino-like isoform X3 [Diaphorina citri]	gi|662184255|ref|XP_008470890.1|	43 kDa	0.11	110.51	108.54	96.467	95.989	90.447	98.442	105.172	94.9593	1.10755
Cluster of PREDICTED: LOW QUALITY PROTEIN: uncharacterized protein LOC103511713 [Diaphorina citri] (gi|662202728|ref|XP_008474671.1|)	gi|662202728|ref|XP_008474671.1| [2]	67 kDa	0.11	101.13	132.44	95.451	135.57	133.24	130.23	109.674	133.013	0.824531
K1C10_HUMAN	K1C10_HUMAN	?	0.11	13.553	7.9661	1.0154	65.312	41.819	12.305	7.5115	39.812	0.188674
Cluster of PREDICTED: pyruvate dehydrogenase protein X component-like, partial [Diaphorina citri] (gi|662224215|ref|XP_008486435.1|)	gi|662224215|ref|XP_008486435.1| [2]	65 kDa	0.11	65.68	78.666	60.926	61.354	54.462	52.297	68.424	56.0377	1.22104
Cluster of PREDICTED: LOW QUALITY PROTEIN: serine/threonine-protein phosphatase 2A 65 kDa regulatory subunit A alpha isoform-like [Diaphorina citri] (gi|662211114|ref|XP_008479230.1|)	gi|662211114|ref|XP_008479230.1| [2]	66 kDa	0.11	59.425	60.742	68.034	75.208	83.639	65.628	62.7337	74.825	0.838405
PREDICTED: serine/threonine-protein phosphatase 2A 65 kDa regulatory subunit A alpha isoform-like, partial [Diaphorina citri]	gi|662211124|ref|XP_008479235.1|	47 kDa	0.11	39.617	39.831	45.695	58.385	63.215	43.068	41.7143	54.8893	0.759972
PREDICTED: LOW QUALITY PROTEIN: dynein heavy chain, cytoplasmic-like [Diaphorina citri]	gi|662225522|ref|XP_008487160.1|	130 kDa	0.11	3.1276	2.9873	1.0154	4.9479	9.7254	4.1018	2.37677	6.25837	0.379774
PREDICTED: selenide, water dikinase isoform X1 [Diaphorina citri]	gi|662186067|ref|XP_008480283.1| (+1)	46 kDa	0.11	47.957	40.826	56.865	55.417	62.243	58.45	48.5493	58.7033	0.827029
PREDICTED: calpain-A isoform X3 [Diaphorina citri]	gi|662184433|ref|XP_008471786.1|	87 kDa	0.11	28.149	33.856	24.371	47.5	52.517	30.763	28.792	43.5933	0.660468
Cluster of PREDICTED: LOW QUALITY PROTEIN: dynein heavy chain 3, axonemal-like [Diaphorina citri] (gi|662192133|ref|XP_008468912.1|)	gi|662192133|ref|XP_008468912.1|	219 kDa	0.11	2.0851	0.99577	1.0154	0	0	1.0254	1.36542	0.3418	3.9948
PREDICTED: golgin subfamily A member 4-like [Diaphorina citri]	gi|662194491|ref|XP_008470197.1|	242 kDa	0.11	2.0851	6.9704	10.154	11.875	9.7254	15.382	6.40317	12.3275	0.519423
PREDICTED: synaptosomal-associated protein 25-like [Diaphorina citri]	gi|662197182|ref|XP_008471657.1|	23 kDa	0.11	16.681	10.953	18.278	9.8958	7.7804	12.305	15.304	9.99373	1.53136
PREDICTED: ribosome-binding protein 1-like [Diaphorina citri]	gi|662212824|ref|XP_008480167.1|	59 kDa	0.11	3.1276	1.9915	3.0463	3.9583	23.341	16.407	2.7218	14.5688	0.186824
PREDICTED: ribonuclease UK114, partial [Diaphorina citri]	gi|662215466|ref|XP_008481616.1|	17 kDa	0.11	45.872	54.767	40.618	43.542	29.176	30.763	47.0857	34.4937	1.36505
PREDICTED: fructose-bisphosphate aldolase [Diaphorina citri]	gi|662200015|ref|XP_008473197.1|	39 kDa	0.11	56.297	54.767	62.957	53.437	52.517	44.094	58.007	50.016	1.15977
PREDICTED: galactokinase-like [Diaphorina citri]	gi|662211231|ref|XP_008479293.1|	44 kDa	0.11	59.425	49.788	56.865	43.542	52.517	37.941	55.3593	44.6667	1.23939
PREDICTED: regucalcin-like, partial [Diaphorina citri]	gi|662199286|ref|XP_008472803.1|	16 kDa	0.11	50.042	47.797	55.849	43.542	48.627	42.043	51.2293	44.7373	1.14511
PREDICTED: death-associated protein 1 [Diaphorina citri]	gi|662216419|ref|XP_008482141.1| (+2)	11 kDa	0.11	36.489	37.839	36.556	25.729	35.984	30.763	36.9613	30.8253	1.19906
PREDICTED: probable 3-hydroxyisobutyrate dehydrogenase, mitochondrial [Diaphorina citri]	gi|662201220|ref|XP_008473857.1|	23 kDa	0.11	8.3403	8.9619	12.185	7.9167	6.8078	7.1781	9.82907	7.30087	1.34629
Cluster of PREDICTED: esterase FE4-like isoform X1 [Diaphorina citri] (gi|662191892|ref|XP_008468779.1|)	gi|662191892|ref|XP_008468779.1| [2]	62 kDa	0.11	20.851	17.924	26.401	14.844	18.478	14.356	21.7253	15.8927	1.367
PREDICTED: esterase FE4-like isoform X1 [Diaphorina citri]	gi|662191892|ref|XP_008468779.1|	62 kDa	0.11	20.851	17.924	26.401	14.844	18.478	14.356	21.7253	15.8927	1.367
PREDICTED: esterase FE4-like isoform X2 [Diaphorina citri]	gi|662191894|ref|XP_008468780.1|	62 kDa	0.11	20.851	17.924	26.401	14.844	18.478	14.356	21.7253	15.8927	1.367
Cluster of PREDICTED: uncharacterized protein LOC103514777 [Diaphorina citri] (gi|662208677|ref|XP_008477901.1|)	gi|662208677|ref|XP_008477901.1|	83 kDa	0.11	1.0425	7.9661	10.154	10.885	18.478	12.305	6.38753	13.8893	0.459888
PREDICTED: uncharacterized protein LOC103514777 [Diaphorina citri]	gi|662208677|ref|XP_008477901.1|	83 kDa	0.11	1.0425	7.9661	10.154	10.885	18.478	12.305	6.38753	13.8893	0.459888
Cluster of PREDICTED: unc-112-related protein-like [Diaphorina citri] (gi|662189655|ref|XP_008467564.1|)	gi|662189655|ref|XP_008467564.1|	70 kDa	0.11	0	0.99577	1.0154	1.9792	2.9176	1.0254	0.67039	1.97407	0.339598
PREDICTED: uncharacterized protein LOC103524574 [Diaphorina citri]	gi|662188310|ref|XP_008487822.1|	29 kDa	0.11	12.511	9.9577	11.17	12.865	13.616	12.305	11.2129	12.9287	0.86729
PREDICTED: LOW QUALITY PROTEIN: protein FAM98A-like [Diaphorina citri]	gi|662214558|ref|XP_008481115.1|	40 kDa	0.11	5.2127	10.953	7.1081	3.9583	2.9176	5.1272	7.75793	4.00103	1.93898
PREDICTED: arylsulfatase B [Diaphorina citri]	gi|662206197|ref|XP_008476549.1|	61 kDa	0.11	1.0425	3.9831	7.1081	5.9375	10.698	9.2289	4.04457	8.62147	0.469127
PREDICTED: uncharacterized protein LOC103511706 [Diaphorina citri]	gi|662202714|ref|XP_008474664.1|	30 kDa	0.11	13.553	10.953	17.262	10.885	7.7804	10.254	13.9227	9.6398	1.44429
50S ribosomal protein L24 [Candidatus Profftella armatura]	gi|527122212|gb|AGS06737.1| (+2)	12 kDa	0.11	12.511	17.924	13.201	9.8958	0	10.254	14.5453	6.7166	2.16558
Cluster of PREDICTED: intraflagellar transport protein 57 homolog, partial [Diaphorina citri] (gi|662204700|ref|XP_008475734.1|)	gi|662204700|ref|XP_008475734.1|	44 kDa	0.11	4.1702	2.9873	2.0309	1.9792	1.9451	1.0254	3.0628	1.6499	1.85635
PREDICTED: intraflagellar transport protein 57 homolog, partial [Diaphorina citri]	gi|662204700|ref|XP_008475734.1|	44 kDa	0.11	4.1702	2.9873	2.0309	1.9792	1.9451	1.0254	3.0628	1.6499	1.85635
Cluster of PREDICTED: estradiol 17-beta-dehydrogenase 8-like [Diaphorina citri] (gi|662214013|ref|XP_008480821.1|)	gi|662214013|ref|XP_008480821.1|	9 kDa	0.11	5.2127	2.9873	7.1081	0.98958	3.8902	0	5.1027	1.62659	3.13705
PREDICTED: estradiol 17-beta-dehydrogenase 8-like isoform X1 [Diaphorina citri]	gi|662214009|ref|XP_008480819.1|	22 kDa	0.11	5.2127	2.9873	7.1081	0.98958	3.8902	0	5.1027	1.62659	3.13705
PREDICTED: major royal jelly protein 1 [Diaphorina citri]	gi|662208713|ref|XP_008477921.1|	49 kDa	0.11	12.511	10.953	15.232	10.885	7.7804	10.254	12.8987	9.6398	1.33806
PREDICTED: uncharacterized protein LOC103518675 [Diaphorina citri]	gi|662216124|ref|XP_008481977.1|	17 kDa	0.11	8.3403	4.9788	8.1235	5.9375	3.8902	3.0763	7.14753	4.30133	1.6617
Cluster of PREDICTED: protoporphyrinogen oxidase-like [Diaphorina citri] (gi|662225684|ref|XP_008487255.1|)	gi|662225684|ref|XP_008487255.1| [2]	21 kDa	0.11	0	3.9831	1.0154	4.9479	6.8078	3.0763	1.66617	4.944	0.337008
PREDICTED: protoporphyrinogen oxidase-like [Diaphorina citri]	gi|662207842|ref|XP_008477444.1| (+1)	53 kDa	0.11	0	3.9831	1.0154	4.9479	6.8078	3.0763	1.66617	4.944	0.337008
Cluster of PREDICTED: tensin [Diaphorina citri] (gi|662204985|ref|XP_008475889.1|)	gi|662204985|ref|XP_008475889.1|	35 kDa	0.11	1.0425	2.9873	3.0463	4.9479	2.9176	5.1272	2.3587	4.3309	0.544621
PREDICTED: tensin [Diaphorina citri]	gi|662204985|ref|XP_008475889.1|	35 kDa	0.11	1.0425	2.9873	3.0463	4.9479	2.9176	5.1272	2.3587	4.3309	0.544621
PREDICTED: NAD(P)H-hydrate epimerase-like [Diaphorina citri]	gi|662184381|ref|XP_008471545.1|	22 kDa	0.11	12.511	5.9746	9.139	5.9375	5.8353	3.0763	9.2082	4.9497	1.86036
PREDICTED: 39S ribosomal protein L17, mitochondrial [Diaphorina citri]	gi|662188413|ref|XP_008487879.1|	25 kDa	0.11	22.936	18.92	8.1235	2.9687	3.8902	11.28	16.6598	6.0463	2.75538
PREDICTED: uncharacterized protein LOC103515361 [Diaphorina citri]	gi|662209821|ref|XP_008478525.1|	76 kDa	0.11	10.425	8.9619	10.154	7.9167	8.7529	9.2289	9.84697	8.63283	1.14064
PREDICTED: lysophospholipase-like protein 1, partial [Diaphorina citri]	gi|662221428|ref|XP_008484906.1|	11 kDa	0.11	14.596	10.953	10.154	10.885	5.8353	4.1018	11.901	6.9407	1.71467
Cluster of PREDICTED: chromodomain-helicase-DNA-binding protein Mi-2 homolog, partial [Diaphorina citri] (gi|662225134|ref|XP_008486949.1|)	gi|662225134|ref|XP_008486949.1|	50 kDa	0.11	0	0	0	0.98958	3.8902	1.0254	0	1.96839	0
PREDICTED: chromodomain-helicase-DNA-binding protein Mi-2 homolog, partial [Diaphorina citri]	gi|662225134|ref|XP_008486949.1|	50 kDa	0.11	0	0	0	0.98958	3.8902	1.0254	0	1.96839	0
PREDICTED: diuretic hormone class 2 [Diaphorina citri]	gi|662186168|ref|XP_008480802.1|	10 kDa	0.11	2.0851	0.99577	1.0154	0	0	1.0254	1.36542	0.3418	3.9948
PREDICTED: serine/threonine-protein phosphatase PP1-beta catalytic subunit [Diaphorina citri]	gi|662206128|ref|XP_008476512.1|	37 kDa	0.11	3.1276	4.9788	6.0926	2.9687	2.9176	3.0763	4.733	2.98753	1.58425
PREDICTED: tetratricopeptide repeat protein 14 homolog [Diaphorina citri]	gi|662190625|ref|XP_008468087.1|	19 kDa	0.11	2.0851	0.99577	1.0154	0	0	1.0254	1.36542	0.3418	3.9948
PREDICTED: 26S proteasome complex subunit DSS1 [Diaphorina citri]	gi|662209435|ref|XP_008478319.1|	10 kDa	0.11	3.1276	2.9873	3.0463	3.9583	4.8627	8.2035	3.05373	5.67483	0.538119
PREDICTED: uncharacterized protein LOC103516016 [Diaphorina citri]	gi|662211043|ref|XP_008479192.1|	22 kDa	0.11	5.2127	3.9831	4.0618	4.9479	5.8353	7.1781	4.4192	5.9871	0.73812
PREDICTED: uncharacterized protein LOC103517638 [Diaphorina citri]	gi|662214165|ref|XP_008480901.1|	19 kDa	0.11	3.1276	1.9915	0	5.9375	3.8902	3.0763	1.70637	4.30133	0.396706
PREDICTED: protein kinase C and casein kinase substrate in neurons protein 1-like [Diaphorina citri]	gi|662203649|ref|XP_008475171.1|	14 kDa	0.11	3.1276	2.9873	5.0772	1.9792	2.9176	1.0254	3.7307	1.97407	1.88986
PREDICTED: alpha-actinin, sarcomeric [Diaphorina citri]	gi|662207286|ref|XP_008477140.1|	71 kDa	0.12	317.98	376.4	329	396.82	410.41	357.88	341.127	388.37	0.878355
Cluster of PREDICTED: 60 kDa heat shock protein, mitochondrial [Diaphorina citri] (gi|662198003|ref|XP_008472107.1|)	gi|662198003|ref|XP_008472107.1|	55 kDa	0.12	296.08	287.78	270.11	265.21	276.2	255.33	284.657	265.58	1.07183
PREDICTED: 60 kDa heat shock protein, mitochondrial [Diaphorina citri]	gi|662198003|ref|XP_008472107.1|	55 kDa	0.12	296.08	287.78	270.11	265.21	276.2	255.33	284.657	265.58	1.07183
PREDICTED: dihydrolipoyl dehydrogenase, mitochondrial-like [Diaphorina citri]	gi|662189197|ref|XP_008488308.1|	82 kDa	0.12	234.57	208.12	210.2	199.9	205.21	191.76	217.63	198.957	1.09386
PREDICTED: LOW QUALITY PROTEIN: heat shock protein 83-like [Diaphorina citri]	gi|662219635|ref|XP_008483910.1|	72 kDa	0.12	110.51	134.43	125.91	136.56	139.07	137.41	123.617	137.68	0.897855
unknown, partial [Diaphorina citri]	gi|110456536|gb|ABG74721.1|	13 kDa	0.12	0	0	0	21.771	21.396	0	0	14.389	0
PREDICTED: transcriptional activator protein Pur-beta isoform X2 [Diaphorina citri]	gi|662190061|ref|XP_008467777.1| (+1)	39 kDa	0.12	44.829	46.801	44.679	49.479	45.71	49.221	45.4363	48.1367	0.943903
PREDICTED: probable GPI-anchored adhesin-like protein PGA55 [Diaphorina citri]	gi|662211538|ref|XP_008479461.1|	155 kDa	0.12	0	0	0	0	1.9451	2.0509	0	1.332	0
PREDICTED: V-type proton ATPase subunit H [Diaphorina citri]	gi|662189356|ref|XP_008467401.1|	56 kDa	0.12	48.999	63.729	52.803	70.26	84.611	60.501	55.177	71.7907	0.768582
Cluster of PREDICTED: uncharacterized protein LOC103512558 [Diaphorina citri] (gi|662204352|ref|XP_008475551.1|)	gi|662204352|ref|XP_008475551.1| [2]	163 kDa	0.12	19.808	6.9704	13.201	13.854	66.133	60.501	13.3265	46.8293	0.284575
PREDICTED: uncharacterized protein LOC103512558 [Diaphorina citri]	gi|662204352|ref|XP_008475551.1|	163 kDa	0.12	19.808	6.9704	13.201	13.854	66.133	60.501	13.3265	46.8293	0.284575
hypothetical protein [Wolbachia endosymbiont of Diaphorina citri]	gi|516101179|ref|WP_017531759.1|	40 kDa	0.12	27.106	36.843	35.54	43.542	44.737	35.89	33.163	41.3897	0.801239
PREDICTED: rootletin [Diaphorina citri]	gi|662197411|ref|XP_008471784.1|	197 kDa	0.12	1.0425	0	1.0154	0	0	0	0.685967	0	#DIV/0!
PREDICTED: putative serine protease K12H4.7 [Diaphorina citri]	gi|662203334|ref|XP_008475000.1|	40 kDa	0.12	43.787	61.737	60.926	67.292	70.996	64.603	55.4833	67.6303	0.820391
PREDICTED: CAP-Gly domain-containing linker protein 1-like [Diaphorina citri]	gi|662194599|ref|XP_008470254.1|	104 kDa	0.12	42.744	34.852	35.54	33.646	27.231	32.814	37.712	31.2303	1.20754
PREDICTED: collagen alpha-5(IV) chain [Diaphorina citri]	gi|662185929|ref|XP_008479572.1|	175 kDa	0.12	41.702	32.86	33.51	52.448	44.737	38.967	36.024	45.384	0.79376
Cluster of PREDICTED: selenide, water dikinase isoform X3 [Diaphorina citri] (gi|662186071|ref|XP_008480296.1|)	gi|662186071|ref|XP_008480296.1| [3]	45 kDa	0.12	55.255	50.784	66.004	63.333	70.023	67.679	57.3477	67.0117	0.855786
PREDICTED: glycogen phosphorylase-like [Diaphorina citri]	gi|662205032|ref|XP_008475915.1|	43 kDa	0.12	89.659	111.53	111.7	71.25	99.199	71.781	104.296	80.7433	1.2917
Cluster of PREDICTED: ankyrin repeat domain-containing protein 17 [Diaphorina citri] (gi|662212366|ref|XP_008479915.1|)	gi|662212366|ref|XP_008479915.1|	271 kDa	0.12	1.0425	0	0	0.98958	0.97254	2.0509	0.3475	1.33767	0.259779
PREDICTED: ankyrin repeat domain-containing protein 17 [Diaphorina citri]	gi|662212366|ref|XP_008479915.1|	271 kDa	0.12	1.0425	0	0	0.98958	0.97254	2.0509	0.3475	1.33767	0.259779
Cluster of PREDICTED: uncharacterized protein LOC103507731 [Diaphorina citri] (gi|662194970|ref|XP_008470455.1|)	gi|662194970|ref|XP_008470455.1|	71 kDa	0.12	28.149	20.911	18.278	15.833	16.533	17.432	22.446	16.5993	1.35222
PREDICTED: uncharacterized protein LOC103507731 [Diaphorina citri]	gi|662194970|ref|XP_008470455.1|	71 kDa	0.12	28.149	20.911	18.278	15.833	16.533	17.432	22.446	16.5993	1.35222
PREDICTED: 60S ribosomal protein L10-like [Diaphorina citri]	gi|662196879|ref|XP_008471489.1|	16 kDa	0.12	9.3829	9.9577	8.1235	9.8958	11.671	14.356	9.1547	11.9743	0.764531
PREDICTED: suppressor protein SRP40-like [Diaphorina citri]	gi|662218115|ref|XP_008483070.1| (+1)	50 kDa	0.12	27.106	27.881	36.556	34.635	39.874	36.916	30.5143	37.1417	0.821566
PREDICTED: muscle M-line assembly protein unc-89-like [Diaphorina citri]	gi|662198625|ref|XP_008472442.1|	115 kDa	0.12	17.723	17.924	22.34	25.729	22.369	21.534	19.329	23.2107	0.832764
PREDICTED: cytoplasmic aconitate hydratase-like [Diaphorina citri]	gi|662186277|ref|XP_008481356.1|	108 kDa	0.12	25.021	25.89	30.463	31.667	30.149	39.992	27.1247	33.936	0.799289
PREDICTED: carboxypeptidase E-like [Diaphorina citri]	gi|662201936|ref|XP_008474240.1|	43 kDa	0.12	18.766	19.915	20.309	14.844	13.616	19.483	19.6633	15.981	1.23042
PREDICTED: LOW QUALITY PROTEIN: GTP-binding nuclear protein Ran-like [Diaphorina citri]	gi|662220264|ref|XP_008484259.1|	24 kDa	0.12	12.511	18.92	14.216	17.812	21.396	19.483	15.2157	19.5637	0.777751
Cluster of PREDICTED: LOW QUALITY PROTEIN: neural-cadherin-like, partial [Diaphorina citri] (gi|662199833|ref|XP_008473098.1|)	gi|662199833|ref|XP_008473098.1|	198 kDa	0.12	1.0425	0	1.0154	0	0	0	0.685967	0	#DIV/0!
PREDICTED: LOW QUALITY PROTEIN: neural-cadherin-like, partial [Diaphorina citri]	gi|662199833|ref|XP_008473098.1|	198 kDa	0.12	1.0425	0	1.0154	0	0	0	0.685967	0	#DIV/0!
Cluster of PREDICTED: titin-like [Diaphorina citri] (gi|662194493|ref|XP_008470198.1|)	gi|662194493|ref|XP_008470198.1|	197 kDa	0.12	2.0851	2.9873	1.0154	8.9062	2.9176	5.1272	2.02927	5.65033	0.359141
PREDICTED: titin-like [Diaphorina citri]	gi|662194493|ref|XP_008470198.1|	197 kDa	0.12	2.0851	2.9873	1.0154	8.9062	2.9176	5.1272	2.02927	5.65033	0.359141
PREDICTED: coiled-coil domain-containing protein 6 [Diaphorina citri]	gi|662204935|ref|XP_008475861.1|	46 kDa	0.12	25.021	18.92	24.371	20.781	15.561	17.432	22.7707	17.9247	1.27035
PREDICTED: proteasomal ubiquitin receptor ADRM1 [Diaphorina citri]	gi|662194722|ref|XP_008470321.1|	30 kDa	0.12	7.2978	9.9577	8.1235	13.854	8.7529	13.331	8.45967	11.9793	0.70619
Cluster of ATP-dependent protease ATP-binding subunit [Candidatus Profftella armatura] (gi|527122332|gb|AGS06857.1|)	gi|527122332|gb|AGS06857.1| [5]	50 kDa	0.12	26.064	32.86	17.262	11.875	17.506	17.432	25.3953	15.6043	1.62745
ATP-dependent protease ATP-binding subunit [Candidatus Profftella armatura]	gi|527122332|gb|AGS06857.1| (+4)	50 kDa	0.12	26.064	32.86	17.262	11.875	17.506	17.432	25.3953	15.6043	1.62745
PREDICTED: striatin-like [Diaphorina citri]	gi|662198809|ref|XP_008472543.1|	37 kDa	0.12	0	0	0	0	0.97254	1.0254	0	0.66598	0
gi|662216678|ref|XP_008482284.1|-DECOY	gi|662216678|ref|XP_008482284.1|-DECOY	?	0.12	3.1276	0.99577	2.0309	0.98958	0.97254	0	2.05142	0.65404	3.13654
PREDICTED: protein PRY1-like [Diaphorina citri]	gi|662216960|ref|XP_008482440.1|	36 kDa	0.12	17.723	10.953	24.371	30.677	23.341	25.636	17.6823	26.5513	0.665968
Cluster of PREDICTED: 3-hydroxyisobutyrate dehydrogenase, mitochondrial-like [Diaphorina citri] (gi|662201210|ref|XP_008473851.1|)	gi|662201210|ref|XP_008473851.1| [2]	27 kDa	0.12	11.468	10.953	13.201	8.9062	9.7254	11.28	11.874	9.97053	1.19091
PREDICTED: LOW QUALITY PROTEIN: dynamin-like 120 kDa protein, mitochondrial, partial [Diaphorina citri]	gi|662191850|ref|XP_008468756.1|	31 kDa	0.12	13.553	17.924	11.17	10.885	9.7254	10.254	14.2157	10.2881	1.38175
Cluster of PREDICTED: uncharacterized protein LOC103523972, partial [Diaphorina citri] (gi|662225595|ref|XP_008487203.1|)	gi|662225595|ref|XP_008487203.1|	142 kDa	0.12	1.0425	0	0	0.98958	0.97254	2.0509	0.3475	1.33767	0.259779
PREDICTED: uncharacterized protein LOC103523972, partial [Diaphorina citri]	gi|662225595|ref|XP_008487203.1|	142 kDa	0.12	1.0425	0	0	0.98958	0.97254	2.0509	0.3475	1.33767	0.259779
PREDICTED: cell division control protein 6 homolog [Diaphorina citri]	gi|662200021|ref|XP_008473201.1|	97 kDa	0.12	0	0.99577	1.0154	0	0	0	0.67039	0	#DIV/0!
PREDICTED: uncharacterized protein LOC103510509 [Diaphorina citri]	gi|662200395|ref|XP_008473405.1|	153 kDa	0.12	0	0	0	0.98958	0.97254	0	0	0.65404	0
Cluster of PREDICTED: ATP-dependent RNA helicase DED1-like [Diaphorina citri] (gi|662216532|ref|XP_008482202.1|)	gi|662216532|ref|XP_008482202.1| [4]	51 kDa	0.12	3.1276	0.99577	2.0309	0.98958	0.97254	0	2.05142	0.65404	3.13654
PREDICTED: ATP-dependent RNA helicase DED1-like [Diaphorina citri]	gi|662216532|ref|XP_008482202.1|	51 kDa	0.12	3.1276	0.99577	2.0309	0.98958	0.97254	0	2.05142	0.65404	3.13654
ATP-dependent RNA helicase [Candidatus Profftella armatura]	gi|527122460|gb|AGS06985.1| (+2)	51 kDa	0.12	3.1276	0.99577	2.0309	0.98958	0.97254	0	2.05142	0.65404	3.13654
PREDICTED: trichohyalin-like [Diaphorina citri]	gi|662214513|ref|XP_008481091.1|	54 kDa	0.12	3.1276	1.9915	4.0618	5.9375	3.8902	9.2289	3.0603	6.3522	0.48177
PREDICTED: phosphoglycolate phosphatase-like [Diaphorina citri]	gi|662183858|ref|XP_008468761.1|	34 kDa	0.12	15.638	13.941	14.216	10.885	9.7254	14.356	14.5983	11.6555	1.25249
PREDICTED: cytochrome P450 2J3-like, partial [Diaphorina citri]	gi|662224483|ref|XP_008486586.1|	35 kDa	0.12	12.511	11.949	19.293	23.75	25.286	16.407	14.5843	21.8143	0.668567
PREDICTED: CLIP-associating protein 1-like, partial [Diaphorina citri]	gi|662218217|ref|XP_008483125.1|	124 kDa	0.12	0	0	0	1.9792	0	2.0509	0	1.34337	0
PREDICTED: nuclear export mediator factor NEMF homolog [Diaphorina citri]	gi|662208449|ref|XP_008477776.1|	93 kDa	0.12	2.0851	0.99577	2.0309	3.9583	2.9176	2.0509	1.70392	2.9756	0.572632
PREDICTED: acetyl-CoA acetyltransferase, cytosolic-like [Diaphorina citri]	gi|662210022|ref|XP_008478634.1|	42 kDa	0.12	18.766	16.928	22.34	16.823	14.588	16.407	19.3447	15.9393	1.21364
PREDICTED: replication protein A 70 kDa DNA-binding subunit-like [Diaphorina citri]	gi|662187342|ref|XP_008486600.1|	77 kDa	0.12	0	0	0	0	3.8902	5.1272	0	3.0058	0
GTP-binding elongation factor [Candidatus Profftella armatura]	gi|527122367|gb|AGS06892.1| (+2)	70 kDa	0.12	0	0	0	0	0.97254	1.0254	0	0.66598	0
Cluster of PREDICTED: mitochondrial import inner membrane translocase subunit Tim8-like [Diaphorina citri] (gi|662222706|ref|XP_008485612.1|)	gi|662222706|ref|XP_008485612.1|	11 kDa	0.12	10.425	9.9577	8.1235	5.9375	8.7529	3.0763	9.50207	5.92223	1.60447
PREDICTED: mitochondrial import inner membrane translocase subunit Tim8-like [Diaphorina citri]	gi|662222706|ref|XP_008485612.1|	11 kDa	0.12	10.425	9.9577	8.1235	5.9375	8.7529	3.0763	9.50207	5.92223	1.60447
PREDICTED: protein enhancer of sevenless 2B [Diaphorina citri]	gi|662184536|ref|XP_008472352.1|	28 kDa	0.12	15.638	12.945	14.216	5.9375	11.671	12.305	14.2663	9.97117	1.43076
PREDICTED: eukaryotic translation initiation factor 2 subunit 1-like [Diaphorina citri]	gi|662206577|ref|XP_008476753.1|	20 kDa	0.12	15.638	14.936	17.262	8.9062	13.616	14.356	15.9453	12.2927	1.29713
Cluster of putative ribosomal protein L27Ae [Diaphorina citri] (gi|110671480|gb|ABG81991.1|)	gi|110671480|gb|ABG81991.1|	17 kDa	0.12	10.425	13.941	15.232	6.9271	6.8078	12.305	13.1993	8.67997	1.52067
putative ribosomal protein L27Ae [Diaphorina citri]	gi|110671480|gb|ABG81991.1|	17 kDa	0.12	10.425	13.941	15.232	6.9271	6.8078	12.305	13.1993	8.67997	1.52067
Cluster of PREDICTED: large proline-rich protein BAG6 [Diaphorina citri] (gi|662197970|ref|XP_008472088.1|)	gi|662197970|ref|XP_008472088.1|	103 kDa	0.12	3.1276	0.99577	5.0772	0.98958	0	1.0254	3.06686	0.67166	4.56609
PREDICTED: large proline-rich protein BAG6 [Diaphorina citri]	gi|662197970|ref|XP_008472088.1|	103 kDa	0.12	3.1276	0.99577	5.0772	0.98958	0	1.0254	3.06686	0.67166	4.56609
PREDICTED: protein arginine N-methyltransferase 1-like [Diaphorina citri]	gi|662183695|ref|XP_008467894.1|	41 kDa	0.12	8.3403	7.9661	6.0926	7.9167	15.561	19.483	7.46633	14.3202	0.521383
Cluster of PREDICTED: GTPase-activating protein-like [Diaphorina citri] (gi|662204181|ref|XP_008475458.1|)	gi|662204181|ref|XP_008475458.1|	84 kDa	0.12	2.0851	0	2.0309	0	0	0	1.372	0	#DIV/0!
PREDICTED: GTPase-activating protein-like [Diaphorina citri]	gi|662204181|ref|XP_008475458.1|	84 kDa	0.12	2.0851	0	2.0309	0	0	0	1.372	0	#DIV/0!
PREDICTED: uncharacterized protein LOC103518729 [Diaphorina citri]	gi|662216225|ref|XP_008482034.1|	88 kDa	0.12	1.0425	0	1.0154	0	0	0	0.685967	0	#DIV/0!
PREDICTED: vegetative cell wall protein gp1-like, partial [Diaphorina citri]	gi|662214942|ref|XP_008481326.1|	42 kDa	0.12	2.0851	0.99577	2.0309	0.98958	0.97254	1.0254	1.70392	0.99584	1.71104
F0F1 ATP synthase subunit alpha [Wolbachia endosymbiont of Diaphorina citri]	gi|516101923|ref|WP_017532503.1|	56 kDa	0.12	1.0425	0	1.0154	0	0	0	0.685967	0	#DIV/0!
Cluster of translation elongation factor Tu [Candidatus Liberibacter asiaticus str. psy62] (gi|254780150)	gi|254780150 [4]	43 kDa	0.12	3.1276	1.9915	2.0309	2.9687	3.8902	3.0763	2.38333	3.31173	0.719663
translation elongation factor Tu [Candidatus Liberibacter asiaticus str. psy62]	gi|254780150 (+3)	43 kDa	0.12	3.1276	1.9915	2.0309	2.9687	3.8902	3.0763	2.38333	3.31173	0.719663
PREDICTED: disks large homolog 1-like, partial [Diaphorina citri]	gi|662220086|ref|XP_008484158.1|	21 kDa	0.12	7.2978	5.9746	6.0926	4.9479	0.97254	5.1272	6.455	3.68255	1.75286
PREDICTED: actin-related protein 2/3 complex subunit 1A-like, partial [Diaphorina citri]	gi|662222577|ref|XP_008485539.1|	18 kDa	0.12	11.468	8.9619	15.232	7.9167	6.8078	9.2289	11.8873	7.98447	1.4888
PREDICTED: aspartate--tRNA ligase, mitochondrial [Diaphorina citri]	gi|662201272|ref|XP_008473885.1|	70 kDa	0.12	2.0851	1.9915	4.0618	1.9792	0.97254	0	2.7128	0.983913	2.75715
PREDICTED: mitochondrial fission 1 protein isoform X1 [Diaphorina citri]	gi|662211299|ref|XP_008479330.1| (+1)	18 kDa	0.12	0	0	0	0	0.97254	1.0254	0	0.66598	0
PREDICTED: uncharacterized protein LOC103516847 [Diaphorina citri]	gi|662212621|ref|XP_008480056.1|	17 kDa	0.12	3.1276	4.9788	7.1081	1.9792	3.8902	1.0254	5.0715	2.29827	2.20666
PREDICTED: syntaxin-12-like [Diaphorina citri]	gi|662209198|ref|XP_008478188.1|	32 kDa	0.12	1.0425	0	1.0154	0	0	0	0.685967	0	#DIV/0!
PREDICTED: probable 26S proteasome non-ATPase regulatory subunit 3 [Diaphorina citri]	gi|662200005|ref|XP_008473192.1|	44 kDa	0.12	0	0	1.0154	0.98958	4.8627	9.2289	0.338467	5.02706	0.0673289
PREDICTED: superoxide dismutase [Cu-Zn]-like [Diaphorina citri]	gi|662193916|ref|XP_008469885.1|	31 kDa	0.12	6.2553	5.9746	12.185	3.9583	4.8627	3.0763	8.1383	3.96577	2.05214
PREDICTED: serine/threonine-protein phosphatase 2A 56 kDa regulatory subunit delta isoform-like [Diaphorina citri]	gi|662183705|ref|XP_008467941.1|	63 kDa	0.12	0	0	0	1.9792	1.9451	0	0	1.3081	0
PREDICTED: lachesin-like [Diaphorina citri]	gi|662188085|ref|XP_008487700.1|	37 kDa	0.12	1.0425	1.9915	3.0463	5.9375	2.9176	10.254	2.02677	6.3697	0.318189
Cluster of PREDICTED: uncharacterized protein LOC103515172 [Diaphorina citri] (gi|662209439|ref|XP_008478321.1|)	gi|662209439|ref|XP_008478321.1|	43 kDa	0.12	1.0425	0.99577	0	0	0	0	0.679423	0	#DIV/0!
PREDICTED: uncharacterized protein LOC103515172 [Diaphorina citri]	gi|662209439|ref|XP_008478321.1|	43 kDa	0.12	1.0425	0.99577	0	0	0	0	0.679423	0	#DIV/0!
PREDICTED: protein DDI1 homolog 1-like [Diaphorina citri]	gi|662194062|ref|XP_008469964.1|	33 kDa	0.12	0	0	0	0	1.9451	2.0509	0	1.332	0
PREDICTED: BAG family molecular chaperone regulator 2 [Diaphorina citri]	gi|662191795|ref|XP_008468726.1| (+1)	22 kDa	0.12	3.1276	0.99577	2.0309	0	0.97254	1.0254	2.05142	0.66598	3.08031
Cluster of PREDICTED: uncharacterized protein LOC103509021 [Diaphorina citri] (gi|662197508|ref|XP_008471836.1|)	gi|662197508|ref|XP_008471836.1|	30 kDa	0.12	11.468	5.9746	5.0772	21.771	20.423	8.2035	7.5066	16.7992	0.446844
PREDICTED: uncharacterized protein LOC103509021 [Diaphorina citri]	gi|662197508|ref|XP_008471836.1|	30 kDa	0.12	11.468	5.9746	5.0772	21.771	20.423	8.2035	7.5066	16.7992	0.446844
PREDICTED: abhydrolase domain-containing protein 4 [Diaphorina citri]	gi|662191584|ref|XP_008468613.1|	36 kDa	0.12	3.1276	1.9915	2.0309	0	0.97254	2.0509	2.38333	1.00781	2.36486
PREDICTED: leucine-rich PPR motif-containing protein, mitochondrial-like, partial [Diaphorina citri]	gi|662224534|ref|XP_008486614.1|	11 kDa	0.12	0	0	0	1.9792	5.8353	1.0254	0	2.94663	0
PREDICTED: G protein alpha q subunit-like [Diaphorina citri]	gi|662212128|ref|XP_008479779.1|	33 kDa	0.12	0	0.99577	0	0.98958	0.97254	1.0254	0.331923	0.99584	0.33331
PREDICTED: STE20-like serine/threonine-protein kinase, partial [Diaphorina citri]	gi|662196732|ref|XP_008471410.1|	57 kDa	0.12	1.0425	0.99577	0	0	0	0	0.679423	0	#DIV/0!
PREDICTED: uncharacterized protein LOC103506504 [Diaphorina citri]	gi|662192510|ref|XP_008469114.1|	60 kDa	0.12	2.0851	0	2.0309	0	0	0	1.372	0	#DIV/0!
gi|662196498|ref|XP_008471283.1|-DECOY	gi|662196498|ref|XP_008471283.1|-DECOY	?	0.12	2.0851	1.9915	0	0	0	0	1.35887	0	#DIV/0!
PREDICTED: titin-like [Diaphorina citri]	gi|662194487|ref|XP_008470194.1|	67 kDa	0.12	0	0	0	0.98958	0	1.0254	0	0.67166	0
PREDICTED: succinate dehydrogenase cytochrome b560 subunit, mitochondrial-like [Diaphorina citri]	gi|662193912|ref|XP_008469883.1|	12 kDa	0.12	5.2127	2.9873	5.0772	2.9687	2.9176	3.0763	4.42573	2.98753	1.4814
PREDICTED: acylglycerol kinase, mitochondrial [Diaphorina citri]	gi|662203675|ref|XP_008475183.1|	41 kDa	0.12	3.1276	1.9915	3.0463	3.9583	3.8902	3.0763	2.7218	3.6416	0.747419
Cluster of PREDICTED: uncharacterized protein LOC103520889 isoform X3 [Diaphorina citri] (gi|662186857|ref|XP_008484227.1|)	gi|662186857|ref|XP_008484227.1|	33 kDa	0.12	3.1276	4.9788	3.0463	1.9792	2.9176	0	3.71757	1.63227	2.27755
PREDICTED: uncharacterized protein LOC103520889 isoform X3 [Diaphorina citri]	gi|662186857|ref|XP_008484227.1|	33 kDa	0.12	3.1276	4.9788	3.0463	1.9792	2.9176	0	3.71757	1.63227	2.27755
PREDICTED: uncharacterized protein LOC103510988 [Diaphorina citri]	gi|662201339|ref|XP_008473918.1|	31 kDa	0.12	3.1276	0.99577	2.0309	0	0.97254	1.0254	2.05142	0.66598	3.08031
PREDICTED: phosphoribosyl pyrophosphate synthase-associated protein 1-like [Diaphorina citri]	gi|662190046|ref|XP_008467769.1|	26 kDa	0.12	0	0.99577	1.0154	2.9687	0.97254	2.0509	0.67039	1.99738	0.335635
PREDICTED: 28S ribosomal protein S22, mitochondrial [Diaphorina citri]	gi|662185507|ref|XP_008477443.1|	38 kDa	0.12	1.0425	0	1.0154	0	0	0	0.685967	0	#DIV/0!
PREDICTED: protein PBDC1 [Diaphorina citri]	gi|662198039|ref|XP_008472125.1|	19 kDa	0.12	0	0	0	0.98958	0	1.0254	0	0.67166	0
PREDICTED: uncharacterized protein LOC103523241, partial [Diaphorina citri]	gi|662224373|ref|XP_008486524.1|	20 kDa	0.12	0	0.99577	1.0154	0.98958	3.8902	6.1526	0.67039	3.67746	0.182297
PREDICTED: serine/threonine-protein phosphatase 4 regulatory subunit 1-like [Diaphorina citri]	gi|662188439|ref|XP_008487894.1|	50 kDa	0.12	1.0425	1.9915	1.0154	1.9792	1.9451	2.0509	1.3498	1.99173	0.677701
Cluster of PREDICTED: ATPase inhibitor mai-2, mitochondrial-like [Diaphorina citri] (gi|662198510|ref|XP_008472380.1|)	gi|662198510|ref|XP_008472380.1|	12 kDa	0.12	0	0.99577	1.0154	0	0	0	0.67039	0	#DIV/0!
PREDICTED: uncharacterized protein LOC103515322 [Diaphorina citri]	gi|662209743|ref|XP_008478484.1|	22 kDa	0.12	0	0	0	0.98958	0.97254	0	0	0.65404	0
PREDICTED: signal recognition particle 14 kDa protein [Diaphorina citri]	gi|662204116|ref|XP_008475422.1|	7 kDa	0.12	0	0	0	1.9792	0	2.0509	0	1.34337	0
PREDICTED: ABC transporter F family member 4-like [Diaphorina citri]	gi|662194163|ref|XP_008470018.1|	46 kDa	0.12	0	0	0	1.9792	1.9451	0	0	1.3081	0
Cluster of PREDICTED: uncharacterized protein LOC103525042 [Diaphorina citri] (gi|662189205|ref|XP_008488312.1|)	gi|662189205|ref|XP_008488312.1| [2]	204 kDa	0.13	157.42	179.24	176.69	192.97	196.45	176.38	171.117	188.6	0.907299
PREDICTED: uncharacterized protein LOC103525042 [Diaphorina citri]	gi|662189205|ref|XP_008488312.1|	204 kDa	0.13	157.42	179.24	176.69	192.97	195.48	176.38	171.117	188.277	0.908858
PREDICTED: heat shock 70 kDa protein F, mitochondrial-like isoform X1 [Diaphorina citri]	gi|662219143|ref|XP_008483637.1|	66 kDa	0.13	358.63	329.6	307.68	280.05	284.96	320.96	331.97	295.323	1.12409
PREDICTED: twitchin-like, partial [Diaphorina citri]	gi|662204670|ref|XP_008475717.1|	102 kDa	0.13	147	160.32	176.69	173.18	178.95	185.6	161.337	179.243	0.900099
Cluster of PREDICTED: LOW QUALITY PROTEIN: ubiquitin carboxyl-terminal hydrolase 5-like [Diaphorina citri] (gi|662192436|ref|XP_008469074.1|)	gi|662192436|ref|XP_008469074.1|	104 kDa	0.13	80.276	73.687	87.328	89.062	102.12	86.137	80.4303	92.4397	0.870085
PREDICTED: LOW QUALITY PROTEIN: ubiquitin carboxyl-terminal hydrolase 5-like [Diaphorina citri]	gi|662192436|ref|XP_008469074.1|	104 kDa	0.13	80.276	73.687	87.328	89.062	102.12	86.137	80.4303	92.4397	0.870085
PREDICTED: LOW QUALITY PROTEIN: uncharacterized protein LOC103511713 [Diaphorina citri]	gi|662202728|ref|XP_008474671.1|	67 kDa	0.13	101.13	132.44	95.451	132.6	132.27	130.23	109.674	131.7	0.832754
PREDICTED: DE-cadherin-like, partial [Diaphorina citri]	gi|662203271|ref|XP_008474965.1|	13 kDa	0.13	14.596	12.945	14.216	0	8.7529	12.305	13.919	7.0193	1.98296
PREDICTED: fatty acid synthase-like, partial [Diaphorina citri]	gi|662220035|ref|XP_008484130.1|	56 kDa	0.13	96.956	118.5	104.59	114.79	125.46	119.98	106.682	120.077	0.888449
PREDICTED: paxillin isoform X4 [Diaphorina citri]	gi|662194094|ref|XP_008469979.1|	34 kDa	0.13	65.68	72.691	67.019	67.292	56.408	50.246	68.4633	57.982	1.18077
PREDICTED: prisilkin-39-like isoform X1 [Diaphorina citri]	gi|662185612|ref|XP_008477982.1| (+2)	31 kDa	0.13	54.212	45.805	42.648	59.375	78.776	53.323	47.555	63.8247	0.745088
Cluster of PREDICTED: prolyl endopeptidase-like [Diaphorina citri] (gi|662208659|ref|XP_008477891.1|)	gi|662208659|ref|XP_008477891.1| [2]	74 kDa	0.13	28.149	39.831	36.556	36.615	49.6	49.221	34.8453	45.1453	0.771848
PREDICTED: LOW QUALITY PROTEIN: fatty acid synthase [Diaphorina citri]	gi|662196537|ref|XP_008471304.1|	268 kDa	0.13	1.0425	3.9831	5.0772	17.812	7.7804	6.1526	3.3676	10.5817	0.318249
Cluster of PREDICTED: gamma-interferon-inducible lysosomal thiol reductase-like [Diaphorina citri] (gi|662192745|ref|XP_008469244.1|)	gi|662192745|ref|XP_008469244.1| [2]	24 kDa	0.13	37.532	48.793	43.664	49.479	49.6	49.221	43.3297	49.4333	0.876527
PREDICTED: gamma-interferon-inducible lysosomal thiol reductase-like [Diaphorina citri]	gi|662192745|ref|XP_008469244.1|	24 kDa	0.13	37.532	48.793	43.664	49.479	49.6	49.221	43.3297	49.4333	0.876527
PREDICTED: probable delta-1-pyrroline-5-carboxylate synthase, partial [Diaphorina citri]	gi|662218082|ref|XP_008483053.1|	24 kDa	0.13	46.914	40.826	52.803	37.604	43.764	32.814	46.8477	38.0607	1.23087
PREDICTED: LOW QUALITY PROTEIN: vacuolar protein sorting-associated protein 13D-like [Diaphorina citri]	gi|662196951|ref|XP_008471530.1|	379 kDa	0.13	1.0425	1.9915	0	3.9583	1.9451	2.0509	1.01133	2.65143	0.381429
PREDICTED: glutathione S-transferase omega-1-like [Diaphorina citri]	gi|662217899|ref|XP_008482953.1|	22 kDa	0.13	43.787	56.759	52.803	42.552	40.847	46.145	51.1163	43.1813	1.18376
Cluster of PREDICTED: 26S proteasome non-ATPase regulatory subunit 4 [Diaphorina citri] (gi|662183713|ref|XP_008467977.1|)	gi|662183713|ref|XP_008467977.1| [2]	30 kDa	0.13	45.872	43.814	43.664	32.656	25.286	44.094	44.45	34.012	1.30689
PREDICTED: 26S proteasome non-ATPase regulatory subunit 4 [Diaphorina citri]	gi|662183713|ref|XP_008467977.1|	30 kDa	0.13	45.872	43.814	43.664	32.656	25.286	44.094	44.45	34.012	1.30689
30S ribosomal protein S7 [Candidatus Profftella armatura]	gi|527122198|gb|AGS06723.1| (+2)	18 kDa	0.13	12.511	15.932	16.247	12.865	0	9.2289	14.8967	7.36463	2.02273
PREDICTED: tubulin alpha-1 chain-like [Diaphorina citri]	gi|662206772|ref|XP_008476859.1|	43 kDa	0.13	200.17	226.04	223.4	206.82	198.4	188.68	216.537	197.967	1.0938
Cluster of PREDICTED: protein-L-isoaspartate(D-aspartate) O-methyltransferase-like isoform X5 [Diaphorina citri] (gi|662191454|ref|XP_008468541.1|)	gi|662191454|ref|XP_008468541.1| [3]	26 kDa	0.13	27.106	28.877	25.386	22.76	22.369	26.661	27.123	23.93	1.13343
PREDICTED: protein-L-isoaspartate(D-aspartate) O-methyltransferase-like isoform X5 [Diaphorina citri]	gi|662191454|ref|XP_008468541.1|	26 kDa	0.13	27.106	28.877	25.386	22.76	22.369	26.661	27.123	23.93	1.13343
PREDICTED: uncharacterized protein LOC103505414 [Diaphorina citri]	gi|662190402|ref|XP_008467965.1|	29 kDa	0.13	18.766	12.945	9.139	8.9062	4.8627	9.2289	13.6167	7.66593	1.77626
nad-dependent glutamate dehydrogenase [Wolbachia endosymbiont of Diaphorina citri]	gi|516101083|ref|WP_017531663.1|	178 kDa	0.13	0	2.9873	2.0309	0	0	0	1.67273	0	#DIV/0!
PREDICTED: uncharacterized protein LOC103522268, partial [Diaphorina citri]	gi|662222677|ref|XP_008485596.1|	26 kDa	0.13	10.425	7.9661	9.139	9.8958	17.506	13.331	9.1767	13.5776	0.675871
Cluster of PREDICTED: 26S proteasome non-ATPase regulatory subunit 14-like [Diaphorina citri] (gi|662191003|ref|XP_008468295.1|)	gi|662191003|ref|XP_008468295.1|	19 kDa	0.13	33.361	20.911	20.309	11.875	21.396	10.254	24.8603	14.5083	1.71352
PREDICTED: 26S proteasome non-ATPase regulatory subunit 14-like [Diaphorina citri]	gi|662191003|ref|XP_008468295.1|	19 kDa	0.13	33.361	20.911	20.309	11.875	21.396	10.254	24.8603	14.5083	1.71352
Cluster of PREDICTED: protein lethal(2)essential for life-like [Diaphorina citri] (gi|662224851|ref|XP_008486790.1|)	gi|662224851|ref|XP_008486790.1|	18 kDa	0.13	28.149	33.856	24.371	33.646	36.957	32.814	28.792	34.4723	0.835221
PREDICTED: protein lethal(2)essential for life-like [Diaphorina citri]	gi|662224851|ref|XP_008486790.1|	18 kDa	0.13	28.149	33.856	24.371	33.646	36.957	32.814	28.792	34.4723	0.835221
PREDICTED: aldehyde dehydrogenase, mitochondrial-like [Diaphorina citri]	gi|662207712|ref|XP_008477372.1|	73 kDa	0.13	38.574	29.873	24.371	23.75	19.451	24.611	30.9393	22.604	1.36875
PREDICTED: hybrid signal transduction histidine kinase L-like isoform X1 [Diaphorina citri]	gi|662217496|ref|XP_008482730.1| (+1)	16 kDa	0.13	13.553	22.903	19.293	25.729	26.259	21.534	18.583	24.5073	0.758263
Cluster of PREDICTED: sialidase-like [Diaphorina citri] (gi|662190633|ref|XP_008468091.1|)	gi|662190633|ref|XP_008468091.1|	47 kDa	0.13	30.234	28.877	25.386	38.594	33.066	29.738	28.1657	33.7993	0.83332
PREDICTED: sialidase-like [Diaphorina citri]	gi|662190633|ref|XP_008468091.1|	47 kDa	0.13	30.234	28.877	25.386	38.594	33.066	29.738	28.1657	33.7993	0.83332
PREDICTED: cAMP-dependent protein kinase catalytic subunit [Diaphorina citri]	gi|662186154|ref|XP_008480723.1|	41 kDa	0.13	21.893	22.903	19.293	22.76	29.176	24.611	21.363	25.5157	0.83725
Cluster of PREDICTED: ataxin-2 homolog [Diaphorina citri] (gi|662199053|ref|XP_008472674.1|)	gi|662199053|ref|XP_008472674.1|	52 kDa	0.13	0	0	0	1.9792	2.9176	0	0	1.63227	0
PREDICTED: ataxin-2 homolog [Diaphorina citri]	gi|662199053|ref|XP_008472674.1|	52 kDa	0.13	0	0	0	1.9792	2.9176	0	0	1.63227	0
Cluster of PREDICTED: UDP-glucose:glycoprotein glucosyltransferase-like [Diaphorina citri] (gi|662205157|ref|XP_008475978.1|)	gi|662205157|ref|XP_008475978.1| [2]	133 kDa	0.13	4.1702	9.9577	10.154	9.8958	15.561	22.56	8.09397	16.0056	0.505696
PREDICTED: UDP-glucose:glycoprotein glucosyltransferase-like [Diaphorina citri]	gi|662205157|ref|XP_008475978.1|	133 kDa	0.13	3.1276	5.9746	6.0926	6.9271	8.7529	15.382	5.06493	10.354	0.489176
PREDICTED: histone H2A-like [Diaphorina citri]	gi|662194070|ref|XP_008469968.1| (+1)	14 kDa	0.13	30.234	41.822	40.618	29.687	5.8353	28.712	37.558	21.4114	1.75411
PREDICTED: AP-2 complex subunit alpha [Diaphorina citri]	gi|662211502|ref|XP_008479440.1|	71 kDa	0.13	8.3403	7.9661	10.154	16.823	22.369	9.2289	8.82013	16.1403	0.546467
Cluster of PREDICTED: cuticle protein 64-like isoform X1 [Diaphorina citri] (gi|662201624|ref|XP_008474070.1|)	gi|662201624|ref|XP_008474070.1| [2]	28 kDa	0.13	23.978	25.89	34.525	20.781	24.314	14.356	28.131	19.817	1.41954
PREDICTED: cuticle protein 64-like isoform X1 [Diaphorina citri]	gi|662201624|ref|XP_008474070.1| (+1)	28 kDa	0.13	23.978	25.89	34.525	20.781	24.314	14.356	28.131	19.817	1.41954
PREDICTED: uncharacterized protein LOC103509447, partial [Diaphorina citri]	gi|662198340|ref|XP_008472289.1|	91 kDa	0.13	0	0	0	3.9583	2.9176	0	0	2.29197	0
PREDICTED: phosphoglucomutase-2-like [Diaphorina citri]	gi|662215725|ref|XP_008481761.1|	52 kDa	0.13	2.0851	1.9915	4.0618	2.9687	6.8078	6.1526	2.7128	5.3097	0.510914
Cluster of PREDICTED: activating signal cointegrator 1 complex subunit 3-like [Diaphorina citri] (gi|662217339|ref|XP_008482646.1|)	gi|662217339|ref|XP_008482646.1|	199 kDa	0.13	0	2.9873	2.0309	0	0	0	1.67273	0	#DIV/0!
PREDICTED: activating signal cointegrator 1 complex subunit 3-like [Diaphorina citri]	gi|662217339|ref|XP_008482646.1|	199 kDa	0.13	0	2.9873	2.0309	0	0	0	1.67273	0	#DIV/0!
PREDICTED: uncharacterized protein LOC103524634 [Diaphorina citri]	gi|662183519|ref|XP_008487889.1|	65 kDa	0.13	6.2553	3.9831	2.0309	1.9792	0.97254	2.0509	4.08977	1.66755	2.45257
Cluster of PREDICTED: ATP-dependent (S)-NAD(P)H-hydrate dehydratase-like [Diaphorina citri] (gi|662216032|ref|XP_008481928.1|)	gi|662216032|ref|XP_008481928.1| [2]	37 kDa	0.13	8.3403	9.9577	15.232	8.9062	5.8353	5.1272	11.1767	6.6229	1.68758
PREDICTED: ATP-dependent (S)-NAD(P)H-hydrate dehydratase-like [Diaphorina citri]	gi|662216032|ref|XP_008481928.1|	37 kDa	0.13	8.3403	9.9577	15.232	8.9062	5.8353	5.1272	11.1767	6.6229	1.68758
Cluster of PREDICTED: LOW QUALITY PROTEIN: 26S proteasome non-ATPase regulatory subunit 1-like, partial [Diaphorina citri] (gi|662207101|ref|XP_008477036.1|)	gi|662207101|ref|XP_008477036.1| [2]	60 kDa	0.13	6.2553	7.9661	10.154	10.885	16.533	10.254	8.12513	12.5573	0.647043
PREDICTED: LOW QUALITY PROTEIN: 26S proteasome non-ATPase regulatory subunit 1-like, partial [Diaphorina citri]	gi|662207101|ref|XP_008477036.1|	60 kDa	0.13	6.2553	7.9661	10.154	10.885	16.533	10.254	8.12513	12.5573	0.647043
PREDICTED: MATH and LRR domain-containing protein PFE0570w-like [Diaphorina citri]	gi|662218023|ref|XP_008483021.1|	77 kDa	0.13	1.0425	0.99577	1.0154	3.9583	2.9176	1.0254	1.01789	2.63377	0.386477
PREDICTED: uncharacterized protein LOC103515043 [Diaphorina citri]	gi|662209186|ref|XP_008478180.1|	79 kDa	0.13	10.425	8.9619	11.17	10.885	14.588	12.305	10.1856	12.5927	0.808854
PREDICTED: uncharacterized protein LOC103504842 [Diaphorina citri]	gi|662189287|ref|XP_008467363.1|	14 kDa	0.13	5.2127	3.9831	8.1235	10.885	6.8078	9.2289	5.7731	8.9739	0.643321
Cluster of PREDICTED: vacuolar protein sorting-associated protein 4B-like, partial [Diaphorina citri] (gi|662204020|ref|XP_008475371.1|)	gi|662204020|ref|XP_008475371.1|	12 kDa	0.13	14.596	15.932	13.201	12.865	13.616	12.305	14.5763	12.9287	1.12744
PREDICTED: vacuolar protein sorting-associated protein 4B-like, partial [Diaphorina citri]	gi|662204020|ref|XP_008475371.1|	12 kDa	0.13	14.596	15.932	13.201	12.865	13.616	12.305	14.5763	12.9287	1.12744
PREDICTED: retinol dehydrogenase 12-like isoform X1 [Diaphorina citri]	gi|662209320|ref|XP_008478256.1|	39 kDa	0.13	2.0851	2.9873	0	0	0	0	1.6908	0	#DIV/0!
Cluster of PREDICTED: uncharacterized protein LOC103521822 [Diaphorina citri] (gi|662221871|ref|XP_008485152.1|)	gi|662221871|ref|XP_008485152.1|	38 kDa	0.13	1.0425	0.99577	1.0154	2.9687	0.97254	3.0763	1.01789	2.33918	0.435148
PREDICTED: uncharacterized protein LOC103521822 [Diaphorina citri]	gi|662221871|ref|XP_008485152.1|	38 kDa	0.13	1.0425	0.99577	1.0154	2.9687	0.97254	3.0763	1.01789	2.33918	0.435148
Cluster of PREDICTED: quinone oxidoreductase-like [Diaphorina citri] (gi|662215693|ref|XP_008481743.1|)	gi|662215693|ref|XP_008481743.1|	21 kDa	0.13	9.3829	13.941	5.0772	12.865	14.588	16.407	9.46703	14.62	0.64754
PREDICTED: quinone oxidoreductase-like [Diaphorina citri]	gi|662215693|ref|XP_008481743.1|	21 kDa	0.13	9.3829	13.941	5.0772	12.865	14.588	16.407	9.46703	14.62	0.64754
PREDICTED: cathepsin B-like cysteine proteinase 4 [Diaphorina citri]	gi|662203171|ref|XP_008474909.1|	49 kDa	0.13	7.2978	5.9746	13.201	3.9583	1.9451	6.1526	8.82447	4.01867	2.19587
Cluster of PREDICTED: apyrase-like, partial [Diaphorina citri] (gi|662185429|ref|XP_008477058.1|)	gi|662185429|ref|XP_008477058.1|	47 kDa	0.13	5.2127	7.9661	9.139	5.9375	4.8627	2.0509	7.43927	4.2837	1.73665
PREDICTED: apyrase-like, partial [Diaphorina citri]	gi|662185429|ref|XP_008477058.1|	47 kDa	0.13	5.2127	7.9661	9.139	5.9375	4.8627	2.0509	7.43927	4.2837	1.73665
PREDICTED: ATPase family AAA domain-containing protein 1-like isoform X1 [Diaphorina citri]	gi|662192238|ref|XP_008468969.1| (+1)	18 kDa	0.13	6.2553	6.9704	5.0772	15.833	8.7529	8.2035	6.10097	10.9298	0.558196
PREDICTED: uncharacterized protein LOC103510411 [Diaphorina citri]	gi|662200178|ref|XP_008473288.1|	34 kDa	0.13	3.1276	7.9661	4.0618	0.98958	1.9451	3.0763	5.05183	2.00366	2.5213
PREDICTED: uncharacterized protein C45G9.7 [Diaphorina citri]	gi|662218799|ref|XP_008483446.1|	14 kDa	0.13	6.2553	3.9831	4.0618	2.9687	3.8902	1.0254	4.76673	2.6281	1.81376
Cluster of PREDICTED: eukaryotic translation initiation factor 6 [Diaphorina citri] (gi|662209025|ref|XP_008478095.1|)	gi|662209025|ref|XP_008478095.1|	26 kDa	0.13	9.3829	6.9704	12.185	4.9479	2.9176	8.2035	9.51277	5.35633	1.77598
PREDICTED: eukaryotic translation initiation factor 6 [Diaphorina citri]	gi|662209025|ref|XP_008478095.1|	26 kDa	0.13	9.3829	6.9704	12.185	4.9479	2.9176	8.2035	9.51277	5.35633	1.77598
PREDICTED: DNA ligase 1-like [Diaphorina citri]	gi|662207660|ref|XP_008477343.1|	36 kDa	0.13	2.0851	0	3.0463	0	0	0	1.71047	0	#DIV/0!
PREDICTED: D-2-hydroxyglutarate dehydrogenase, mitochondrial-like, partial [Diaphorina citri]	gi|662224094|ref|XP_008486368.1|	13 kDa	0.13	5.2127	3.9831	5.0772	5.9375	5.8353	5.1272	4.75767	5.63333	0.844556
PREDICTED: reticulocyte binding protein 2 homolog b-like, partial [Diaphorina citri]	gi|662224546|ref|XP_008486621.1|	489 kDa	0.13	0	1.9915	3.0463	0	0	0	1.67927	0	#DIV/0!
PREDICTED: vegetative cell wall protein gp1-like [Diaphorina citri]	gi|662202710|ref|XP_008474662.1|	31 kDa	0.13	15.638	9.9577	10.154	6.9271	9.7254	7.1781	11.9166	7.94353	1.50016
PREDICTED: beta-ureidopropionase-like [Diaphorina citri]	gi|662190939|ref|XP_008468259.1|	33 kDa	0.13	3.1276	1.9915	5.0772	1.9792	1.9451	0	3.39877	1.3081	2.59825
Cluster of PREDICTED: histidine triad nucleotide-binding protein 3-like [Diaphorina citri] (gi|662220160|ref|XP_008484199.1|)	gi|662220160|ref|XP_008484199.1|	23 kDa	0.13	0	1.9915	3.0463	0	0	0	1.67927	0	#DIV/0!
PREDICTED: histidine triad nucleotide-binding protein 3-like [Diaphorina citri]	gi|662220160|ref|XP_008484199.1|	23 kDa	0.13	0	1.9915	3.0463	0	0	0	1.67927	0	#DIV/0!
Cluster of PREDICTED: probable proline--tRNA ligase, mitochondrial, partial [Diaphorina citri] (gi|662221887|ref|XP_008485160.1|)	gi|662221887|ref|XP_008485160.1|	16 kDa	0.13	2.0851	2.9873	4.0618	4.9479	3.8902	4.1018	3.04473	4.3133	0.705894
PREDICTED: probable proline--tRNA ligase, mitochondrial, partial [Diaphorina citri]	gi|662221887|ref|XP_008485160.1|	16 kDa	0.13	2.0851	2.9873	4.0618	4.9479	3.8902	4.1018	3.04473	4.3133	0.705894
gi|662187206|ref|XP_008485987.1|-DECOY	gi|662187206|ref|XP_008485987.1|-DECOY	?	0.13	2.0851	1.9915	2.0309	4.9479	3.8902	2.0509	2.03583	3.62967	0.560887
PREDICTED: fatty-acid amide hydrolase 2-A-like [Diaphorina citri]	gi|662200270|ref|XP_008473334.1|	16 kDa	0.13	2.0851	1.9915	2.0309	0.98958	1.9451	0	2.03583	0.978227	2.08115
PREDICTED: regucalcin-like, partial [Diaphorina citri]	gi|662203558|ref|XP_008475121.1|	35 kDa	0.13	3.1276	3.9831	1.0154	0	1.9451	0	2.7087	0.648367	4.17773
PREDICTED: ubiquitin carboxyl-terminal hydrolase 64E-like [Diaphorina citri]	gi|662206571|ref|XP_008476750.1|	27 kDa	0.13	3.1276	5.9746	5.0772	1.9792	0.97254	4.1018	4.72647	2.35118	2.01025
PREDICTED: fibrillin-1-like [Diaphorina citri]	gi|662205805|ref|XP_008476334.1|	24 kDa	0.13	0	0	0	1.9792	2.9176	0	0	1.63227	0
PREDICTED: uncharacterized protein LOC103524966 [Diaphorina citri]	gi|662189059|ref|XP_008488231.1|	22 kDa	0.13	0	0	0	0	2.9176	2.0509	0	1.65617	0
PREDICTED: uncharacterized protein LOC103518089 [Diaphorina citri]	gi|662215013|ref|XP_008481366.1|	31 kDa	0.13	2.0851	0	3.0463	0	0	0	1.71047	0	#DIV/0!
PREDICTED: mitochondrial enolase superfamily member 1-like isoform X1 [Diaphorina citri]	gi|662212552|ref|XP_008480017.1| (+1)	9 kDa	0.13	0	0	0	1.9792	2.9176	0	0	1.63227	0
PREDICTED: heat shock 70 kDa protein cognate 5-like isoform X2 [Diaphorina citri]	gi|662219145|ref|XP_008483638.1|	56 kDa	0.14	323.19	293.75	277.22	240.47	251.89	290.2	298.053	260.853	1.14261
PREDICTED: uncharacterized protein LOC103507470 [Diaphorina citri]	gi|662194427|ref|XP_008470163.1|	328 kDa	0.14	109.47	123.47	105.61	104.9	83.639	102.54	112.85	97.0263	1.16309
PREDICTED: collagen alpha-1(III) chain [Diaphorina citri]	gi|662213607|ref|XP_008480598.1|	138 kDa	0.14	1.0425	0.99577	3.0463	0.98958	0	0	1.69486	0.32986	5.13811
PREDICTED: malate dehydrogenase, mitochondrial-like [Diaphorina citri]	gi|662198005|ref|XP_008472108.1|	31 kDa	0.14	142.83	137.42	139.12	117.76	111.84	140.48	139.79	123.36	1.13319
Cluster of PREDICTED: NADP-dependent malic enzyme-like, partial [Diaphorina citri] (gi|662186493|ref|XP_008482419.1|)	gi|662186493|ref|XP_008482419.1|	50 kDa	0.14	92.786	105.55	95.451	94.01	86.556	88.188	97.929	89.5847	1.09314
PREDICTED: NADP-dependent malic enzyme-like, partial [Diaphorina citri]	gi|662186493|ref|XP_008482419.1|	50 kDa	0.14	92.786	105.55	95.451	94.01	86.556	88.188	97.929	89.5847	1.09314
PREDICTED: fatty acid-binding protein, muscle isoform X1 [Diaphorina citri]	gi|662187306|ref|XP_008486453.1| (+1)	15 kDa	0.14	91.744	89.619	96.467	78.177	86.556	90.239	92.61	84.9907	1.08965
PREDICTED: ATP-dependent RNA helicase dbp2-like [Diaphorina citri]	gi|662214794|ref|XP_008481244.1|	31 kDa	0.14	22.936	29.873	30.463	30.677	33.066	39.992	27.7573	34.5783	0.802738
PREDICTED: 26S proteasome non-ATPase regulatory subunit 2 [Diaphorina citri]	gi|662185069|ref|XP_008475209.1|	101 kDa	0.14	40.659	48.793	46.71	50.469	70.023	52.297	45.3873	57.5963	0.788025
putative 60S acidic ribosomal protein P2 [Diaphorina citri]	gi|110671472|gb|ABG81987.1| (+1)	12 kDa	0.14	56.297	54.767	52.803	55.417	68.078	61.526	54.6223	61.6737	0.885667
Cluster of PREDICTED: glutamine synthetase 2 cytoplasmic-like isoform X1 [Diaphorina citri] (gi|662206820|ref|XP_008476884.1|)	gi|662206820|ref|XP_008476884.1| [5]	20 kDa	0.14	57.34	59.746	55.849	49.479	55.435	55.374	57.645	53.4293	1.0789
PREDICTED: glutamine synthetase 2 cytoplasmic-like isoform X1 [Diaphorina citri]	gi|662206820|ref|XP_008476884.1| (+3)	20 kDa	0.14	57.34	59.746	55.849	49.479	55.435	55.374	57.645	53.4293	1.0789
PREDICTED: glutamine synthetase 2 cytoplasmic-like isoform X3 [Diaphorina citri]	gi|662206826|ref|XP_008476887.1|	19 kDa	0.14	57.34	59.746	55.849	49.479	55.435	55.374	57.645	53.4293	1.0789
Cluster of PREDICTED: adenylate kinase isoenzyme 1-like [Diaphorina citri] (gi|662190631|ref|XP_008468090.1|)	gi|662190631|ref|XP_008468090.1| [2]	19 kDa	0.14	77.148	70.699	67.019	66.302	58.353	67.679	71.622	64.1113	1.11715
PREDICTED: uncharacterized protein LOC103513455 [Diaphorina citri]	gi|662206119|ref|XP_008476507.1|	14 kDa	0.14	45.872	29.873	39.602	67.292	44.737	49.221	38.449	53.75	0.71533
Cluster of S-adenosylmethionine synthetase [Candidatus Profftella armatura] (gi|527122530|gb|AGS07055.1|)	gi|527122530|gb|AGS07055.1| [4]	43 kDa	0.14	75.063	51.78	55.849	50.469	48.627	42.043	60.8973	47.0463	1.29441
S-adenosylmethionine synthetase [Candidatus Profftella armatura]	gi|527122530|gb|AGS07055.1| (+2)	43 kDa	0.14	75.063	51.78	55.849	50.469	48.627	42.043	60.8973	47.0463	1.29441
PREDICTED: S-adenosylmethionine synthase-like [Diaphorina citri]	gi|662210246|ref|XP_008478754.1|	43 kDa	0.14	75.063	51.78	55.849	50.469	48.627	42.043	60.8973	47.0463	1.29441
PREDICTED: LOW QUALITY PROTEIN: structural maintenance of chromosomes protein 1A-like [Diaphorina citri]	gi|662184403|ref|XP_008471654.1|	159 kDa	0.14	8.3403	5.9746	5.0772	5.9375	1.9451	3.0763	6.46403	3.65297	1.76953
PREDICTED: uncharacterized protein LOC103522187 isoform X2 [Diaphorina citri]	gi|662222528|ref|XP_008485512.1|	15 kDa	0.14	28.149	36.843	36.556	28.698	28.204	28.712	33.8493	28.538	1.18611
Cluster of PREDICTED: uncharacterized protein LOC103524606 [Diaphorina citri] (gi|662188367|ref|XP_008487853.1|)	gi|662188367|ref|XP_008487853.1| [2]	28 kDa	0.14	21.893	24.894	25.386	23.75	16.533	18.458	24.0577	19.5803	1.22866
PREDICTED: uncharacterized protein LOC103524606 [Diaphorina citri]	gi|662188367|ref|XP_008487853.1|	28 kDa	0.14	21.893	24.894	25.386	23.75	16.533	18.458	24.0577	19.5803	1.22866
Cluster of PREDICTED: glycerophosphocholine phosphodiesterase GPCPD1-like isoform X1 [Diaphorina citri] (gi|662185014|ref|XP_008474930.1|)	gi|662185014|ref|XP_008474930.1| [3]	75 kDa	0.14	28.149	20.911	30.463	22.76	19.451	20.509	26.5077	20.9067	1.2679
PREDICTED: glycerophosphocholine phosphodiesterase GPCPD1-like isoform X1 [Diaphorina citri]	gi|662185014|ref|XP_008474930.1|	75 kDa	0.14	28.149	20.911	30.463	22.76	19.451	20.509	26.5077	20.9067	1.2679
PREDICTED: glycerophosphocholine phosphodiesterase GPCPD1-like isoform X3 [Diaphorina citri]	gi|662185018|ref|XP_008474945.1| (+1)	69 kDa	0.14	28.149	20.911	30.463	22.76	19.451	20.509	26.5077	20.9067	1.2679
PREDICTED: enoyl-CoA delta isomerase 1, mitochondrial-like [Diaphorina citri]	gi|662213812|ref|XP_008480709.1|	18 kDa	0.14	36.489	45.805	37.571	31.667	33.066	36.916	39.955	33.883	1.1792
PREDICTED: LOW QUALITY PROTEIN: ras-related protein Rab-7a [Diaphorina citri]	gi|662206445|ref|XP_008476685.1|	22 kDa	0.14	10.425	5.9746	5.0772	8.9062	11.671	11.28	7.15893	10.6191	0.674158
Cluster of PREDICTED: retinol dehydrogenase 12-like isoform X1 [Diaphorina citri] (gi|662196935|ref|XP_008471521.1|)	gi|662196935|ref|XP_008471521.1|	38 kDa	0.14	7.2978	8.9619	17.262	6.9271	3.8902	5.1272	11.1739	5.31483	2.1024
PREDICTED: retinol dehydrogenase 12-like isoform X1 [Diaphorina citri]	gi|662196935|ref|XP_008471521.1|	38 kDa	0.14	7.2978	8.9619	17.262	6.9271	3.8902	5.1272	11.1739	5.31483	2.1024
PREDICTED: remodeling and spacing factor 1-like [Diaphorina citri]	gi|662207658|ref|XP_008477342.1|	138 kDa	0.14	2.0851	0	1.0154	3.9583	1.9451	2.0509	1.0335	2.65143	0.389789
PREDICTED: uncharacterized protein LOC103506377 [Diaphorina citri]	gi|662183059|ref|XP_008469016.1|	91 kDa	0.14	14.596	15.932	13.201	6.9271	0.97254	14.356	14.5763	7.41855	1.96485
Cluster of PREDICTED: serine/threonine-protein phosphatase 2B catalytic subunit 3-like, partial [Diaphorina citri] (gi|662204325|ref|XP_008475536.1|)	gi|662204325|ref|XP_008475536.1|	36 kDa	0.14	18.766	16.928	21.324	21.771	20.423	23.585	19.006	21.9263	0.866812
PREDICTED: serine/threonine-protein phosphatase 2B catalytic subunit 3-like, partial [Diaphorina citri]	gi|662204325|ref|XP_008475536.1|	36 kDa	0.14	18.766	16.928	21.324	21.771	20.423	23.585	19.006	21.9263	0.866812
PREDICTED: cytochrome b-c1 complex subunit 8-like [Diaphorina citri]	gi|662215464|ref|XP_008481615.1| (+1)	10 kDa	0.14	1.0425	2.9873	0	3.9583	5.8353	2.0509	1.34327	3.94817	0.340225
Cluster of hypothetical protein CLIBASIA_03880 [Candidatus Liberibacter asiaticus str. psy62] (gi|254780879)	gi|254780879 [2]	74 kDa	0.14	1.0425	0	0	0.98958	0.97254	1.0254	0.3475	0.99584	0.348952
hypothetical protein CLIBASIA_03880 [Candidatus Liberibacter asiaticus str. psy62]	gi|254780879	74 kDa	0.14	1.0425	0	0	0.98958	0.97254	1.0254	0.3475	0.99584	0.348952
hypothetical protein WSI_03725 [Candidatus Liberibacter asiaticus str. gxpsy]	gi|470205237	74 kDa	0.14	1.0425	0	0	0.98958	0.97254	1.0254	0.3475	0.99584	0.348952
Cluster of beta-tubulin, partial [Isaria fumosorosea] (gi|148821079|gb|ABR13845.1|)	gi|148821079|gb|ABR13845.1| [3]	33 kDa	0.14	35.446	28.877	35.54	30.677	25.286	28.712	33.2877	28.225	1.17937
beta-tubulin, partial [Isaria fumosorosea]	gi|148821079|gb|ABR13845.1| (+1)	33 kDa	0.14	35.446	28.877	35.54	30.677	25.286	28.712	33.2877	28.225	1.17937
beta-tubulin, partial [Hirsutella citriformis]	gi|146394918|gb|ABQ24184.1|	33 kDa	0.14	35.446	28.877	35.54	30.677	25.286	28.712	33.2877	28.225	1.17937
PREDICTED: calnexin-like [Diaphorina citri]	gi|662213614|ref|XP_008480602.1|	39 kDa	0.14	14.596	6.9704	9.139	14.844	15.561	13.331	10.2351	14.5787	0.702062
PREDICTED: titin-like [Diaphorina citri]	gi|662207553|ref|XP_008477283.1|	154 kDa	0.14	34.404	24.894	32.494	35.625	38.902	34.865	30.5973	36.464	0.839111
PREDICTED: mitochondrial import inner membrane translocase subunit Tim8-like [Diaphorina citri]	gi|662201446|ref|XP_008473976.1|	11 kDa	0.14	10.425	6.9704	15.232	5.9375	2.9176	8.2035	10.8758	5.6862	1.91267
Cluster of PREDICTED: uncharacterized protein LOC103508913 isoform X1 [Diaphorina citri] (gi|662184415|ref|XP_008471719.1|)	gi|662184415|ref|XP_008471719.1| [8]	18 kDa	0.14	14.596	13.941	15.232	11.875	14.588	12.305	14.5897	12.9227	1.129
PREDICTED: ubiquitin carboxyl-terminal hydrolase 7-like, partial [Diaphorina citri]	gi|662221367|ref|XP_008484873.1|	35 kDa	0.14	1.0425	0.99577	3.0463	2.9687	6.8078	14.356	1.69486	8.04417	0.210694
PREDICTED: NHP2-like protein 1 [Diaphorina citri]	gi|662211247|ref|XP_008479302.1|	15 kDa	0.14	10.425	9.9577	12.185	10.885	15.561	16.407	10.8559	14.2843	0.759986
PREDICTED: probable tRNA (guanine(26)-N(2))-dimethyltransferase [Diaphorina citri]	gi|662201976|ref|XP_008474262.1|	93 kDa	0.14	1.0425	2.9873	2.0309	0.98958	0.97254	1.0254	2.02023	0.99584	2.02867
PREDICTED: glutathione S-transferase-like [Diaphorina citri]	gi|662216797|ref|XP_008482351.1|	13 kDa	0.14	6.2553	0	0	7.9167	7.7804	4.1018	2.0851	6.59963	0.315942
PREDICTED: 60S ribosomal protein L22-like [Diaphorina citri]	gi|662221464|ref|XP_008484926.1|	19 kDa	0.14	25.021	22.903	23.355	24.74	27.231	32.814	23.7597	28.2617	0.840703
PREDICTED: importin-7-like, partial [Diaphorina citri]	gi|662219781|ref|XP_008483991.1|	64 kDa	0.14	1.0425	0.99577	5.0772	4.9479	7.7804	4.1018	2.37182	5.61003	0.422782
PREDICTED: lachesin-like [Diaphorina citri]	gi|662186805|ref|XP_008483959.1|	32 kDa	0.14	3.1276	3.9831	5.0772	7.9167	9.7254	4.1018	4.06263	7.24797	0.56052
PREDICTED: hemocytin-like, partial [Diaphorina citri]	gi|662219043|ref|XP_008483581.1|	76 kDa	0.14	13.553	13.941	14.216	13.854	11.671	10.254	13.9033	11.9263	1.16577
riboflavin synthase subunit beta [Candidatus Profftella armatura]	gi|527122344|gb|AGS06869.1| (+2)	17 kDa	0.14	2.0851	1.9915	2.0309	1.9792	2.9176	3.0763	2.03583	2.6577	0.766013
PREDICTED: cytochrome c-like [Diaphorina citri]	gi|662201718|ref|XP_008474121.1| (+1)	11 kDa	0.14	3.1276	3.9831	6.0926	6.9271	8.7529	5.1272	4.4011	6.93573	0.634554
PREDICTED: flocculation protein FLO11-like [Diaphorina citri]	gi|662201850|ref|XP_008474192.1|	122 kDa	0.14	8.3403	7.9661	8.1235	4.9479	5.8353	8.2035	8.1433	6.3289	1.28668
Cluster of PREDICTED: serine/threonine-protein kinase PAK 3-like [Diaphorina citri] (gi|662212978|ref|XP_008480253.1|)	gi|662212978|ref|XP_008480253.1|	33 kDa	0.14	7.2978	1.9915	3.0463	0.98958	1.9451	0	4.11187	0.978227	4.20339
PREDICTED: serine/threonine-protein kinase PAK 3-like [Diaphorina citri]	gi|662212978|ref|XP_008480253.1|	33 kDa	0.14	7.2978	1.9915	3.0463	0.98958	1.9451	0	4.11187	0.978227	4.20339
PREDICTED: vesicle-fusing ATPase 1-like [Diaphorina citri]	gi|662184371|ref|XP_008471486.1|	15 kDa	0.14	3.1276	0.99577	2.0309	3.9583	2.9176	3.0763	2.05142	3.3174	0.618383
PREDICTED: spermine oxidase-like [Diaphorina citri]	gi|662217207|ref|XP_008482575.1|	65 kDa	0.15	197.04	190.19	205.12	194.95	184.78	176.38	197.45	185.37	1.06517
Cluster of PREDICTED: probable GPI-anchored adhesin-like protein PGA55 [Diaphorina citri] (gi|662188363|ref|XP_008487851.1|)	gi|662188363|ref|XP_008487851.1| [2]	153 kDa	0.15	180.36	151.36	160.44	157.34	139.07	139.46	164.053	145.29	1.12914
Cluster of PREDICTED: superoxide dismutase [Mn] 1, mitochondrial isoform X2 [Diaphorina citri] (gi|662192299|ref|XP_008469002.1|)	gi|662192299|ref|XP_008469002.1| [2]	24 kDa	0.15	123.02	139.41	127.95	126.67	114.76	98.442	130.127	113.291	1.14861
PREDICTED: superoxide dismutase [Mn] 1, mitochondrial isoform X2 [Diaphorina citri]	gi|662192299|ref|XP_008469002.1| (+1)	24 kDa	0.15	123.02	139.41	127.95	126.67	114.76	98.442	130.127	113.291	1.14861
PREDICTED: prohibitin-2 [Diaphorina citri]	gi|662201044|ref|XP_008473760.1|	29 kDa	0.15	75.063	77.67	62.957	67.292	62.243	58.45	71.8967	62.6617	1.14738
Cluster of PREDICTED: LOW QUALITY PROTEIN: glutamate dehydrogenase, mitochondrial-like [Diaphorina citri] (gi|662214999|ref|XP_008481358.1|)	gi|662214999|ref|XP_008481358.1|	51 kDa	0.15	86.531	85.636	115.76	77.187	71.968	83.06	95.9757	77.405	1.23992
PREDICTED: LOW QUALITY PROTEIN: glutamate dehydrogenase, mitochondrial-like [Diaphorina citri]	gi|662214999|ref|XP_008481358.1|	51 kDa	0.15	86.531	85.636	115.76	77.187	71.968	83.06	95.9757	77.405	1.23992
PREDICTED: ATP-dependent RNA helicase dbp2-like [Diaphorina citri]	gi|662223886|ref|XP_008486256.1|	36 kDa	0.15	59.425	67.712	67.019	68.281	71.968	85.111	64.7187	75.12	0.861537
Cluster of PREDICTED: aspartate aminotransferase, mitochondrial-like [Diaphorina citri] (gi|662219251|ref|XP_008483699.1|)	gi|662219251|ref|XP_008483699.1| [2]	40 kDa	0.15	51.085	56.759	53.818	62.344	60.298	54.348	53.8873	58.9967	0.913396
PREDICTED: aspartate aminotransferase, mitochondrial-like [Diaphorina citri]	gi|662219251|ref|XP_008483699.1|	40 kDa	0.15	51.085	56.759	53.818	62.344	60.298	54.348	53.8873	58.9967	0.913396
transcription elongation factor NusA [Candidatus Profftella armatura]	gi|527122371|gb|AGS06896.1| (+2)	42 kDa	0.15	41.702	31.865	33.51	32.656	27.231	28.712	35.6923	29.533	1.20856
PREDICTED: glycogen [starch] synthase, partial [Diaphorina citri]	gi|662204038|ref|XP_008475380.1|	76 kDa	0.15	35.446	45.805	52.803	32.656	33.066	38.967	44.6847	34.8963	1.2805
Cluster of dihydrolipoamide dehydrogenase [Candidatus Profftella armatura] (gi|527122256|gb|AGS06781.1|)	gi|527122256|gb|AGS06781.1| [3]	53 kDa	0.15	37.532	44.809	31.479	27.708	35.012	22.56	37.94	28.4267	1.33466
dihydrolipoamide dehydrogenase [Candidatus Profftella armatura]	gi|527122256|gb|AGS06781.1| (+2)	53 kDa	0.15	37.532	44.809	31.479	27.708	35.012	22.56	37.94	28.4267	1.33466
Cluster of PREDICTED: esterase E4-like, partial [Diaphorina citri] (gi|662222829|ref|XP_008485680.1|)	gi|662222829|ref|XP_008485680.1|	29 kDa	0.15	42.744	48.793	38.587	34.635	35.012	41.018	43.3747	36.8883	1.17584
PREDICTED: esterase E4-like, partial [Diaphorina citri]	gi|662222829|ref|XP_008485680.1|	29 kDa	0.15	42.744	48.793	38.587	34.635	35.012	41.018	43.3747	36.8883	1.17584
PREDICTED: RING finger protein nhl-1-like, partial [Diaphorina citri]	gi|662215227|ref|XP_008481484.1|	159 kDa	0.15	16.681	15.932	18.278	16.823	13.616	13.331	16.9637	14.59	1.16269
PREDICTED: uncharacterized protein LOC103513782 [Diaphorina citri]	gi|662206758|ref|XP_008476851.1|	122 kDa	0.15	20.851	16.928	21.324	17.812	17.506	15.382	19.701	16.9	1.16574
Cluster of PREDICTED: SUMO-activating enzyme subunit 2 isoform X2 [Diaphorina citri] (gi|662207876|ref|XP_008477461.1|)	gi|662207876|ref|XP_008477461.1| [2]	68 kDa	0.15	8.3403	19.915	14.216	17.812	24.314	20.509	14.1571	20.8783	0.678076
PREDICTED: SUMO-activating enzyme subunit 2 isoform X2 [Diaphorina citri]	gi|662207876|ref|XP_008477461.1|	68 kDa	0.15	8.3403	19.915	14.216	17.812	24.314	20.509	14.1571	20.8783	0.678076
PREDICTED: apoptosis-inducing factor 1, mitochondrial-like [Diaphorina citri]	gi|662218438|ref|XP_008483247.1|	86 kDa	0.15	26.064	20.911	32.494	23.75	17.506	16.407	26.4897	19.221	1.37816
PREDICTED: transcription factor A, mitochondrial [Diaphorina citri]	gi|662221603|ref|XP_008485003.1|	30 kDa	0.15	15.638	12.945	12.185	10.885	0	10.254	13.5893	7.04633	1.92857
PREDICTED: ejaculatory bulb-specific protein 3-like [Diaphorina citri]	gi|662206477|ref|XP_008476701.1|	10 kDa	0.15	30.234	32.86	27.417	41.562	31.121	35.89	30.1703	36.191	0.833642
Cluster of PREDICTED: angiotensin-converting enzyme-like [Diaphorina citri] (gi|662207697|ref|XP_008477363.1|)	gi|662207697|ref|XP_008477363.1|	66 kDa	0.15	1.0425	3.9831	5.0772	0.98958	0	2.0509	3.3676	1.01349	3.32276
PREDICTED: angiotensin-converting enzyme-like [Diaphorina citri]	gi|662207697|ref|XP_008477363.1|	66 kDa	0.15	1.0425	3.9831	5.0772	0.98958	0	2.0509	3.3676	1.01349	3.32276
PREDICTED: neurochondrin homolog [Diaphorina citri]	gi|662214395|ref|XP_008481028.1|	84 kDa	0.15	6.2553	14.936	11.17	13.854	17.506	15.382	10.7871	15.5807	0.692339
Cluster of PREDICTED: phosphatidylinositol 4-phosphate 5-kinase type-1 alpha-like isoform X1 [Diaphorina citri] (gi|662192974|ref|XP_008469369.1|)	gi|662192974|ref|XP_008469369.1|	73 kDa	0.15	4.1702	5.9746	4.0618	5.9375	5.8353	9.2289	4.73553	7.00057	0.67645
PREDICTED: phosphatidylinositol 4-phosphate 5-kinase type-1 alpha-like isoform X1 [Diaphorina citri]	gi|662192974|ref|XP_008469369.1|	73 kDa	0.15	4.1702	5.9746	4.0618	5.9375	5.8353	9.2289	4.73553	7.00057	0.67645
PREDICTED: filamin-A-like, partial [Diaphorina citri]	gi|662211848|ref|XP_008479626.1|	132 kDa	0.15	8.3403	9.9577	10.154	8.9062	6.8078	8.2035	9.484	7.9725	1.18959
PREDICTED: uncharacterized protein LOC103518664 [Diaphorina citri]	gi|662216101|ref|XP_008481965.1|	36 kDa	0.15	18.766	13.941	12.185	11.875	6.8078	12.305	14.964	10.3293	1.4487
PREDICTED: glutamate dehydrogenase, mitochondrial-like isoform X1 [Diaphorina citri]	gi|662203847|ref|XP_008475277.1| (+3)	63 kDa	0.15	2.0851	0.99577	2.0309	9.8958	2.9176	4.1018	1.70392	5.6384	0.3022
Cluster of PREDICTED: uncharacterized protein LOC103514973 [Diaphorina citri] (gi|662209056|ref|XP_008478111.1|)	gi|662209056|ref|XP_008478111.1|	82 kDa	0.15	3.1276	2.9873	2.0309	2.9687	3.8902	5.1272	2.71527	3.99537	0.679604
PREDICTED: uncharacterized protein LOC103514973 [Diaphorina citri]	gi|662209056|ref|XP_008478111.1|	82 kDa	0.15	3.1276	2.9873	2.0309	2.9687	3.8902	5.1272	2.71527	3.99537	0.679604
Cluster of co-chaperonin GroES [Candidatus Profftella armatura] (gi|527122477|gb|AGS07002.1|)	gi|527122477|gb|AGS07002.1| [3]	11 kDa	0.15	25.021	18.92	20.309	12.865	17.506	19.483	21.4167	16.618	1.28876
co-chaperonin GroES [Candidatus Profftella armatura]	gi|527122477|gb|AGS07002.1| (+2)	11 kDa	0.15	25.021	18.92	20.309	12.865	17.506	19.483	21.4167	16.618	1.28876
gi|662213736|ref|XP_008480668.1|-DECOY	gi|662213736|ref|XP_008480668.1|-DECOY	?	0.15	1.0425	1.9915	0	0	0	0	1.01133	0	#DIV/0!
PREDICTED: inner nuclear membrane protein Man1 isoform X1 [Diaphorina citri]	gi|662183481|ref|XP_008487695.1| (+1)	79 kDa	0.15	0	0	1.0154	4.9479	5.8353	0	0.338467	3.5944	0.094165
PREDICTED: uncharacterized protein LOC103522853, partial [Diaphorina citri]	gi|662223719|ref|XP_008486163.1|	55 kDa	0.15	27.106	19.915	23.355	29.687	25.286	36.916	23.4587	30.6297	0.765881
gi|662220634|ref|XP_008484463.1|-DECOY	gi|662220634|ref|XP_008484463.1|-DECOY	?	0.15	1.0425	1.9915	0	0	0	0	1.01133	0	#DIV/0!
Cluster of PREDICTED: uncharacterized protein LOC103508656 isoform X2 [Diaphorina citri] (gi|662196801|ref|XP_008471449.1|)	gi|662196801|ref|XP_008471449.1|	100 kDa	0.15	0	0	1.0154	2.9687	0.97254	1.0254	0.338467	1.65555	0.204444
PREDICTED: uncharacterized protein LOC103508656 isoform X2 [Diaphorina citri]	gi|662196801|ref|XP_008471449.1|	100 kDa	0.15	0	0	1.0154	2.9687	0.97254	1.0254	0.338467	1.65555	0.204444
PREDICTED: DDB1- and CUL4-associated factor 7 [Diaphorina citri]	gi|662195263|ref|XP_008470613.1|	39 kDa	0.15	12.511	6.9704	10.154	6.9271	6.8078	7.1781	9.87847	6.971	1.41708
PREDICTED: CCHC-type zinc finger protein CG3800-like [Diaphorina citri]	gi|662193920|ref|XP_008469887.1|	17 kDa	0.15	12.511	15.932	10.154	10.885	2.9176	9.2289	12.8657	7.67717	1.67584
Cluster of PREDICTED: protein fem-1 homolog B-like [Diaphorina citri] (gi|662200959|ref|XP_008473713.1|)	gi|662200959|ref|XP_008473713.1|	96 kDa	0.15	21.893	20.911	18.278	19.792	16.533	13.331	20.3607	16.552	1.2301
PREDICTED: protein fem-1 homolog B-like [Diaphorina citri]	gi|662200959|ref|XP_008473713.1|	96 kDa	0.15	21.893	20.911	18.278	19.792	16.533	13.331	20.3607	16.552	1.2301
Cluster of PREDICTED: protein takeout-like [Diaphorina citri] (gi|662213264|ref|XP_008480410.1|)	gi|662213264|ref|XP_008480410.1|	27 kDa	0.15	6.2553	4.9788	0	0	0.97254	0	3.7447	0.32418	11.5513
PREDICTED: protein takeout-like [Diaphorina citri]	gi|662213264|ref|XP_008480410.1|	27 kDa	0.15	6.2553	4.9788	0	0	0.97254	0	3.7447	0.32418	11.5513
PREDICTED: moesin/ezrin/radixin homolog 1-like [Diaphorina citri]	gi|662201444|ref|XP_008473975.1|	8 kDa	0.15	7.2978	5.9746	8.1235	7.9167	9.7254	8.2035	7.13197	8.6152	0.827835
PREDICTED: small nuclear ribonucleoprotein F-like [Diaphorina citri]	gi|662199230|ref|XP_008472771.1| (+2)	10 kDa	0.15	3.1276	4.9788	4.0618	3.9583	9.7254	8.2035	4.05607	7.29573	0.555951
PREDICTED: 2-methoxy-6-polyprenyl-1,4-benzoquinol methylase, mitochondrial-like [Diaphorina citri]	gi|662195045|ref|XP_008470496.1|	30 kDa	0.15	3.1276	1.9915	5.0772	0.98958	1.9451	2.0509	3.39877	1.66186	2.04516
PREDICTED: 14-3-3 protein zeta-like [Diaphorina citri]	gi|662211990|ref|XP_008479703.1|	16 kDa	0.15	22.936	23.898	19.293	28.698	34.039	22.56	22.0423	28.4323	0.775256
PREDICTED: protein Gawky-like [Diaphorina citri]	gi|662214739|ref|XP_008481214.1| (+1)	33 kDa	0.15	4.1702	5.9746	9.139	1.9792	2.9176	5.1272	6.42793	3.34133	1.92376
Cluster of PREDICTED: bifunctional coenzyme A synthase-like [Diaphorina citri] (gi|662198803|ref|XP_008472540.1|)	gi|662198803|ref|XP_008472540.1|	28 kDa	0.15	4.1702	3.9831	2.0309	4.9479	6.8078	4.1018	3.39473	5.28583	0.642232
PREDICTED: bifunctional coenzyme A synthase-like [Diaphorina citri]	gi|662198803|ref|XP_008472540.1|	28 kDa	0.15	4.1702	3.9831	2.0309	4.9479	6.8078	4.1018	3.39473	5.28583	0.642232
PREDICTED: outer dense fiber protein 3B-like [Diaphorina citri]	gi|662200288|ref|XP_008473346.1|	9 kDa	0.15	7.2978	7.9661	9.139	13.854	9.7254	9.2289	8.1343	10.9361	0.743803
PREDICTED: LOW QUALITY PROTEIN: O-glucosyltransferase rumi homolog [Diaphorina citri]	gi|662187997|ref|XP_008487653.1|	40 kDa	0.15	6.2553	0	1.0154	11.875	4.8627	6.1526	2.42357	7.6301	0.317632
PREDICTED: 28S ribosomal protein S2, mitochondrial [Diaphorina citri]	gi|662219853|ref|XP_008484030.1|	30 kDa	0.15	3.1276	0.99577	1.0154	0.98958	0	0	1.71292	0.32986	5.19288
PREDICTED: cytochrome b-c1 complex subunit 10-like isoform X1 [Diaphorina citri]	gi|662211860|ref|XP_008479633.1| (+1)	6 kDa	0.15	0	0	0	1.9792	0	1.0254	0	1.00153	0
PREDICTED: parkin coregulated gene protein homolog [Diaphorina citri]	gi|662188780|ref|XP_008488079.1|	29 kDa	0.15	0	0	0	1.9792	0	1.0254	0	1.00153	0
PREDICTED: heat shock protein 83-like [Diaphorina citri]	gi|662200834|ref|XP_008473647.1|	65 kDa	0.16	164.72	180.23	178.72	186.04	186.73	179.45	174.557	184.073	0.9483
PREDICTED: probable isocitrate dehydrogenase [NAD] subunit alpha, mitochondrial [Diaphorina citri]	gi|662210423|ref|XP_008478851.1|	34 kDa	0.16	144.91	126.46	161.45	132.6	118.65	125.1	144.273	125.45	1.15005
PREDICTED: titin-like, partial [Diaphorina citri]	gi|662219415|ref|XP_008483790.1|	26 kDa	0.16	8.3403	12.945	9.139	12.865	12.643	12.305	10.1414	12.6043	0.804599
PREDICTED: uncharacterized protein LOC103514745 [Diaphorina citri]	gi|662208621|ref|XP_008477870.1|	36 kDa	0.16	46.914	42.818	41.633	34.635	43.764	35.89	43.7883	38.0963	1.14941
PREDICTED: nucleoporin NSP1-like [Diaphorina citri]	gi|662200298|ref|XP_008473351.1|	72 kDa	0.16	91.744	68.708	70.065	68.281	64.188	55.374	76.839	62.6143	1.22718
PREDICTED: protein lethal(2)essential for life-like [Diaphorina citri]	gi|662200764|ref|XP_008473609.1|	18 kDa	0.16	65.68	44.809	68.034	70.26	71.968	74.857	59.5077	72.3617	0.822365
putative mitochondrial NADH:ubiquinone oxidoreductase 19 kDa subunit [Diaphorina citri]	gi|110671440|gb|ABG81971.1| (+2)	20 kDa	0.16	41.702	52.776	47.726	54.427	53.49	51.272	47.4013	53.063	0.893303
PREDICTED: aspartate aminotransferase, mitochondrial-like [Diaphorina citri]	gi|662219255|ref|XP_008483701.1|	34 kDa	0.16	31.276	36.843	28.432	35.625	38.902	35.89	32.1837	36.8057	0.874422
Cluster of PREDICTED: exportin-7-B-like [Diaphorina citri] (gi|662190034|ref|XP_008467763.1|)	gi|662190034|ref|XP_008467763.1| [2]	120 kDa	0.16	43.787	32.86	42.648	36.615	31.121	31.789	39.765	33.175	1.19864
PREDICTED: putative uncharacterized protein DDB_G0279653 isoform X2 [Diaphorina citri]	gi|662217277|ref|XP_008482613.1|	42 kDa	0.16	10.425	8.9619	10.154	7.9167	9.7254	8.2035	9.84697	8.6152	1.14298
PREDICTED: LOW QUALITY PROTEIN: uncharacterized protein LOC103517204 [Diaphorina citri]	gi|662213335|ref|XP_008480449.1|	100 kDa	0.16	0	0	0	1.9792	0.97254	0	0	0.983913	0
PREDICTED: bleomycin hydrolase-like, partial [Diaphorina citri]	gi|662216722|ref|XP_008482308.1|	34 kDa	0.16	53.17	59.746	47.726	45.521	49.6	46.145	53.5473	47.0887	1.13716
PREDICTED: NADH dehydrogenase [ubiquinone] iron-sulfur protein 7, mitochondrial-like [Diaphorina citri]	gi|662201650|ref|XP_008474085.1|	17 kDa	0.16	31.276	38.835	40.618	23.75	18.478	36.916	36.9097	26.3813	1.39908
Cluster of PREDICTED: LOW QUALITY PROTEIN: proteasome subunit alpha type-2-like [Diaphorina citri] (gi|662217649|ref|XP_008482815.1|)	gi|662217649|ref|XP_008482815.1| [2]	15 kDa	0.16	33.361	32.86	30.463	31.667	29.176	29.738	32.228	30.1937	1.06738
Cluster of PREDICTED: putative ATP-dependent RNA helicase me31b [Diaphorina citri] (gi|662212992|ref|XP_008480260.1|)	gi|662212992|ref|XP_008480260.1|	44 kDa	0.16	18.766	22.903	27.417	21.771	43.764	43.068	23.0287	36.201	0.636133
PREDICTED: putative ATP-dependent RNA helicase me31b [Diaphorina citri]	gi|662212992|ref|XP_008480260.1|	44 kDa	0.16	18.766	22.903	27.417	21.771	43.764	43.068	23.0287	36.201	0.636133
PREDICTED: succinate-semialdehyde dehydrogenase, mitochondrial-like [Diaphorina citri]	gi|662204024|ref|XP_008475372.1|	35 kDa	0.16	40.659	41.822	42.648	22.76	41.819	31.789	41.7097	32.1227	1.29845
PREDICTED: regulator of chromosome condensation [Diaphorina citri]	gi|662206077|ref|XP_008476483.1|	47 kDa	0.16	35.446	23.898	28.432	26.719	18.478	21.534	29.2587	22.2437	1.31537
Cluster of PREDICTED: D-aspartate oxidase-like [Diaphorina citri] (gi|662213254|ref|XP_008480405.1|)	gi|662213254|ref|XP_008480405.1| [2]	38 kDa	0.16	39.617	34.852	33.51	26.719	22.369	35.89	35.993	28.326	1.27067
PREDICTED: ubiquitin-conjugating enzyme E2 N [Diaphorina citri]	gi|662187869|ref|XP_008487583.1|	17 kDa	0.16	21.893	19.915	19.293	19.792	16.533	18.458	20.367	18.261	1.11533
PREDICTED: flocculation protein FLO11-like [Diaphorina citri]	gi|662207704|ref|XP_008477367.1|	47 kDa	0.16	1.0425	0.99577	1.0154	1.9792	2.9176	1.0254	1.01789	1.97407	0.515631
Cluster of PREDICTED: leucine-rich repeat-containing protein 15-like [Diaphorina citri] (gi|662186610|ref|XP_008483019.1|)	gi|662186610|ref|XP_008483019.1|	88 kDa	0.16	32.319	20.911	29.448	22.76	21.396	20.509	27.5593	21.555	1.27856
PREDICTED: leucine-rich repeat-containing protein 15-like [Diaphorina citri]	gi|662186610|ref|XP_008483019.1|	88 kDa	0.16	32.319	20.911	29.448	22.76	21.396	20.509	27.5593	21.555	1.27856
Cluster of PREDICTED: uncharacterized protein LOC103508313 [Diaphorina citri] (gi|662196135|ref|XP_008471083.1|)	gi|662196135|ref|XP_008471083.1| [2]	67 kDa	0.16	17.723	15.932	15.232	11.875	11.671	16.407	16.2957	13.3177	1.22361
PREDICTED: uncharacterized protein LOC103518004 [Diaphorina citri]	gi|662214856|ref|XP_008481277.1|	56 kDa	0.16	17.723	15.932	15.232	11.875	11.671	16.407	16.2957	13.3177	1.22361
PREDICTED: LOW QUALITY PROTEIN: Down syndrome cell adhesion molecule-like protein Dscam2, partial [Diaphorina citri]	gi|662211940|ref|XP_008479676.1|	160 kDa	0.16	1.0425	0.99577	1.0154	2.9687	0.97254	2.0509	1.01789	1.99738	0.509613
PREDICTED: uncharacterized protein LOC103519961, partial [Diaphorina citri]	gi|662218480|ref|XP_008483272.1|	122 kDa	0.16	3.1276	1.9915	5.0772	8.9062	3.8902	6.1526	3.39877	6.31633	0.538092
PREDICTED: cytoplasmic dynein 1 light intermediate chain 1 [Diaphorina citri]	gi|662198207|ref|XP_008472216.1|	47 kDa	0.16	4.1702	8.9619	9.139	2.9687	5.8353	4.1018	7.4237	4.30193	1.72567
gi|662192550|ref|XP_008469137.1|-DECOY	gi|662192550|ref|XP_008469137.1|-DECOY	?	0.16	0	0	0	0.98958	1.9451	0	0	0.978227	0
gi|662212106|ref|XP_008479767.1|-DECOY	gi|662212106|ref|XP_008479767.1|-DECOY	?	0.16	0	1.9915	1.0154	0	0	0	1.0023	0	#DIV/0!
PREDICTED: adipocyte plasma membrane-associated protein-like [Diaphorina citri]	gi|662214479|ref|XP_008481073.1|	52 kDa	0.16	12.511	14.936	9.139	6.9271	6.8078	11.28	12.1953	8.3383	1.46257
PREDICTED: ubiquitin domain-containing protein UBFD1-like [Diaphorina citri]	gi|662183910|ref|XP_008469038.1| (+1)	32 kDa	0.16	7.2978	6.9704	11.17	14.844	10.698	10.254	8.4794	11.932	0.710644
PREDICTED: NADH dehydrogenase [ubiquinone] 1 beta subcomplex subunit 5, mitochondrial [Diaphorina citri]	gi|662197174|ref|XP_008471652.1|	22 kDa	0.16	11.468	14.936	8.1235	14.844	14.588	15.382	11.5092	14.938	0.770462
flagellar hook-associated protein FlgL [Candidatus Liberibacter asiaticus str. psy62]	gi|254780523 (+1)	40 kDa	0.16	1.0425	0	2.0309	0	0	0	1.02447	0	#DIV/0!
gi|170785434|gb|ACB37713.1|-DECOY	gi|170785434|gb|ACB37713.1|-DECOY	?	0.16	2.0851	0	1.0154	0	0	0	1.0335	0	#DIV/0!
Cluster of PREDICTED: putative leucine-rich repeat-containing protein DDB_G0290503 [Diaphorina citri] (gi|662208031|ref|XP_008477545.1|)	gi|662208031|ref|XP_008477545.1|	146 kDa	0.16	0	0	0	0.98958	1.9451	0	0	0.978227	0
PREDICTED: putative leucine-rich repeat-containing protein DDB_G0290503 [Diaphorina citri]	gi|662208031|ref|XP_008477545.1|	146 kDa	0.16	0	0	0	0.98958	1.9451	0	0	0.978227	0
hypothetical protein [Wolbachia endosymbiont of Diaphorina citri]	gi|516101044|ref|WP_017531624.1|	84 kDa	0.16	0	0	0	1.9792	0.97254	0	0	0.983913	0
PREDICTED: ras-related protein Rab-11A [Diaphorina citri]	gi|662202803|ref|XP_008474711.1|	25 kDa	0.16	6.2553	6.9704	10.154	11.875	9.7254	9.2289	7.79323	10.2764	0.75836
gi|662218494|ref|XP_008483280.1|-DECOY	gi|662218494|ref|XP_008483280.1|-DECOY	?	0.16	0	0	0	1.9792	0.97254	0	0	0.983913	0
PREDICTED: tropinone reductase 2-like isoform X1 [Diaphorina citri]	gi|662206960|ref|XP_008476959.1| (+2)	27 kDa	0.16	26.064	24.894	27.417	24.74	21.396	11.28	26.125	19.1387	1.36504
PREDICTED: uncharacterized protein LOC103514275 [Diaphorina citri]	gi|662207702|ref|XP_008477366.1|	71 kDa	0.16	1.0425	0	2.0309	0	0	0	1.02447	0	#DIV/0!
PREDICTED: phosphomannomutase 2 [Diaphorina citri]	gi|662202158|ref|XP_008474363.1|	23 kDa	0.16	10.425	5.9746	4.0618	9.8958	14.588	9.2289	6.82047	11.2376	0.606934
PREDICTED: calphotin-like [Diaphorina citri]	gi|662209476|ref|XP_008478341.1|	16 kDa	0.16	9.3829	11.949	12.185	9.8958	9.7254	6.1526	11.1723	8.59127	1.30043
PREDICTED: cuticle protein 18.6, isoform B-like [Diaphorina citri]	gi|662189399|ref|XP_008467424.1|	32 kDa	0.16	64.638	58.75	49.757	52.448	50.572	42.043	57.715	48.3543	1.19358
Cluster of PREDICTED: uncharacterized protein PFB0765w-like [Diaphorina citri] (gi|662194718|ref|XP_008470318.1|)	gi|662194718|ref|XP_008470318.1|	95 kDa	0.16	2.0851	0.99577	0	0	0	0	1.02696	0	#DIV/0!
PREDICTED: uncharacterized protein PFB0765w-like [Diaphorina citri]	gi|662194718|ref|XP_008470318.1|	95 kDa	0.16	2.0851	0.99577	0	0	0	0	1.02696	0	#DIV/0!
PREDICTED: LOW QUALITY PROTEIN: eukaryotic translation initiation factor 3 subunit L [Diaphorina citri]	gi|662211076|ref|XP_008479210.1|	46 kDa	0.16	9.3829	8.9619	8.1235	11.875	16.533	9.2289	8.82277	12.5456	0.703254
PREDICTED: serrate RNA effector molecule homolog [Diaphorina citri]	gi|662188598|ref|XP_008487982.1|	85 kDa	0.16	5.2127	2.9873	1.0154	3.9583	8.7529	6.1526	3.0718	6.28793	0.488523
PRDX1_HUMAN	PRDX1_HUMAN	?	0.16	11.468	10.953	9.139	10.885	12.643	13.331	10.52	12.2863	0.856236
PREDICTED: rab11 family-interacting protein 5 [Diaphorina citri]	gi|662202070|ref|XP_008474314.1| (+1)	58 kDa	0.16	0	0	0	1.9792	0.97254	0	0	0.983913	0
PREDICTED: uncharacterized protein LOC103508913 isoform X1 [Diaphorina citri]	gi|662184415|ref|XP_008471719.1| (+6)	18 kDa	0.16	14.596	13.941	15.232	10.885	14.588	12.305	14.5897	12.5927	1.15858
Cluster of PREDICTED: 28S ribosomal protein S35, mitochondrial-like isoform X1 [Diaphorina citri] (gi|662200907|ref|XP_008473685.1|)	gi|662200907|ref|XP_008473685.1| [2]	40 kDa	0.16	10.425	11.949	8.1235	8.9062	6.8078	8.2035	10.1658	7.9725	1.27511
PREDICTED: 28S ribosomal protein S35, mitochondrial-like isoform X1 [Diaphorina citri]	gi|662200907|ref|XP_008473685.1| (+1)	40 kDa	0.16	10.425	11.949	8.1235	8.9062	6.8078	8.2035	10.1658	7.9725	1.27511
PREDICTED: oxysterol-binding protein-related protein 9-like [Diaphorina citri]	gi|662185311|ref|XP_008476403.1|	30 kDa	0.16	5.2127	5.9746	6.0926	5.9375	7.7804	10.254	5.75997	7.99063	0.72084
gi|662199483|ref|XP_008472906.1|-DECOY	gi|662199483|ref|XP_008472906.1|-DECOY	?	0.16	0	1.9915	1.0154	0	0	0	1.0023	0	#DIV/0!
ferredoxin, 2Fe-2S type, ISC system [Candidatus Profftella armatura]	gi|527122181|gb|AGS06706.1| (+2)	12 kDa	0.16	11.468	12.945	18.278	11.875	10.698	8.2035	14.2303	10.2588	1.38713
PREDICTED: uncharacterized protein LOC103519878 [Diaphorina citri]	gi|662218325|ref|XP_008483184.1| (+1)	47 kDa	0.16	0	0	0	0	0.97254	2.0509	0	1.00781	0
gi|662199246|ref|XP_008472780.1|-DECOY	gi|662199246|ref|XP_008472780.1|-DECOY	?	0.16	0	0	0	1.9792	0.97254	0	0	0.983913	0
PREDICTED: alpha-glucosidase-like, partial [Diaphorina citri]	gi|662216648|ref|XP_008482268.1|	52 kDa	0.16	3.1276	2.9873	3.0463	5.9375	8.7529	3.0763	3.05373	5.92223	0.515639
PREDICTED: uncharacterized protein LOC103524224 [Diaphorina citri]	gi|662187634|ref|XP_008487455.1|	50 kDa	0.16	4.1702	3.9831	4.0618	1.9792	0	4.1018	4.0717	2.027	2.00873
PREDICTED: maltase 2-like [Diaphorina citri]	gi|662192540|ref|XP_008469131.1|	27 kDa	0.16	0	0	0	0.98958	1.9451	0	0	0.978227	0
PREDICTED: ADP-ribose pyrophosphatase, mitochondrial-like [Diaphorina citri]	gi|662213041|ref|XP_008480286.1|	47 kDa	0.16	2.0851	0.99577	1.0154	1.9792	1.9451	2.0509	1.36542	1.99173	0.685545
PREDICTED: mitochondrial intermediate peptidase-like [Diaphorina citri]	gi|662208953|ref|XP_008478056.1|	43 kDa	0.16	0	0	0	1.9792	3.8902	0	0	1.95647	0
PREDICTED: ankyrin repeat domain-containing protein 17-like [Diaphorina citri]	gi|662218478|ref|XP_008483271.1|	53 kDa	0.16	3.1276	1.9915	5.0772	8.9062	3.8902	6.1526	3.39877	6.31633	0.538092
PREDICTED: uncharacterized protein LOC103515765, partial [Diaphorina citri]	gi|662210568|ref|XP_008478930.1|	13 kDa	0.16	7.2978	8.9619	5.0772	4.9479	5.8353	4.1018	7.1123	4.96167	1.43345
argininosuccinate synthase [Candidatus Carsonella ruddii DC]	gi|527135765|gb|AGS06616.1| (+1)	45 kDa	0.16	0	0	0	2.9687	5.8353	0	0	2.93467	0
transcription antitermination protein NusG [Candidatus Profftella armatura]	gi|527122190|gb|AGS06715.1| (+2)	25 kDa	0.16	2.0851	0.99577	0	0	0	0	1.02696	0	#DIV/0!
PREDICTED: aminomethyltransferase, mitochondrial-like [Diaphorina citri]	gi|662183650|ref|XP_008467605.1|	20 kDa	0.16	8.3403	3.9831	7.1081	3.9583	0.97254	5.1272	6.47717	3.35268	1.93194
PREDICTED: dehydrogenase/reductase SDR family member 11-like [Diaphorina citri]	gi|662196769|ref|XP_008471431.1|	11 kDa	0.16	9.3829	1.9915	11.17	2.9687	2.9176	2.0509	7.5148	2.64573	2.84035
PREDICTED: alpha-soluble NSF attachment protein-like, partial [Diaphorina citri]	gi|662206378|ref|XP_008476648.1|	21 kDa	0.16	2.0851	1.9915	2.0309	0	0.97254	2.0509	2.03583	1.00781	2.02005
heat shock protein, Hsp20 family [Wolbachia endosymbiont of Diaphorina citri]	gi|516101561|ref|WP_017532141.1|	17 kDa	0.16	0	0	0	1.9792	0.97254	0	0	0.983913	0
PREDICTED: CD2 antigen cytoplasmic tail-binding protein 2 homolog [Diaphorina citri]	gi|662221987|ref|XP_008485215.1|	38 kDa	0.16	3.1276	3.9831	5.0772	0.98958	0.97254	4.1018	4.06263	2.02131	2.0099
PREDICTED: 39S ribosomal protein L14, mitochondrial-like [Diaphorina citri]	gi|662200905|ref|XP_008473684.1| (+1)	17 kDa	0.16	2.0851	0.99577	0	0	0	0	1.02696	0	#DIV/0!
PREDICTED: cuticle protein 8-like [Diaphorina citri]	gi|662203635|ref|XP_008475164.1|	28 kDa	0.16	11.468	8.9619	15.232	17.812	14.588	14.356	11.8873	15.5853	0.762724
PREDICTED: uncharacterized protein LOC103522516 [Diaphorina citri]	gi|662223125|ref|XP_008485843.1|	55 kDa	0.16	2.0851	0.99577	0	0	0	0	1.02696	0	#DIV/0!
PREDICTED: zonadhesin-like [Diaphorina citri]	gi|662218099|ref|XP_008483062.1|	70 kDa	0.16	0	0	1.0154	1.9792	5.8353	1.0254	0.338467	2.94663	0.114866
PREDICTED: acyl-CoA synthetase family member 2, mitochondrial-like [Diaphorina citri]	gi|662206888|ref|XP_008476920.1|	23 kDa	0.16	1.0425	0	2.0309	0	0	0	1.02447	0	#DIV/0!
PREDICTED: diamine acetyltransferase 2-like [Diaphorina citri]	gi|662223989|ref|XP_008486310.1|	21 kDa	0.16	1.0425	1.9915	1.0154	0.98958	5.8353	6.1526	1.3498	4.32583	0.312033
PREDICTED: fatty-acid amide hydrolase 2-A-like [Diaphorina citri]	gi|662200266|ref|XP_008473332.1|	36 kDa	0.16	0	0	0	0.98958	1.9451	0	0	0.978227	0
gi|662185789|ref|XP_008478857.1|-DECOY	gi|662185789|ref|XP_008478857.1|-DECOY	?	0.16	0	0	0	0	0.97254	2.0509	0	1.00781	0
PREDICTED: GTP-binding protein 128up-like [Diaphorina citri]	gi|662191049|ref|XP_008468321.1|	31 kDa	0.16	0	0	0	1.9792	0.97254	0	0	0.983913	0
PREDICTED: transcriptional regulator ATRX homolog, partial [Diaphorina citri]	gi|662222290|ref|XP_008485382.1|	45 kDa	0.16	0	1.9915	1.0154	0	0	0	1.0023	0	#DIV/0!
Cluster of PREDICTED: uncharacterized protein LOC103509669 [Diaphorina citri] (gi|662198760|ref|XP_008472517.1|)	gi|662198760|ref|XP_008472517.1|	47 kDa	0.16	2.0851	0	1.0154	0	0	0	1.0335	0	#DIV/0!
PREDICTED: uncharacterized protein LOC103509669 [Diaphorina citri]	gi|662198760|ref|XP_008472517.1|	47 kDa	0.16	2.0851	0	1.0154	0	0	0	1.0335	0	#DIV/0!
gi|662213762|ref|XP_008480681.1|-DECOY	gi|662213762|ref|XP_008480681.1|-DECOY	?	0.16	0	0	0	0	0.97254	2.0509	0	1.00781	0
PREDICTED: myosin light chain alkali [Diaphorina citri]	gi|662195505|ref|XP_008470747.1|	18 kDa	0.17	118.85	116.5	112.71	122.71	122.54	150.74	116.02	131.997	0.878962
PREDICTED: translation elongation factor 2 [Diaphorina citri]	gi|662186303|ref|XP_008481482.1|	94 kDa	0.17	272.1	287.78	280.26	277.08	327.75	313.78	280.047	306.203	0.914577
PREDICTED: uncharacterized protein LOC103508350 [Diaphorina citri]	gi|662184303|ref|XP_008471120.1|	39 kDa	0.17	37.532	31.865	38.587	34.635	29.176	30.763	35.9947	31.5247	1.14179
PREDICTED: phosphatidylethanolamine-binding protein homolog F40A3.3-like, partial [Diaphorina citri]	gi|662224611|ref|XP_008486657.1|	16 kDa	0.17	84.446	88.623	87.328	87.083	93.364	100.49	86.799	93.6457	0.926888
Cluster of PREDICTED: peptidyl-prolyl cis-trans isomerase 5 isoform X1 [Diaphorina citri] (gi|662223095|ref|XP_008485826.1|)	gi|662223095|ref|XP_008485826.1| [2]	23 kDa	0.17	69.85	84.64	81.235	89.062	91.419	82.035	78.575	87.5053	0.897945
PREDICTED: uncharacterized protein LOC103522189, partial [Diaphorina citri]	gi|662222532|ref|XP_008485514.1|	14 kDa	0.17	18.766	22.903	24.371	18.802	15.561	20.509	22.0133	18.2907	1.20353
PREDICTED: ferrochelatase, mitochondrial, partial [Diaphorina citri]	gi|662220304|ref|XP_008484281.1|	57 kDa	0.17	30.234	27.881	32.494	29.687	26.259	24.611	30.203	26.8523	1.12478
Cluster of PREDICTED: nucleobindin-2-like [Diaphorina citri] (gi|662217285|ref|XP_008482618.1|)	gi|662217285|ref|XP_008482618.1| [2]	51 kDa	0.17	45.872	33.856	44.679	32.656	37.929	32.814	41.469	34.4663	1.20317
PREDICTED: alpha,alpha-trehalose-phosphate synthase [UDP-forming] A-like [Diaphorina citri]	gi|662191739|ref|XP_008468696.1|	62 kDa	0.17	62.553	60.742	57.88	47.5	39.874	61.526	60.3917	49.6333	1.21676
PREDICTED: plexin A3-like [Diaphorina citri]	gi|662204370|ref|XP_008475561.1|	256 kDa	0.17	14.596	23.898	22.34	24.74	24.314	26.661	20.278	25.2383	0.80346
Cluster of PREDICTED: glycine--tRNA ligase isoform X2 [Diaphorina citri] (gi|662200536|ref|XP_008473481.1|)	gi|662200536|ref|XP_008473481.1| [3]	76 kDa	0.17	34.404	24.894	33.51	27.708	25.286	23.585	30.936	25.5263	1.21192
PREDICTED: glycine--tRNA ligase isoform X2 [Diaphorina citri]	gi|662200536|ref|XP_008473481.1|	76 kDa	0.17	34.404	24.894	33.51	27.708	25.286	23.585	30.936	25.5263	1.21192
PREDICTED: glycine--tRNA ligase isoform X1 [Diaphorina citri]	gi|662200534|ref|XP_008473480.1|	76 kDa	0.17	34.404	24.894	33.51	27.708	25.286	23.585	30.936	25.5263	1.21192
5-methyltetrahydropteroyltriglutamate--homocysteine S-methyltransferase [Candidatus Carsonella ruddii DC]	gi|527135664|gb|AGS06515.1| (+1)	82 kDa	0.17	9.3829	4.9788	4.0618	16.823	35.984	8.2035	6.14117	20.3368	0.301973
PREDICTED: esterase E4-like [Diaphorina citri]	gi|662186919|ref|XP_008484523.1|	64 kDa	0.17	38.574	29.873	36.556	21.771	34.039	26.661	35.001	27.4903	1.27321
Cluster of PREDICTED: GTP-binding nuclear protein Ran [Diaphorina citri] (gi|662220266|ref|XP_008484260.1|)	gi|662220266|ref|XP_008484260.1| [2]	25 kDa	0.17	20.851	27.881	25.386	27.708	29.176	27.687	24.706	28.1903	0.8764
PREDICTED: GTP-binding nuclear protein Ran [Diaphorina citri]	gi|662220266|ref|XP_008484260.1|	25 kDa	0.17	20.851	27.881	25.386	27.708	29.176	27.687	24.706	28.1903	0.8764
Cluster of PREDICTED: histone H1-II [Diaphorina citri] (gi|662199232|ref|XP_008472772.1|)	gi|662199232|ref|XP_008472772.1|	39 kDa	0.17	4.1702	6.9704	8.1235	5.9375	14.588	18.458	6.42137	12.9945	0.49416
PREDICTED: histone H1-II [Diaphorina citri]	gi|662199232|ref|XP_008472772.1|	39 kDa	0.17	4.1702	6.9704	8.1235	5.9375	14.588	18.458	6.42137	12.9945	0.49416
PREDICTED: 3-hydroxyisobutyrate dehydrogenase, mitochondrial-like [Diaphorina citri]	gi|662201210|ref|XP_008473851.1|	27 kDa	0.17	8.3403	7.9661	9.139	3.9583	6.8078	8.2035	8.4818	6.3232	1.34138
PREDICTED: mRNA-decapping enzyme-like protein [Diaphorina citri]	gi|662192407|ref|XP_008469060.1|	45 kDa	0.17	17.723	8.9619	12.185	3.9583	3.8902	12.305	12.9566	6.71783	1.92869
co-chaperonin GroES [Candidatus Carsonella ruddii DC]	gi|527135702|gb|AGS06553.1| (+1)	11 kDa	0.17	20.851	24.894	28.432	29.687	26.259	33.839	24.7257	29.9283	0.826162
PREDICTED: adenylyl cyclase-associated protein 1 [Diaphorina citri]	gi|662187459|ref|XP_008487073.1|	18 kDa	0.17	17.723	21.907	18.278	21.771	23.341	20.509	19.3027	21.8737	0.882461
PREDICTED: DNA ligase 1-like [Diaphorina citri]	gi|662206878|ref|XP_008476914.1|	85 kDa	0.17	3.1276	3.9831	2.0309	0	2.9176	1.0254	3.0472	1.31433	2.31844
Cluster of PREDICTED: N-alpha-acetyltransferase 15, NatA auxiliary subunit-like, partial [Diaphorina citri] (gi|662213027|ref|XP_008480278.1|)	gi|662213027|ref|XP_008480278.1| [2]	25 kDa	0.17	12.511	12.945	13.201	12.865	14.588	16.407	12.8857	14.62	0.881373
PREDICTED: programmed cell death protein 4 [Diaphorina citri]	gi|662193301|ref|XP_008469551.1|	39 kDa	0.17	5.2127	17.924	17.262	20.781	27.231	17.432	13.4662	21.8147	0.617302
PREDICTED: ubiquitin carboxyl-terminal hydrolase isozyme L5-like [Diaphorina citri]	gi|662208571|ref|XP_008477841.1|	37 kDa	0.17	11.468	8.9619	13.201	10.885	18.478	18.458	11.2103	15.9403	0.703266
PREDICTED: protein maelstrom homolog [Diaphorina citri]	gi|662203046|ref|XP_008474842.1|	50 kDa	0.17	5.2127	6.9704	9.139	8.9062	8.7529	14.356	7.10737	10.6717	0.666001
PREDICTED: uncharacterized protein LOC103507446 [Diaphorina citri]	gi|662194385|ref|XP_008470140.1|	39 kDa	0.17	4.1702	4.9788	6.0926	4.9479	1.9451	3.0763	5.08053	3.3231	1.52885
PREDICTED: LOW QUALITY PROTEIN: histone deacetylase Rpd3-like [Diaphorina citri]	gi|662216403|ref|XP_008482132.1|	36 kDa	0.17	4.1702	2.9873	4.0618	0	0	4.1018	3.73977	1.36727	2.73521
PREDICTED: glutathione synthetase, chloroplastic-like [Diaphorina citri]	gi|662192737|ref|XP_008469239.1|	20 kDa	0.17	4.1702	7.9661	6.0926	2.9687	3.8902	5.1272	6.0763	3.99537	1.52084
Cluster of PREDICTED: uncharacterized protein LOC103512274 isoform X1 [Diaphorina citri] (gi|662203797|ref|XP_008475249.1|)	gi|662203797|ref|XP_008475249.1| [2]	61 kDa	0.17	4.1702	5.9746	9.139	8.9062	9.7254	8.2035	6.42793	8.94503	0.718604
PREDICTED: uncharacterized protein LOC103512274 isoform X1 [Diaphorina citri]	gi|662203797|ref|XP_008475249.1|	61 kDa	0.17	4.1702	5.9746	9.139	8.9062	9.7254	8.2035	6.42793	8.94503	0.718604
PREDICTED: uncharacterized protein LOC103512274 isoform X2 [Diaphorina citri]	gi|662203799|ref|XP_008475250.1|	61 kDa	0.17	4.1702	5.9746	9.139	8.9062	9.7254	8.2035	6.42793	8.94503	0.718604
PREDICTED: syntaxin-1A-like [Diaphorina citri]	gi|662207216|ref|XP_008477101.1|	30 kDa	0.17	2.0851	5.9746	7.1081	7.9167	7.7804	7.1781	5.05593	7.62507	0.663067
PREDICTED: protein 4.1 homolog [Diaphorina citri]	gi|662198472|ref|XP_008472358.1|	22 kDa	0.17	9.3829	4.9788	2.0309	9.8958	7.7804	10.254	5.4642	9.31007	0.586913
PREDICTED: ADP-ribosylation factor-like protein 3 [Diaphorina citri]	gi|662191690|ref|XP_008468669.1|	25 kDa	0.17	1.0425	1.9915	0	1.9792	1.9451	5.1272	1.01133	3.01717	0.335193
PREDICTED: protein odr-4 homolog [Diaphorina citri]	gi|662206017|ref|XP_008476451.1|	52 kDa	0.17	0	0.99577	2.0309	1.9792	1.9451	2.0509	1.00889	1.99173	0.506539
gi|662199351|ref|XP_008472837.1|-DECOY	gi|662199351|ref|XP_008472837.1|-DECOY	?	0.17	2.0851	2.9873	1.0154	2.9687	2.9176	3.0763	2.02927	2.98753	0.679245
PREDICTED: serine/threonine-protein phosphatase 2B catalytic subunit 2-like [Diaphorina citri]	gi|662198987|ref|XP_008472638.1|	12 kDa	0.17	4.1702	8.9619	4.0618	8.9062	11.671	7.1781	5.7313	9.25177	0.619482
PREDICTED: LOW QUALITY PROTEIN: abnormal spindle-like microcephaly-associated protein homolog [Diaphorina citri]	gi|662215152|ref|XP_008481444.1|	17 kDa	0.17	14.596	6.9704	10.154	6.9271	1.9451	8.2035	10.5735	5.6919	1.85763
PREDICTED: phosphatidylglycerophosphatase and protein-tyrosine phosphatase 1-like isoform X1 [Diaphorina citri]	gi|662196680|ref|XP_008471381.1| (+1)	22 kDa	0.17	3.1276	0.99577	7.1081	4.9479	8.7529	8.2035	3.74382	7.30143	0.512752
PREDICTED: uncharacterized protein C6orf203 [Diaphorina citri]	gi|662190991|ref|XP_008468288.1|	24 kDa	0.17	10.425	6.9704	7.1081	7.9167	3.8902	4.1018	8.16783	5.3029	1.54026
PREDICTED: wnt inhibitory factor 1-like, partial [Diaphorina citri]	gi|662215225|ref|XP_008481483.1|	26 kDa	0.17	4.1702	4.9788	1.0154	1.9792	0.97254	1.0254	3.38813	1.32571	2.55571
Cluster of PREDICTED: probable 39S ribosomal protein L45, mitochondrial [Diaphorina citri] (gi|662214960|ref|XP_008481337.1|)	gi|662214960|ref|XP_008481337.1| [2]	39 kDa	0.17	3.1276	2.9873	2.0309	2.9687	0	0	2.71527	0.989567	2.74389
PREDICTED: probable 39S ribosomal protein L45, mitochondrial [Diaphorina citri]	gi|662214960|ref|XP_008481337.1| (+1)	39 kDa	0.17	3.1276	2.9873	2.0309	2.9687	0	0	2.71527	0.989567	2.74389
PREDICTED: probable 28S ribosomal protein S16, mitochondrial [Diaphorina citri]	gi|662191763|ref|XP_008468709.1| (+1)	17 kDa	0.17	5.2127	1.9915	2.0309	0.98958	0	2.0509	3.07837	1.01349	3.03738
PREDICTED: probable GPI-anchored adhesin-like protein PGA55 [Diaphorina citri]	gi|662188363|ref|XP_008487851.1|	153 kDa	0.18	172.02	140.4	144.19	139.53	134.21	133.31	152.203	135.683	1.12175
PREDICTED: ATP synthase subunit alpha, mitochondrial-like [Diaphorina citri]	gi|662216230|ref|XP_008482037.1|	14 kDa	0.18	97.999	86.632	84.281	84.114	79.749	51.272	89.6373	71.7117	1.24997
Cluster of PREDICTED: heat shock 70 kDa protein cognate 4 [Diaphorina citri] (gi|662200638|ref|XP_008473539.1|)	gi|662200638|ref|XP_008473539.1| [2]	48 kDa	0.18	245	236	220.35	214.74	214.93	229.7	233.783	219.79	1.06367
PREDICTED: myb-like protein X [Diaphorina citri]	gi|662198474|ref|XP_008472359.1|	97 kDa	0.18	51.085	41.822	39.602	51.458	46.682	56.399	44.1697	51.513	0.857447
Cluster of PREDICTED: inter-alpha-trypsin inhibitor heavy chain H3-like [Diaphorina citri] (gi|662196200|ref|XP_008471119.1|)	gi|662196200|ref|XP_008471119.1| [2]	49 kDa	0.18	75.063	63.729	72.096	85.104	76.831	72.806	70.296	78.247	0.898386
PREDICTED: nucleobindin-2-like [Diaphorina citri]	gi|662217285|ref|XP_008482618.1|	51 kDa	0.18	45.872	33.856	43.664	32.656	37.929	32.814	41.1307	34.4663	1.19336
PREDICTED: putative uncharacterized protein DDB_G0286901 [Diaphorina citri]	gi|662220027|ref|XP_008484125.1|	66 kDa	0.18	0	0	1.0154	0	3.8902	3.0763	0.338467	2.32217	0.145755
hypothetical protein [Wolbachia endosymbiont of Diaphorina citri]	gi|516101286|ref|WP_017531866.1|	31 kDa	0.18	46.914	40.826	39.602	37.604	40.847	35.89	42.4473	38.1137	1.1137
Cluster of putative ribosomal protein L13 [Diaphorina citri] (gi|110671512|gb|ABG82007.1|)	gi|110671512|gb|ABG82007.1| [3]	25 kDa	0.18	36.489	36.843	30.463	28.698	23.341	33.839	34.5983	28.626	1.20863
putative ribosomal protein L13 [Diaphorina citri]	gi|110671512|gb|ABG82007.1| (+1)	25 kDa	0.18	36.489	36.843	30.463	28.698	23.341	33.839	34.5983	28.626	1.20863
PREDICTED: probable aconitate hydratase, mitochondrial [Diaphorina citri]	gi|662217941|ref|XP_008482975.1|	74 kDa	0.18	92.786	94.598	105.61	96.979	76.831	85.111	97.6647	86.307	1.1316
PREDICTED: girdin [Diaphorina citri]	gi|662196311|ref|XP_008471181.1|	125 kDa	0.18	3.1276	0	4.0618	0.98958	0	0	2.39647	0.32986	7.2651
Cluster of PREDICTED: cartilage oligomeric matrix protein, partial [Diaphorina citri] (gi|662193547|ref|XP_008469684.1|)	gi|662193547|ref|XP_008469684.1|	109 kDa	0.18	27.106	34.852	39.602	28.698	19.451	29.738	33.8533	25.9623	1.30394
PREDICTED: cartilage oligomeric matrix protein, partial [Diaphorina citri]	gi|662193547|ref|XP_008469684.1|	109 kDa	0.18	27.106	34.852	39.602	28.698	19.451	29.738	33.8533	25.9623	1.30394
PREDICTED: transferrin [Diaphorina citri]	gi|662195102|ref|XP_008470527.1|	54 kDa	0.18	79.233	83.644	72.096	87.083	79.749	96.391	78.3243	87.741	0.892677
methyltransferase type 11, PedE-like protein [Candidatus Profftella armatura]	gi|527122301|gb|AGS06826.1| (+2)	34 kDa	0.18	26.064	18.92	18.278	18.802	16.533	13.331	21.0873	16.222	1.29992
PREDICTED: myb-like protein X [Diaphorina citri]	gi|662193677|ref|XP_008469755.1|	57 kDa	0.18	27.106	20.911	29.448	55.417	32.094	30.763	25.8217	39.4247	0.654962
PREDICTED: glyceraldehyde-3-phosphate dehydrogenase-like [Diaphorina citri]	gi|662199329|ref|XP_008472826.1|	39 kDa	0.18	31.276	28.877	24.371	46.51	33.066	30.763	28.1747	36.7797	0.766039
PREDICTED: multiple coagulation factor deficiency protein 2 homolog [Diaphorina citri]	gi|662202042|ref|XP_008474299.1| (+1)	22 kDa	0.18	23.978	20.911	33.51	14.844	13.616	24.611	26.133	17.6903	1.47725
PREDICTED: glutaredoxin-C3-like [Diaphorina citri]	gi|662189719|ref|XP_008467599.1|	12 kDa	0.18	21.893	14.936	12.185	18.802	21.396	28.712	16.338	22.97	0.711276
Cluster of PREDICTED: 60S ribosomal protein L13a-like [Diaphorina citri] (gi|662193904|ref|XP_008469878.1|)	gi|662193904|ref|XP_008469878.1|	23 kDa	0.18	15.638	13.941	11.17	13.854	17.506	19.483	13.583	16.9477	0.801467
PREDICTED: 60S ribosomal protein L13a-like [Diaphorina citri]	gi|662193904|ref|XP_008469878.1|	23 kDa	0.18	15.638	13.941	11.17	13.854	17.506	19.483	13.583	16.9477	0.801467
Cluster of PREDICTED: epimerase family protein SDR39U1 isoform X1 [Diaphorina citri] (gi|662205405|ref|XP_008476113.1|)	gi|662205405|ref|XP_008476113.1| [2]	35 kDa	0.18	5.2127	5.9746	5.0772	8.9062	7.7804	5.1272	5.4215	7.27127	0.745606
PREDICTED: epimerase family protein SDR39U1 isoform X1 [Diaphorina citri]	gi|662205405|ref|XP_008476113.1|	35 kDa	0.18	5.2127	5.9746	5.0772	8.9062	7.7804	5.1272	5.4215	7.27127	0.745606
PREDICTED: epimerase family protein SDR39U1 isoform X2 [Diaphorina citri]	gi|662205407|ref|XP_008476115.1|	35 kDa	0.18	5.2127	5.9746	5.0772	8.9062	7.7804	5.1272	5.4215	7.27127	0.745606
PREDICTED: semaphorin-5A-like [Diaphorina citri]	gi|662197533|ref|XP_008471849.1|	117 kDa	0.18	0	0.99577	0	0.98958	3.8902	1.0254	0.331923	1.96839	0.168627
putative CG8369 [Diaphorina citri]	gi|110671502|gb|ABG82002.1| (+1)	11 kDa	0.18	21.893	16.928	26.401	18.802	8.7529	17.432	21.7407	14.9956	1.4498
PREDICTED: proteasome subunit beta type-3 [Diaphorina citri]	gi|662205426|ref|XP_008476124.1|	23 kDa	0.18	16.681	8.9619	10.154	15.833	19.451	14.356	11.9323	16.5467	0.72113
PREDICTED: SWI/SNF-related matrix-associated actin-dependent regulator of chromatin subfamily E member 1 [Diaphorina citri]	gi|662205576|ref|XP_008476206.1|	49 kDa	0.18	4.1702	6.9704	8.1235	0.98958	2.9176	6.1526	6.42137	3.35326	1.91496
PREDICTED: serine/threonine-protein phosphatase PP1-alpha catalytic subunit, partial [Diaphorina citri]	gi|662198392|ref|XP_008472317.1|	27 kDa	0.18	12.511	12.945	15.232	16.823	27.231	15.382	13.5627	19.812	0.684568
PREDICTED: sodium/potassium-transporting ATPase subunit beta-2-like [Diaphorina citri]	gi|662185671|ref|XP_008478271.1|	21 kDa	0.18	5.2127	2.9873	8.1235	11.875	14.588	5.1272	5.44117	10.5301	0.516727
PREDICTED: putative uncharacterized protein DDB_G0290521 [Diaphorina citri]	gi|662197209|ref|XP_008471671.1|	31 kDa	0.18	6.2553	1.9915	1.0154	3.9583	7.7804	7.1781	3.0874	6.3056	0.489628
PREDICTED: dual specificity protein kinase shkD-like [Diaphorina citri]	gi|662207517|ref|XP_008477263.1|	27 kDa	0.18	10.425	9.9577	8.1235	9.8958	11.671	11.28	9.50207	10.9489	0.867853
Cluster of PREDICTED: ubiquinone biosynthesis protein COQ7 homolog [Diaphorina citri] (gi|662199539|ref|XP_008472936.1|)	gi|662199539|ref|XP_008472936.1| [6]	22 kDa	0.18	3.1276	2.9873	7.1081	1.9792	0.97254	3.0763	4.40767	2.00935	2.19358
PREDICTED: ubiquinone biosynthesis protein COQ7 homolog [Diaphorina citri]	gi|662199539|ref|XP_008472936.1| (+4)	22 kDa	0.18	3.1276	2.9873	7.1081	1.9792	0.97254	3.0763	4.40767	2.00935	2.19358
PREDICTED: ubiquinone biosynthesis protein COQ7 homolog [Diaphorina citri]	gi|662222277|ref|XP_008485375.1|	22 kDa	0.18	3.1276	2.9873	7.1081	1.9792	0.97254	3.0763	4.40767	2.00935	2.19358
PREDICTED: uncharacterized protein LOC103514201 [Diaphorina citri]	gi|662207563|ref|XP_008477289.1|	19 kDa	0.18	12.511	10.953	11.17	6.9271	9.7254	11.28	11.5447	9.31083	1.23992
PREDICTED: verprolin-like [Diaphorina citri]	gi|662195834|ref|XP_008470922.1|	18 kDa	0.18	7.2978	2.9873	7.1081	4.9479	1.9451	2.0509	5.79773	2.9813	1.9447
PREDICTED: uncharacterized protein LOC103509924 [Diaphorina citri]	gi|662199238|ref|XP_008472776.1|	38 kDa	0.18	11.468	6.9704	8.1235	1.9792	0	9.2289	8.85397	3.73603	2.36988
PREDICTED: A-agglutinin anchorage subunit-like [Diaphorina citri]	gi|662190926|ref|XP_008468252.1|	25 kDa	0.18	4.1702	0.99577	1.0154	6.9271	2.9176	4.1018	2.06046	4.64883	0.44322
PREDICTED: uncharacterized protein LOC103524249 [Diaphorina citri]	gi|662187679|ref|XP_008487479.1|	43 kDa	0.18	2.0851	5.9746	8.1235	0.98958	0.97254	4.1018	5.3944	2.02131	2.66877
PREDICTED: uncharacterized protein LOC103505544 [Diaphorina citri]	gi|662190657|ref|XP_008468104.1|	15 kDa	0.18	4.1702	2.9873	2.0309	2.9687	0	1.0254	3.0628	1.33137	2.30049
PREDICTED: long-chain-fatty-acid--CoA ligase 4-like, partial [Diaphorina citri]	gi|662211930|ref|XP_008479671.1|	26 kDa	0.18	5.2127	3.9831	4.0618	3.9583	0	3.0763	4.4192	2.34487	1.88463
PREDICTED: facilitated trehalose transporter Tret1-like isoform X1 [Diaphorina citri]	gi|662194786|ref|XP_008470356.1| (+5)	59 kDa	0.18	0	0	1.0154	6.9271	3.8902	0	0.338467	3.60577	0.0938682
Cluster of PREDICTED: protein CutA homolog [Diaphorina citri] (gi|662223557|ref|XP_008486077.1|)	gi|662223557|ref|XP_008486077.1|	16 kDa	0.18	5.2127	6.9704	7.1081	4.9479	3.8902	6.1526	6.4304	4.9969	1.28688
PREDICTED: protein CutA homolog [Diaphorina citri]	gi|662223557|ref|XP_008486077.1|	16 kDa	0.18	5.2127	6.9704	7.1081	4.9479	3.8902	6.1526	6.4304	4.9969	1.28688
PREDICTED: uncharacterized protein LOC103505443 [Diaphorina citri]	gi|662183717|ref|XP_008467997.1|	24 kDa	0.18	7.2978	7.9661	9.139	5.9375	4.8627	8.2035	8.1343	6.33457	1.28411
PREDICTED: transcription elongation factor S-II-like, partial [Diaphorina citri]	gi|662224235|ref|XP_008486447.1|	15 kDa	0.18	2.0851	3.9831	3.0463	10.885	3.8902	5.1272	3.03817	6.63413	0.45796
PREDICTED: transformer-2 protein homolog beta-like [Diaphorina citri]	gi|662189544|ref|XP_008467503.1|	27 kDa	0.18	1.0425	2.9873	4.0618	1.9792	0	1.0254	2.6972	1.00153	2.69307
hypothetical protein [Wolbachia endosymbiont of Diaphorina citri]	gi|516101607|ref|WP_017532187.1|	10 kDa	0.18	2.0851	3.9831	6.0926	0.98958	2.9176	2.0509	4.0536	1.98603	2.04106
PREDICTED: uncharacterized protein LOC103514361 [Diaphorina citri]	gi|662207868|ref|XP_008477457.1|	30 kDa	0.18	0	0.99577	0	0.98958	3.8902	1.0254	0.331923	1.96839	0.168627
PREDICTED: fructose-bisphosphate aldolase-like, partial [Diaphorina citri]	gi|662216435|ref|XP_008482150.1|	27 kDa	0.19	312.76	248.94	313.77	270.16	258.7	224.57	291.823	251.143	1.16198
PREDICTED: heat shock 70 kDa protein cognate 4 [Diaphorina citri]	gi|662200638|ref|XP_008473539.1|	48 kDa	0.19	238.74	232.01	215.27	207.81	206.18	226.62	228.673	213.537	1.07089
PREDICTED: protein disulfide-isomerase-like [Diaphorina citri]	gi|662205673|ref|XP_008476261.1|	21 kDa	0.19	87.574	86.632	78.189	79.167	76.831	81.01	84.1317	79.0027	1.06492
PREDICTED: elongation factor Tu, mitochondrial-like [Diaphorina citri]	gi|662199441|ref|XP_008472883.1|	42 kDa	0.19	65.68	68.708	75.143	60.364	67.106	37.941	69.8437	55.137	1.26673
Cluster of PREDICTED: peroxiredoxin-5, mitochondrial-like isoform X1 [Diaphorina citri] (gi|662195413|ref|XP_008470698.1|)	gi|662195413|ref|XP_008470698.1| [2]	19 kDa	0.19	101.13	98.581	87.328	79.167	88.501	92.289	95.6797	86.6523	1.10418
PREDICTED: peroxiredoxin-5, mitochondrial-like isoform X1 [Diaphorina citri]	gi|662195413|ref|XP_008470698.1|	19 kDa	0.19	101.13	98.581	87.328	79.167	88.501	92.289	95.6797	86.6523	1.10418
PREDICTED: uncharacterized protein LOC103507921 [Diaphorina citri]	gi|662195347|ref|XP_008470662.1|	16 kDa	0.19	93.829	86.632	102.56	90.052	74.886	87.162	94.3403	84.0333	1.12265
PREDICTED: lisH domain-containing protein C1711.05-like [Diaphorina citri]	gi|662192196|ref|XP_008468946.1|	39 kDa	0.19	8.3403	4.9788	0	3.9583	14.588	15.382	4.4397	11.3094	0.392566
PREDICTED: probable succinyl-CoA ligase [GDP-forming] subunit beta, mitochondrial [Diaphorina citri]	gi|662208830|ref|XP_008477987.1|	35 kDa	0.19	92.786	75.678	79.204	80.156	70.023	63.577	82.556	71.252	1.15865
PREDICTED: inorganic pyrophosphatase-like isoform X2 [Diaphorina citri]	gi|662191328|ref|XP_008468472.1|	30 kDa	0.19	155.34	133.43	150.29	125.68	134.21	141.51	146.353	133.8	1.09382
PREDICTED: ankyrin-2-like [Diaphorina citri]	gi|662191552|ref|XP_008468596.1|	205 kDa	0.19	38.574	35.848	31.479	50.469	43.764	34.865	35.3003	43.0327	0.820315
PREDICTED: exportin-7-B-like [Diaphorina citri]	gi|662190034|ref|XP_008467763.1|	120 kDa	0.19	40.659	26.886	34.525	30.677	25.286	25.636	34.0233	27.1997	1.25087
PREDICTED: zinc finger RNA-binding protein [Diaphorina citri]	gi|662211442|ref|XP_008479408.1|	124 kDa	0.19	28.149	19.915	31.479	33.646	49.6	29.738	26.5143	37.6613	0.70402
Cluster of PREDICTED: 5-oxoprolinase-like [Diaphorina citri] (gi|662194952|ref|XP_008470445.1|)	gi|662194952|ref|XP_008470445.1|	200 kDa	0.19	21.893	29.873	18.278	10.885	13.616	22.56	23.348	15.687	1.48837
PREDICTED: 5-oxoprolinase-like [Diaphorina citri]	gi|662194952|ref|XP_008470445.1|	200 kDa	0.19	21.893	29.873	18.278	10.885	13.616	22.56	23.348	15.687	1.48837
Cluster of PREDICTED: formin-binding protein 1-like isoform X2 [Diaphorina citri] (gi|662183232|ref|XP_008478432.1|)	gi|662183232|ref|XP_008478432.1|	69 kDa	0.19	14.596	8.9619	14.216	7.9167	8.7529	11.28	12.5913	9.31653	1.3515
PREDICTED: formin-binding protein 1-like isoform X2 [Diaphorina citri]	gi|662183232|ref|XP_008478432.1|	69 kDa	0.19	14.596	8.9619	14.216	7.9167	8.7529	11.28	12.5913	9.31653	1.3515
PREDICTED: protein no-on-transient A-like [Diaphorina citri]	gi|662193258|ref|XP_008469528.1|	52 kDa	0.19	10.425	11.949	13.201	9.8958	5.8353	11.28	11.8583	9.0037	1.31705
PREDICTED: galactose-1-phosphate uridylyltransferase-like [Diaphorina citri]	gi|662186741|ref|XP_008483658.1|	13 kDa	0.19	5.2127	15.932	11.17	7.9167	5.8353	0	10.7716	4.584	2.34982
PREDICTED: probable RISC-loading complex subunit BRAFLDRAFT_242885 [Diaphorina citri]	gi|662190360|ref|XP_008467942.1|	32 kDa	0.19	17.723	19.915	17.262	33.646	22.369	19.483	18.3	25.166	0.727172
PREDICTED: armadillo segment polarity protein-like [Diaphorina citri]	gi|662211078|ref|XP_008479211.1|	63 kDa	0.19	0	0.99577	0	2.9687	4.8627	0	0.331923	2.61047	0.127151
Cluster of PREDICTED: uncharacterized protein LOC103524261 [Diaphorina citri] (gi|662187699|ref|XP_008487490.1|)	gi|662187699|ref|XP_008487490.1|	24 kDa	0.19	22.936	18.92	22.34	22.76	23.341	28.712	21.3987	24.9377	0.858086
PREDICTED: uncharacterized protein LOC103524261 [Diaphorina citri]	gi|662187699|ref|XP_008487490.1|	24 kDa	0.19	22.936	18.92	22.34	22.76	23.341	28.712	21.3987	24.9377	0.858086
PREDICTED: 6-phosphogluconolactonase-like [Diaphorina citri]	gi|662187245|ref|XP_008486175.1|	30 kDa	0.19	16.681	11.949	14.216	20.781	15.561	16.407	14.282	17.583	0.812262
PREDICTED: solute carrier family 12 member 6-like [Diaphorina citri]	gi|662209649|ref|XP_008478437.1|	39 kDa	0.19	2.0851	0	0	6.9271	5.8353	0	0.695033	4.25413	0.163378
PREDICTED: coatomer subunit beta' [Diaphorina citri]	gi|662204078|ref|XP_008475402.1|	86 kDa	0.19	7.2978	8.9619	8.1235	9.8958	16.533	9.2289	8.12773	11.8859	0.683813
PREDICTED: uncharacterized protein LOC103520232, partial [Diaphorina citri]	gi|662218979|ref|XP_008483547.1|	73 kDa	0.19	7.2978	8.9619	10.154	11.875	10.698	9.2289	8.80457	10.6006	0.83057
PREDICTED: serine/threonine-protein kinase 3 [Diaphorina citri]	gi|662198613|ref|XP_008472435.1|	68 kDa	0.19	4.1702	3.9831	3.0463	0.98958	0	4.1018	3.7332	1.69713	2.19972
PREDICTED: histone deacetylase Rpd3-like [Diaphorina citri]	gi|662216407|ref|XP_008482135.1|	46 kDa	0.19	8.3403	8.9619	16.247	3.9583	3.8902	10.254	11.1831	6.03417	1.85329
electron transfer flavoprotein subunit beta [Candidatus Profftella armatura]	gi|527122449|gb|AGS06974.1| (+2)	28 kDa	0.19	3.1276	4.9788	3.0463	0.98958	3.8902	0	3.71757	1.62659	2.28549
PREDICTED: uncharacterized protein PFB0145c-like [Diaphorina citri]	gi|662183539|ref|XP_008487992.1|	30 kDa	0.19	0	0.99577	0	2.9687	2.9176	0	0.331923	1.9621	0.169167
Cluster of PREDICTED: protein phosphatase PTC7 homolog [Diaphorina citri] (gi|662215294|ref|XP_008481522.1|)	gi|662215294|ref|XP_008481522.1|	34 kDa	0.19	7.2978	3.9831	4.0618	2.9687	3.8902	3.0763	5.11423	3.31173	1.54428
PREDICTED: protein phosphatase PTC7 homolog [Diaphorina citri]	gi|662215294|ref|XP_008481522.1|	34 kDa	0.19	7.2978	3.9831	4.0618	2.9687	3.8902	3.0763	5.11423	3.31173	1.54428
PREDICTED: uncharacterized protein LOC103519204 [Diaphorina citri]	gi|662186513|ref|XP_008482512.1|	86 kDa	0.19	6.2553	3.9831	1.0154	0.98958	1.9451	1.0254	3.75127	1.32003	2.84181
PREDICTED: uncharacterized protein LOC103504969 [Diaphorina citri]	gi|662189534|ref|XP_008467498.1|	24 kDa	0.19	14.596	16.928	13.201	14.844	10.698	11.28	14.9083	12.274	1.21463
PREDICTED: gamma-glutamyl hydrolase-like [Diaphorina citri]	gi|662196676|ref|XP_008471379.1|	24 kDa	0.19	10.425	7.9661	11.17	7.9167	6.8078	9.2289	9.8537	7.98447	1.23411
PREDICTED: eukaryotic translation initiation factor 3 subunit I, partial [Diaphorina citri]	gi|662225067|ref|XP_008486912.1|	9 kDa	0.19	9.3829	7.9661	10.154	8.9062	12.643	12.305	9.16767	11.2847	0.812396
PREDICTED: 3-hydroxyisobutyryl-CoA hydrolase, mitochondrial-like [Diaphorina citri]	gi|662214367|ref|XP_008481013.1|	10 kDa	0.19	2.0851	4.9788	8.1235	8.9062	7.7804	7.1781	5.06247	7.9549	0.636396
PREDICTED: uncharacterized protein LOC103512422 [Diaphorina citri]	gi|662204090|ref|XP_008475409.1|	22 kDa	0.19	9.3829	5.9746	8.1235	7.9167	2.9176	4.1018	7.827	4.9787	1.5721
PREDICTED: probable 28S ribosomal protein S26, mitochondrial isoform X1 [Diaphorina citri]	gi|662214470|ref|XP_008481069.1| (+1)	26 kDa	0.19	10.425	4.9788	4.0618	2.9687	3.8902	3.0763	6.48853	3.31173	1.95926
Cluster of PREDICTED: uncharacterized protein LOC103509207 [Diaphorina citri] (gi|662197856|ref|XP_008472026.1|)	gi|662197856|ref|XP_008472026.1|	145 kDa	0.19	0	0.99577	0	2.9687	4.8627	0	0.331923	2.61047	0.127151
PREDICTED: uncharacterized protein LOC103509207 [Diaphorina citri]	gi|662197856|ref|XP_008472026.1|	145 kDa	0.19	0	0.99577	0	2.9687	4.8627	0	0.331923	2.61047	0.127151
PREDICTED: uncharacterized protein LOC103512740 [Diaphorina citri]	gi|662204714|ref|XP_008475742.1|	32 kDa	0.19	3.1276	0.99577	1.0154	7.9167	12.643	1.0254	1.71292	7.19503	0.23807
ankyrin [Wolbachia endosymbiont of Diaphorina citri]	gi|516101208|ref|WP_017531788.1|	51 kDa	0.19	1.0425	0	0	0.98958	3.8902	1.0254	0.3475	1.96839	0.17654
PREDICTED: uncharacterized protein LOC103509172 [Diaphorina citri]	gi|662197785|ref|XP_008471988.1|	18 kDa	0.19	3.1276	0	5.0772	0	0.97254	0	2.73493	0.32418	8.43647
PREDICTED: uncharacterized protein PB18E9.04c-like [Diaphorina citri]	gi|662201852|ref|XP_008474193.1|	106 kDa	0.19	8.3403	7.9661	8.1235	4.9479	6.8078	8.2035	8.1433	6.65307	1.22399
PREDICTED: 39S ribosomal protein L28, mitochondrial [Diaphorina citri]	gi|662187871|ref|XP_008487585.1|	33 kDa	0.19	3.1276	3.9831	2.0309	0.98958	0	3.0763	3.0472	1.35529	2.24837
Cluster of PREDICTED: protein LSM12 homolog A-like, partial [Diaphorina citri] (gi|662224816|ref|XP_008486770.1|)	gi|662224816|ref|XP_008486770.1|	11 kDa	0.19	6.2553	2.9873	4.0618	1.9792	0.97254	4.1018	4.4348	2.35118	1.8862
PREDICTED: ethanolamine kinase 2-like [Diaphorina citri]	gi|662205661|ref|XP_008476255.1|	23 kDa	0.19	7.2978	7.9661	6.0926	4.9479	2.9176	7.1781	7.11883	5.01453	1.41964
Cluster of PREDICTED: uncharacterized protein LOC103507407 [Diaphorina citri] (gi|662194311|ref|XP_008470100.1|)	gi|662194311|ref|XP_008470100.1|	22 kDa	0.19	0	0	0	1.9792	0	5.1272	0	2.3688	0
30S ribosomal protein S19 [Candidatus Profftella armatura]	gi|527122205|gb|AGS06730.1| (+2)	10 kDa	0.19	4.1702	4.9788	4.0618	4.9479	0	1.0254	4.4036	1.9911	2.21164
PREDICTED: fatty acid synthase-like [Diaphorina citri]	gi|662199987|ref|XP_008473182.1|	154 kDa	0.2	302.34	325.62	343.22	340.42	354.01	336.34	323.727	343.59	0.942189
molecular chaperone DnaK [Candidatus Carsonella ruddii DC]	gi|527135717|gb|AGS06568.1| (+1)	66 kDa	0.2	350.29	325.62	303.62	283.02	293.71	321.99	326.51	299.573	1.08992
PREDICTED: four and a half LIM domains protein 2 isoform X1 [Diaphorina citri]	gi|662182964|ref|XP_008487638.1|	39 kDa	0.2	65.68	70.699	77.173	79.167	75.858	74.857	71.184	76.6273	0.928964
Cluster of PREDICTED: glutathione S-transferase 1, isoform D-like [Diaphorina citri] (gi|662199746|ref|XP_008473050.1|)	gi|662199746|ref|XP_008473050.1| [2]	24 kDa	0.2	90.701	104.56	89.359	94.01	69.051	82.035	94.8733	81.6987	1.16126
PREDICTED: glutathione S-transferase 1, isoform D-like [Diaphorina citri]	gi|662199746|ref|XP_008473050.1| (+1)	24 kDa	0.2	90.701	104.56	89.359	94.01	69.051	82.035	94.8733	81.6987	1.16126
PREDICTED: far upstream element-binding protein 1-like [Diaphorina citri]	gi|662195275|ref|XP_008470619.1|	86 kDa	0.2	60.467	59.746	57.88	49.479	36.957	60.501	59.3643	48.979	1.21204
Cluster of PREDICTED: uncharacterized protein LOC103521674 [Diaphorina citri] (gi|662183375|ref|XP_008485039.1|)	gi|662183375|ref|XP_008485039.1| [3]	72 kDa	0.2	94.871	78.666	86.312	88.073	64.188	65.628	86.6163	72.6297	1.19258
Cluster of PREDICTED: elongation factor 1-gamma [Diaphorina citri] (gi|662185765|ref|XP_008478758.1|)	gi|662185765|ref|XP_008478758.1|	49 kDa	0.2	84.446	76.674	76.158	78.177	93.364	90.239	79.0927	87.26	0.906402
PREDICTED: elongation factor 1-gamma [Diaphorina citri]	gi|662185765|ref|XP_008478758.1|	49 kDa	0.2	84.446	76.674	76.158	78.177	93.364	90.239	79.0927	87.26	0.906402
PREDICTED: transitional endoplasmic reticulum ATPase TER94-like [Diaphorina citri]	gi|662216228|ref|XP_008482035.1|	40 kDa	0.2	99.042	90.615	107.64	92.031	91.419	91.264	99.099	91.5713	1.08221
PREDICTED: pyruvate dehydrogenase E1 component subunit alpha, testis-specific form, mitochondrial-like [Diaphorina citri]	gi|662187168|ref|XP_008485774.1|	13 kDa	0.2	23.978	20.911	23.355	27.708	26.259	22.56	22.748	25.509	0.891764
[truncated: 2,560 more rows]
