# Supplementary material for: Metabolic Interplay between the Asian Citrus Psyllid and Its Profftella Symbiont: An Achilles’ Heel of the Citrus Greening Insect Vector
Source: PLoS One. 2015 Nov 18;10(11):e0140826. doi: 10.1371/journal.pone.0140826 (PMC4651294; doi:10.1371/journal.pone.0140826)
Supplement: S2 Table — Peptide sequences and protein IDs, and peptide and protein probability scores. Spectral count data for each peptide, including exclusive unique peptide count, exclusive unique spectrum count, and percentage protein sequence coverage. (XLSX) [file pone.0140826.s003.xlsx]

## Sheet: Peptide Report for ACPDec17
S2 Table. Scaffold peptide report for whole insect peptide analysis. Peptide sequences and protein IDs, and peptide and protein probability scores. Spectral count data for each peptide, including exclusive unique peptide count, exclusive unique spectrum count, and percentage protein sequence coverage.
ACPDec17, Peptide report created on 05/11/2015
Experiment: ACPDec17
	Peak List Generator: unknown
		Version: unknown
		Charge States Calculated: unknown
		Deisotoped: unknown
		Textual Annotation: unknown
	Database Set: 2 Databases
		Database Name: a subset of the psyllid_bac database
			Version: unknown
			Taxonomy: All Entries
			Number of Proteins: 4000
		Database Name: the cRAP_20110908 database
			Version: unknown
			Taxonomy: All Entries
			Number of Proteins: 33224
		Does database contain common contaminants?: unknown
	Search Engine Set: 2 Search Engines
		Search Engine: Mascot
			Version: 2.3.02
			Samples: All Samples
			Fragment Tolerance: 0.60 Da (Monoisotopic) (Mudpit_FU_2014_1015_RJ_02 (C34_A_F402316_RJ02), Mudpit_FU_2014_1015_RJ_24 (L34_A_F402386_RJ24)), 0.80 Da (Monoisotopic) (Mudpit_FU_2014_0910_RJ_37_C1 (F402050), Mudpit_FU_2014_0910_RJ_39_C2 (F402051), Mudpit_FU_2014_0910_RJ_33_C3 (F402048), Mudpit_FU_2014_0910_RJ_29_L2 (F402046), Mudpit_FU_2014_0910_RJ_35_L3 (F402049), Mudpit_FU_2014_0910_RJ_31_L1 (F402…
			Parent Tolerance: 20 PPM (Monoisotopic) (Mudpit_FU_2014_1015_RJ_02 (C34_A_F402316_RJ02), Mudpit_FU_2014_1015_RJ_24 (L34_A_F402386_RJ24)), 25 PPM (Monoisotopic) (Mudpit_FU_2014_0910_RJ_37_C1 (F402050), Mudpit_FU_2014_0910_RJ_39_C2 (F402051), Mudpit_FU_2014_0910_RJ_33_C3 (F402048), Mudpit_FU_2014_0910_RJ_29_L2 (F402046), Mudpit_FU_2014_0910_RJ_35_L3 (F402049), Mudpit_FU_2014_0910_RJ_31_L1 (F402047))
			Fixed Modifications: +46 on C (Methylthio)
			Variable Modifications: +1 on NQ (Deamidated), +16 on M (Oxidation)
			Database: the cRAP_20110908 database (unknown version, 33224 entries)
			Digestion Enzyme: Trypsin
			Max Missed Cleavages: 1
			Probability Model:
				Mudpit_FU_2014_0910_RJ_37_C1 (F402050): LFDR Model, Classifier data: Bayes, Good (50%) m:61.2/s:17.8 m:32.8/s:2.76 m:NA m:44.2/s:25.9, Bad (50%) m:15.0/s:4.96 m:33.1/s:3.10 m:NA m:4.37/s:3.91 [all charge states]
				Mudpit_FU_2014_0910_RJ_39_C2 (F402051): LFDR Model, Classifier data: Bayes, Good (50%) m:61.3/s:17.9 m:32.7/s:2.79 m:NA m:44.1/s:26.0, Bad (50%) m:14.9/s:4.99 m:33.0/s:3.13 m:NA m:4.33/s:3.88 [all charge states]
				Mudpit_FU_2014_0910_RJ_33_C3 (F402048): LFDR Model, Classifier data: Bayes, Good (50%) m:61.0/s:17.8 m:32.8/s:2.78 m:NA m:44.5/s:25.6, Bad (50%) m:14.9/s:5.00 m:33.0/s:3.16 m:NA m:4.42/s:3.95 [all charge states]
				Mudpit_FU_2014_0910_RJ_29_L2 (F402046): LFDR Model, Classifier data: Bayes, Good (50%) m:60.3/s:17.6 m:32.7/s:2.77 m:NA m:43.5/s:25.4, Bad (50%) m:14.9/s:5.01 m:33.0/s:3.16 m:NA m:4.34/s:3.90 [all charge states]
				Mudpit_FU_2014_0910_RJ_35_L3 (F402049): LFDR Model, Classifier data: Bayes, Good (50%) m:60.6/s:17.8 m:32.7/s:2.77 m:NA m:43.1/s:25.7, Bad (50%) m:14.6/s:5.05 m:33.0/s:3.14 m:NA m:4.26/s:3.86 [all charge states]
				Mudpit_FU_2014_0910_RJ_31_L1 (F402047): LFDR Model, Classifier data: Bayes, Good (50%) m:60.6/s:17.8 m:32.7/s:2.77 m:NA m:43.4/s:25.8, Bad (50%) m:14.8/s:5.04 m:33.0/s:3.17 m:NA m:4.32/s:3.87 [all charge states]
				Mudpit_FU_2014_1015_RJ_02 (C34_A_F402316_RJ02): LFDR Model, Classifier data: Bayes, Good (50%) m:58.1/s:18.4 m:31.9/s:2.75 m:NA m:41.4/s:25.4, Bad (50%) m:14.3/s:4.98 m:32.0/s:3.11 m:NA m:4.97/s:4.09 [all charge states]
				Mudpit_FU_2014_1015_RJ_24 (L34_A_F402386_RJ24): LFDR Model, Classifier data: Bayes, Good (50%) m:59.9/s:18.9 m:31.9/s:2.73 m:NA m:42.4/s:26.5, Bad (50%) m:14.2/s:4.98 m:32.1/s:3.10 m:NA m:4.95/s:4.10 [all charge states]
		Search Engine: X! Tandem
			Version: CYCLONE (2010.12.01.1)
			Samples: All Samples
			Fragment Tolerance: 0.60 Da (Monoisotopic) (Mudpit_FU_2014_1015_RJ_02 (C34_A_F402316_RJ02), Mudpit_FU_2014_1015_RJ_24 (L34_A_F402386_RJ24)), 0.80 Da (Monoisotopic) (Mudpit_FU_2014_0910_RJ_37_C1 (F402050), Mudpit_FU_2014_0910_RJ_39_C2 (F402051), Mudpit_FU_2014_0910_RJ_33_C3 (F402048), Mudpit_FU_2014_0910_RJ_29_L2 (F402046), Mudpit_FU_2014_0910_RJ_35_L3 (F402049), Mudpit_FU_2014_0910_RJ_31_L1 (F402…
			Parent Tolerance: 20 PPM (Monoisotopic) (Mudpit_FU_2014_1015_RJ_02 (C34_A_F402316_RJ02), Mudpit_FU_2014_1015_RJ_24 (L34_A_F402386_RJ24)), 25 PPM (Monoisotopic) (Mudpit_FU_2014_0910_RJ_37_C1 (F402050), Mudpit_FU_2014_0910_RJ_39_C2 (F402051), Mudpit_FU_2014_0910_RJ_33_C3 (F402048), Mudpit_FU_2014_0910_RJ_29_L2 (F402046), Mudpit_FU_2014_0910_RJ_35_L3 (F402049), Mudpit_FU_2014_0910_RJ_31_L1 (F402047))
			Fixed Modifications: +46 on C (Methylthio)
			Variable Modifications: -18 on n (Glu->pyro-Glu), -17 on n (Ammonia-loss), -17 on n (Gln->pyro-Glu), +1 on NQ (Deamidated), +16 on M (Oxidation)
			Database: a subset of the psyllid_bac database
			Digestion Enzyme: Trypsin
			Max Missed Cleavages: 2
			Probability Model:
				Mudpit_FU_2014_0910_RJ_37_C1 (F402050): Peptide Prophet with Delta Mass Correction (No decoys found) [all charge states]
				Mudpit_FU_2014_0910_RJ_39_C2 (F402051): Peptide Prophet with Delta Mass Correction (No decoys found) [all charge states]
				Mudpit_FU_2014_0910_RJ_33_C3 (F402048): Peptide Prophet with Delta Mass Correction (No decoys found) [all charge states]
				Mudpit_FU_2014_0910_RJ_29_L2 (F402046): Peptide Prophet with Delta Mass Correction (No decoys found) [all charge states]
				Mudpit_FU_2014_0910_RJ_35_L3 (F402049): Peptide Prophet with Delta Mass Correction (No decoys found) [all charge states]
				Mudpit_FU_2014_0910_RJ_31_L1 (F402047): Peptide Prophet with Delta Mass Correction (No decoys found) [all charge states]
				Mudpit_FU_2014_1015_RJ_02 (C34_A_F402316_RJ02): Peptide Prophet with Delta Mass Correction (No decoys found) [all charge states]
				Mudpit_FU_2014_1015_RJ_24 (L34_A_F402386_RJ24): Peptide Prophet with Delta Mass Correction (No decoys found) [all charge states]
	Scaffold: Version: Scaffold_4.4.1.1
		Modification Metadata Set: 1541 modifications
			Source: C:\Program Files\Scaffold 4\parameters\unimod.xml
			Comment:
		Protein Grouping Strategy: Experiment-wide grouping with protein cluster analysis
		Peptide Thresholds: 95.0% minimum
		Protein Thresholds: 95.0% minimum and 2 peptides minimum
		Peptide FDR: 0.1% (Decoy)
		Protein FDR: 2.9% (Decoy)
		GO Annotation Source(s):
Experiment name	Biological sample category	Biological sample name	MS/MS sample name	Protein name	Protein accession numbers	Database sources	Protein molecular weight (Da)	Protein identification probability	Exclusive unique peptide count	Exclusive unique spectrum count	Total spectrum count	Percentage of total spectra	Percentage sequence coverage	Peptide sequence	Previous amino acid	Next amino acid	Best Peptide identification probability	Best Mascot Ion score	Best Mascot Identity score	Best Mascot Delta Ion score	Best X! Tandem -log(e) score	Number of identified +1H spectra	Number of identified +2H spectra	Number of identified +3H spectra	Number of identified +4H spectra	Number of enzymatic termini	Calculated +1H Peptide Mass (AMU)	Median Retention Time	Total Precursor Intensity	Total TIC	Peptide start index	Peptide stop index	Star Category	Assigned	Other Proteins
ACPDec17	Healthy	C1	Mudpit_FU_2014_0910_RJ_37_C1 (F402050)	PREDICTED: 60S ribosomal protein L30 [Diaphorina citri]	gi|662196877|ref|XP_008471488.1|	DC_08052014.fasta	6012.9	1	2	6	14	0	0.377	ALESINSR	K	L	0.991	47.9	37	30.8	0	0	2	0	1	2	889.474	3030.32		546683	7	14	Empty	TRUE
ACPDec17	Healthy	C1	Mudpit_FU_2014_0910_RJ_37_C1 (F402050)	PREDICTED: 60S ribosomal protein L30 [Diaphorina citri]	gi|662196877|ref|XP_008471488.1|	DC_08052014.fasta	6012.9	1	2	6	14	0	0.377	LIIIANNTPPLR	K	-	0.997	61.1	25	54.4	0	0	8	1	2	2	1334.82	5504.08		2209660	42	53	Empty	TRUE
ACPDec17	Healthy	C1	Mudpit_FU_2014_0910_RJ_37_C1 (F402050)	PREDICTED: mitochondrial import inner membrane translocase subunit Tim13-like [Diaphorina citri]	gi|662197069|ref|XP_008471594.1|	DC_08052014.fasta	10095.7	1	3	11	22	0.0001	0.367	KAEVMAQVK	K	Q	0.997	41.7	35.6	30.3	0	0	5	1	1	2	1019.56	2501.07		1130160	13	21	Empty	TRUE
ACPDec17	Healthy	C1	Mudpit_FU_2014_0910_RJ_37_C1 (F402050)	PREDICTED: mitochondrial import inner membrane translocase subunit Tim13-like [Diaphorina citri]	gi|662197069|ref|XP_008471594.1|	DC_08052014.fasta	10095.7	1	3	11	22	0.0001	0.367	QQIAIANLQETIQK	K	M	0.997	60.5	32.1	56.5	0	0	4	0	1	2	1597.89	5540.71		484718	22	35	Empty	TRUE
ACPDec17	Healthy	C1	Mudpit_FU_2014_0910_RJ_37_C1 (F402050)	PREDICTED: mitochondrial import inner membrane translocase subunit Tim13-like [Diaphorina citri]	gi|662197069|ref|XP_008471594.1|	DC_08052014.fasta	10095.7	1	3	11	22	0.0001	0.367	YMDSLNLVSK	R	T	0.997	51	36.7	42	0	0	0	1	9	2	1169.59	5160.11		2803550	67	76	Empty	TRUE
ACPDec17	Healthy	C1	Mudpit_FU_2014_0910_RJ_37_C1 (F402050)	PREDICTED: uncharacterized protein LOC103519204 [Diaphorina citri]	gi|662186513|ref|XP_008482512.1|	DC_08052014.fasta	85989.7	1	1	1	1	0	0.0222	SHLEQLLEIDPDTGVLR	K	T	0.967	23.1	34.8	23.1	0	0	0	1	0	2	1936	6544.47		91125.1	128	144	Empty	TRUE
ACPDec17	Healthy	C1	Mudpit_FU_2014_0910_RJ_37_C1 (F402050)	PREDICTED: myosin regulatory light chain sqh [Diaphorina citri]	gi|662209192|ref|XP_008478185.1|	DC_08052014.fasta	19931.4	1	7	21	36	0.0001	0.557	ATSNVFAMFDQAQIQNFK	R	E	0.997	59.5	35.4	59.5	0	0	0	3	4	2	2059.99	7525.5		342089	20	37	Empty	TRUE
ACPDec17	Healthy	C1	Mudpit_FU_2014_0910_RJ_37_C1 (F402050)	PREDICTED: myosin regulatory light chain sqh [Diaphorina citri]	gi|662209192|ref|XP_008478185.1|	DC_08052014.fasta	19931.4	1	7	21	36	0.0001	0.557	DGFIDKEDLHDMLASLGK	R	N	0.997	46.9	32.2	43.4	0	0	0	3	3	2	2003.97	7102.54		968433	48	65	Empty	TRUE
ACPDec17	Healthy	C1	Mudpit_FU_2014_0910_RJ_37_C1 (F402050)	PREDICTED: myosin regulatory light chain sqh [Diaphorina citri]	gi|662209192|ref|XP_008478185.1|	DC_08052014.fasta	19931.4	1	7	21	36	0.0001	0.557	EAFNMIDQNR	K	D	0.997	39.8	35.7	29.4	0	0	1	0	6	2	1237.56	4622.05		1363250	38	47	Empty	TRUE
ACPDec17	Healthy	C1	Mudpit_FU_2014_0910_RJ_37_C1 (F402050)	PREDICTED: myosin regulatory light chain sqh [Diaphorina citri]	gi|662209192|ref|XP_008478185.1|	DC_08052014.fasta	19931.4	1	7	21	36	0.0001	0.557	FTDEDVDEMYR	R	E	0.997	59.3	29.4	50.7	0	0	3	3	0	2	1419.57	4890.63		843464	136	146	Empty	TRUE
ACPDec17	Healthy	C1	Mudpit_FU_2014_0910_RJ_37_C1 (F402050)	PREDICTED: myosin regulatory light chain sqh [Diaphorina citri]	gi|662209192|ref|XP_008478185.1|	DC_08052014.fasta	19931.4	1	7	21	36	0.0001	0.557	LQGTDPEDVIK	R	N	0.997	59.2	33.4	49.3	0	0	1	0	3	2	1214.63	4320.28		623665	96	106	Empty	TRUE
ACPDec17	Healthy	C1	Mudpit_FU_2014_0910_RJ_37_C1 (F402050)	PREDICTED: myosin regulatory light chain sqh [Diaphorina citri]	gi|662209192|ref|XP_008478185.1|	DC_08052014.fasta	19931.4	1	7	21	36	0.0001	0.557	NAFGCFDEDNSGIINEER	K	L	0.997	65	28.6	65	0	0	2	0	3	2	2075.84	6546.87		281455	107	124	Empty	TRUE
ACPDec17	Healthy	C1	Mudpit_FU_2014_0910_RJ_37_C1 (F402050)	PREDICTED: myosin regulatory light chain sqh [Diaphorina citri]	gi|662209192|ref|XP_008478185.1|	DC_08052014.fasta	19931.4	1	7	21	36	0.0001	0.557	NGMFDYIEFTR	K	I	0.996	25.8	32.6	23.9	0	0	0	0	1	2	1392.63	7019.39		149836	152	162	Empty	TRUE
ACPDec17	Healthy	C1	Mudpit_FU_2014_0910_RJ_37_C1 (F402050)	PREDICTED: myb-like protein X, partial [Diaphorina citri]	gi|662221813|ref|XP_008485118.1|	DC_08052014.fasta	69388	1	1	1	3	0	0.0396	DNTTNVSETGK	K	G	0.997	39.7	35.5	31.5	0	0	0	1	1	2	1165.53	2027.66		51685.4	7	17	Empty	FALSE	gi|662188944|ref|XP_008488169.1|
ACPDec17	Healthy	C1	Mudpit_FU_2014_0910_RJ_37_C1 (F402050)	PREDICTED: myb-like protein X, partial [Diaphorina citri]	gi|662221813|ref|XP_008485118.1|	DC_08052014.fasta	69388	1	1	1	3	0	0.0396	VNTTNVSESDKEGK	K	V	0.969	24.6	36.5	16.8	0	0	0	1	0	2	1507.72	2175.49		11019.7	245	258	Empty	TRUE
ACPDec17	Healthy	C1	Mudpit_FU_2014_0910_RJ_37_C1 (F402050)	PREDICTED: pseudouridine-5'-monophosphatase-like [Diaphorina citri]	gi|662185075|ref|XP_008475235.1|	DC_08052014.fasta	27552.5	1	6	8	17	0	0.407	AAGMSCVMVPDPTVPK	K	H	0.997	51.5	33.8	51.5	0	0	0	0	2	2	1648.76	6140.03		139103	202	217	Empty	TRUE
ACPDec17	Healthy	C1	Mudpit_FU_2014_0910_RJ_37_C1 (F402050)	PREDICTED: pseudouridine-5'-monophosphatase-like [Diaphorina citri]	gi|662185075|ref|XP_008475235.1|	DC_08052014.fasta	27552.5	1	6	8	17	0	0.407	CLVFEDAPNGVLGAK	K	A	0.997	32.8	34.3	29.9	0	0	0	0	4	2	1578.77	6555.54		365614	187	201	Empty	TRUE
ACPDec17	Healthy	C1	Mudpit_FU_2014_0910_RJ_37_C1 (F402050)	PREDICTED: pseudouridine-5'-monophosphatase-like [Diaphorina citri]	gi|662185075|ref|XP_008475235.1|	DC_08052014.fasta	27552.5	1	6	8	17	0	0.407	HNIPFAIATSSAK	K	E	0.997	30.5	30.7	30.5	0	0	0	1	0	2	1356.73	4527.25		132623	120	132	Empty	TRUE
ACPDec17	Healthy	C1	Mudpit_FU_2014_0910_RJ_37_C1 (F402050)	PREDICTED: pseudouridine-5'-monophosphatase-like [Diaphorina citri]	gi|662185075|ref|XP_008475235.1|	DC_08052014.fasta	27552.5	1	6	8	17	0	0.407	LFHHVVLGSADPEVK	K	Q	0.997	58.2	31.6	51.6	0	0	0	4	1	2	1647.89	4210.35		765323	148	162	Empty	TRUE
ACPDec17	Healthy	C1	Mudpit_FU_2014_0910_RJ_37_C1 (F402050)	PREDICTED: pseudouridine-5'-monophosphatase-like [Diaphorina citri]	gi|662185075|ref|XP_008475235.1|	DC_08052014.fasta	27552.5	1	6	8	17	0	0.407	QGKPAPDVFLVAAK	K	R	0.997	56.9	28.6	53.9	0	0	0	3	0	2	1440.82	4882.38		476364	163	176	Empty	TRUE
ACPDec17	Healthy	C1	Mudpit_FU_2014_0910_RJ_37_C1 (F402050)	PREDICTED: pseudouridine-5'-monophosphatase-like [Diaphorina citri]	gi|662185075|ref|XP_008475235.1|	DC_08052014.fasta	27552.5	1	6	8	17	0	0.407	TEAADLVLNSLEEFKPELYGLPPFEDK	R	-	0.997	27.6	31.4	25.8	0	0	0	1	1	2	3064.54	8051.48		237033	220	246	Empty	TRUE
ACPDec17	Healthy	C1	Mudpit_FU_2014_0910_RJ_37_C1 (F402050)	PREDICTED: uncharacterized protein LOC103504969 [Diaphorina citri]	gi|662189534|ref|XP_008467498.1|	DC_08052014.fasta	24076.7	1	4	9	15	0	0.246	ANVDYEATLR	K	Y	0.997	43.3	37.1	43.3	0	0	0	1	4	2	1151.57	4194.1		1125030	78	87	Empty	TRUE
ACPDec17	Healthy	C1	Mudpit_FU_2014_0910_RJ_37_C1 (F402050)	PREDICTED: uncharacterized protein LOC103504969 [Diaphorina citri]	gi|662189534|ref|XP_008467498.1|	DC_08052014.fasta	24076.7	1	4	9	15	0	0.246	IHLICEDTNDICENSQPLILLYTK	R	S	0.997	42.2	31.1	30.6	0	0	0	3	0	2	2880.37	7880.98		193461	123	146	Empty	TRUE
ACPDec17	Healthy	C1	Mudpit_FU_2014_0910_RJ_37_C1 (F402050)	PREDICTED: uncharacterized protein LOC103504969 [Diaphorina citri]	gi|662189534|ref|XP_008467498.1|	DC_08052014.fasta	24076.7	1	4	9	15	0	0.246	NVLDVLGR	K	N	0.991	28.6	32.4	20.4	0	0	1	2	0	2	885.515	5630.08		452199	158	165	Empty	TRUE
ACPDec17	Healthy	C1	Mudpit_FU_2014_0910_RJ_37_C1 (F402050)	PREDICTED: uncharacterized protein LOC103504969 [Diaphorina citri]	gi|662189534|ref|XP_008467498.1|	DC_08052014.fasta	24076.7	1	4	9	15	0	0.246	YTLLDTDDNK	K	S	0.997	45.6	36	36.7	0	0	3	0	1	2	1197.56	4448.39		467424	110	119	Empty	TRUE
ACPDec17	Healthy	C1	Mudpit_FU_2014_0910_RJ_37_C1 (F402050)	PREDICTED: LOW QUALITY PROTEIN: fatty acid synthase [Diaphorina citri]	gi|662196537|ref|XP_008471304.1|	DC_08052014.fasta	268273	1	7	10	18	0	0.041	AGSGGATNIVDAVINILGLR	K	D	0.997	71.6	28.5	58.5	0	0	2	3	1	2	1911.07	8400.72		203043	1999	2018	Empty	TRUE
ACPDec17	Healthy	C1	Mudpit_FU_2014_0910_RJ_37_C1 (F402050)	PREDICTED: LOW QUALITY PROTEIN: fatty acid synthase [Diaphorina citri]	gi|662196537|ref|XP_008471304.1|	DC_08052014.fasta	268273	1	7	10	18	0	0.041	ENANSVLYLLQALGK	R	L	0.997	48.5	31.7	48.5	0	0	0	0	2	2	1632.9	7871.52		106315	794	808	Empty	TRUE
ACPDec17	Healthy	C1	Mudpit_FU_2014_0910_RJ_37_C1 (F402050)	PREDICTED: LOW QUALITY PROTEIN: fatty acid synthase [Diaphorina citri]	gi|662196537|ref|XP_008471304.1|	DC_08052014.fasta	268273	1	7	10	18	0	0.041	FVAELQADNIFAR	K	T	0.997	33.5	35.8	29.2	0	0	1	0	1	2	1493.77	6455.2		147065	629	641	Empty	TRUE
ACPDec17	Healthy	C1	Mudpit_FU_2014_0910_RJ_37_C1 (F402050)	PREDICTED: LOW QUALITY PROTEIN: fatty acid synthase [Diaphorina citri]	gi|662196537|ref|XP_008471304.1|	DC_08052014.fasta	268273	1	7	10	18	0	0.041	TEEEEIQNLLLLR	K	M	0.997	46.3	35.1	34.6	0	0	1	0	0	2	1599.86	7514.96		73772.4	2257	2269	Empty	TRUE
ACPDec17	Healthy	C1	Mudpit_FU_2014_0910_RJ_37_C1 (F402050)	PREDICTED: LOW QUALITY PROTEIN: fatty acid synthase [Diaphorina citri]	gi|662196537|ref|XP_008471304.1|	DC_08052014.fasta	268273	1	7	10	18	0	0.041	TEGEAIELQSR	R	D	0.997	35.8	34.6	28.6	0	0	0	0	4	2	1232.61	3803.99		339624	983	993	Empty	TRUE
ACPDec17	Healthy	C1	Mudpit_FU_2014_0910_RJ_37_C1 (F402050)	PREDICTED: LOW QUALITY PROTEIN: fatty acid synthase [Diaphorina citri]	gi|662196537|ref|XP_008471304.1|	DC_08052014.fasta	268273	1	7	10	18	0	0.041	TIGDEILANKPVIR	R	L	0.997	39	25.4	26.9	0	0	0	2	0	2	1538.89	5332.35		298078	2111	2124	Empty	TRUE
ACPDec17	Healthy	C1	Mudpit_FU_2014_0910_RJ_37_C1 (F402050)	PREDICTED: LOW QUALITY PROTEIN: fatty acid synthase [Diaphorina citri]	gi|662196537|ref|XP_008471304.1|	DC_08052014.fasta	268273	1	7	10	18	0	0.041	TYEAVIDAGINPK	K	S	0.997	40.7	34.3	16.9	0	0	1	0	0	2	1390.72	5134.76		112594	117	129	Empty	TRUE
ACPDec17	Healthy	C1	Mudpit_FU_2014_0910_RJ_37_C1 (F402050)	PREDICTED: location of vulva defective 1-like [Diaphorina citri]	gi|662204060|ref|XP_008475392.1|	DC_08052014.fasta	127658	1	1	1	1	0	0.0194	NINEVLPLLGNIIADLSLEELR	K	S	0.994	22	25.5	22	0	0	0	1	0	2	2448.37	8507.9		19146.5	903	924	Empty	TRUE
ACPDec17	Healthy	C1	Mudpit_FU_2014_0910_RJ_37_C1 (F402050)	putative 60S acidic ribosomal protein P1 [Diaphorina citri]	gi|110671420|gb|ABG81961.1|,gi|662211674|ref|XP_008479537.1|,gi|662211676|ref|XP_008479538.1|	DC_08052014.fasta	11457.9	1	3	9	37	0.0001	0.504	AAGVEVEPYWPGLFAK	K	A	0.997	51	35.6	51	0	0	0	7	3	2	1733.89	7362.7		1864990	34	49	Empty	TRUE
ACPDec17	Healthy	C1	Mudpit_FU_2014_0910_RJ_37_C1 (F402050)	putative 60S acidic ribosomal protein P1 [Diaphorina citri]	gi|110671420|gb|ABG81961.1|,gi|662211674|ref|XP_008479537.1|,gi|662211676|ref|XP_008479538.1|	DC_08052014.fasta	11457.9	1	3	9	37	0.0001	0.504	ALEGVNVK	K	E	0.96	30.5	34.5	0	0	0	1	0	0	2	829.478	3409.52		1186900	50	57	Empty	TRUE
ACPDec17	Healthy	C1	Mudpit_FU_2014_0910_RJ_37_C1 (F402050)	putative 60S acidic ribosomal protein P1 [Diaphorina citri]	gi|110671420|gb|ABG81961.1|,gi|662211674|ref|XP_008479537.1|,gi|662211676|ref|XP_008479538.1|	DC_08052014.fasta	11457.9	1	3	9	37	0.0001	0.504	ELISNVGSGAGAGPAAAAPAAAQAAAPAAAEAK	K	E	0.997	63.2	30.4	63.2	0	0	8	12	6	2	2804.41	5155.81		3110570	58	90	Empty	TRUE
ACPDec17	Healthy	C1	Mudpit_FU_2014_0910_RJ_37_C1 (F402050)	PREDICTED: UDP-glucose:glycoprotein glucosyltransferase 2-like [Diaphorina citri]	gi|662194851|ref|XP_008470391.1|	DC_08052014.fasta	30286.7	1	2	3	6	0	0.153	ATDDAAVQDK	K	T	0.997	35.3	35.1	25.4	0	0	1	0	1	2	1033.48	1878.52		110220	176	185	Empty	TRUE
ACPDec17	Healthy	C1	Mudpit_FU_2014_0910_RJ_37_C1 (F402050)	PREDICTED: UDP-glucose:glycoprotein glucosyltransferase 2-like [Diaphorina citri]	gi|662194851|ref|XP_008470391.1|	DC_08052014.fasta	30286.7	1	2	3	6	0	0.153	TGAESVDEDEQEVEGFNFQR	K	L	0.979	20	32.5	20	0	0	1	0	0	2	2285.98	5745.34		16516.6	186	205	Empty	TRUE
ACPDec17	Healthy	C1	Mudpit_FU_2014_0910_RJ_37_C1 (F402050)	PREDICTED: UDP-glucose:glycoprotein glucosyltransferase 2-like [Diaphorina citri]	gi|662194851|ref|XP_008470391.1|	DC_08052014.fasta	30286.7	1	2	3	6	0	0.153	VEMYNQIALQR	R	G	0.997	54.2	34.8	40.4	0	0	1	0	2	2	1364.7	4992.52		202828	112	122	Empty	FALSE	gi|662205157|ref|XP_008475978.1|
ACPDec17	Healthy	C1	Mudpit_FU_2014_0910_RJ_37_C1 (F402050)	PREDICTED: uncharacterized protein LOC103510356 [Diaphorina citri]	gi|662200074|ref|XP_008473230.1|	DC_08052014.fasta	81063.5	1	1	1	1	0	0.0286	HTQQAQENINSLSETSTSDGK	K	G	0.968	20.9	31	15.2	0	0	0	1	0	2	2275.04	3559.78		29766.3	613	633	Empty	TRUE
ACPDec17	Healthy	C1	Mudpit_FU_2014_0910_RJ_37_C1 (F402050)	PREDICTED: phosphoserine phosphatase-like [Diaphorina citri]	gi|662215075|ref|XP_008481400.1|	DC_08052014.fasta	31295.3	1	0	0	2	0	0.126	FWDVLGYK	K	M	0.966	26.6	36	19.1	0	0	1	0	0	2	1027.52	6604.04		56332.1	39	46	Empty	TRUE
ACPDec17	Healthy	C1	Mudpit_FU_2014_0910_RJ_37_C1 (F402050)	PREDICTED: phosphoserine phosphatase-like [Diaphorina citri]	gi|662215075|ref|XP_008481400.1|	DC_08052014.fasta	31295.3	1	0	0	2	0	0.126	SADAVCFDVDSTLFTTEAIDELADYLNK	R	Q	0.997	35.8	34.5	32.6	0	0	0	0	1	2	3112.4	8394.24		30304.9	55	82	Empty	TRUE
ACPDec17	Healthy	C1	Mudpit_FU_2014_0910_RJ_37_C1 (F402050)	PREDICTED: regulator of chromosome condensation [Diaphorina citri]	gi|662206077|ref|XP_008476483.1|	DC_08052014.fasta	46580	1	10	15	27	0.0001	0.376	EAEGDSEFIPQTVNLPK	R	K	0.997	37.3	36.3	24.9	0	0	0	1	2	2	1873.92	5830.9		200593	121	137	Empty	TRUE
ACPDec17	Healthy	C1	Mudpit_FU_2014_0910_RJ_37_C1 (F402050)	PREDICTED: regulator of chromosome condensation [Diaphorina citri]	gi|662206077|ref|XP_008476483.1|	DC_08052014.fasta	46580	1	10	15	27	0.0001	0.376	ENQHPVVK	K	K	0.991	43.3	34.1	26.2	0	0	4	0	0	2	950.505	1471.87		240125	10	17	Empty	TRUE
ACPDec17	Healthy	C1	Mudpit_FU_2014_0910_RJ_37_C1 (F402050)	PREDICTED: regulator of chromosome condensation [Diaphorina citri]	gi|662206077|ref|XP_008476483.1|	DC_08052014.fasta	46580	1	10	15	27	0.0001	0.376	FTMLASGQHHSLALNSEGK	K	I	0.997	62.9	32.2	56.2	0	0	1	4	0	2	2028	4431.94		464755	310	328	Empty	TRUE
ACPDec17	Healthy	C1	Mudpit_FU_2014_0910_RJ_37_C1 (F402050)	PREDICTED: regulator of chromosome condensation [Diaphorina citri]	gi|662206077|ref|XP_008476483.1|	DC_08052014.fasta	46580	1	10	15	27	0.0001	0.376	GNLLTAGCPEQGQLGR	R	I	0.997	54.4	36.3	54.4	0	0	0	1	3	2	1659.79	5806.62		396004	208	223	Empty	TRUE
ACPDec17	Healthy	C1	Mudpit_FU_2014_0910_RJ_37_C1 (F402050)	PREDICTED: regulator of chromosome condensation [Diaphorina citri]	gi|662206077|ref|XP_008476483.1|	DC_08052014.fasta	46580	1	10	15	27	0.0001	0.376	GSILAFGLNNYSQLGEADSEVQK	K	S	0.996	26.3	34.4	22.3	0	0	0	2	0	2	2440.2	7047.37		30814.1	268	290	Empty	TRUE
ACPDec17	Healthy	C1	Mudpit_FU_2014_0910_RJ_37_C1 (F402050)	PREDICTED: regulator of chromosome condensation [Diaphorina citri]	gi|662206077|ref|XP_008476483.1|	DC_08052014.fasta	46580	1	10	15	27	0.0001	0.376	IASGADHFVMLTSR	K	G	0.997	29.9	36.1	25.9	0	0	0	1	1	2	1504.76	4944.77		130590	194	207	Empty	TRUE
ACPDec17	Healthy	C1	Mudpit_FU_2014_0910_RJ_37_C1 (F402050)	PREDICTED: regulator of chromosome condensation [Diaphorina citri]	gi|662206077|ref|XP_008476483.1|	DC_08052014.fasta	46580	1	10	15	27	0.0001	0.376	LESVSGIVK	K	I	0.997	37.7	32.8	21.9	0	0	4	0	0	2	931.546	4186.45		845678	185	193	Empty	TRUE
ACPDec17	Healthy	C1	Mudpit_FU_2014_0910_RJ_37_C1 (F402050)	PREDICTED: regulator of chromosome condensation [Diaphorina citri]	gi|662206077|ref|XP_008476483.1|	DC_08052014.fasta	46580	1	10	15	27	0.0001	0.376	NVSEPVTEPTPIPSLQDK	K	T	0.997	37.4	32.9	37.4	0	0	0	0	1	2	1951	5199.46		73267.6	344	361	Empty	TRUE
ACPDec17	Healthy	C1	Mudpit_FU_2014_0910_RJ_37_C1 (F402050)	PREDICTED: regulator of chromosome condensation [Diaphorina citri]	gi|662206077|ref|XP_008476483.1|	DC_08052014.fasta	46580	1	10	15	27	0.0001	0.376	SEASEAVPTLK	K	C	0.997	30.9	36.4	21.5	0	0	1	0	0	2	1131.59	3975.4		249669	38	48	Empty	TRUE
ACPDec17	Healthy	C1	Mudpit_FU_2014_0910_RJ_37_C1 (F402050)	PREDICTED: regulator of chromosome condensation [Diaphorina citri]	gi|662206077|ref|XP_008476483.1|	DC_08052014.fasta	46580	1	10	15	27	0.0001	0.376	TFALVEDLDNVVEVVVGGMHTVCLTEDGK	K	V	0.997	63	31.2	60.1	0	0	0	1	0	2	3135.51	8580.52		15049.1	78	106	Empty	TRUE
ACPDec17	Healthy	C1	Mudpit_FU_2014_0910_RJ_37_C1 (F402050)	PREDICTED: V-type proton ATPase subunit B, partial [Diaphorina citri]	gi|662208619|ref|XP_008477869.1|	DC_08052014.fasta	17681	1	4	12	61	0.0002	0.643	AVVGEEALTPDDLLYLEFLTK	K	F	0.997	69.8	32.2	69.8	0	0	1	2	4	2	2336.23	7996.25		2646130	77	97	Empty	TRUE
ACPDec17	Healthy	C1	Mudpit_FU_2014_0910_RJ_37_C1 (F402050)	PREDICTED: V-type proton ATPase subunit B, partial [Diaphorina citri]	gi|662208619|ref|XP_008477869.1|	DC_08052014.fasta	17681	1	4	12	61	0.0002	0.643	DHSDVSNQLYACYAIGK	K	D	0.997	52.2	33.7	49.2	0	0	2	4	2	2	1929.85	6251.04		1108220	54	70	Empty	TRUE
ACPDec17	Healthy	C1	Mudpit_FU_2014_0910_RJ_37_C1 (F402050)	PREDICTED: V-type proton ATPase subunit B, partial [Diaphorina citri]	gi|662208619|ref|XP_008477869.1|	DC_08052014.fasta	17681	1	4	12	61	0.0002	0.643	IPASTLAEFYPR	R	D	0.997	61.1	34.2	56	0	0	3	4	7	2	1364.72	6103.06		3532130	135	146	Empty	FALSE	gi|662208621|ref|XP_008477870.1|
ACPDec17	Healthy	C1	Mudpit_FU_2014_0910_RJ_37_C1 (F402050)	PREDICTED: V-type proton ATPase subunit B, partial [Diaphorina citri]	gi|662208619|ref|XP_008477869.1|	DC_08052014.fasta	17681	1	4	12	61	0.0002	0.643	KDHSDVSNQLYACYAIGK	R	D	0.997	50.5	31.3	45	0	0	0	4	3	2	2057.94	5659.99		1196570	53	70	Empty	TRUE
ACPDec17	Healthy	C1	Mudpit_FU_2014_0910_RJ_37_C1 (F402050)	PREDICTED: V-type proton ATPase subunit B, partial [Diaphorina citri]	gi|662208619|ref|XP_008477869.1|	DC_08052014.fasta	17681	1	4	12	61	0.0002	0.643	NFVSQGNYENR	K	T	0.997	69.1	35.2	59.2	0	0	0	0	4	2	1327.6	3734.59		812632	101	111	Empty	TRUE
ACPDec17	Healthy	C1	Mudpit_FU_2014_0910_RJ_37_C1 (F402050)	PREDICTED: V-type proton ATPase subunit B, partial [Diaphorina citri]	gi|662208619|ref|XP_008477869.1|	DC_08052014.fasta	17681	1	4	12	61	0.0002	0.643	QIYPPINVLPSLSR	R	L	0.997	37.9	28.4	29.3	0	0	5	0	2	2	1596.91	6804.23		1193600	27	40	Empty	FALSE	gi|662208621|ref|XP_008477870.1|
ACPDec17	Healthy	C1	Mudpit_FU_2014_0910_RJ_37_C1 (F402050)	PREDICTED: V-type proton ATPase subunit B, partial [Diaphorina citri]	gi|662208619|ref|XP_008477869.1|	DC_08052014.fasta	17681	1	4	12	61	0.0002	0.643	SAIGEDMTR	K	K	0.997	42.7	34.7	38.9	0	0	1	3	6	2	995.446	2391.3		3154520	44	52	Empty	FALSE	gi|662208621|ref|XP_008477870.1|
ACPDec17	Healthy	C1	Mudpit_FU_2014_0910_RJ_37_C1 (F402050)	PREDICTED: V-type proton ATPase subunit B, partial [Diaphorina citri]	gi|662208619|ref|XP_008477869.1|	DC_08052014.fasta	17681	1	4	12	61	0.0002	0.643	TVYESLDIGWQLLR	R	I	0.997	48.2	31.6	42.4	0	0	1	2	1	2	1692.9	7755.17		877784	112	125	Empty	FALSE	gi|662208621|ref|XP_008477870.1|
ACPDec17	Healthy	C1	Mudpit_FU_2014_0910_RJ_37_C1 (F402050)	PREDICTED: cuticle protein 8-like, partial [Diaphorina citri]	gi|662222625|ref|XP_008485566.1|	DC_08052014.fasta	13023.7	0.999	1	3	19	0	0.256	VQGFYTVVESDGSLR	K	R	0.997	55.8	33.9	55.6	0	0	0	1	12	2	1656.82	5862.76		1750450	67	81	Empty	TRUE
ACPDec17	Healthy	C1	Mudpit_FU_2014_0910_RJ_37_C1 (F402050)	PREDICTED: cuticle protein 8-like, partial [Diaphorina citri]	gi|662222625|ref|XP_008485566.1|	DC_08052014.fasta	13023.7	0.999	1	3	19	0	0.256	YEFQYSVADPVTGDQK	K	S	0.997	67.1	33.5	61.7	0	0	1	0	5	2	1846.85	5513.05		538511	41	56	Empty	FALSE	gi|662203635|ref|XP_008475164.1|
ACPDec17	Healthy	C1	Mudpit_FU_2014_0910_RJ_37_C1 (F402050)	PREDICTED: proline synthase co-transcribed bacterial homolog protein [Diaphorina citri]	gi|662214082|ref|XP_008480857.1|	DC_08052014.fasta	22396	1	3	8	17	0	0.199	HGPNPDFLELAK	K	C	0.997	29.4	32.5	26.1	0	0	0	3	1	2	1337.69	5244.68		536218	155	166	Empty	TRUE
ACPDec17	Healthy	C1	Mudpit_FU_2014_0910_RJ_37_C1 (F402050)	PREDICTED: proline synthase co-transcribed bacterial homolog protein [Diaphorina citri]	gi|662214082|ref|XP_008480857.1|	DC_08052014.fasta	22396	1	3	8	17	0	0.199	VFCQINTSGEENK	K	H	0.997	65.2	31.9	61.4	0	0	2	0	5	2	1514.66	5108.5		662708	104	116	Empty	TRUE
ACPDec17	Healthy	C1	Mudpit_FU_2014_0910_RJ_37_C1 (F402050)	PREDICTED: proline synthase co-transcribed bacterial homolog protein [Diaphorina citri]	gi|662214082|ref|XP_008480857.1|	DC_08052014.fasta	22396	1	3	8	17	0	0.199	VPNLEYIETIHDTR	K	L	0.997	57.8	36.9	54.6	0	0	4	0	2	2	1699.87	5510.32		2231900	53	66	Empty	TRUE
ACPDec17	Healthy	C1	Mudpit_FU_2014_0910_RJ_37_C1 (F402050)	PREDICTED: thioredoxin, mitochondrial-like [Diaphorina citri]	gi|662191987|ref|XP_008468833.1|	DC_08052014.fasta	16270.6	1	4	11	21	0.0001	0.422	LEAVIDEMK	R	G	0.997	49.9	36.6	31.5	0	0	3	0	2	2	1047.54	4784.96		796929	73	81	Empty	TRUE
ACPDec17	Healthy	C1	Mudpit_FU_2014_0910_RJ_37_C1 (F402050)	PREDICTED: thioredoxin, mitochondrial-like [Diaphorina citri]	gi|662191987|ref|XP_008468833.1|	DC_08052014.fasta	16270.6	1	4	11	21	0.0001	0.422	NASTPVIVDFFATWCNPCK	K	T	0.997	49.2	30.2	49.2	0	0	1	1	4	2	2204.96	8442.29		192654	49	67	Empty	TRUE
ACPDec17	Healthy	C1	Mudpit_FU_2014_0910_RJ_37_C1 (F402050)	PREDICTED: thioredoxin, mitochondrial-like [Diaphorina citri]	gi|662191987|ref|XP_008468833.1|	DC_08052014.fasta	16270.6	1	4	11	21	0.0001	0.422	SFIDNLVEK	K	Q	0.997	38.5	34.7	22.7	0	0	0	0	3	2	1064.56	5836.8		703498	132	140	Empty	TRUE
ACPDec17	Healthy	C1	Mudpit_FU_2014_0910_RJ_37_C1 (F402050)	PREDICTED: thioredoxin, mitochondrial-like [Diaphorina citri]	gi|662191987|ref|XP_008468833.1|	DC_08052014.fasta	16270.6	1	4	11	21	0.0001	0.422	VDIDELTDLAMDYEVSAVPVLIAMK	K	N	0.997	61.9	35.9	56.3	0	0	0	3	4	2	2750.39	8332.87		436420	89	113	Empty	TRUE
ACPDec17	Healthy	C1	Mudpit_FU_2014_0910_RJ_37_C1 (F402050)	PREDICTED: probable GPI-anchored adhesin-like protein PGA55 [Diaphorina citri]	gi|662215301|ref|XP_008481526.1|	DC_08052014.fasta	87683.8	1	1	1	1	0	0.0161	ESSLSNQALTQEK	K	E	0.985	24.8	34.8	16.6	0	0	1	0	0	2	1434.71	3591.28		31349.7	685	697	Empty	TRUE
ACPDec17	Healthy	C1	Mudpit_FU_2014_0910_RJ_37_C1 (F402050)	PREDICTED: uncharacterized protein LOC103520583 [Diaphorina citri]	gi|662219625|ref|XP_008483905.1|	DC_08052014.fasta	13062.6	1	3	4	11	0	0.325	DCSEHQGGSK	K	Y	0.997	58.7	25	48	0	0	7	0	0	2	1093.4	1432.49		870613	47	56	Empty	TRUE
ACPDec17	Healthy	C1	Mudpit_FU_2014_0910_RJ_37_C1 (F402050)	PREDICTED: uncharacterized protein LOC103520583 [Diaphorina citri]	gi|662219625|ref|XP_008483905.1|	DC_08052014.fasta	13062.6	1	3	4	11	0	0.325	IMQTIEFEVNGLPPDTR	K	I	0.961	18	35.9	18	0	0	0	0	1	2	1959.98	6406.68		60449.5	63	79	Empty	TRUE
ACPDec17	Healthy	C1	Mudpit_FU_2014_0910_RJ_37_C1 (F402050)	PREDICTED: uncharacterized protein LOC103520583 [Diaphorina citri]	gi|662219625|ref|XP_008483905.1|	DC_08052014.fasta	13062.6	1	3	4	11	0	0.325	SCAWDDSSYK	R	N	0.997	41	25	41	0	0	3	0	0	2	1207.44	4821.42		459706	83	92	Empty	TRUE
ACPDec17	Healthy	C1	Mudpit_FU_2014_0910_RJ_37_C1 (F402050)	PREDICTED: endocuticle structural glycoprotein SgAbd-2-like [Diaphorina citri]	gi|662203605|ref|XP_008475148.1|	DC_08052014.fasta	18756	1	2	11	54	0.0001	0.377	LVEEQPVAYAAPVVPQYYTPSPAPQYYSPTTAAPFR	K	F	0.997	69.9	34	60.7	0	0	3	11	10	2	3968.97	7052.28		2162350	136	171	Empty	TRUE
ACPDec17	Healthy	C1	Mudpit_FU_2014_0910_RJ_37_C1 (F402050)	PREDICTED: endocuticle structural glycoprotein SgAbd-2-like [Diaphorina citri]	gi|662203605|ref|XP_008475148.1|	DC_08052014.fasta	18756	1	2	11	54	0.0001	0.377	YENNPPVNGAYSFAFETGNGIQVQEQGQLK	R	N	0.997	61.4	35.4	55.4	0	0	1	23	6	2	3299.56	6687.92		1383150	43	72	Empty	TRUE
ACPDec17	Healthy	C1	Mudpit_FU_2014_0910_RJ_37_C1 (F402050)	PREDICTED: vesicle-fusing ATPase 1-like [Diaphorina citri]	gi|662184371|ref|XP_008471486.1|	DC_08052014.fasta	14952.1	1	2	2	4	0	0.186	LEDEGCLDMGTSILH	K	-	0.955	19.6	30	16.8	0	0	0	0	1	2	1678.71	7058.4		102084	115	129	Empty	TRUE
ACPDec17	Healthy	C1	Mudpit_FU_2014_0910_RJ_37_C1 (F402050)	PREDICTED: vesicle-fusing ATPase 1-like [Diaphorina citri]	gi|662184371|ref|XP_008471486.1|	DC_08052014.fasta	14952.1	1	2	2	4	0	0.186	LLGLIDMAR	K	Q	0.997	34.1	33.1	29.7	0	0	3	0	0	2	1001.58	6391.79		159764	92	100	Empty	TRUE
ACPDec17	Healthy	C1	Mudpit_FU_2014_0910_RJ_37_C1 (F402050)	PREDICTED: importin-4-like [Diaphorina citri]	gi|662221194|ref|XP_008484777.1|	DC_08052014.fasta	32862.1	1	1	1	9	0	0.168	DVLSELGPAALASEGHLEAVHNALR	R	E	0.997	34.3	29.6	34.3	0	0	0	0	5	2	2569.34	7134.34		404109	173	197	Empty	FALSE	gi|662211920|ref|XP_008479665.1|
ACPDec17	Healthy	C1	Mudpit_FU_2014_0910_RJ_37_C1 (F402050)	PREDICTED: importin-4-like [Diaphorina citri]	gi|662221194|ref|XP_008484777.1|	DC_08052014.fasta	32862.1	1	1	1	9	0	0.168	LDEKEEALDAVR	K	E	0.997	43.3	33.8	23.4	0	0	1	0	0	2	1387.71	4074.93		53689	76	87	Empty	TRUE
ACPDec17	Healthy	C1	Mudpit_FU_2014_0910_RJ_37_C1 (F402050)	PREDICTED: importin-4-like [Diaphorina citri]	gi|662221194|ref|XP_008484777.1|	DC_08052014.fasta	32862.1	1	1	1	9	0	0.168	TSFDEEEDEEAER	R	E	0.997	55.7	26.7	55.2	0	0	2	0	1	2	1585.61	3695.38		87357.8	209	221	Empty	FALSE	gi|662211920|ref|XP_008479665.1|
ACPDec17	Healthy	C1	Mudpit_FU_2014_0910_RJ_37_C1 (F402050)	molecular chaperone DnaK [Candidatus Liberibacter asiaticus str. psy62]	gi|255764494	psyllid_bac.fasta	70405.6	1	0	0	25	0.0001	0.0261	IINEPTAAALAYGLDK	R	K	0.997	54.1	33.8	0	5.29	0	6	2	7	2	1659.9	6163.94		3698670	168	183	Empty	FALSE	gi|527135717|gb|AGS06568.1|,gi|527324464|ref|YP_008350659.1|,gi|516102032|ref|WP_017532612.1|,gi|662189021|ref|XP_008488209.1|,gi|662219145|ref|XP_008483638.1|,gi|662219143|ref|XP_008483637.1|
ACPDec17	Healthy	C1	Mudpit_FU_2014_0910_RJ_37_C1 (F402050)	molecular chaperone DnaK [Candidatus Liberibacter asiaticus str. psy62]	gi|255764494	psyllid_bac.fasta	70405.6	1	0	0	25	0.0001	0.0261	IINEPTAAALAYGLDKK	R	D	0.997	65.1	28.4	0	2.57	0	4	4	2	2	1787.99	5631.39		1594940	168	184	Empty	FALSE	gi|516102032|ref|WP_017532612.1|
ACPDec17	Healthy	C1	Mudpit_FU_2014_0910_RJ_37_C1 (F402050)	PREDICTED: aspartate aminotransferase, cytoplasmic-like [Diaphorina citri]	gi|662185097|ref|XP_008475347.1|	DC_08052014.fasta	31855.9	1	7	15	29	0.0001	0.404	AFGVQTLSGTGALR	R	V	0.987	31.8	32	10.6	0	0	1	0	0	2	1377.75	5466.7		71776	145	158	Empty	TRUE
ACPDec17	Healthy	C1	Mudpit_FU_2014_0910_RJ_37_C1 (F402050)	PREDICTED: aspartate aminotransferase, cytoplasmic-like [Diaphorina citri]	gi|662185097|ref|XP_008475347.1|	DC_08052014.fasta	31855.9	1	7	15	29	0.0001	0.404	ELAADDSLNHEYLPVLGLESFSSAATR	K	M	0.997	70.5	32.1	65.2	0	0	0	3	3	2	2905.42	7543.5		1025310	103	129	Empty	TRUE
ACPDec17	Healthy	C1	Mudpit_FU_2014_0910_RJ_37_C1 (F402050)	PREDICTED: aspartate aminotransferase, cytoplasmic-like [Diaphorina citri]	gi|662185097|ref|XP_008475347.1|	DC_08052014.fasta	31855.9	1	7	15	29	0.0001	0.404	INMCGLTTQNLDHVAQAIHDAVTSIPSHL	R	-	0.997	59	30.9	56.1	0	0	1	1	5	2	3145.52	8232.08		1036400	257	285	Empty	TRUE
ACPDec17	Healthy	C1	Mudpit_FU_2014_0910_RJ_37_C1 (F402050)	PREDICTED: aspartate aminotransferase, cytoplasmic-like [Diaphorina citri]	gi|662185097|ref|XP_008475347.1|	DC_08052014.fasta	31855.9	1	7	15	29	0.0001	0.404	LVFLNAGFTEAR	R	E	0.997	74	34.1	67.2	0	0	1	0	1	2	1337.72	6355.76		499356	185	196	Empty	TRUE
ACPDec17	Healthy	C1	Mudpit_FU_2014_0910_RJ_37_C1 (F402050)	PREDICTED: aspartate aminotransferase, cytoplasmic-like [Diaphorina citri]	gi|662185097|ref|XP_008475347.1|	DC_08052014.fasta	31855.9	1	7	15	29	0.0001	0.404	MLLGGDASPPLR	R	E	0.997	38.5	33.5	25.3	0	0	1	0	4	2	1242.65	5155.74		1227820	130	141	Empty	TRUE
ACPDec17	Healthy	C1	Mudpit_FU_2014_0910_RJ_37_C1 (F402050)	PREDICTED: aspartate aminotransferase, cytoplasmic-like [Diaphorina citri]	gi|662185097|ref|XP_008475347.1|	DC_08052014.fasta	31855.9	1	7	15	29	0.0001	0.404	TEECKPWVLPVVR	R	Q	0.997	35.7	31.9	24.8	0	0	0	3	2	2	1601.82	6253.76		1373750	86	98	Empty	TRUE
ACPDec17	Healthy	C1	Mudpit_FU_2014_0910_RJ_37_C1 (F402050)	PREDICTED: aspartate aminotransferase, cytoplasmic-like [Diaphorina citri]	gi|662185097|ref|XP_008475347.1|	DC_08052014.fasta	31855.9	1	7	15	29	0.0001	0.404	VGAEFLHR	R	I	0.991	38.8	32.9	28.6	0	0	1	0	2	2	928.5	3796.09		810003	159	166	Empty	TRUE
ACPDec17	Healthy	C1	Mudpit_FU_2014_0910_RJ_37_C1 (F402050)	PREDICTED: NADH dehydrogenase [ubiquinone] 1 beta subcomplex subunit 5, mitochondrial [Diaphorina citri]	gi|662197174|ref|XP_008471652.1|	DC_08052014.fasta	21677.9	1	3	5	15	0	0.151	EKEAEEFR	R	D	0.991	31.9	36.1	21.7	0	0	2	0	3	2	1037.49	2464.13		937540	170	177	Empty	TRUE
ACPDec17	Healthy	C1	Mudpit_FU_2014_0910_RJ_37_C1 (F402050)	PREDICTED: NADH dehydrogenase [ubiquinone] 1 beta subcomplex subunit 5, mitochondrial [Diaphorina citri]	gi|662197174|ref|XP_008471652.1|	DC_08052014.fasta	21677.9	1	3	5	15	0	0.151	LYELDEIR	R	K	0.991	35.9	34.5	19.7	0	0	4	0	0	2	1050.55	5237.09		1101720	127	134	Empty	TRUE
ACPDec17	Healthy	C1	Mudpit_FU_2014_0910_RJ_37_C1 (F402050)	PREDICTED: NADH dehydrogenase [ubiquinone] 1 beta subcomplex subunit 5, mitochondrial [Diaphorina citri]	gi|662197174|ref|XP_008471652.1|	DC_08052014.fasta	21677.9	1	3	5	15	0	0.151	TCHTSPQEIYEK	K	K	0.997	43.4	33.1	32.2	0	0	0	5	1	2	1481.64	3627.27		1931350	111	122	Empty	TRUE
ACPDec17	Healthy	C1	Mudpit_FU_2014_0910_RJ_37_C1 (F402050)	PREDICTED: dolichyl-diphosphooligosaccharide--protein glycosyltransferase 48 kDa subunit-like [Diaphorina citri]	gi|662203685|ref|XP_008475188.1|	DC_08052014.fasta	31646.1	0.999	1	2	20	0.0001	0.361	ELASESGFEMDEEGAAVIDHLNYDVK	R	D	0.997	69.3	30.7	66.5	0	0	0	3	0	2	2868.29	7080.95		135102	115	140	Empty	FALSE	gi|662225662|ref|XP_008487241.1|
ACPDec17	Healthy	C1	Mudpit_FU_2014_0910_RJ_37_C1 (F402050)	PREDICTED: dolichyl-diphosphooligosaccharide--protein glycosyltransferase 48 kDa subunit-like [Diaphorina citri]	gi|662203685|ref|XP_008475188.1|	DC_08052014.fasta	31646.1	0.999	1	2	20	0.0001	0.361	GYTLTFKPADDASLILSK	R	Y	0.997	47.8	32.2	41.5	0	0	3	0	2	2	1940.04	6436.38		982614	46	63	Empty	TRUE
ACPDec17	Healthy	C1	Mudpit_FU_2014_0910_RJ_37_C1 (F402050)	PREDICTED: dolichyl-diphosphooligosaccharide--protein glycosyltransferase 48 kDa subunit-like [Diaphorina citri]	gi|662203685|ref|XP_008475188.1|	DC_08052014.fasta	31646.1	0.999	1	2	20	0.0001	0.361	HTLIVADPSNLVDSEVIVGK	K	K	0.997	64.4	28.3	63.1	0	0	6	4	1	2	2106.14	6215.33		1218880	145	164	Empty	FALSE	gi|662225662|ref|XP_008487241.1|
ACPDec17	Healthy	C1	Mudpit_FU_2014_0910_RJ_37_C1 (F402050)	PREDICTED: dolichyl-diphosphooligosaccharide--protein glycosyltransferase 48 kDa subunit-like [Diaphorina citri]	gi|662203685|ref|XP_008475188.1|	DC_08052014.fasta	31646.1	0.999	1	2	20	0.0001	0.361	KPSSPLLYQGTGLIVDPANPLVLSVLSADSSAYSYNPDKPIK	K	E	0.997	64.9	30.4	0.41	0	0	1	0	0	2	4417.31	7791.47		99095.5	165	206	Empty	FALSE	gi|662225662|ref|XP_008487241.1|
ACPDec17	Healthy	C1	Mudpit_FU_2014_0910_RJ_37_C1 (F402050)	PREDICTED: cathepsin L1-like [Diaphorina citri]	gi|662220866|ref|XP_008484592.1|	DC_08052014.fasta	41672.5	1	4	9	141	0.0004	0.481	DFLYFNGSETMK	K	K	0.997	36.9	31.8	29.6	0	0	3	0	2	2	1452.64	6575.42		698669	264	275	Empty	FALSE	gi|662201854|ref|XP_008474194.1|
ACPDec17	Healthy	C1	Mudpit_FU_2014_0910_RJ_37_C1 (F402050)	PREDICTED: cathepsin L1-like [Diaphorina citri]	gi|662220866|ref|XP_008484592.1|	DC_08052014.fasta	41672.5	1	4	9	141	0.0004	0.481	DGPVPDAWDWR	K	K	0.997	51.1	34.9	44.7	0	0	0	2	5	2	1313.59	6467.83		4056560	149	159	Empty	FALSE	gi|662220864|ref|XP_008484591.1|
ACPDec17	Healthy	C1	Mudpit_FU_2014_0910_RJ_37_C1 (F402050)	PREDICTED: cathepsin L1-like [Diaphorina citri]	gi|662220866|ref|XP_008484592.1|	DC_08052014.fasta	41672.5	1	4	9	141	0.0004	0.481	GNNACGIEQIAGYATIDVV	R	-	0.997	25.1	35.1	25.1	0	0	0	0	1	2	1953.9	7852.23		114871	352	370	Empty	FALSE	gi|662201856|ref|XP_008474196.1|,gi|662220864|ref|XP_008484591.1|
ACPDec17	Healthy	C1	Mudpit_FU_2014_0910_RJ_37_C1 (F402050)	PREDICTED: cathepsin L1-like [Diaphorina citri]	gi|662220866|ref|XP_008484592.1|	DC_08052014.fasta	41672.5	1	4	9	141	0.0004	0.481	KNDETCSPYDLGHAVLLVGYGK	R	Q	0.997	71.2	31.4	64	0	0	3	12	6	2	2425.15	6811.64		4464020	303	324	Empty	FALSE	gi|662201856|ref|XP_008474196.1|,gi|662220864|ref|XP_008484591.1|
ACPDec17	Healthy	C1	Mudpit_FU_2014_0910_RJ_37_C1 (F402050)	PREDICTED: cathepsin L1-like [Diaphorina citri]	gi|662220866|ref|XP_008484592.1|	DC_08052014.fasta	41672.5	1	4	9	141	0.0004	0.481	NDETCSPYDLGHAVLLVGYGK	K	Q	0.997	50	32.7	43.7	0	0	0	6	8	2	2298.04	7377.47		4557540	304	324	Empty	FALSE	gi|662201856|ref|XP_008474196.1|,gi|662220864|ref|XP_008484591.1|
ACPDec17	Healthy	C1	Mudpit_FU_2014_0910_RJ_37_C1 (F402050)	PREDICTED: cathepsin L1-like [Diaphorina citri]	gi|662220866|ref|XP_008484592.1|	DC_08052014.fasta	41672.5	1	4	9	141	0.0004	0.481	NSWGPIGPDEGFFK	R	I	0.997	63.1	33.8	61.7	0	0	0	2	14	2	1550.73	6763.32		6515450	335	348	Empty	FALSE	gi|662201854|ref|XP_008474194.1|,gi|662201856|ref|XP_008474196.1|,gi|662220864|ref|XP_008484591.1|
ACPDec17	Healthy	C1	Mudpit_FU_2014_0910_RJ_37_C1 (F402050)	PREDICTED: cathepsin L1-like [Diaphorina citri]	gi|662220866|ref|XP_008484592.1|	DC_08052014.fasta	41672.5	1	4	9	141	0.0004	0.481	QCSGCGGCDGLEQPIEYTHQAGLESEK	K	D	0.997	82.2	28.2	73.4	0	0	7	12	4	2	2977.16	6354.07		4187340	210	236	Empty	FALSE	gi|662201854|ref|XP_008474194.1|
ACPDec17	Healthy	C1	Mudpit_FU_2014_0910_RJ_37_C1 (F402050)	PREDICTED: cathepsin L1-like [Diaphorina citri]	gi|662220866|ref|XP_008484592.1|	DC_08052014.fasta	41672.5	1	4	9	141	0.0004	0.481	QCSGCGGCDGLEQPIEYTHQAGLESEKDYPYR	K	N	0.997	53.8	25	52.5	0	0	5	6	10	2	3671.47	6387.5		2992750	210	241	Empty	FALSE	gi|662201854|ref|XP_008474194.1|
ACPDec17	Healthy	C1	Mudpit_FU_2014_0910_RJ_37_C1 (F402050)	PREDICTED: cathepsin L1-like [Diaphorina citri]	gi|662220866|ref|XP_008484592.1|	DC_08052014.fasta	41672.5	1	4	9	141	0.0004	0.481	QDDIPYWLAR	K	N	0.997	70.6	35	54.3	0	0	9	0	0	2	1276.63	6320.73		10700000	325	334	Empty	FALSE	gi|662201854|ref|XP_008474194.1|
ACPDec17	Healthy	C1	Mudpit_FU_2014_0910_RJ_37_C1 (F402050)	PREDICTED: cathepsin L1-like [Diaphorina citri]	gi|662220866|ref|XP_008484592.1|	DC_08052014.fasta	41672.5	1	4	9	141	0.0004	0.481	QYANDEEIKER	R	F	0.997	28.6	34.6	20.5	0	0	2	0	0	2	1394.65	2932.09		126278	78	88	Empty	TRUE
ACPDec17	Healthy	C1	Mudpit_FU_2014_0910_RJ_37_C1 (F402050)	PREDICTED: cathepsin L1-like [Diaphorina citri]	gi|662220866|ref|XP_008484592.1|	DC_08052014.fasta	41672.5	1	4	9	141	0.0004	0.481	SPEEILCK	R	T	0.991	26.8	33.6	18.3	0	0	1	0	1	2	964.448	5064.93		310641	112	119	Empty	TRUE
ACPDec17	Healthy	C1	Mudpit_FU_2014_0910_RJ_37_C1 (F402050)	PREDICTED: cathepsin L1-like [Diaphorina citri]	gi|662220866|ref|XP_008484592.1|	DC_08052014.fasta	41672.5	1	4	9	141	0.0004	0.481	SQLVECAK	K	Q	0.991	31.6	35.8	22.1	0	0	0	0	1	2	923.433	4003.53		3149130	202	209	Empty	FALSE	gi|662201854|ref|XP_008474194.1|,gi|662220864|ref|XP_008484591.1|
ACPDec17	Healthy	C1	Mudpit_FU_2014_0910_RJ_37_C1 (F402050)	PREDICTED: cathepsin L1-like [Diaphorina citri]	gi|662220866|ref|XP_008484592.1|	DC_08052014.fasta	41672.5	1	4	9	141	0.0004	0.481	YGPLSVGLNSHLIHFYNGTPIR	K	K	0.997	54.2	33.8	37.5	0	0	4	2	10	2	2456.27	6569.84		2109250	281	302	Empty	TRUE
ACPDec17	Healthy	C1	Mudpit_FU_2014_0910_RJ_37_C1 (F402050)	PREDICTED: cathepsin L1-like [Diaphorina citri]	gi|662220866|ref|XP_008484592.1|	DC_08052014.fasta	41672.5	1	4	9	141	0.0004	0.481	YGTSEFSDR	R	S	0.997	53.2	32.2	46.3	0	0	3	0	0	2	1061.45	3608.05		299535	103	111	Empty	TRUE
ACPDec17	Healthy	C1	Mudpit_FU_2014_0910_RJ_37_C1 (F402050)	PREDICTED: 39S ribosomal protein L19, mitochondrial-like [Diaphorina citri]	gi|662225248|ref|XP_008487013.1|	DC_08052014.fasta	30655	0.923	0	0	2	0	0.1	TIPEEEQEEIFSEVFSELHQLSLSNK	R	K	0.983	41.3	31.3	3.53	0	0	0	2	0	2	3063.47	8056.2		274828	220	245	Empty	FALSE	gi|662225246|ref|XP_008487012.1|
ACPDec17	Healthy	C1	Mudpit_FU_2014_0910_RJ_37_C1 (F402050)	PREDICTED: nascent polypeptide-associated complex subunit alpha [Diaphorina citri]	gi|662214040|ref|XP_008480836.1|	DC_08052014.fasta	16240.9	1	4	13	31	0.0001	0.327	IEDLSQQAQVAAAEK	K	F	0.997	75.6	34.3	58.3	0	0	3	1	5	2	1600.82	4350.32		2557090	120	134	Empty	TRUE
ACPDec17	Healthy	C1	Mudpit_FU_2014_0910_RJ_37_C1 (F402050)	PREDICTED: nascent polypeptide-associated complex subunit alpha [Diaphorina citri]	gi|662214040|ref|XP_008480836.1|	DC_08052014.fasta	16240.9	1	4	13	31	0.0001	0.327	NILFVINKPDVFK	K	N	0.997	53.7	27.4	48.4	0	0	9	0	0	2	1546.9	6451.1		3513100	93	105	Empty	TRUE
ACPDec17	Healthy	C1	Mudpit_FU_2014_0910_RJ_37_C1 (F402050)	PREDICTED: nascent polypeptide-associated complex subunit alpha [Diaphorina citri]	gi|662214040|ref|XP_008480836.1|	DC_08052014.fasta	16240.9	1	4	13	31	0.0001	0.327	NPASDTYIVFGEAK	K	I	0.997	62	36.3	59.3	0	0	1	4	5	2	1511.74	5556.32		1741390	106	119	Empty	TRUE
ACPDec17	Healthy	C1	Mudpit_FU_2014_0910_RJ_37_C1 (F402050)	PREDICTED: nascent polypeptide-associated complex subunit alpha [Diaphorina citri]	gi|662214040|ref|XP_008480836.1|	DC_08052014.fasta	16240.9	1	4	13	31	0.0001	0.327	PELTELDK	M	A	0.991	41.4	34.1	20	0	0	0	0	3	1	944.494	4038.62		1287620	2	9	Empty	TRUE
ACPDec17	Healthy	C1	Mudpit_FU_2014_0910_RJ_37_C1 (F402050)	PREDICTED: myosin heavy chain, muscle-like [Diaphorina citri]	gi|662204054|ref|XP_008475389.1|	DC_08052014.fasta	14089	1	2	5	69	0.0002	0.393	DIEAELEK	R	L	0.991	35.4	35.2	6.41	0	0	2	0	1	2	946.473	4482.52		5317480	45	52	Empty	TRUE
ACPDec17	Healthy	C1	Mudpit_FU_2014_0910_RJ_37_C1 (F402050)	PREDICTED: myosin heavy chain, muscle-like [Diaphorina citri]	gi|662204054|ref|XP_008475389.1|	DC_08052014.fasta	14089	1	2	5	69	0.0002	0.393	DIEAELEKLEEK	R	V	0.997	69	36.6	49.2	0	0	3	7	4	2	1445.74	6366.11		18300000	45	56	Empty	TRUE
ACPDec17	Healthy	C1	Mudpit_FU_2014_0910_RJ_37_C1 (F402050)	PREDICTED: myosin heavy chain, muscle-like [Diaphorina citri]	gi|662204054|ref|XP_008475389.1|	DC_08052014.fasta	14089	1	2	5	69	0.0002	0.393	EVEALNAK	K	L	0.991	61.7	36.4	44.5	0	0	1	6	3	2	873.468	2834.59		17600000	73	80	Empty	FALSE	gi|662204082|ref|XP_008475404.1|
ACPDec17	Healthy	C1	Mudpit_FU_2014_0910_RJ_37_C1 (F402050)	PREDICTED: myosin heavy chain, muscle-like [Diaphorina citri]	gi|662204054|ref|XP_008475389.1|	DC_08052014.fasta	14089	1	2	5	69	0.0002	0.393	KEVEALNAK	R	L	0.997	69.3	34.7	37.2	0	0	8	0	0	2	1001.56	2219.06		3132570	72	80	Empty	FALSE	gi|662204082|ref|XP_008475404.1|
ACPDec17	Healthy	C1	Mudpit_FU_2014_0910_RJ_37_C1 (F402050)	PREDICTED: myosin heavy chain, muscle-like [Diaphorina citri]	gi|662204054|ref|XP_008475389.1|	DC_08052014.fasta	14089	1	2	5	69	0.0002	0.393	LALQVVQR	R	N	0.991	54.5	25	49.9	0	0	11	0	0	2	926.578	4357.33		25800000	10	17	Empty	FALSE	gi|662187833|ref|XP_008487564.1|
ACPDec17	Healthy	C1	Mudpit_FU_2014_0910_RJ_37_C1 (F402050)	PREDICTED: myosin heavy chain, muscle-like [Diaphorina citri]	gi|662204054|ref|XP_008475389.1|	DC_08052014.fasta	14089	1	2	5	69	0.0002	0.393	SGLSSIQER	K	A	0.997	72.7	35.2	49.5	0	0	7	0	0	2	976.506	3407.61		25300000	97	105	Empty	FALSE	gi|662204082|ref|XP_008475404.1|
ACPDec17	Healthy	C1	Mudpit_FU_2014_0910_RJ_37_C1 (F402050)	PREDICTED: myosin heavy chain, muscle-like [Diaphorina citri]	gi|662204054|ref|XP_008475389.1|	DC_08052014.fasta	14089	1	2	5	69	0.0002	0.393	VAQTEASLAR	K	E	0.997	67.3	35.7	42.7	0	0	6	8	2	2	1045.56	2925.08		26200000	57	66	Empty	FALSE	gi|662204082|ref|XP_008475404.1|
ACPDec17	Healthy	C1	Mudpit_FU_2014_0910_RJ_37_C1 (F402050)	PREDICTED: uncharacterized protein LOC103505283 [Diaphorina citri]	gi|662190165|ref|XP_008467834.1|	DC_08052014.fasta	14036.3	1	2	5	8	0	0.208	MWSNTEDFAK	R	K	0.997	34.8	32	32.5	0	0	1	0	4	2	1228.53	4691.98		580997	20	29	Empty	TRUE
ACPDec17	Healthy	C1	Mudpit_FU_2014_0910_RJ_37_C1 (F402050)	PREDICTED: uncharacterized protein LOC103505283 [Diaphorina citri]	gi|662190165|ref|XP_008467834.1|	DC_08052014.fasta	14036.3	1	2	5	8	0	0.208	THTDSIQDQGYMSLK	K	S	0.997	66.2	35.8	65.4	0	0	0	0	3	2	1723.8	4402.41		176152	80	94	Empty	TRUE
ACPDec17	Healthy	C1	Mudpit_FU_2014_0910_RJ_37_C1 (F402050)	putative ribosomal protein S12 [Diaphorina citri]	gi|110671424|gb|ABG81963.1|,gi|663070972|ref|NP_001284612.1|	DC_08052014.fasta	15219.3	0.972	0	0	48	0.0001	0.493	DYGEETQELDVLQEYIK	K	A	0.997	105	35.1	95.2	0	0	1	7	0	2	2071.97	7591.39		2729100	118	134	Empty	FALSE	gi|662203048|ref|XP_008474843.1|
ACPDec17	Healthy	C1	Mudpit_FU_2014_0910_RJ_37_C1 (F402050)	putative ribosomal protein S12 [Diaphorina citri]	gi|110671424|gb|ABG81963.1|,gi|663070972|ref|NP_001284612.1|	DC_08052014.fasta	15219.3	0.972	0	0	48	0.0001	0.493	EAQLCVLADNCDEPAYK	R	K	0.997	41.6	29.2	41.6	0	0	2	2	4	2	1973.81	7011.88		1090660	51	67	Empty	FALSE	gi|662203048|ref|XP_008474843.1|
ACPDec17	Healthy	C1	Mudpit_FU_2014_0910_RJ_37_C1 (F402050)	putative ribosomal protein S12 [Diaphorina citri]	gi|110671424|gb|ABG81963.1|,gi|663070972|ref|NP_001284612.1|	DC_08052014.fasta	15219.3	0.972	0	0	48	0.0001	0.493	EAQLCVLADNCDEPAYKK	R	L	0.997	44.1	33.4	40.6	0	0	0	8	2	2	2101.91	6376.86		1268300	51	68	Empty	FALSE	gi|662203048|ref|XP_008474843.1|
ACPDec17	Healthy	C1	Mudpit_FU_2014_0910_RJ_37_C1 (F402050)	putative ribosomal protein S12 [Diaphorina citri]	gi|110671424|gb|ABG81963.1|,gi|663070972|ref|NP_001284612.1|	DC_08052014.fasta	15219.3	0.972	0	0	48	0.0001	0.493	KLVQALCSEHQIPLIK	K	V	0.997	34.6	27.6	30.3	0	0	1	0	0	2	1866.03	5822.09		80520.6	68	83	Empty	FALSE	gi|662203048|ref|XP_008474843.1|
ACPDec17	Healthy	C1	Mudpit_FU_2014_0910_RJ_37_C1 (F402050)	putative ribosomal protein S12 [Diaphorina citri]	gi|110671424|gb|ABG81963.1|,gi|663070972|ref|NP_001284612.1|	DC_08052014.fasta	15219.3	0.972	0	0	48	0.0001	0.493	LGEWAGLSK	K	L	0.997	50.1	34.7	31.6	0	0	4	0	1	2	960.515	4929.15		4059680	90	98	Empty	FALSE	gi|662203048|ref|XP_008474843.1|
ACPDec17	Healthy	C1	Mudpit_FU_2014_0910_RJ_37_C1 (F402050)	putative ribosomal protein S12 [Diaphorina citri]	gi|110671424|gb|ABG81963.1|,gi|663070972|ref|NP_001284612.1|	DC_08052014.fasta	15219.3	0.972	0	0	48	0.0001	0.493	LVQALCSEHQIPLIK	K	V	0.997	59.1	33.3	53.9	0	0	4	7	2	2	1737.94	6167.76		2291940	69	83	Empty	FALSE	gi|662203048|ref|XP_008474843.1|
ACPDec17	Healthy	C1	Mudpit_FU_2014_0910_RJ_37_C1 (F402050)	putative ribosomal protein S12 [Diaphorina citri]	gi|110671424|gb|ABG81963.1|,gi|663070972|ref|NP_001284612.1|	DC_08052014.fasta	15219.3	0.972	0	0	48	0.0001	0.493	VVGCSCVVIK	K	D	0.997	40.8	34.2	38.6	0	0	0	0	3	2	1098.52	6272.47		427990	108	117	Empty	FALSE	gi|662203048|ref|XP_008474843.1|
ACPDec17	Healthy	C1	Mudpit_FU_2014_0910_RJ_37_C1 (F402050)	PREDICTED: ubiquitin-conjugating enzyme E2 G2-like [Diaphorina citri]	gi|662184279|ref|XP_008471000.1|	DC_08052014.fasta	20153.4	0.999	1	1	1	0	0.135	ILLSVVSMLAEPNDESGANVDAAK	K	M	0.997	47.3	31.2	47.3	0	0	1	0	0	2	2443.24	7523.91		204369	131	154	Empty	TRUE
ACPDec17	Healthy	C1	Mudpit_FU_2014_0910_RJ_37_C1 (F402050)	putative fatty acid binding protein [Diaphorina citri]	gi|110671468|gb|ABG81985.1|,gi|662187310|ref|XP_008486467.1|,gi|662187312|ref|XP_008486471.1|	DC_08052014.fasta	15061.9	1	2	3	77	0.0002	0.722	ALGVGLITR	K	K	0.997	50.2	26.6	44.7	0	0	4	0	0	2	899.567	5092.78		811792	24	32	Empty	TRUE
ACPDec17	Healthy	C1	Mudpit_FU_2014_0910_RJ_37_C1 (F402050)	putative fatty acid binding protein [Diaphorina citri]	gi|110671468|gb|ABG81985.1|,gi|662187310|ref|XP_008486467.1|,gi|662187312|ref|XP_008486471.1|	DC_08052014.fasta	15061.9	1	2	3	77	0.0002	0.722	DDSGTYTLHSNSTFK	K	N	0.997	46.4	32.3	46	0	0	4	0	3	2	1672.75	4011.34		1050500	47	61	Empty	FALSE	gi|662187308|ref|XP_008486460.1|,gi|662187306|ref|XP_008486453.1|
ACPDec17	Healthy	C1	Mudpit_FU_2014_0910_RJ_37_C1 (F402050)	putative fatty acid binding protein [Diaphorina citri]	gi|110671468|gb|ABG81985.1|,gi|662187310|ref|XP_008486467.1|,gi|662187312|ref|XP_008486471.1|	DC_08052014.fasta	15061.9	1	2	3	77	0.0002	0.722	IGEEFDEETPDGR	K	K	0.997	70.1	32.9	66	0	0	5	0	0	2	1493.64	4308.31		718595	69	81	Empty	FALSE	gi|662187308|ref|XP_008486460.1|,gi|662187306|ref|XP_008486453.1|
ACPDec17	Healthy	C1	Mudpit_FU_2014_0910_RJ_37_C1 (F402050)	putative fatty acid binding protein [Diaphorina citri]	gi|110671468|gb|ABG81985.1|,gi|662187310|ref|XP_008486467.1|,gi|662187312|ref|XP_008486471.1|	DC_08052014.fasta	15061.9	1	2	3	77	0.0002	0.722	IGEEFDEETPDGRK	K	V	0.997	60	35.2	51.2	0	0	0	2	1	2	1621.73	3866.93		1248040	69	82	Empty	FALSE	gi|662187308|ref|XP_008486460.1|,gi|662187306|ref|XP_008486453.1|
ACPDec17	Healthy	C1	Mudpit_FU_2014_0910_RJ_37_C1 (F402050)	putative fatty acid binding protein [Diaphorina citri]	gi|110671468|gb|ABG81985.1|,gi|662187310|ref|XP_008486467.1|,gi|662187312|ref|XP_008486471.1|	DC_08052014.fasta	15061.9	1	2	3	77	0.0002	0.722	KVGASVSPVLELEK	R	D	0.997	44.1	29.2	39.6	0	0	1	5	0	2	1455.84	4775.31		1870210	33	46	Empty	FALSE	gi|662187308|ref|XP_008486460.1|,gi|662187306|ref|XP_008486453.1|
ACPDec17	Healthy	C1	Mudpit_FU_2014_0910_RJ_37_C1 (F402050)	putative fatty acid binding protein [Diaphorina citri]	gi|110671468|gb|ABG81985.1|,gi|662187310|ref|XP_008486467.1|,gi|662187312|ref|XP_008486471.1|	DC_08052014.fasta	15061.9	1	2	3	77	0.0002	0.722	MTLTVDDIVCTR	K	I	0.997	63.7	33.5	60.7	0	0	4	1	8	2	1428.65	6684.67		1890330	117	128	Empty	FALSE	gi|662187308|ref|XP_008486460.1|,gi|662187306|ref|XP_008486453.1|
ACPDec17	Healthy	C1	Mudpit_FU_2014_0910_RJ_37_C1 (F402050)	putative fatty acid binding protein [Diaphorina citri]	gi|110671468|gb|ABG81985.1|,gi|662187310|ref|XP_008486467.1|,gi|662187312|ref|XP_008486471.1|	DC_08052014.fasta	15061.9	1	2	3	77	0.0002	0.722	SENFDELMK	K	A	0.997	33.5	32.7	26.8	0	0	0	0	3	2	1112.49	5102.65		1078710	15	23	Empty	TRUE
ACPDec17	Healthy	C1	Mudpit_FU_2014_0910_RJ_37_C1 (F402050)	putative fatty acid binding protein [Diaphorina citri]	gi|110671468|gb|ABG81985.1|,gi|662187310|ref|XP_008486467.1|,gi|662187312|ref|XP_008486471.1|	DC_08052014.fasta	15061.9	1	2	3	77	0.0002	0.722	SVITIDGDTMTHIQK	K	G	0.997	68.6	32.4	59.6	0	0	3	9	6	2	1658.84	4891.23		6918120	85	99	Empty	FALSE	gi|662187308|ref|XP_008486460.1|,gi|662187306|ref|XP_008486453.1|
ACPDec17	Healthy	C1	Mudpit_FU_2014_0910_RJ_37_C1 (F402050)	putative fatty acid binding protein [Diaphorina citri]	gi|110671468|gb|ABG81985.1|,gi|662187310|ref|XP_008486467.1|,gi|662187312|ref|XP_008486471.1|	DC_08052014.fasta	15061.9	1	2	3	77	0.0002	0.722	VFSDDEVK	R	M	0.991	38.8	34.3	29	0	0	0	0	3	2	938.447	3367.25		4902370	109	116	Empty	FALSE	gi|662187308|ref|XP_008486460.1|,gi|662187306|ref|XP_008486453.1|
ACPDec17	Healthy	C1	Mudpit_FU_2014_0910_RJ_37_C1 (F402050)	putative fatty acid binding protein [Diaphorina citri]	gi|110671468|gb|ABG81985.1|,gi|662187310|ref|XP_008486467.1|,gi|662187312|ref|XP_008486471.1|	DC_08052014.fasta	15061.9	1	2	3	77	0.0002	0.722	VGASVSPVLELEK	K	D	0.997	48.6	31.8	44.6	0	0	2	0	1	2	1327.75	5374.28		973468	34	46	Empty	FALSE	gi|662187308|ref|XP_008486460.1|,gi|662187306|ref|XP_008486453.1|
ACPDec17	Healthy	C1	Mudpit_FU_2014_0910_RJ_37_C1 (F402050)	putative fatty acid binding protein [Diaphorina citri]	gi|110671468|gb|ABG81985.1|,gi|662187310|ref|XP_008486467.1|,gi|662187312|ref|XP_008486471.1|	DC_08052014.fasta	15061.9	1	2	3	77	0.0002	0.722	VGASVSPVLELEKDDSGTYTLHSNSTFK	K	N	0.997	64.9	31.4	60.2	0	0	0	6	6	2	2981.47	5797.5		6325590	34	61	Empty	FALSE	gi|662187308|ref|XP_008486460.1|,gi|662187306|ref|XP_008486453.1|
ACPDec17	Healthy	C1	Mudpit_FU_2014_0910_RJ_37_C1 (F402050)	PREDICTED: echinoderm microtubule-associated protein-like 2 isoform X2 [Diaphorina citri]	gi|662190732|ref|XP_008468145.1|	DC_08052014.fasta	98812.1	0.993	0	0	7	0	0.0414	DAQYNEEESSLR	K	M	0.997	40.8	31	35.4	0	0	1	0	3	2	1440.62	3695.11		227485	251	262	Empty	FALSE	gi|662190734|ref|XP_008468146.1|,gi|662190736|ref|XP_008468147.1|
ACPDec17	Healthy	C1	Mudpit_FU_2014_0910_RJ_37_C1 (F402050)	PREDICTED: echinoderm microtubule-associated protein-like 2 isoform X2 [Diaphorina citri]	gi|662190732|ref|XP_008468145.1|	DC_08052014.fasta	98812.1	0.993	0	0	7	0	0.0414	LLQFDSNLQPTGYEAQIAEHLGGIR	R	T	0.997	61.8	32	61.8	0	0	0	2	1	2	2770.42	7396.47		488412	561	585	Empty	FALSE	gi|662190734|ref|XP_008468146.1|,gi|662190736|ref|XP_008468147.1|
ACPDec17	Healthy	C1	Mudpit_FU_2014_0910_RJ_37_C1 (F402050)	30S ribosomal protein S2 [Candidatus Profftella armatura]	gi|527122486|gb|AGS07011.1|,gi|527317751|ref|YP_008343955.1|,gi|527331429|ref|WP_020915586.1|	DC_08052014.fasta	26110.5	1	1	1	3	0	0.0606	GIVDAFLDGVHANK	K	L	0.997	35.2	31.4	32.5	0	0	0	3	0	2	1455.76	6574.96		235673	215	228	Empty	TRUE
ACPDec17	Healthy	C1	Mudpit_FU_2014_0910_RJ_37_C1 (F402050)	PREDICTED: general odorant-binding protein 83a-like [Diaphorina citri]	gi|662182972|ref|XP_008470659.1|	DC_08052014.fasta	15526	1	2	2	5	0	0.221	CSDVGGTSPCDK	K	A	0.997	50.3	25	50.3	0	0	4	0	0	2	1260.44	3917.83		356318	110	121	Empty	TRUE
ACPDec17	Healthy	C1	Mudpit_FU_2014_0910_RJ_37_C1 (F402050)	PREDICTED: general odorant-binding protein 83a-like [Diaphorina citri]	gi|662182972|ref|XP_008470659.1|	DC_08052014.fasta	15526	1	2	2	5	0	0.221	MIHDQCVDDSGVDPAVMDR	K	I	0.997	33.7	30.5	31.6	0	0	0	0	1	2	2149.87	5175.01		89301.6	35	53	Empty	TRUE
ACPDec17	Healthy	C1	Mudpit_FU_2014_0910_RJ_37_C1 (F402050)	PREDICTED: paxillin isoform X4 [Diaphorina citri]	gi|662194094|ref|XP_008469979.1|	DC_08052014.fasta	33764.4	0.997	0	0	68	0.0002	0.465	CSYCNGPILDK	R	C	0.997	65.2	26.3	57.1	0	0	5	0	7	2	1304.51	5740.14		4557490	123	133	Empty	FALSE	gi|662194092|ref|XP_008469978.1|
ACPDec17	Healthy	C1	Mudpit_FU_2014_0910_RJ_37_C1 (F402050)	PREDICTED: paxillin isoform X4 [Diaphorina citri]	gi|662194094|ref|XP_008469979.1|	DC_08052014.fasta	33764.4	0.997	0	0	68	0.0002	0.465	DDYFDLFAPK	R	C	0.997	64.9	33.7	57.8	0	0	3	0	1	2	1230.57	7330.64		1099120	172	181	Empty	FALSE	gi|662194092|ref|XP_008469978.1|
ACPDec17	Healthy	C1	Mudpit_FU_2014_0910_RJ_37_C1 (F402050)	PREDICTED: paxillin isoform X4 [Diaphorina citri]	gi|662194094|ref|XP_008469979.1|	DC_08052014.fasta	33764.4	0.997	0	0	68	0.0002	0.465	DSRPYCEPDYHNLFSPR	R	C	0.997	54.1	30.2	49.6	0	0	0	4	5	2	2141.92	5858.35		3638460	106	122	Empty	FALSE	gi|662194092|ref|XP_008469978.1|
ACPDec17	Healthy	C1	Mudpit_FU_2014_0910_RJ_37_C1 (F402050)	PREDICTED: paxillin isoform X4 [Diaphorina citri]	gi|662194094|ref|XP_008469979.1|	DC_08052014.fasta	33764.4	0.997	0	0	68	0.0002	0.465	EQNDKPYCHGCFEK	K	L	0.997	33.6	26.1	29.1	0	0	0	0	1	2	1789.68	4672.2		182428	281	294	Empty	TRUE
ACPDec17	Healthy	C1	Mudpit_FU_2014_0910_RJ_37_C1 (F402050)	PREDICTED: paxillin isoform X4 [Diaphorina citri]	gi|662194094|ref|XP_008469979.1|	DC_08052014.fasta	33764.4	0.997	0	0	68	0.0002	0.465	GCCSSCDKPIVGQVITALGK	K	T	0.997	66.6	31.7	56.1	0	0	6	0	4	2	2117.92	7507.34		2741900	62	81	Empty	FALSE	gi|662194092|ref|XP_008469978.1|
ACPDec17	Healthy	C1	Mudpit_FU_2014_0910_RJ_37_C1 (F402050)	PREDICTED: paxillin isoform X4 [Diaphorina citri]	gi|662194094|ref|XP_008469979.1|	DC_08052014.fasta	33764.4	0.997	0	0	68	0.0002	0.465	QFGEDGFHEK	K	D	0.997	52.2	33.6	43.8	0	0	1	0	3	2	1193.52	3573.54		813427	155	164	Empty	FALSE	gi|662194092|ref|XP_008469978.1|
ACPDec17	Healthy	C1	Mudpit_FU_2014_0910_RJ_37_C1 (F402050)	PREDICTED: paxillin isoform X4 [Diaphorina citri]	gi|662194094|ref|XP_008469979.1|	DC_08052014.fasta	33764.4	0.997	0	0	68	0.0002	0.465	QGVTTTQK	R	G	0.991	47.2	34.7	28.5	0	0	3	0	3	2	862.463	1403.05		3845690	54	61	Empty	FALSE	gi|662194092|ref|XP_008469978.1|,gi|662199018|ref|XP_008472654.1|
ACPDec17	Healthy	C1	Mudpit_FU_2014_0910_RJ_37_C1 (F402050)	PREDICTED: paxillin isoform X4 [Diaphorina citri]	gi|662194094|ref|XP_008469979.1|	DC_08052014.fasta	33764.4	0.997	0	0	68	0.0002	0.465	QLDCMLDSLTAEMSR	K	Q	0.997	61.4	30.9	60.1	0	0	0	0	5	2	1758.75	7673.11		428746	39	53	Empty	FALSE	gi|662194092|ref|XP_008469978.1|,gi|662199018|ref|XP_008472654.1|
ACPDec17	Healthy	C1	Mudpit_FU_2014_0910_RJ_37_C1 (F402050)	PREDICTED: paxillin isoform X4 [Diaphorina citri]	gi|662194094|ref|XP_008469979.1|	DC_08052014.fasta	33764.4	0.997	0	0	68	0.0002	0.465	TWHPEHFICTHCNQELGTR	K	N	0.997	64.1	30.5	64.1	0	0	0	7	4	2	2401.01	5868.56		3234960	82	100	Empty	FALSE	gi|662194092|ref|XP_008469978.1|
ACPDec17	Healthy	C1	Mudpit_FU_2014_0910_RJ_37_C1 (F402050)	PREDICTED: paxillin isoform X4 [Diaphorina citri]	gi|662194094|ref|XP_008469979.1|	DC_08052014.fasta	33764.4	0.997	0	0	68	0.0002	0.465	TWHTEHFFCAQCGK	K	Q	0.997	61.3	26.2	58.7	0	0	4	2	0	2	1786.7	5765.91		1680280	141	154	Empty	FALSE	gi|662194092|ref|XP_008469978.1|
ACPDec17	Healthy	C1	Mudpit_FU_2014_0910_RJ_37_C1 (F402050)	PREDICTED: phosphomannomutase 2 [Diaphorina citri]	gi|662202158|ref|XP_008474363.1|	DC_08052014.fasta	23206.7	1	3	4	10	0	0.182	AQNETLDFLLK	K	K	0.997	65	34.9	55.1	0	0	0	0	4	2	1291.69	6508.21		319289	41	51	Empty	TRUE
ACPDec17	Healthy	C1	Mudpit_FU_2014_0910_RJ_37_C1 (F402050)	PREDICTED: phosphomannomutase 2 [Diaphorina citri]	gi|662202158|ref|XP_008474363.1|	DC_08052014.fasta	23206.7	1	3	4	10	0	0.182	LKPLSHLAIVSGSDMNK	K	V	0.997	26.3	30	23.4	0	0	0	1	0	2	1809.99	4657.13		116908	53	69	Empty	TRUE
ACPDec17	Healthy	C1	Mudpit_FU_2014_0910_RJ_37_C1 (F402050)	PREDICTED: phosphomannomutase 2 [Diaphorina citri]	gi|662202158|ref|XP_008474363.1|	DC_08052014.fasta	23206.7	1	3	4	10	0	0.182	VAEQLGGEK	K	V	0.997	39.7	34	25.4	0	0	1	0	4	2	930.489	2607.16		593287	70	78	Empty	TRUE
ACPDec17	Healthy	C1	Mudpit_FU_2014_0910_RJ_37_C1 (F402050)	PREDICTED: UTP--glucose-1-phosphate uridylyltransferase-like, partial [Diaphorina citri]	gi|662212050|ref|XP_008479736.1|	DC_08052014.fasta	56239.8	1	17	60	164	0.0004	0.516	DAFISLDHDLQHIISTEPDEQK	R	R	0.997	40	32.3	39.5	0	0	0	2	1	2	2551.23	7134.71		513273	32	53	Empty	FALSE	gi|662212052|ref|XP_008479737.1|
ACPDec17	Healthy	C1	Mudpit_FU_2014_0910_RJ_37_C1 (F402050)	PREDICTED: UTP--glucose-1-phosphate uridylyltransferase-like, partial [Diaphorina citri]	gi|662212050|ref|XP_008479736.1|	DC_08052014.fasta	56239.8	1	17	60	164	0.0004	0.516	DAFISLDHDLQHIISTEPDEQKR	R	E	0.997	63.2	31.4	56.3	0	0	0	4	4	2	2707.33	6742.11		2456880	32	54	Empty	FALSE	gi|662212052|ref|XP_008479737.1|
ACPDec17	Healthy	C1	Mudpit_FU_2014_0910_RJ_37_C1 (F402050)	PREDICTED: UTP--glucose-1-phosphate uridylyltransferase-like, partial [Diaphorina citri]	gi|662212050|ref|XP_008479736.1|	DC_08052014.fasta	56239.8	1	17	60	164	0.0004	0.516	DYNTLETPNSEK	R	I	0.997	52.5	33.6	46.8	0	0	3	0	6	2	1410.64	3721.58		1309370	94	105	Empty	TRUE
ACPDec17	Healthy	C1	Mudpit_FU_2014_0910_RJ_37_C1 (F402050)	PREDICTED: UTP--glucose-1-phosphate uridylyltransferase-like, partial [Diaphorina citri]	gi|662212050|ref|XP_008479736.1|	DC_08052014.fasta	56239.8	1	17	60	164	0.0004	0.516	ESLLPIAK	R	D	0.991	74.7	27.8	51.3	0	0	4	0	1	2	870.53	4932.68		1728450	204	211	Empty	TRUE
ACPDec17	Healthy	C1	Mudpit_FU_2014_0910_RJ_37_C1 (F402050)	PREDICTED: UTP--glucose-1-phosphate uridylyltransferase-like, partial [Diaphorina citri]	gi|662212050|ref|XP_008479736.1|	DC_08052014.fasta	56239.8	1	17	60	164	0.0004	0.516	FFNTNNLWVK	K	L	0.997	52.6	34.4	34.1	0	0	6	0	2	2	1282.66	6260.63		3540080	328	337	Empty	TRUE
ACPDec17	Healthy	C1	Mudpit_FU_2014_0910_RJ_37_C1 (F402050)	PREDICTED: UTP--glucose-1-phosphate uridylyltransferase-like, partial [Diaphorina citri]	gi|662212050|ref|XP_008479736.1|	DC_08052014.fasta	56239.8	1	17	60	164	0.0004	0.516	GGTLIQYENK	K	L	0.997	32.5	35.2	27.4	0	0	1	0	4	2	1122.58	3956.46		3798020	294	303	Empty	TRUE
ACPDec17	Healthy	C1	Mudpit_FU_2014_0910_RJ_37_C1 (F402050)	PREDICTED: UTP--glucose-1-phosphate uridylyltransferase-like, partial [Diaphorina citri]	gi|662212050|ref|XP_008479736.1|	DC_08052014.fasta	56239.8	1	17	60	164	0.0004	0.516	GLGINVPR	R	S	0.991	38.2	28.5	32.8	0	0	0	2	5	2	825.494	4532.55		1700820	383	390	Empty	TRUE
ACPDec17	Healthy	C1	Mudpit_FU_2014_0910_RJ_37_C1 (F402050)	PREDICTED: UTP--glucose-1-phosphate uridylyltransferase-like, partial [Diaphorina citri]	gi|662212050|ref|XP_008479736.1|	DC_08052014.fasta	56239.8	1	17	60	164	0.0004	0.516	GLQVEIYTFNQSCYPR	K	I	0.997	59.3	34.6	56.9	0	0	2	4	8	2	1963.9	7069.02		673932	185	200	Empty	TRUE
ACPDec17	Healthy	C1	Mudpit_FU_2014_0910_RJ_37_C1 (F402050)	PREDICTED: UTP--glucose-1-phosphate uridylyltransferase-like, partial [Diaphorina citri]	gi|662212050|ref|XP_008479736.1|	DC_08052014.fasta	56239.8	1	17	60	164	0.0004	0.516	GPSVIWDK	K	I	0.991	40.5	35.9	36.6	0	0	0	1	3	2	901.478	4554.21		2018030	76	83	Empty	FALSE	gi|662212052|ref|XP_008479737.1|
ACPDec17	Healthy	C1	Mudpit_FU_2014_0910_RJ_37_C1 (F402050)	PREDICTED: UTP--glucose-1-phosphate uridylyltransferase-like, partial [Diaphorina citri]	gi|662212050|ref|XP_008479736.1|	DC_08052014.fasta	56239.8	1	17	60	164	0.0004	0.516	LGDNHFAK	K	C	0.991	39.2	36.1	27.9	0	0	0	0	3	2	901.453	2524.23		831274	433	440	Empty	TRUE
ACPDec17	Healthy	C1	Mudpit_FU_2014_0910_RJ_37_C1 (F402050)	PREDICTED: UTP--glucose-1-phosphate uridylyltransferase-like, partial [Diaphorina citri]	gi|662212050|ref|XP_008479736.1|	DC_08052014.fasta	56239.8	1	17	60	164	0.0004	0.516	LLEIAQVPK	R	E	0.997	41.6	25	37.9	0	0	3	0	0	2	1010.62	5051.57		1371530	306	314	Empty	TRUE
ACPDec17	Healthy	C1	Mudpit_FU_2014_0910_RJ_37_C1 (F402050)	PREDICTED: UTP--glucose-1-phosphate uridylyltransferase-like, partial [Diaphorina citri]	gi|662212050|ref|XP_008479736.1|	DC_08052014.fasta	56239.8	1	17	60	164	0.0004	0.516	LNGGLGTSMGCHGPK	K	S	0.989	25.2	35.9	20.2	0	0	1	0	1	2	1474.66	4265.45		433028	118	132	Empty	TRUE
ACPDec17	Healthy	C1	Mudpit_FU_2014_0910_RJ_37_C1 (F402050)	PREDICTED: UTP--glucose-1-phosphate uridylyltransferase-like, partial [Diaphorina citri]	gi|662212050|ref|XP_008479736.1|	DC_08052014.fasta	56239.8	1	17	60	164	0.0004	0.516	MFPTTPFIK	R	L	0.997	29.2	35.6	20.1	0	0	0	2	1	2	1081.58	6086.29		568163	424	432	Empty	TRUE
ACPDec17	Healthy	C1	Mudpit_FU_2014_0910_RJ_37_C1 (F402050)	PREDICTED: UTP--glucose-1-phosphate uridylyltransferase-like, partial [Diaphorina citri]	gi|662212050|ref|XP_008479736.1|	DC_08052014.fasta	56239.8	1	17	60	164	0.0004	0.516	NELSFLDLTVQQLEHLNK	R	T	0.997	49.8	34.5	49.8	0	0	3	4	8	2	2141.12	7861.51		4487780	139	156	Empty	TRUE
ACPDec17	Healthy	C1	Mudpit_FU_2014_0910_RJ_37_C1 (F402050)	PREDICTED: UTP--glucose-1-phosphate uridylyltransferase-like, partial [Diaphorina citri]	gi|662212050|ref|XP_008479736.1|	DC_08052014.fasta	56239.8	1	17	60	164	0.0004	0.516	NGSLVMSPQR	K	M	0.984	25.3	35.5	16.9	0	0	1	0	2	2	1088.55	3609.19		378248	414	423	Empty	TRUE
ACPDec17	Healthy	C1	Mudpit_FU_2014_0910_RJ_37_C1 (F402050)	PREDICTED: UTP--glucose-1-phosphate uridylyltransferase-like, partial [Diaphorina citri]	gi|662212050|ref|XP_008479736.1|	DC_08052014.fasta	56239.8	1	17	60	164	0.0004	0.516	NLEAWYPPGHGDFYESFSNSGLLQK	K	F	0.997	57.1	31.3	54.1	0	0	0	19	4	2	2856.33	7118.98		2177100	218	242	Empty	TRUE
ACPDec17	Healthy	C1	Mudpit_FU_2014_0910_RJ_37_C1 (F402050)	PREDICTED: UTP--glucose-1-phosphate uridylyltransferase-like, partial [Diaphorina citri]	gi|662212050|ref|XP_008479736.1|	DC_08052014.fasta	56239.8	1	17	60	164	0.0004	0.516	NVNVIQLETAVGAAMK	K	N	0.997	62.3	33.1	59.6	0	0	8	6	2	2	1657.89	7300.47		2043360	363	378	Empty	TRUE
ACPDec17	Healthy	C1	Mudpit_FU_2014_0910_RJ_37_C1 (F402050)	PREDICTED: UTP--glucose-1-phosphate uridylyltransferase-like, partial [Diaphorina citri]	gi|662212050|ref|XP_008479736.1|	DC_08052014.fasta	56239.8	1	17	60	164	0.0004	0.516	QPSDSQEFK	R	E	0.997	31.1	35.1	23.8	0	0	0	0	1	2	1065.48	2666.23		65535.5	18	26	Empty	FALSE	gi|662212052|ref|XP_008479737.1|
ACPDec17	Healthy	C1	Mudpit_FU_2014_0910_RJ_37_C1 (F402050)	PREDICTED: UTP--glucose-1-phosphate uridylyltransferase-like, partial [Diaphorina citri]	gi|662212050|ref|XP_008479736.1|	DC_08052014.fasta	56239.8	1	17	60	164	0.0004	0.516	TIDKNVNVIQLETAVGAAMK	K	N	0.997	54.1	28.4	53.3	0	0	2	0	0	2	2115.15	6776.81		276875	359	378	Empty	TRUE
ACPDec17	Healthy	C1	Mudpit_FU_2014_0910_RJ_37_C1 (F402050)	PREDICTED: UTP--glucose-1-phosphate uridylyltransferase-like, partial [Diaphorina citri]	gi|662212050|ref|XP_008479736.1|	DC_08052014.fasta	56239.8	1	17	60	164	0.0004	0.516	TSDLMLVMSNLYSMK	K	N	0.997	67.9	34	48.9	0	0	5	2	11	2	1748.83	7740.6		2450180	399	413	Empty	TRUE
ACPDec17	Healthy	C1	Mudpit_FU_2014_0910_RJ_37_C1 (F402050)	PREDICTED: UTP--glucose-1-phosphate uridylyltransferase-like, partial [Diaphorina citri]	gi|662212050|ref|XP_008479736.1|	DC_08052014.fasta	56239.8	1	17	60	164	0.0004	0.516	TYNTNVPLVLMNSFNTDDDIQK	K	I	0.997	52.9	31.4	51.5	0	0	1	7	4	2	2542.21	7451.3		1234000	157	178	Empty	TRUE
ACPDec17	Healthy	C1	Mudpit_FU_2014_0910_RJ_37_C1 (F402050)	PREDICTED: fatty-acid amide hydrolase 2-A-like [Diaphorina citri]	gi|662200266|ref|XP_008473332.1|	DC_08052014.fasta	35576.6	0.998	1	1	1	0	0.044	LLDLDSPVNITDIR	K	V	0.968	22.8	34.5	18	0	0	0	0	1	2	1584.85	6931.3		116455	23	36	Empty	TRUE
ACPDec17	Healthy	C1	Mudpit_FU_2014_0910_RJ_37_C1 (F402050)	PREDICTED: L-lactate dehydrogenase-like [Diaphorina citri]	gi|662194934|ref|XP_008470435.1|	DC_08052014.fasta	43909.1	1	1	1	2	0	0.0716	ELNPTIGTEQDTENFVR	K	L	0.997	38.8	34.2	37.3	0	0	1	0	0	2	1962.94	5308.12		37637.6	287	303	Empty	TRUE
ACPDec17	Healthy	C1	Mudpit_FU_2014_0910_RJ_37_C1 (F402050)	PREDICTED: L-lactate dehydrogenase-like [Diaphorina citri]	gi|662194934|ref|XP_008470435.1|	DC_08052014.fasta	43909.1	1	1	1	2	0	0.0716	VIGSGTNLDSMR	R	F	0.997	73.1	37	67.5	0	0	0	0	1	2	1249.62	4258.9		94223.5	232	243	Empty	FALSE	gi|662195273|ref|XP_008470618.1|
ACPDec17	Healthy	C1	Mudpit_FU_2014_0910_RJ_37_C1 (F402050)	PREDICTED: maltase 2-like [Diaphorina citri]	gi|662188926|ref|XP_008488159.1|	DC_08052014.fasta	55921.1	1	5	11	18	0	0.126	DLENVVNAYLK	K	S	0.996	26	35.7	22.3	0	0	1	0	1	2	1277.67	7150.77		314099	227	237	Empty	TRUE
ACPDec17	Healthy	C1	Mudpit_FU_2014_0910_RJ_37_C1 (F402050)	PREDICTED: maltase 2-like [Diaphorina citri]	gi|662188926|ref|XP_008488159.1|	DC_08052014.fasta	55921.1	1	5	11	18	0	0.126	IDPYTNYYVWK	K	D	0.977	23.1	34.9	18.8	0	0	0	0	1	2	1461.7	6116.5		159825	140	150	Empty	TRUE
ACPDec17	Healthy	C1	Mudpit_FU_2014_0910_RJ_37_C1 (F402050)	PREDICTED: maltase 2-like [Diaphorina citri]	gi|662188926|ref|XP_008488159.1|	DC_08052014.fasta	55921.1	1	5	11	18	0	0.126	MIITEAYSPSLEK	R	V	0.997	27	36	26.4	0	0	0	1	3	2	1481.76	5378.79		323856	182	194	Empty	TRUE
ACPDec17	Healthy	C1	Mudpit_FU_2014_0910_RJ_37_C1 (F402050)	PREDICTED: maltase 2-like [Diaphorina citri]	gi|662188926|ref|XP_008488159.1|	DC_08052014.fasta	55921.1	1	5	11	18	0	0.126	NTVIYQILVPSFK	K	D	0.997	41.1	29	41.1	0	0	2	0	2	2	1521.87	7384.14		294501	30	42	Empty	TRUE
ACPDec17	Healthy	C1	Mudpit_FU_2014_0910_RJ_37_C1 (F402050)	PREDICTED: maltase 2-like [Diaphorina citri]	gi|662188926|ref|XP_008488159.1|	DC_08052014.fasta	55921.1	1	5	11	18	0	0.126	VPFQWNDQENAGFSK	R	A	0.997	39.3	33.7	39.1	0	0	1	0	6	2	1766.81	5647.74		390477	323	337	Empty	TRUE
ACPDec17	Healthy	C1	Mudpit_FU_2014_0910_RJ_37_C1 (F402050)	PREDICTED: uncharacterized protein LOC103515273 isoform X1 [Diaphorina citri]	gi|662209631|ref|XP_008478426.1|,gi|662209633|ref|XP_008478427.1|	DC_08052014.fasta	29397	1	6	12	29	0.0001	0.364	CEKPLQMGALIENPTIYYICVDSGEGLYPR	K	L	0.997	53.8	31.2	53.8	0	0	0	4	1	2	3480.6	7801.92		350528	154	183	Empty	TRUE
ACPDec17	Healthy	C1	Mudpit_FU_2014_0910_RJ_37_C1 (F402050)	PREDICTED: uncharacterized protein LOC103515273 isoform X1 [Diaphorina citri]	gi|662209631|ref|XP_008478426.1|,gi|662209633|ref|XP_008478427.1|	DC_08052014.fasta	29397	1	6	12	29	0.0001	0.364	LGLAYDPLSTICR	R	L	0.997	67.7	36.5	58.9	0	0	4	0	0	2	1467.73	7739.34		2685460	126	138	Empty	TRUE
ACPDec17	Healthy	C1	Mudpit_FU_2014_0910_RJ_37_C1 (F402050)	PREDICTED: uncharacterized protein LOC103515273 isoform X1 [Diaphorina citri]	gi|662209631|ref|XP_008478426.1|,gi|662209633|ref|XP_008478427.1|	DC_08052014.fasta	29397	1	6	12	29	0.0001	0.364	LIFCVGNGGDTNLQK	K	I	0.997	52.8	34.5	52	0	0	0	1	4	2	1624.78	6195.72		929602	39	53	Empty	TRUE
ACPDec17	Healthy	C1	Mudpit_FU_2014_0910_RJ_37_C1 (F402050)	PREDICTED: uncharacterized protein LOC103515273 isoform X1 [Diaphorina citri]	gi|662209631|ref|XP_008478426.1|,gi|662209633|ref|XP_008478427.1|	DC_08052014.fasta	29397	1	6	12	29	0.0001	0.364	SGVFPDPYDCHSYYVCDNDLR	K	S	0.997	41.9	26.3	41.9	0	0	5	2	0	2	2556.99	7355.61		614888	220	240	Empty	TRUE
ACPDec17	Healthy	C1	Mudpit_FU_2014_0910_RJ_37_C1 (F402050)	PREDICTED: uncharacterized protein LOC103515273 isoform X1 [Diaphorina citri]	gi|662209631|ref|XP_008478426.1|,gi|662209633|ref|XP_008478427.1|	DC_08052014.fasta	29397	1	6	12	29	0.0001	0.364	VCTESPVPK	R	C	0.997	41.9	34.4	36.1	0	0	2	0	3	2	1005.47	3595.94		2637790	145	153	Empty	TRUE
ACPDec17	Healthy	C1	Mudpit_FU_2014_0910_RJ_37_C1 (F402050)	PREDICTED: uncharacterized protein LOC103515273 isoform X1 [Diaphorina citri]	gi|662209631|ref|XP_008478426.1|,gi|662209633|ref|XP_008478427.1|	DC_08052014.fasta	29397	1	6	12	29	0.0001	0.364	VGFYFDQK	R	I	0.991	42.6	36.6	40.5	0	0	2	0	1	2	1003.49	5266.48		1344880	248	255	Empty	TRUE
ACPDec17	Healthy	C1	Mudpit_FU_2014_0910_RJ_37_C1 (F402050)	PREDICTED: protein lethal(2)essential for life-like [Diaphorina citri]	gi|662200764|ref|XP_008473609.1|	DC_08052014.fasta	17677.6	1	5	16	71	0.0002	0.481	DWWDDFDRPSR	R	L	0.997	30.9	30.7	21.3	0	0	2	0	0	2	1494.64	6517.72		209418	21	31	Empty	TRUE
ACPDec17	Healthy	C1	Mudpit_FU_2014_0910_RJ_37_C1 (F402050)	PREDICTED: protein lethal(2)essential for life-like [Diaphorina citri]	gi|662200764|ref|XP_008473609.1|	DC_08052014.fasta	17677.6	1	5	16	71	0.0002	0.481	LLDQHFGLGLR	R	R	0.997	54.5	30.1	37.7	0	0	4	4	0	2	1268.71	5474.24		13500000	32	42	Empty	TRUE
ACPDec17	Healthy	C1	Mudpit_FU_2014_0910_RJ_37_C1 (F402050)	PREDICTED: protein lethal(2)essential for life-like [Diaphorina citri]	gi|662200764|ref|XP_008473609.1|	DC_08052014.fasta	17677.6	1	5	16	71	0.0002	0.481	MSLVPLLFR	R	D	0.997	40.3	30.2	35.2	0	0	2	4	0	2	1075.63	7684.91		1851150	12	20	Empty	TRUE
ACPDec17	Healthy	C1	Mudpit_FU_2014_0910_RJ_37_C1 (F402050)	PREDICTED: protein lethal(2)essential for life-like [Diaphorina citri]	gi|662200764|ref|XP_008473609.1|	DC_08052014.fasta	17677.6	1	5	16	71	0.0002	0.481	SNSGVSNITNEENK	R	V	0.997	54.7	33.8	45.9	0	0	4	0	4	2	1492.69	3167.73		246871	74	87	Empty	TRUE
ACPDec17	Healthy	C1	Mudpit_FU_2014_0910_RJ_37_C1 (F402050)	PREDICTED: protein lethal(2)essential for life-like [Diaphorina citri]	gi|662200764|ref|XP_008473609.1|	DC_08052014.fasta	17677.6	1	5	16	71	0.0002	0.481	TVDGFILVEGK	K	H	0.997	49.6	34.1	36	0	0	7	0	2	2	1177.65	5865.15		6366180	106	116	Empty	FALSE	gi|662224851|ref|XP_008486790.1|
ACPDec17	Healthy	C1	Mudpit_FU_2014_0910_RJ_37_C1 (F402050)	PREDICTED: protein lethal(2)essential for life-like [Diaphorina citri]	gi|662200764|ref|XP_008473609.1|	DC_08052014.fasta	17677.6	1	5	16	71	0.0002	0.481	VQVILDVQQFSPNEISIK	K	T	0.997	65.5	29.3	59.3	0	0	19	8	11	2	2057.13	7099.54		11100000	88	105	Empty	TRUE
ACPDec17	Healthy	C1	Mudpit_FU_2014_0910_RJ_37_C1 (F402050)	PREDICTED: mitochondrial import inner membrane translocase subunit Tim10 [Diaphorina citri]	gi|662206071|ref|XP_008476480.1|	DC_08052014.fasta	11320.4	1	2	2	4	0	0.303	EGELNKGEAVCLDR	R	C	0.997	40.1	31.4	30.7	0	0	0	2	0	2	1578.73	4690.12		578764	46	59	Empty	TRUE
ACPDec17	Healthy	C1	Mudpit_FU_2014_0910_RJ_37_C1 (F402050)	PREDICTED: mitochondrial import inner membrane translocase subunit Tim10 [Diaphorina citri]	gi|662206071|ref|XP_008476480.1|	DC_08052014.fasta	11320.4	1	2	2	4	0	0.303	IVQDLEIDMMADMFTR	K	L	0.997	54.2	35.4	51.8	0	0	0	0	2	2	1927.9	7915.47		120179	15	30	Empty	TRUE
ACPDec17	Healthy	C1	Mudpit_FU_2014_0910_RJ_37_C1 (F402050)	PREDICTED: glutamate decarboxylase [Diaphorina citri]	gi|662186234|ref|XP_008481145.1|	DC_08052014.fasta	58391.4	1	1	1	1	0	0.0215	QLVNILLNYIK	K	E	0.994	24.5	25	23.7	0	0	1	0	0	2	1330.81	7836.62		136922	41	51	Empty	TRUE
ACPDec17	Healthy	C1	Mudpit_FU_2014_0910_RJ_37_C1 (F402050)	PREDICTED: aminomethyltransferase, mitochondrial-like [Diaphorina citri]	gi|662183650|ref|XP_008467605.1|	DC_08052014.fasta	20127.3	1	2	2	4	0	0.239	AGYTGEDGVEISVPGEQCTHIVEALLSDEDVK	R	L	0.997	61.9	30.5	51.8	0	0	0	3	0	2	3406.57	8106.78		337777	142	173	Empty	TRUE
ACPDec17	Healthy	C1	Mudpit_FU_2014_0910_RJ_37_C1 (F402050)	PREDICTED: aminomethyltransferase, mitochondrial-like [Diaphorina citri]	gi|662183650|ref|XP_008467605.1|	DC_08052014.fasta	20127.3	1	2	2	4	0	0.239	DIHLQFLSPEER	K	G	0.997	31.2	36.9	28.8	0	0	1	0	0	2	1483.75	5926.52		191417	86	97	Empty	TRUE
ACPDec17	Healthy	C1	Mudpit_FU_2014_0910_RJ_37_C1 (F402050)	PREDICTED: uncharacterized protein LOC103519596 [Diaphorina citri]	gi|662217818|ref|XP_008482908.1|	DC_08052014.fasta	135060	1	1	1	2	0	0.0217	TFLGYENVQSLTHK	K	K	0.993	22.2	36.9	22.2	0	0	0	1	0	2	1636.83	5341.79		126445	987	1000	Empty	TRUE
ACPDec17	Healthy	C1	Mudpit_FU_2014_0910_RJ_37_C1 (F402050)	PREDICTED: uncharacterized protein LOC103519596 [Diaphorina citri]	gi|662217818|ref|XP_008482908.1|	DC_08052014.fasta	135060	1	1	1	2	0	0.0217	WTGCEQNDWATK	R	G	0.997	27.2	26.9	27.2	0	0	0	0	1	2	1484.59	5269.25		128071	28	39	Empty	FALSE	gi|662197337|ref|XP_008471740.1|
ACPDec17	Healthy	C1	Mudpit_FU_2014_0910_RJ_37_C1 (F402050)	putative pterin-4-alpha-carbinolamine dehydratase [Diaphorina citri]	gi|110671490|gb|ABG81996.1|,gi|662183677|ref|XP_008467798.1|	DC_08052014.fasta	16032.5	1	3	5	10	0	0.261	LASFMDTIIK	K	A	0.997	52.1	33.1	48.2	0	0	1	0	3	2	1138.62	6491.19		452202	130	139	Empty	TRUE
ACPDec17	Healthy	C1	Mudpit_FU_2014_0910_RJ_37_C1 (F402050)	putative pterin-4-alpha-carbinolamine dehydratase [Diaphorina citri]	gi|110671490|gb|ABG81996.1|,gi|662183677|ref|XP_008467798.1|	DC_08052014.fasta	16032.5	1	3	5	10	0	0.261	NFNEAFGFMTR	K	T	0.991	29	34.8	24.6	0	0	0	0	3	2	1333.6	6508.2		1459680	80	90	Empty	TRUE
ACPDec17	Healthy	C1	Mudpit_FU_2014_0910_RJ_37_C1 (F402050)	putative pterin-4-alpha-carbinolamine dehydratase [Diaphorina citri]	gi|110671490|gb|ABG81996.1|,gi|662183677|ref|XP_008467798.1|	DC_08052014.fasta	16032.5	1	3	5	10	0	0.261	VQVTLSTHDCNGLSNK	K	D	0.997	56.9	35.9	53.7	0	0	0	1	2	2	1761.83	4774.78		112616	111	126	Empty	TRUE
ACPDec17	Healthy	C1	Mudpit_FU_2014_0910_RJ_37_C1 (F402050)	PREDICTED: ras-related protein Rab6-like [Diaphorina citri]	gi|662191007|ref|XP_008468297.1|	DC_08052014.fasta	22244.9	1	1	1	12	0	0.223	ELNVMFIETSAK	K	A	0.987	27.9	35.7	23.8	0	0	0	0	1	2	1381.7	6226.96		75670.6	147	158	Empty	FALSE	gi|662191009|ref|XP_008468298.1|
ACPDec17	Healthy	C1	Mudpit_FU_2014_0910_RJ_37_C1 (F402050)	PREDICTED: ras-related protein Rab6-like [Diaphorina citri]	gi|662191007|ref|XP_008468297.1|	DC_08052014.fasta	22244.9	1	1	1	12	0	0.223	LQLWDTAGQER	R	F	0.997	57.8	34.4	0	0	0	0	0	8	2	1316.66	5133.1		2912000	64	74	Empty	FALSE	gi|662206067|ref|XP_008476478.1|,gi|662185726|ref|XP_008478572.1|,gi|662206065|ref|XP_008476477.1|,gi|662199473|ref|XP_008472901.1|,gi|662191009|ref|XP_008468298.1|
ACPDec17	Healthy	C1	Mudpit_FU_2014_0910_RJ_37_C1 (F402050)	PREDICTED: ras-related protein Rab6-like [Diaphorina citri]	gi|662191007|ref|XP_008468297.1|	DC_08052014.fasta	22244.9	1	1	1	12	0	0.223	LVFLGEQSVGK	K	T	0.997	35.2	31.6	29.2	0	0	2	0	0	2	1176.66	5358.28		215942	16	26	Empty	TRUE
ACPDec17	Healthy	C1	Mudpit_FU_2014_0910_RJ_37_C1 (F402050)	PREDICTED: ras-related protein Rab6-like [Diaphorina citri]	gi|662191007|ref|XP_008468297.1|	DC_08052014.fasta	22244.9	1	1	1	12	0	0.223	QVSTEEGER	R	K	0.997	32.1	33.3	18.5	0	0	1	0	0	2	1034.47	1853.17		40397.3	135	143	Empty	FALSE	gi|662191009|ref|XP_008468298.1|
ACPDec17	Healthy	C1	Mudpit_FU_2014_0910_RJ_37_C1 (F402050)	PREDICTED: succinate dehydrogenase assembly factor 2, mitochondrial-like isoform X1 [Diaphorina citri]	gi|662201414|ref|XP_008473959.1|,gi|662201416|ref|XP_008473960.1|,gi|662201418|ref|XP_008473961.1|	DC_08052014.fasta	17222.6	1	2	2	7	0	0.231	GMLENGLLLSTFAAK	R	Y	0.968	20.2	31.6	18.2	0	0	0	0	1	2	1564.84	7403.43		100725	62	76	Empty	TRUE
ACPDec17	Healthy	C1	Mudpit_FU_2014_0910_RJ_37_C1 (F402050)	PREDICTED: succinate dehydrogenase assembly factor 2, mitochondrial-like isoform X1 [Diaphorina citri]	gi|662201414|ref|XP_008473959.1|,gi|662201416|ref|XP_008473960.1|,gi|662201418|ref|XP_008473961.1|	DC_08052014.fasta	17222.6	1	2	2	7	0	0.231	LRQPDLYETVS	R	-	0.988	23	34.8	23	0	0	0	0	2	2	1320.68	4723.92		227594	137	147	Empty	TRUE
ACPDec17	Healthy	C1	Mudpit_FU_2014_0910_RJ_37_C1 (F402050)	PREDICTED: succinate dehydrogenase assembly factor 2, mitochondrial-like isoform X1 [Diaphorina citri]	gi|662201414|ref|XP_008473959.1|,gi|662201416|ref|XP_008473960.1|,gi|662201418|ref|XP_008473961.1|	DC_08052014.fasta	17222.6	1	2	2	7	0	0.231	VGEPLELR	R	K	0.991	49.3	30.6	43.2	0	0	4	0	0	2	912.515	4412.42		938686	43	50	Empty	TRUE
ACPDec17	Healthy	C1	Mudpit_FU_2014_0910_RJ_37_C1 (F402050)	PREDICTED: IST1 homolog [Diaphorina citri]	gi|662204977|ref|XP_008475885.1|	DC_08052014.fasta	43140.9	1	1	1	11	0	0.142	DISAIFSVMYGK	K	Q	0.997	36.7	35	36.7	0	0	0	0	1	2	1330.67	7809.58		103544	119	130	Empty	TRUE
ACPDec17	Healthy	C1	Mudpit_FU_2014_0910_RJ_37_C1 (F402050)	PREDICTED: IST1 homolog [Diaphorina citri]	gi|662204977|ref|XP_008475885.1|	DC_08052014.fasta	43140.9	1	1	1	11	0	0.142	FGLLENSK	R	S	0.991	34.1	35.9	20.9	0	0	1	0	0	2	907.488	4690.8		264468	83	90	Empty	TRUE
ACPDec17	Healthy	C1	Mudpit_FU_2014_0910_RJ_37_C1 (F402050)	PREDICTED: IST1 homolog [Diaphorina citri]	gi|662204977|ref|XP_008475885.1|	DC_08052014.fasta	43140.9	1	1	1	11	0	0.142	QQDPSQPPFSYNTPTR	K	D	0.997	41.7	33.2	41.7	0	0	0	0	4	2	1862.87	4524.01		145202	242	257	Empty	TRUE
ACPDec17	Healthy	C1	Mudpit_FU_2014_0910_RJ_37_C1 (F402050)	PREDICTED: IST1 homolog [Diaphorina citri]	gi|662204977|ref|XP_008475885.1|	DC_08052014.fasta	43140.9	1	1	1	11	0	0.142	SVDPSLAEAISSIIWVTPR	K	L	0.997	55.2	30.7	52.6	0	0	1	1	3	2	2041.1	8160.48		253844	91	109	Empty	TRUE
ACPDec17	Healthy	C1	Mudpit_FU_2014_0910_RJ_37_C1 (F402050)	PREDICTED: 14-3-3 protein zeta-like [Diaphorina citri]	gi|662211990|ref|XP_008479703.1|	DC_08052014.fasta	16333.4	1	2	4	29	0.0001	0.315	AYQEAFDIAK	K	S	0.997	62.3	36.8	47.7	0	0	1	3	2	2	1155.57	4801.37		2983500	76	85	Empty	FALSE	gi|662217123|ref|XP_008482530.1|
ACPDec17	Healthy	C1	Mudpit_FU_2014_0910_RJ_37_C1 (F402050)	PREDICTED: 14-3-3 protein zeta-like [Diaphorina citri]	gi|662211990|ref|XP_008479703.1|	DC_08052014.fasta	16333.4	1	2	4	29	0.0001	0.315	AYQQAFEISK	K	S	0.997	51.1	34	44.6	0	0	1	0	3	2	1184.59	4434.88		883855	20	29	Empty	TRUE
ACPDec17	Healthy	C1	Mudpit_FU_2014_0910_RJ_37_C1 (F402050)	PREDICTED: 14-3-3 protein zeta-like [Diaphorina citri]	gi|662211990|ref|XP_008479703.1|	DC_08052014.fasta	16333.4	1	2	4	29	0.0001	0.315	MQPTHPIR	K	L	0.991	36.4	36.4	21.8	0	0	1	1	0	2	979.514	2375.2		550155	32	39	Empty	FALSE	gi|662217123|ref|XP_008482530.1|
ACPDec17	Healthy	C1	Mudpit_FU_2014_0910_RJ_37_C1 (F402050)	PREDICTED: 14-3-3 protein zeta-like [Diaphorina citri]	gi|662211990|ref|XP_008479703.1|	DC_08052014.fasta	16333.4	1	2	4	29	0.0001	0.315	NAVVDDSQK	R	A	0.997	35.4	36.5	29.7	0	0	1	0	0	2	975.474	2004.61		177448	11	19	Empty	TRUE
ACPDec17	Healthy	C1	Mudpit_FU_2014_0910_RJ_37_C1 (F402050)	PREDICTED: 14-3-3 protein zeta-like [Diaphorina citri]	gi|662211990|ref|XP_008479703.1|	DC_08052014.fasta	16333.4	1	2	4	29	0.0001	0.315	YDDMAAAMK	R	A	0.997	42.9	30.9	42.9	0	0	6	3	7	2	1015.42	2881.95		5129810	121	129	Empty	FALSE	gi|662211842|ref|XP_008479623.1|
ACPDec17	Healthy	C1	Mudpit_FU_2014_0910_RJ_37_C1 (F402050)	PREDICTED: protein PFC0760c-like isoform X1 [Diaphorina citri]	gi|662198547|ref|XP_008472400.1|,gi|662198549|ref|XP_008472401.1|	DC_08052014.fasta	54507.4	1	7	17	22	0.0001	0.195	ADNQSNDNETQLSSNIK	K	I	0.997	65.6	34.4	65.6	0	0	1	0	4	2	1877.85	3620.21		194339	132	148	Empty	TRUE
ACPDec17	Healthy	C1	Mudpit_FU_2014_0910_RJ_37_C1 (F402050)	PREDICTED: protein PFC0760c-like isoform X1 [Diaphorina citri]	gi|662198547|ref|XP_008472400.1|,gi|662198549|ref|XP_008472401.1|	DC_08052014.fasta	54507.4	1	7	17	22	0.0001	0.195	DYNGNLYQSILR	R	M	0.986	37.5	36.5	0	0	0	0	1	0	2	1455.72	6167.42		96693.6	54	65	Empty	TRUE
ACPDec17	Healthy	C1	Mudpit_FU_2014_0910_RJ_37_C1 (F402050)	PREDICTED: protein PFC0760c-like isoform X1 [Diaphorina citri]	gi|662198547|ref|XP_008472400.1|,gi|662198549|ref|XP_008472401.1|	DC_08052014.fasta	54507.4	1	7	17	22	0.0001	0.195	INQEEIKR	K	R	0.99	39	34.4	3.03	0	0	2	0	0	2	1029.57	2439.24		62289.1	259	266	Empty	TRUE
ACPDec17	Healthy	C1	Mudpit_FU_2014_0910_RJ_37_C1 (F402050)	PREDICTED: protein PFC0760c-like isoform X1 [Diaphorina citri]	gi|662198547|ref|XP_008472400.1|,gi|662198549|ref|XP_008472401.1|	DC_08052014.fasta	54507.4	1	7	17	22	0.0001	0.195	LTDIISNQCSK	R	I	0.997	45.1	36.3	43.6	0	0	0	0	3	2	1267.6	4909.02		465581	109	119	Empty	TRUE
ACPDec17	Healthy	C1	Mudpit_FU_2014_0910_RJ_37_C1 (F402050)	PREDICTED: protein PFC0760c-like isoform X1 [Diaphorina citri]	gi|662198547|ref|XP_008472400.1|,gi|662198549|ref|XP_008472401.1|	DC_08052014.fasta	54507.4	1	7	17	22	0.0001	0.195	SEINSENVENGVNEDNSK	K	S	0.997	82.4	32.7	82.4	0	0	1	2	2	2	1977.86	3629.83		116592	307	324	Empty	TRUE
ACPDec17	Healthy	C1	Mudpit_FU_2014_0910_RJ_37_C1 (F402050)	PREDICTED: protein PFC0760c-like isoform X1 [Diaphorina citri]	gi|662198547|ref|XP_008472400.1|,gi|662198549|ref|XP_008472401.1|	DC_08052014.fasta	54507.4	1	7	17	22	0.0001	0.195	STVDFSNQDGENSNK	K	E	0.997	55.2	32.4	52.6	0	0	0	2	1	2	1641.7	3304.48		72401	366	380	Empty	TRUE
ACPDec17	Healthy	C1	Mudpit_FU_2014_0910_RJ_37_C1 (F402050)	PREDICTED: protein PFC0760c-like isoform X1 [Diaphorina citri]	gi|662198547|ref|XP_008472400.1|,gi|662198549|ref|XP_008472401.1|	DC_08052014.fasta	54507.4	1	7	17	22	0.0001	0.195	TALEQDDSNNGTK	K	L	0.997	47.3	33	25.5	0	0	1	0	2	2	1392.62	2262.68		57317	386	398	Empty	TRUE
ACPDec17	Healthy	C1	Mudpit_FU_2014_0910_RJ_37_C1 (F402050)	PREDICTED: UBX domain-containing protein 1-B-like [Diaphorina citri]	gi|662209505|ref|XP_008478357.1|	DC_08052014.fasta	36511.1	0.999	0	0	40	0.0001	0.324	FAAPGENVPAPEEPK	K	A	0.997	54.6	34.4	43.7	0	0	3	1	5	2	1552.76	4377.25		703117	217	231	Empty	FALSE	gi|662199682|ref|XP_008473015.1|
ACPDec17	Healthy	C1	Mudpit_FU_2014_0910_RJ_37_C1 (F402050)	PREDICTED: UBX domain-containing protein 1-B-like [Diaphorina citri]	gi|662209505|ref|XP_008478357.1|	DC_08052014.fasta	36511.1	0.999	0	0	40	0.0001	0.324	IFKPEDNDLPLDSLGLVPSAVLIVTK	K	T	0.997	41.1	26.1	41.1	0	0	2	0	0	2	2793.57	7895.38		604300	298	323	Empty	FALSE	gi|662199682|ref|XP_008473015.1|
ACPDec17	Healthy	C1	Mudpit_FU_2014_0910_RJ_37_C1 (F402050)	PREDICTED: UBX domain-containing protein 1-B-like [Diaphorina citri]	gi|662209505|ref|XP_008478357.1|	DC_08052014.fasta	36511.1	0.999	0	0	40	0.0001	0.324	KPLTEEEK	K	A	0.991	48.5	36.3	22.6	0	0	2	0	0	2	973.52	1660.01		212388	122	129	Empty	FALSE	gi|662199682|ref|XP_008473015.1|
ACPDec17	Healthy	C1	Mudpit_FU_2014_0910_RJ_37_C1 (F402050)	PREDICTED: UBX domain-containing protein 1-B-like [Diaphorina citri]	gi|662209505|ref|XP_008478357.1|	DC_08052014.fasta	36511.1	0.999	0	0	40	0.0001	0.324	KPLTEEEKAEK	K	L	0.968	20.8	31.8	15	0	0	0	1	0	2	1301.69	1760.72		41446.8	122	132	Empty	FALSE	gi|662199682|ref|XP_008473015.1|
ACPDec17	Healthy	C1	Mudpit_FU_2014_0910_RJ_37_C1 (F402050)	PREDICTED: UBX domain-containing protein 1-B-like [Diaphorina citri]	gi|662209505|ref|XP_008478357.1|	DC_08052014.fasta	36511.1	0.999	0	0	40	0.0001	0.324	LTNGQALTQTFGIK	R	E	0.997	45.3	33.2	45.3	0	0	6	4	5	2	1491.82	6084.14		1736300	254	267	Empty	FALSE	gi|662199682|ref|XP_008473015.1|
ACPDec17	Healthy	C1	Mudpit_FU_2014_0910_RJ_37_C1 (F402050)	PREDICTED: UBX domain-containing protein 1-B-like [Diaphorina citri]	gi|662209505|ref|XP_008478357.1|	DC_08052014.fasta	36511.1	0.999	0	0	40	0.0001	0.324	SEASTADGAEAK	K	S	0.997	39.7	32.8	37	0	0	0	0	3	2	1136.51	1715.41		75875.8	74	85	Empty	FALSE	gi|662199682|ref|XP_008473015.1|
ACPDec17	Healthy	C1	Mudpit_FU_2014_0910_RJ_37_C1 (F402050)	PREDICTED: UBX domain-containing protein 1-B-like [Diaphorina citri]	gi|662209505|ref|XP_008478357.1|	DC_08052014.fasta	36511.1	0.999	0	0	40	0.0001	0.324	SGHSNFSESTEEK	K	K	0.997	57.1	30.6	48.6	0	0	3	0	2	2	1438.61	2298.83		271852	109	121	Empty	FALSE	gi|662199682|ref|XP_008473015.1|
ACPDec17	Healthy	C1	Mudpit_FU_2014_0910_RJ_37_C1 (F402050)	PREDICTED: UBX domain-containing protein 1-B-like [Diaphorina citri]	gi|662209505|ref|XP_008478357.1|	DC_08052014.fasta	36511.1	0.999	0	0	40	0.0001	0.324	TDGDAPFTFMTTFPK	R	K	0.987	20.7	33.1	20.7	0	0	0	0	3	2	1675.77	7307.89		469099	282	296	Empty	FALSE	gi|662199682|ref|XP_008473015.1|
ACPDec17	Healthy	C1	Mudpit_FU_2014_0910_RJ_37_C1 (F402050)	translation initiation factor IF-1 [Candidatus Profftella armatura]	gi|527122222|gb|AGS06747.1|,gi|527317487|ref|YP_008343691.1|,gi|527331165|ref|WP_020915322.1|	DC_08052014.fasta	8339.2	0.999	1	1	1	0	0.167	VTVELTPYDLSR	K	G	0.995	33.3	34.7	30.1	0	0	0	0	1	2	1392.74	5714.71		143388	53	64	Empty	TRUE
ACPDec17	Healthy	C1	Mudpit_FU_2014_0910_RJ_37_C1 (F402050)	PREDICTED: hornerin-like [Diaphorina citri]	gi|662190856|ref|XP_008468213.1|	DC_08052014.fasta	19808.1	1	2	2	4	0	0.116	IAQGEIDR	R	Q	0.991	43.7	35.7	26.9	0	0	2	0	0	2	901.474	2750.75		199279	85	92	Empty	TRUE
ACPDec17	Healthy	C1	Mudpit_FU_2014_0910_RJ_37_C1 (F402050)	PREDICTED: hornerin-like [Diaphorina citri]	gi|662190856|ref|XP_008468213.1|	DC_08052014.fasta	19808.1	1	2	2	4	0	0.116	SPNNYLDSQGLR	R	A	0.997	38.3	36.7	34	0	0	2	0	0	2	1363.66	4443.86		107835	18	29	Empty	TRUE
ACPDec17	Healthy	C1	Mudpit_FU_2014_0910_RJ_37_C1 (F402050)	PREDICTED: trehalase isoform X4 [Diaphorina citri]	gi|662203165|ref|XP_008474906.1|	DC_08052014.fasta	70246.5	0.995	0	0	14	0	0.188	DGQFYNLCQFK	K	E	0.997	34.7	30.6	34.7	0	0	0	0	3	2	1408.6	7268.71		276348	273	283	Empty	FALSE	gi|662203157|ref|XP_008474901.1|,gi|662203159|ref|XP_008474902.1|
ACPDec17	Healthy	C1	Mudpit_FU_2014_0910_RJ_37_C1 (F402050)	PREDICTED: trehalase isoform X4 [Diaphorina citri]	gi|662203165|ref|XP_008474906.1|	DC_08052014.fasta	70246.5	0.995	0	0	14	0	0.188	EAHYSELK	K	S	0.991	37	34.9	10.7	0	0	0	0	1	2	976.473	2541.24		139023	311	318	Empty	FALSE	gi|662203157|ref|XP_008474901.1|,gi|662203159|ref|XP_008474902.1|
ACPDec17	Healthy	C1	Mudpit_FU_2014_0910_RJ_37_C1 (F402050)	PREDICTED: trehalase isoform X4 [Diaphorina citri]	gi|662203165|ref|XP_008474906.1|	DC_08052014.fasta	70246.5	0.995	0	0	14	0	0.188	EDVTSAQIFR	R	S	0.997	46	37	41.5	0	0	2	1	2	2	1165.58	4817.76		910258	296	305	Empty	FALSE	gi|662203157|ref|XP_008474901.1|,gi|662203159|ref|XP_008474902.1|
ACPDec17	Healthy	C1	Mudpit_FU_2014_0910_RJ_37_C1 (F402050)	PREDICTED: trehalase isoform X4 [Diaphorina citri]	gi|662203165|ref|XP_008474906.1|	DC_08052014.fasta	70246.5	0.995	0	0	14	0	0.188	GMLGNFLSIVEEYGFIPNGGR	K	V	0.994	31.4	36.2	26.3	0	0	0	1	1	2	2270.13	8281.33		94677.6	199	219	Empty	FALSE	gi|662203157|ref|XP_008474901.1|,gi|662203159|ref|XP_008474902.1|
ACPDec17	Healthy	C1	Mudpit_FU_2014_0910_RJ_37_C1 (F402050)	PREDICTED: trehalase isoform X4 [Diaphorina citri]	gi|662203165|ref|XP_008474906.1|	DC_08052014.fasta	70246.5	0.995	0	0	14	0	0.188	LHQDQYSIIYVPHPVIVPGGR	R	F	0.992	26.2	33	22.9	0	0	1	0	0	2	2388.28	5850.02		258351	152	172	Empty	FALSE	gi|662203157|ref|XP_008474901.1|,gi|662203159|ref|XP_008474902.1|
ACPDec17	Healthy	C1	Mudpit_FU_2014_0910_RJ_37_C1 (F402050)	PREDICTED: trehalase isoform X4 [Diaphorina citri]	gi|662203165|ref|XP_008474906.1|	DC_08052014.fasta	70246.5	0.995	0	0	14	0	0.188	LPPPCDNDIYCYGPLLHAVQMASLFPDSK	K	T	0.997	34.9	34.4	27.7	0	0	1	0	0	2	3296.5	8134.44		47994.9	28	56	Empty	FALSE	gi|662203157|ref|XP_008474901.1|,gi|662203159|ref|XP_008474902.1|
ACPDec17	Healthy	C1	Mudpit_FU_2014_0910_RJ_37_C1 (F402050)	PREDICTED: trehalase isoform X4 [Diaphorina citri]	gi|662203165|ref|XP_008474906.1|	DC_08052014.fasta	70246.5	0.995	0	0	14	0	0.188	NFQEWASQLNALWK	K	F	0.997	57	34.8	51.2	0	0	0	0	1	2	1734.86	7892.94		74019.3	127	140	Empty	FALSE	gi|662203157|ref|XP_008474901.1|,gi|662203159|ref|XP_008474902.1|
ACPDec17	Healthy	C1	Mudpit_FU_2014_0910_RJ_37_C1 (F402050)	PREDICTED: vacuolar protein sorting-associated protein 13A-like [Diaphorina citri]	gi|662193327|ref|XP_008469566.1|	DC_08052014.fasta	61896.6	1	0	0	4	0	0.0572	FEDCYASLTR	K	A	0.997	35.8	28.4	30.3	0	0	1	0	0	2	1250.52	5666.95		180933	466	475	Empty	FALSE	gi|662193323|ref|XP_008469564.1|
ACPDec17	Healthy	C1	Mudpit_FU_2014_0910_RJ_37_C1 (F402050)	PREDICTED: vacuolar protein sorting-associated protein 13A-like [Diaphorina citri]	gi|662193327|ref|XP_008469566.1|	DC_08052014.fasta	61896.6	1	0	0	4	0	0.0572	TGNMAEYHK	K	T	0.971	26.2	32.7	16.6	0	0	0	0	1	2	1050.47	2185.32		48083	504	512	Empty	FALSE	gi|662193323|ref|XP_008469564.1|
ACPDec17	Healthy	C1	Mudpit_FU_2014_0910_RJ_37_C1 (F402050)	PREDICTED: vacuolar protein sorting-associated protein 13A-like [Diaphorina citri]	gi|662193327|ref|XP_008469566.1|	DC_08052014.fasta	61896.6	1	0	0	4	0	0.0572	YFDSELLSMDPK	K	T	0.997	31.2	33.3	29.5	0	0	0	0	2	2	1444.67	6336.96		166969	492	503	Empty	FALSE	gi|662193323|ref|XP_008469564.1|
ACPDec17	Healthy	C1	Mudpit_FU_2014_0910_RJ_37_C1 (F402050)	PREDICTED: catalase-like [Diaphorina citri]	gi|662204501|ref|XP_008475628.1|	DC_08052014.fasta	32921.9	1	0	0	85	0.0002	0.456	DGPMAFNNQGGAPNYFPNSFSGPQESER	R	G	0.997	29.5	28.6	29.5	0	0	1	1	5	2	3031.29	6392.56		638967	194	221	Empty	TRUE
ACPDec17	Healthy	C1	Mudpit_FU_2014_0910_RJ_37_C1 (F402050)	PREDICTED: catalase-like [Diaphorina citri]	gi|662204501|ref|XP_008475628.1|	DC_08052014.fasta	32921.9	1	0	0	85	0.0002	0.456	EFPLIEVGQLVLDK	R	N	0.997	55	30.8	53.6	0	0	10	6	1	2	1599.9	7990.5		3146320	112	125	Empty	FALSE	gi|662204495|ref|XP_008475625.1|
ACPDec17	Healthy	C1	Mudpit_FU_2014_0910_RJ_37_C1 (F402050)	PREDICTED: catalase-like [Diaphorina citri]	gi|662204501|ref|XP_008475628.1|	DC_08052014.fasta	32921.9	1	0	0	85	0.0002	0.456	EFPLIEVGQLVLDKNPSNYFAEVEQIAFSPSHLVPGIEPSPDK	R	M	0.997	66.3	25.5	59.8	0	0	0	2	2	2	4750.43	8224.62		349913	112	154	Empty	FALSE	gi|662204495|ref|XP_008475625.1|
ACPDec17	Healthy	C1	Mudpit_FU_2014_0910_RJ_37_C1 (F402050)	PREDICTED: catalase-like [Diaphorina citri]	gi|662204501|ref|XP_008475628.1|	DC_08052014.fasta	32921.9	1	0	0	85	0.0002	0.456	HMNGYGSHTFK	R	L	0.997	47.7	32.4	38.5	0	0	0	4	7	2	1278.57	2768.94		2011940	53	63	Empty	TRUE
ACPDec17	Healthy	C1	Mudpit_FU_2014_0910_RJ_37_C1 (F402050)	PREDICTED: catalase-like [Diaphorina citri]	gi|662204501|ref|XP_008475628.1|	DC_08052014.fasta	32921.9	1	0	0	85	0.0002	0.456	LFSYPDTHR	R	H	0.997	39.3	37	31.6	0	0	0	0	5	2	1135.55	4015.52		1134450	160	168	Empty	FALSE	gi|662204495|ref|XP_008475625.1|
ACPDec17	Healthy	C1	Mudpit_FU_2014_0910_RJ_37_C1 (F402050)	PREDICTED: catalase-like [Diaphorina citri]	gi|662204501|ref|XP_008475628.1|	DC_08052014.fasta	32921.9	1	0	0	85	0.0002	0.456	LGPNYLQLPVNCPFATK	R	V	0.997	63.6	34	63.6	0	0	3	3	10	2	1920.97	7708.01		8795130	171	187	Empty	FALSE	gi|662204495|ref|XP_008475625.1|
ACPDec17	Healthy	C1	Mudpit_FU_2014_0910_RJ_37_C1 (F402050)	PREDICTED: catalase-like [Diaphorina citri]	gi|662204501|ref|XP_008475628.1|	DC_08052014.fasta	32921.9	1	0	0	85	0.0002	0.456	LSTFAVSGDVAR	R	Y	0.997	62.7	35.5	57.5	0	0	2	0	5	2	1222.64	4703.28		2530040	224	235	Empty	TRUE
ACPDec17	Healthy	C1	Mudpit_FU_2014_0910_RJ_37_C1 (F402050)	PREDICTED: catalase-like [Diaphorina citri]	gi|662204501|ref|XP_008475628.1|	DC_08052014.fasta	32921.9	1	0	0	85	0.0002	0.456	LVDNIVGALK	R	N	0.997	62.4	27.6	47.6	0	0	5	0	0	2	1041.63	5440.31		2795860	262	271	Empty	FALSE	gi|662224965|ref|XP_008486853.1|
ACPDec17	Healthy	C1	Mudpit_FU_2014_0910_RJ_37_C1 (F402050)	PREDICTED: catalase-like [Diaphorina citri]	gi|662204501|ref|XP_008475628.1|	DC_08052014.fasta	32921.9	1	0	0	85	0.0002	0.456	NPSNYFAEVEQIAFSPSHLVPGIEPSPDK	K	M	0.997	61.2	35.7	56.3	0	0	0	5	8	2	3172.5	7853.6		4378060	126	154	Empty	FALSE	gi|662204495|ref|XP_008475625.1|
ACPDec17	Healthy	C1	Mudpit_FU_2014_0910_RJ_37_C1 (F402050)	PREDICTED: uncharacterized protein LOC103512729 isoform X3 [Diaphorina citri]	gi|662204694|ref|XP_008475731.1|	DC_08052014.fasta	19297.7	0.909	0	0	1	0	0.093	EQLNIYEGDQFILDFK	K	L	0.997	25.5	35.7	25.5	0	0	0	0	1	2	1971.97	7658.57		61245.3	43	58	Empty	FALSE	gi|662204690|ref|XP_008475728.1|,gi|662204692|ref|XP_008475730.1|
ACPDec17	Healthy	C1	Mudpit_FU_2014_0910_RJ_37_C1 (F402050)	thioredoxin reductase [Candidatus Profftella armatura]	gi|527122507|gb|AGS07032.1|,gi|527317772|ref|YP_008343976.1|,gi|527331450|ref|WP_020915607.1|	DC_08052014.fasta	38797.7	1	10	17	29	0.0001	0.398	ENGYFDLITSIGK	R	H	0.997	32.3	34.1	21.1	0	0	1	0	0	2	1456.73	7349.03		87376.3	97	109	Empty	TRUE
ACPDec17	Healthy	C1	Mudpit_FU_2014_0910_RJ_37_C1 (F402050)	thioredoxin reductase [Candidatus Profftella armatura]	gi|527122507|gb|AGS07032.1|,gi|527317772|ref|YP_008343976.1|,gi|527331450|ref|WP_020915607.1|	DC_08052014.fasta	38797.7	1	10	17	29	0.0001	0.398	FETNIPGIFAVGDINTYPGK	K	K	0.997	32.6	33.1	30	0	0	0	0	3	2	2153.09	7450.62		141136	279	298	Empty	TRUE
ACPDec17	Healthy	C1	Mudpit_FU_2014_0910_RJ_37_C1 (F402050)	thioredoxin reductase [Candidatus Profftella armatura]	gi|527122507|gb|AGS07032.1|,gi|527317772|ref|YP_008343976.1|,gi|527331450|ref|WP_020915607.1|	DC_08052014.fasta	38797.7	1	10	17	29	0.0001	0.398	ILCDNYEMQFIVGQITGIEINNNK	K	L	0.994	24.2	31.2	20.3	0	0	0	1	0	2	2815.35	8173.95		34949.8	202	225	Empty	TRUE
ACPDec17	Healthy	C1	Mudpit_FU_2014_0910_RJ_37_C1 (F402050)	thioredoxin reductase [Candidatus Profftella armatura]	gi|527122507|gb|AGS07032.1|,gi|527317772|ref|YP_008343976.1|,gi|527331450|ref|WP_020915607.1|	DC_08052014.fasta	38797.7	1	10	17	29	0.0001	0.398	INMQYTTTSTK	K	L	0.997	53.6	36.1	41.2	0	0	4	0	2	2	1287.63	3693.43		321912	326	336	Empty	TRUE
ACPDec17	Healthy	C1	Mudpit_FU_2014_0910_RJ_37_C1 (F402050)	thioredoxin reductase [Candidatus Profftella armatura]	gi|527122507|gb|AGS07032.1|,gi|527317772|ref|YP_008343976.1|,gi|527331450|ref|WP_020915607.1|	DC_08052014.fasta	38797.7	1	10	17	29	0.0001	0.398	IPLDMLLVFFGLSPK	R	L	0.997	44.5	30	44.5	0	0	0	1	2	2	1689.97	8427.53		85863.5	241	255	Empty	TRUE
ACPDec17	Healthy	C1	Mudpit_FU_2014_0910_RJ_37_C1 (F402050)	thioredoxin reductase [Candidatus Profftella armatura]	gi|527122507|gb|AGS07032.1|,gi|527317772|ref|YP_008343976.1|,gi|527331450|ref|WP_020915607.1|	DC_08052014.fasta	38797.7	1	10	17	29	0.0001	0.398	NPSIFYDK	K	N	0.991	40.4	36.5	33.5	0	0	0	1	3	2	983.483	4431.04		908187	149	156	Empty	TRUE
ACPDec17	Healthy	C1	Mudpit_FU_2014_0910_RJ_37_C1 (F402050)	thioredoxin reductase [Candidatus Profftella armatura]	gi|527122507|gb|AGS07032.1|,gi|527317772|ref|YP_008343976.1|,gi|527331450|ref|WP_020915607.1|	DC_08052014.fasta	38797.7	1	10	17	29	0.0001	0.398	QFTNSQLFYQIK	K	N	0.997	28.2	34.4	26.2	0	0	2	0	1	2	1516.78	5932.49		329731	137	148	Empty	TRUE
ACPDec17	Healthy	C1	Mudpit_FU_2014_0910_RJ_37_C1 (F402050)	thioredoxin reductase [Candidatus Profftella armatura]	gi|527122507|gb|AGS07032.1|,gi|527317772|ref|YP_008343976.1|,gi|527331450|ref|WP_020915607.1|	DC_08052014.fasta	38797.7	1	10	17	29	0.0001	0.398	RIPLDMLLVFFGLSPK	R	L	0.997	45.6	30.7	45.2	0	0	0	0	2	2	1846.07	8292.03		149440	240	255	Empty	TRUE
ACPDec17	Healthy	C1	Mudpit_FU_2014_0910_RJ_37_C1 (F402050)	thioredoxin reductase [Candidatus Profftella armatura]	gi|527122507|gb|AGS07032.1|,gi|527317772|ref|YP_008343976.1|,gi|527331450|ref|WP_020915607.1|	DC_08052014.fasta	38797.7	1	10	17	29	0.0001	0.398	THVIDSLNK	K	V	0.997	34.8	32.2	26.5	0	0	0	0	2	2	1026.56	3020.95		357825	33	41	Empty	TRUE
ACPDec17	Healthy	C1	Mudpit_FU_2014_0910_RJ_37_C1 (F402050)	thioredoxin reductase [Candidatus Profftella armatura]	gi|527122507|gb|AGS07032.1|,gi|527317772|ref|YP_008343976.1|,gi|527331450|ref|WP_020915607.1|	DC_08052014.fasta	38797.7	1	10	17	29	0.0001	0.398	VGGQCIELYPDKPIYDIPAVPIYTGR	K	E	0.997	55.6	31.4	52	0	0	0	3	1	2	2923.47	7422.99		526451	42	67	Empty	TRUE
ACPDec17	Healthy	C1	Mudpit_FU_2014_0910_RJ_37_C1 (F402050)	PREDICTED: cytosolic Fe-S cluster assembly factor nubp1 [Diaphorina citri]	gi|662202398|ref|XP_008474494.1|	DC_08052014.fasta	33128.6	0.998	1	2	2	0	0.0258	IQQYTGGH	K	-	0.991	27.2	36	18.3	0	0	1	1	0	2	903.432	2471.49		169566	303	310	Empty	TRUE
ACPDec17	Healthy	C1	Mudpit_FU_2014_0910_RJ_37_C1 (F402050)	PREDICTED: eukaryotic translation initiation factor 4E-like isoform X1 [Diaphorina citri]	gi|662195534|ref|XP_008470762.1|	DC_08052014.fasta	20382.8	0.973	0	0	16	0	0.343	EITSFSTVEDFWCVFNHIK	R	Q	0.997	61.5	35.5	55.9	0	0	0	0	1	2	2348.07	8068.33		64529.5	29	47	Empty	FALSE	gi|662195537|ref|XP_008470763.1|
ACPDec17	Healthy	C1	Mudpit_FU_2014_0910_RJ_37_C1 (F402050)	PREDICTED: eukaryotic translation initiation factor 4E-like isoform X1 [Diaphorina citri]	gi|662195534|ref|XP_008470762.1|	DC_08052014.fasta	20382.8	0.973	0	0	16	0	0.343	IGIWTVDASR	K	S	0.997	59.2	36.2	55.5	0	0	0	4	0	2	1117.6	5647.57		815341	130	139	Empty	FALSE	gi|662195537|ref|XP_008470763.1|
ACPDec17	Healthy	C1	Mudpit_FU_2014_0910_RJ_37_C1 (F402050)	PREDICTED: eukaryotic translation initiation factor 4E-like isoform X1 [Diaphorina citri]	gi|662195534|ref|XP_008470762.1|	DC_08052014.fasta	20382.8	0.973	0	0	16	0	0.343	SGIRPMWEDETNK	K	N	0.997	45.9	33.6	17.4	0	0	2	0	1	2	1562.73	4490.95		166636	63	75	Empty	FALSE	gi|662195537|ref|XP_008470763.1|
ACPDec17	Healthy	C1	Mudpit_FU_2014_0910_RJ_37_C1 (F402050)	PREDICTED: eukaryotic translation initiation factor 4E-like isoform X1 [Diaphorina citri]	gi|662195534|ref|XP_008470762.1|	DC_08052014.fasta	20382.8	0.973	0	0	16	0	0.343	VGCDYSLFK	R	S	0.997	36	33.8	36	0	0	1	1	3	2	1077.47	6232.93		617974	54	62	Empty	FALSE	gi|662195537|ref|XP_008470763.1|
ACPDec17	Healthy	C1	Mudpit_FU_2014_0910_RJ_37_C1 (F402050)	PREDICTED: eukaryotic translation initiation factor 4E-like isoform X1 [Diaphorina citri]	gi|662195534|ref|XP_008470762.1|	DC_08052014.fasta	20382.8	0.973	0	0	16	0	0.343	WTLWYFENDK	K	N	0.997	25	35.5	25	0	0	0	0	3	2	1401.65	7447.17		427780	10	19	Empty	FALSE	gi|662195537|ref|XP_008470763.1|
ACPDec17	Healthy	C1	Mudpit_FU_2014_0910_RJ_37_C1 (F402050)	PREDICTED: FGFR1 oncogene partner-like [Diaphorina citri]	gi|662197081|ref|XP_008471601.1|	DC_08052014.fasta	39473	1	1	1	1	0	0.0365	KLVNGENLNEESR	K	L	0.975	27.3	34.6	15.4	0	0	0	0	1	2	1504.71	2661.48		14159.5	207	219	Empty	TRUE
ACPDec17	Healthy	C1	Mudpit_FU_2014_0910_RJ_37_C1 (F402050)	PREDICTED: cytosolic sulfotransferase 13-like [Diaphorina citri]	gi|662214169|ref|XP_008480903.1|	DC_08052014.fasta	16618.7	1	1	2	2	0	0.169	FLDHPLSTPDILQLEDHLSFESMK	K	E	0.997	68.2	35	59.7	0	0	0	1	1	2	2812.39	7473.93		214573	53	76	Empty	TRUE
ACPDec17	Healthy	C1	Mudpit_FU_2014_0910_RJ_37_C1 (F402050)	PREDICTED: uncharacterized protein LOC103519250 [Diaphorina citri]	gi|662186523|ref|XP_008482560.1|	DC_08052014.fasta	43595.2	1	2	2	2	0	0.0713	FAVPATFQNGNVK	K	E	0.994	39.8	36.1	0	0	0	0	0	1	2	1394.7	5242.55		38295.8	243	255	Empty	TRUE
ACPDec17	Healthy	C1	Mudpit_FU_2014_0910_RJ_37_C1 (F402050)	PREDICTED: uncharacterized protein LOC103519250 [Diaphorina citri]	gi|662186523|ref|XP_008482560.1|	DC_08052014.fasta	43595.2	1	2	2	2	0	0.0713	LTAANNGAISSYLFLR	K	N	0.997	36.5	34.2	13.3	0	0	0	0	1	2	1711.9	6965.99		66501.5	213	228	Empty	TRUE
ACPDec17	Healthy	C1	Mudpit_FU_2014_0910_RJ_37_C1 (F402050)	PREDICTED: calmodulin [Diaphorina citri]	gi|662200666|ref|XP_008473555.1|	DC_08052014.fasta	31038.3	1	9	28	79	0.0002	0.452	DGDGTITTK	K	E	0.997	47.8	35.1	37.7	0	0	3	0	3	2	907.437	1998		1427260	65	73	Empty	TRUE
ACPDec17	Healthy	C1	Mudpit_FU_2014_0910_RJ_37_C1 (F402050)	PREDICTED: calmodulin [Diaphorina citri]	gi|662200666|ref|XP_008473555.1|	DC_08052014.fasta	31038.3	1	9	28	79	0.0002	0.452	DGNGFISAAELR	K	H	0.997	34.9	37	22.8	0	0	0	1	3	2	1249.62	5540.24		912476	138	149	Empty	TRUE
ACPDec17	Healthy	C1	Mudpit_FU_2014_0910_RJ_37_C1 (F402050)	PREDICTED: calmodulin [Diaphorina citri]	gi|662200666|ref|XP_008473555.1|	DC_08052014.fasta	31038.3	1	9	28	79	0.0002	0.452	DTDSEEEIR	K	E	0.997	36.2	33.1	27.9	0	0	0	2	1	2	1093.46	2841.48		457995	121	129	Empty	TRUE
ACPDec17	Healthy	C1	Mudpit_FU_2014_0910_RJ_37_C1 (F402050)	PREDICTED: calmodulin [Diaphorina citri]	gi|662200666|ref|XP_008473555.1|	DC_08052014.fasta	31038.3	1	9	28	79	0.0002	0.452	EADIDGDGQVNYEEFVTMMTSK	R	-	0.997	58	28.7	53.4	0	0	8	0	6	2	2479.06	7645.99		1140590	251	272	Empty	TRUE
ACPDec17	Healthy	C1	Mudpit_FU_2014_0910_RJ_37_C1 (F402050)	PREDICTED: calmodulin [Diaphorina citri]	gi|662200666|ref|XP_008473555.1|	DC_08052014.fasta	31038.3	1	9	28	79	0.0002	0.452	EAFSLFDK	K	D	0.968	28.7	34	12.5	0	0	0	0	2	2	956.472	5829.84		496400	57	64	Empty	FALSE	gi|662206657|ref|XP_008476797.1|
ACPDec17	Healthy	C1	Mudpit_FU_2014_0910_RJ_37_C1 (F402050)	PREDICTED: calmodulin [Diaphorina citri]	gi|662200666|ref|XP_008473555.1|	DC_08052014.fasta	31038.3	1	9	28	79	0.0002	0.452	EAFSLFDKDGDGTITTK	K	E	0.997	66.6	33.9	59.4	0	0	1	4	3	2	1844.89	5567.97		2257670	57	73	Empty	TRUE
ACPDec17	Healthy	C1	Mudpit_FU_2014_0910_RJ_37_C1 (F402050)	PREDICTED: calmodulin [Diaphorina citri]	gi|662200666|ref|XP_008473555.1|	DC_08052014.fasta	31038.3	1	9	28	79	0.0002	0.452	HVMTNLGEK	R	L	0.997	47	33.7	45.6	0	0	0	0	8	2	1028.52	2711.08		3004330	150	158	Empty	FALSE	gi|662206657|ref|XP_008476797.1|
ACPDec17	Healthy	C1	Mudpit_FU_2014_0910_RJ_37_C1 (F402050)	PREDICTED: calmodulin [Diaphorina citri]	gi|662200666|ref|XP_008473555.1|	DC_08052014.fasta	31038.3	1	9	28	79	0.0002	0.452	LTDEEVDEMIR	K	E	0.997	63.9	36	56.2	0	0	1	1	8	2	1349.63	4175.7		1673290	159	169	Empty	TRUE
ACPDec17	Healthy	C1	Mudpit_FU_2014_0910_RJ_37_C1 (F402050)	PREDICTED: calmodulin [Diaphorina citri]	gi|662200666|ref|XP_008473555.1|	DC_08052014.fasta	31038.3	1	9	28	79	0.0002	0.452	MKDTDSEEEIR	K	E	0.997	69.5	32.8	51	0	0	3	4	5	2	1352.6	2591.38		847994	119	129	Empty	TRUE
ACPDec17	Healthy	C1	Mudpit_FU_2014_0910_RJ_37_C1 (F402050)	PREDICTED: calmodulin [Diaphorina citri]	gi|662200666|ref|XP_008473555.1|	DC_08052014.fasta	31038.3	1	9	28	79	0.0002	0.452	SLGQNPTEAELQDMINEVDADGNGTIDFPEFLTMMAR	R	K	0.994	55.3	34.7	9.96	0	0	0	1	1	2	4070.83	8266.48		58199.3	81	117	Empty	TRUE
ACPDec17	Healthy	C1	Mudpit_FU_2014_0910_RJ_37_C1 (F402050)	PREDICTED: calmodulin [Diaphorina citri]	gi|662200666|ref|XP_008473555.1|	DC_08052014.fasta	31038.3	1	9	28	79	0.0002	0.452	VFDKDGNGFISAAELR	R	H	0.997	60.5	36.8	51.8	0	0	3	1	6	2	1738.88	5505.87		3694480	134	149	Empty	TRUE
ACPDec17	Healthy	C1	Mudpit_FU_2014_0910_RJ_37_C1 (F402050)	PREDICTED: protein disulfide-isomerase A6-like [Diaphorina citri]	gi|662187461|ref|XP_008487078.1|	DC_08052014.fasta	47895	1	15	30	72	0.0002	0.468	AVVELTDSNFEK	K	L	0.997	68.4	36.5	61.2	0	0	0	2	1	2	1351.67	4881.71		371542	153	164	Empty	TRUE
ACPDec17	Healthy	C1	Mudpit_FU_2014_0910_RJ_37_C1 (F402050)	PREDICTED: protein disulfide-isomerase A6-like [Diaphorina citri]	gi|662187461|ref|XP_008487078.1|	DC_08052014.fasta	47895	1	15	30	72	0.0002	0.468	DGELPQEEDIDLSDVDLEDLPKDEL	K	-	0.997	40.2	30.6	35.2	0	0	0	2	0	2	2841.31	7564.61		162640	408	432	Empty	TRUE
ACPDec17	Healthy	C1	Mudpit_FU_2014_0910_RJ_37_C1 (F402050)	PREDICTED: protein disulfide-isomerase A6-like [Diaphorina citri]	gi|662187461|ref|XP_008487078.1|	DC_08052014.fasta	47895	1	15	30	72	0.0002	0.468	EACEDHPLCIVAVLPHILDCQSSCR	K	N	0.997	28.6	26.8	27.1	0	0	1	0	0	2	2935.22	8019.17		105836	281	305	Empty	TRUE
ACPDec17	Healthy	C1	Mudpit_FU_2014_0910_RJ_37_C1 (F402050)	PREDICTED: protein disulfide-isomerase A6-like [Diaphorina citri]	gi|662187461|ref|XP_008487078.1|	DC_08052014.fasta	47895	1	15	30	72	0.0002	0.468	GAALPQINQVDAWDGK	K	D	0.997	62	34.1	62	0	0	0	0	3	2	1682.85	5868.93		265160	392	407	Empty	TRUE
ACPDec17	Healthy	C1	Mudpit_FU_2014_0910_RJ_37_C1 (F402050)	PREDICTED: protein disulfide-isomerase A6-like [Diaphorina citri]	gi|662187461|ref|XP_008487078.1|	DC_08052014.fasta	47895	1	15	30	72	0.0002	0.468	GPFSYDGINEFLR	K	D	0.997	63.9	34.4	63.6	0	0	0	0	6	2	1514.73	7172.2		1181870	366	378	Empty	TRUE
ACPDec17	Healthy	C1	Mudpit_FU_2014_0910_RJ_37_C1 (F402050)	PREDICTED: protein disulfide-isomerase A6-like [Diaphorina citri]	gi|662187461|ref|XP_008487078.1|	DC_08052014.fasta	47895	1	15	30	72	0.0002	0.468	IAGEFNIR	R	G	0.991	41	36	29.9	0	0	0	0	2	2	919.5	4493.98		414731	216	223	Empty	TRUE
ACPDec17	Healthy	C1	Mudpit_FU_2014_0910_RJ_37_C1 (F402050)	PREDICTED: protein disulfide-isomerase A6-like [Diaphorina citri]	gi|662187461|ref|XP_008487078.1|	DC_08052014.fasta	47895	1	15	30	72	0.0002	0.468	LGAVDATVHQR	K	I	0.997	62.2	33.2	57.3	0	0	3	0	3	2	1166.63	3045.24		1141020	205	215	Empty	TRUE
ACPDec17	Healthy	C1	Mudpit_FU_2014_0910_RJ_37_C1 (F402050)	PREDICTED: protein disulfide-isomerase A6-like [Diaphorina citri]	gi|662187461|ref|XP_008487078.1|	DC_08052014.fasta	47895	1	15	30	72	0.0002	0.468	NNYLEILQK	R	L	0.997	36.2	34.4	12.6	0	0	4	0	0	2	1134.62	5716.91		1094840	306	314	Empty	TRUE
ACPDec17	Healthy	C1	Mudpit_FU_2014_0910_RJ_37_C1 (F402050)	PREDICTED: protein disulfide-isomerase A6-like [Diaphorina citri]	gi|662187461|ref|XP_008487078.1|	DC_08052014.fasta	47895	1	15	30	72	0.0002	0.468	QIVSEATFK	K	E	0.997	31	34.2	26.2	0	0	4	0	1	2	1022.55	4206.35		2044210	272	280	Empty	TRUE
ACPDec17	Healthy	C1	Mudpit_FU_2014_0910_RJ_37_C1 (F402050)	PREDICTED: protein disulfide-isomerase A6-like [Diaphorina citri]	gi|662187461|ref|XP_008487078.1|	DC_08052014.fasta	47895	1	15	30	72	0.0002	0.468	SASDAQEYNGGR	R	T	0.997	55.7	30.7	46.8	0	0	1	0	2	2	1254.53	2361.3		73814.4	237	248	Empty	TRUE
ACPDec17	Healthy	C1	Mudpit_FU_2014_0910_RJ_37_C1 (F402050)	PREDICTED: protein disulfide-isomerase A6-like [Diaphorina citri]	gi|662187461|ref|XP_008487078.1|	DC_08052014.fasta	47895	1	15	30	72	0.0002	0.468	SLSSSHGVTGFPTVK	K	I	0.997	59.9	36	47.7	0	0	3	4	5	2	1503.78	4333.72		1719280	93	107	Empty	TRUE
ACPDec17	Healthy	C1	Mudpit_FU_2014_0910_RJ_37_C1 (F402050)	PREDICTED: protein disulfide-isomerase A6-like [Diaphorina citri]	gi|662187461|ref|XP_008487078.1|	DC_08052014.fasta	47895	1	15	30	72	0.0002	0.468	TADAIIDVALEAIR	R	Q	0.997	70.4	30.5	54.5	0	0	3	4	2	2	1470.82	7889.94		3587290	123	136	Empty	TRUE
ACPDec17	Healthy	C1	Mudpit_FU_2014_0910_RJ_37_C1 (F402050)	PREDICTED: protein disulfide-isomerase A6-like [Diaphorina citri]	gi|662187461|ref|XP_008487078.1|	DC_08052014.fasta	47895	1	15	30	72	0.0002	0.468	TSQDIVTWALNK	R	Y	0.997	89.7	35.6	78.4	0	0	1	1	1	2	1375.72	6254.55		815663	249	260	Empty	TRUE
ACPDec17	Healthy	C1	Mudpit_FU_2014_0910_RJ_37_C1 (F402050)	PREDICTED: protein disulfide-isomerase A6-like [Diaphorina citri]	gi|662187461|ref|XP_008487078.1|	DC_08052014.fasta	47895	1	15	30	72	0.0002	0.468	VGAVNADEEK	K	S	0.997	60.8	36.3	49.6	0	0	0	0	3	2	1031.5	2373.06		510180	83	92	Empty	TRUE
ACPDec17	Healthy	C1	Mudpit_FU_2014_0910_RJ_37_C1 (F402050)	PREDICTED: protein disulfide-isomerase A6-like [Diaphorina citri]	gi|662187461|ref|XP_008487078.1|	DC_08052014.fasta	47895	1	15	30	72	0.0002	0.468	YTENVPPPEIK	K	Q	0.997	34.1	33.7	28.1	0	0	2	0	8	2	1286.66	4049.8		1073190	261	271	Empty	TRUE
ACPDec17	Healthy	C1	Mudpit_FU_2014_0910_RJ_37_C1 (F402050)	PREDICTED: actin-related protein 2/3 complex subunit 5 [Diaphorina citri]	gi|662196506|ref|XP_008471287.1|,gi|662196508|ref|XP_008471288.1|,gi|662196510|ref|XP_008471290.1|,gi|662196512|ref|XP_008471291.1|	DC_08052014.fasta	16876.6	1	1	2	3	0	0.0789	VFAIGGLGSIVR	K	V	0.997	61.6	26.7	54.5	0	0	2	0	1	2	1188.71	6641.3		335037	133	144	Empty	TRUE
ACPDec17	Healthy	C1	Mudpit_FU_2014_0910_RJ_37_C1 (F402050)	PREDICTED: heat shock 70 kDa protein cognate 2-like, partial [Diaphorina citri]	gi|662193000|ref|XP_008469382.1|	DC_08052014.fasta	61406.8	1	0	0	127	0.0003	0.372	DNNLLGTFNLTGIPPAPR	K	G	0.997	64.7	33.1	59.7	0	0	5	1	22	2	1910.01	7406.13		1661240	401	418	Empty	FALSE	gi|662189021|ref|XP_008488209.1|
ACPDec17	Healthy	C1	Mudpit_FU_2014_0910_RJ_37_C1 (F402050)	PREDICTED: heat shock 70 kDa protein cognate 2-like, partial [Diaphorina citri]	gi|662193000|ref|XP_008469382.1|	DC_08052014.fasta	61406.8	1	0	0	127	0.0003	0.372	EIAEVYLGGK	R	V	0.997	38.6	33.7	24.3	0	0	1	0	1	2	1078.58	4755.23		839441	79	88	Empty	FALSE	gi|662189021|ref|XP_008488209.1|
ACPDec17	Healthy	C1	Mudpit_FU_2014_0910_RJ_37_C1 (F402050)	PREDICTED: heat shock 70 kDa protein cognate 2-like, partial [Diaphorina citri]	gi|662193000|ref|XP_008469382.1|	DC_08052014.fasta	61406.8	1	0	0	127	0.0003	0.372	FAPEEISSMVLTK	K	M	0.997	40.9	36.5	40.9	0	0	1	1	1	2	1451.75	6417.21		386386	64	76	Empty	FALSE	gi|662189021|ref|XP_008488209.1|
ACPDec17	Healthy	C1	Mudpit_FU_2014_0910_RJ_37_C1 (F402050)	PREDICTED: heat shock 70 kDa protein cognate 2-like, partial [Diaphorina citri]	gi|662193000|ref|XP_008469382.1|	DC_08052014.fasta	61406.8	1	0	0	127	0.0003	0.372	FEELCMDLFR	R	Q	0.997	63.8	29.9	48.9	0	0	5	0	0	2	1348.57	7894.03		2150640	250	259	Empty	FALSE	gi|662189021|ref|XP_008488209.1|
ACPDec17	Healthy	C1	Mudpit_FU_2014_0910_RJ_37_C1 (F402050)	PREDICTED: heat shock 70 kDa protein cognate 2-like, partial [Diaphorina citri]	gi|662193000|ref|XP_008469382.1|	DC_08052014.fasta	61406.8	1	0	0	127	0.0003	0.372	GSIHDVVLVGGSIR	K	I	0.997	40	29.3	40	0	0	3	0	3	2	1408.79	4961.16		1966990	277	290	Empty	FALSE	gi|662189021|ref|XP_008488209.1|
ACPDec17	Healthy	C1	Mudpit_FU_2014_0910_RJ_37_C1 (F402050)	PREDICTED: heat shock 70 kDa protein cognate 2-like, partial [Diaphorina citri]	gi|662193000|ref|XP_008469382.1|	DC_08052014.fasta	61406.8	1	0	0	127	0.0003	0.372	HWPFTVVSDGGKPK	K	I	0.997	47.1	33.2	45.4	0	0	1	6	4	2	1554.81	4826.55		5576030	39	52	Empty	FALSE	gi|662196058|ref|XP_008471042.1|,gi|662189021|ref|XP_008488209.1|
ACPDec17	Healthy	C1	Mudpit_FU_2014_0910_RJ_37_C1 (F402050)	PREDICTED: heat shock 70 kDa protein cognate 2-like, partial [Diaphorina citri]	gi|662193000|ref|XP_008469382.1|	DC_08052014.fasta	61406.8	1	0	0	127	0.0003	0.372	LESYAFAVK	K	Q	0.997	45.6	35	37.5	0	0	4	0	0	2	1027.55	4894.85		1550880	491	499	Empty	FALSE	gi|662189021|ref|XP_008488209.1|
ACPDec17	Healthy	C1	Mudpit_FU_2014_0910_RJ_37_C1 (F402050)	PREDICTED: heat shock 70 kDa protein cognate 2-like, partial [Diaphorina citri]	gi|662193000|ref|XP_008469382.1|	DC_08052014.fasta	61406.8	1	0	0	127	0.0003	0.372	LVTFFADEFK	R	R	0.997	42.4	34.5	39.8	0	0	3	0	0	2	1216.62	6843.26		326523	185	194	Empty	FALSE	gi|662189021|ref|XP_008488209.1|
ACPDec17	Healthy	C1	Mudpit_FU_2014_0910_RJ_37_C1 (F402050)	PREDICTED: heat shock 70 kDa protein cognate 2-like, partial [Diaphorina citri]	gi|662193000|ref|XP_008469382.1|	DC_08052014.fasta	61406.8	1	0	0	127	0.0003	0.372	LVTFFADEFKR	R	K	0.997	52	35.9	39.1	0	0	3	2	3	2	1372.73	6080		3005330	185	195	Empty	FALSE	gi|662189021|ref|XP_008488209.1|
ACPDec17	Healthy	C1	Mudpit_FU_2014_0910_RJ_37_C1 (F402050)	PREDICTED: heat shock 70 kDa protein cognate 2-like, partial [Diaphorina citri]	gi|662193000|ref|XP_008469382.1|	DC_08052014.fasta	61406.8	1	0	0	127	0.0003	0.372	MLQDFFNGK	K	S	0.997	39.8	33.2	27.5	0	0	4	2	5	2	1100.51	5883.73		1747770	297	305	Empty	FALSE	gi|662189021|ref|XP_008488209.1|
ACPDec17	Healthy	C1	Mudpit_FU_2014_0910_RJ_37_C1 (F402050)	PREDICTED: heat shock 70 kDa protein cognate 2-like, partial [Diaphorina citri]	gi|662193000|ref|XP_008469382.1|	DC_08052014.fasta	61406.8	1	0	0	127	0.0003	0.372	NKLESYAFAVK	K	Q	0.997	35	30.1	31.6	0	0	0	3	0	2	1269.68	4693.71		1076370	489	499	Empty	FALSE	gi|662189021|ref|XP_008488209.1|
ACPDec17	Healthy	C1	Mudpit_FU_2014_0910_RJ_37_C1 (F402050)	PREDICTED: heat shock 70 kDa protein cognate 2-like, partial [Diaphorina citri]	gi|662193000|ref|XP_008469382.1|	DC_08052014.fasta	61406.8	1	0	0	127	0.0003	0.372	STAGDTHLGGEDFDNR	K	L	0.997	64.4	32.1	61.7	0	0	0	1	7	2	1691.73	3703.78		3312280	169	184	Empty	FALSE	gi|662207071|ref|XP_008477020.1|,gi|662194772|ref|XP_008470348.1|,gi|662200638|ref|XP_008473539.1|,gi|662189021|ref|XP_008488209.1|,gi|662195356|ref|XP_008470667.1|
ACPDec17	Healthy	C1	Mudpit_FU_2014_0910_RJ_37_C1 (F402050)	PREDICTED: heat shock 70 kDa protein cognate 2-like, partial [Diaphorina citri]	gi|662193000|ref|XP_008469382.1|	DC_08052014.fasta	61406.8	1	0	0	127	0.0003	0.372	TLQQTCTPIMTK	K	-	0.997	50.3	34.4	46	0	0	2	1	6	2	1426.67	5182.3		1018890	545	556	Empty	FALSE	gi|662189021|ref|XP_008488209.1|
ACPDec17	Healthy	C1	Mudpit_FU_2014_0910_RJ_37_C1 (F402050)	PREDICTED: heat shock 70 kDa protein cognate 2-like, partial [Diaphorina citri]	gi|662193000|ref|XP_008469382.1|	DC_08052014.fasta	61406.8	1	0	0	127	0.0003	0.372	TLSSSTEASLEIDALHEGIDFYSK	R	I	0.997	69.7	31.5	67.3	0	0	0	8	2	2	2613.26	7235.16		859985	221	244	Empty	FALSE	gi|662189021|ref|XP_008488209.1|
ACPDec17	Healthy	C1	Mudpit_FU_2014_0910_RJ_37_C1 (F402050)	PREDICTED: heat shock 70 kDa protein cognate 2-like, partial [Diaphorina citri]	gi|662193000|ref|XP_008469382.1|	DC_08052014.fasta	61406.8	1	0	0	127	0.0003	0.372	TSVSQACSATLTWLEGNSLAEKEEFEDR	K	L	0.997	52.7	29.8	44.6	0	0	0	4	1	2	3147.42	7976.18		491626	515	542	Empty	FALSE	gi|662189021|ref|XP_008488209.1|
ACPDec17	Healthy	C1	Mudpit_FU_2014_0910_RJ_37_C1 (F402050)	PREDICTED: heat shock 70 kDa protein cognate 2-like, partial [Diaphorina citri]	gi|662193000|ref|XP_008469382.1|	DC_08052014.fasta	61406.8	1	0	0	127	0.0003	0.372	VSEAVITVPAYFNDSQR	K	Q	0.997	52.6	35.9	50.4	0	0	4	4	3	2	1895.95	6175.29		1201650	89	105	Empty	FALSE	gi|662189021|ref|XP_008488209.1|
ACPDec17	Healthy	C1	Mudpit_FU_2014_0910_RJ_37_C1 (F402050)	30S ribosomal protein S11 [Candidatus Profftella armatura]	gi|527122225|gb|AGS06750.1|,gi|527317490|ref|YP_008343694.1|,gi|527331168|ref|WP_020915325.1|	DC_08052014.fasta	14443.1	1	3	6	11	0	0.316	ALNNLGIK	R	I	0.987	24.9	29	19	0	0	2	0	1	2	842.51	4112.16		621968	103	110	Empty	TRUE
ACPDec17	Healthy	C1	Mudpit_FU_2014_0910_RJ_37_C1 (F402050)	30S ribosomal protein S11 [Candidatus Profftella armatura]	gi|527122225|gb|AGS06750.1|,gi|527317490|ref|YP_008343694.1|,gi|527331168|ref|WP_020915325.1|	DC_08052014.fasta	14443.1	1	3	6	11	0	0.316	ITQIEDVTPIPHNGCRPSK	K	R	0.997	34.3	32.8	27.4	0	0	0	5	1	2	2152.05	4908.42		495026	111	129	Empty	TRUE
ACPDec17	Healthy	C1	Mudpit_FU_2014_0910_RJ_37_C1 (F402050)	30S ribosomal protein S11 [Candidatus Profftella armatura]	gi|527122225|gb|AGS06750.1|,gi|527317490|ref|YP_008343694.1|,gi|527331168|ref|WP_020915325.1|	DC_08052014.fasta	14443.1	1	3	6	11	0	0.316	STPFAAQVAAESAGK	K	I	0.997	56.7	34.6	54.8	0	0	0	0	2	2	1434.72	4821.91		134570	62	76	Empty	TRUE
ACPDec17	Healthy	C1	Mudpit_FU_2014_0910_RJ_37_C1 (F402050)	PREDICTED: 40S ribosomal protein S11 isoform X2 [Diaphorina citri]	gi|662184233|ref|XP_008470793.1|,gi|662184235|ref|XP_008470802.1|	DC_08052014.fasta	17766.7	1	1	1	23	0.0001	0.382	CPFTGNVSIR	K	G	0.997	44.6	36.5	36.8	0	0	0	0	3	2	1139.53	5381.24		406290	54	63	Empty	FALSE	gi|662184231|ref|XP_008470786.1|
ACPDec17	Healthy	C1	Mudpit_FU_2014_0910_RJ_37_C1 (F402050)	PREDICTED: 40S ribosomal protein S11 isoform X2 [Diaphorina citri]	gi|662184233|ref|XP_008470793.1|,gi|662184235|ref|XP_008470802.1|	DC_08052014.fasta	17766.7	1	1	1	23	0.0001	0.382	DVEIGDVVTVGECRPLSK	R	T	0.997	69.5	35.7	58.3	0	0	0	5	3	2	1961.97	6415.42		857492	113	130	Empty	FALSE	gi|662184231|ref|XP_008470786.1|
ACPDec17	Healthy	C1	Mudpit_FU_2014_0910_RJ_37_C1 (F402050)	PREDICTED: 40S ribosomal protein S11 isoform X2 [Diaphorina citri]	gi|662184233|ref|XP_008470793.1|,gi|662184235|ref|XP_008470802.1|	DC_08052014.fasta	17766.7	1	1	1	23	0.0001	0.382	EAIDGTYIDK	R	K	0.964	21.2	34.8	19.6	0	0	0	0	1	2	1124.55	4047.72		182463	43	52	Empty	FALSE	gi|662184231|ref|XP_008470786.1|
ACPDec17	Healthy	C1	Mudpit_FU_2014_0910_RJ_37_C1 (F402050)	PREDICTED: 40S ribosomal protein S11 isoform X2 [Diaphorina citri]	gi|662184233|ref|XP_008470793.1|,gi|662184235|ref|XP_008470802.1|	DC_08052014.fasta	17766.7	1	1	1	23	0.0001	0.382	EAIDGTYIDKK	R	C	0.997	51.2	36.5	47.4	0	0	1	0	3	2	1252.64	3539.59		1376210	43	53	Empty	FALSE	gi|662184231|ref|XP_008470786.1|
ACPDec17	Healthy	C1	Mudpit_FU_2014_0910_RJ_37_C1 (F402050)	PREDICTED: 40S ribosomal protein S11 isoform X2 [Diaphorina citri]	gi|662184233|ref|XP_008470793.1|,gi|662184235|ref|XP_008470802.1|	DC_08052014.fasta	17766.7	1	1	1	23	0.0001	0.382	NMSVHLSPAFR	R	D	0.997	52.1	36.3	45.5	0	0	0	4	0	2	1258.64	4726.56		851682	102	112	Empty	FALSE	gi|662184231|ref|XP_008470786.1|
ACPDec17	Healthy	C1	Mudpit_FU_2014_0910_RJ_37_C1 (F402050)	PREDICTED: 40S ribosomal protein S11 isoform X2 [Diaphorina citri]	gi|662184233|ref|XP_008470793.1|,gi|662184235|ref|XP_008470802.1|	DC_08052014.fasta	17766.7	1	1	1	23	0.0001	0.382	QPTIFLAR	K	K	0.991	40.4	33	28.6	0	0	3	0	0	2	945.552	5003.63		775194	12	19	Empty	TRUE
ACPDec17	Healthy	C1	Mudpit_FU_2014_0910_RJ_37_C1 (F402050)	PREDICTED: N-acetylgalactosamine kinase [Diaphorina citri]	gi|662215705|ref|XP_008481751.1|	DC_08052014.fasta	54322.2	1	3	3	4	0	0.0881	EMIDIADAILHPEAYTK	K	E	0.977	21.1	31.6	21.1	0	0	0	1	0	2	1929.96	7540.01		117662	246	262	Empty	TRUE
ACPDec17	Healthy	C1	Mudpit_FU_2014_0910_RJ_37_C1 (F402050)	PREDICTED: N-acetylgalactosamine kinase [Diaphorina citri]	gi|662215705|ref|XP_008481751.1|	DC_08052014.fasta	54322.2	1	3	3	4	0	0.0881	SDISEEQK	R	L	0.991	39	35.4	14.4	0	0	2	0	0	2	935.432	1840.15		72815.8	359	366	Empty	TRUE
ACPDec17	Healthy	C1	Mudpit_FU_2014_0910_RJ_37_C1 (F402050)	PREDICTED: N-acetylgalactosamine kinase [Diaphorina citri]	gi|662215705|ref|XP_008481751.1|	DC_08052014.fasta	54322.2	1	3	3	4	0	0.0881	YSVCPMALEQNILVAFK	R	C	0.957	17.8	35.3	17.8	0	0	0	0	1	2	1971.97	8034.7		48657.5	132	148	Empty	TRUE
ACPDec17	Healthy	C1	Mudpit_FU_2014_0910_RJ_37_C1 (F402050)	PREDICTED: uncharacterized protein LOC103510254 isoform X1 [Diaphorina citri]	gi|662199885|ref|XP_008473125.1|	DC_08052014.fasta	32517.8	1	4	8	17	0	0.296	AVVEDNQFLLDFHLK	K	K	0.997	49.5	31.9	38.5	0	0	0	3	0	2	1787.93	6842.39		535987	193	207	Empty	FALSE	gi|662199887|ref|XP_008473127.1|
ACPDec17	Healthy	C1	Mudpit_FU_2014_0910_RJ_37_C1 (F402050)	PREDICTED: uncharacterized protein LOC103510254 isoform X1 [Diaphorina citri]	gi|662199885|ref|XP_008473125.1|	DC_08052014.fasta	32517.8	1	4	8	17	0	0.296	EITMEVLFMK	K	I	0.997	46.3	34	37.8	0	0	1	0	2	2	1240.63	7252.83		165899	117	126	Empty	TRUE
ACPDec17	Healthy	C1	Mudpit_FU_2014_0910_RJ_37_C1 (F402050)	PREDICTED: uncharacterized protein LOC103510254 isoform X1 [Diaphorina citri]	gi|662199885|ref|XP_008473125.1|	DC_08052014.fasta	32517.8	1	4	8	17	0	0.296	IVTLIINK	R	F	0.991	30.8	25	25.3	0	0	1	0	0	2	913.608	4957.41		135573	247	254	Empty	FALSE	gi|662199887|ref|XP_008473127.1|
ACPDec17	Healthy	C1	Mudpit_FU_2014_0910_RJ_37_C1 (F402050)	PREDICTED: uncharacterized protein LOC103510254 isoform X1 [Diaphorina citri]	gi|662199885|ref|XP_008473125.1|	DC_08052014.fasta	32517.8	1	4	8	17	0	0.296	LNFPQDYLHSSSNLNTLTDTLLK	K	V	0.997	32.7	30.3	26.2	0	0	0	1	0	2	2634.34	7497.81		57104.6	77	99	Empty	TRUE
ACPDec17	Healthy	C1	Mudpit_FU_2014_0910_RJ_37_C1 (F402050)	PREDICTED: uncharacterized protein LOC103510254 isoform X1 [Diaphorina citri]	gi|662199885|ref|XP_008473125.1|	DC_08052014.fasta	32517.8	1	4	8	17	0	0.296	LTTQGAHITDLR	K	S	0.997	51.6	29.9	43.3	0	0	2	1	3	2	1325.72	3849.76		2492430	132	143	Empty	TRUE
ACPDec17	Healthy	C1	Mudpit_FU_2014_0910_RJ_37_C1 (F402050)	PREDICTED: uncharacterized protein LOC103510254 isoform X1 [Diaphorina citri]	gi|662199885|ref|XP_008473125.1|	DC_08052014.fasta	32517.8	1	4	8	17	0	0.296	VGLPLIDSDLPVPDLNK	K	E	0.997	53	29.1	53	0	0	2	0	1	2	1805.01	7477.94		374851	100	116	Empty	TRUE
ACPDec17	Healthy	C1	Mudpit_FU_2014_0910_RJ_37_C1 (F402050)	PREDICTED: serine protease easter-like [Diaphorina citri]	gi|662209607|ref|XP_008478412.1|	DC_08052014.fasta	36219.1	1	4	12	31	0.0001	0.257	LGEHDANSDPDCSPDHR	R	Q	0.997	47.4	26.4	47.2	0	0	0	0	8	2	1910.74	3192.75		873667	39	55	Empty	FALSE	gi|662209603|ref|XP_008478410.1|
ACPDec17	Healthy	C1	Mudpit_FU_2014_0910_RJ_37_C1 (F402050)	PREDICTED: serine protease easter-like [Diaphorina citri]	gi|662209607|ref|XP_008478412.1|	DC_08052014.fasta	36219.1	1	4	12	31	0.0001	0.257	LGEHNTNTNPDCQVLGDK	R	V	0.997	57.4	31.8	53.3	0	0	1	0	5	2	2000.88	4427.23		216923	80	97	Empty	TRUE
ACPDec17	Healthy	C1	Mudpit_FU_2014_0910_RJ_37_C1 (F402050)	PREDICTED: serine protease easter-like [Diaphorina citri]	gi|662209607|ref|XP_008478412.1|	DC_08052014.fasta	36219.1	1	4	12	31	0.0001	0.257	LSYNCGGSLISK	R	Y	0.997	46.3	35.8	35.7	0	0	0	1	0	2	1287.61	5482.2		147353	7	18	Empty	TRUE
ACPDec17	Healthy	C1	Mudpit_FU_2014_0910_RJ_37_C1 (F402050)	PREDICTED: serine protease easter-like [Diaphorina citri]	gi|662209607|ref|XP_008478412.1|	DC_08052014.fasta	36219.1	1	4	12	31	0.0001	0.257	QCAPPVQDIR	R	V	0.997	39.4	33.7	33.3	0	0	1	0	0	2	1172.56	4483.03		199771	56	65	Empty	FALSE	gi|662209603|ref|XP_008478410.1|
ACPDec17	Healthy	C1	Mudpit_FU_2014_0910_RJ_37_C1 (F402050)	PREDICTED: serine protease easter-like [Diaphorina citri]	gi|662209607|ref|XP_008478412.1|	DC_08052014.fasta	36219.1	1	4	12	31	0.0001	0.257	VIQHEEYTNDANMR	K	N	0.997	60.4	34.4	58	0	0	1	3	5	2	1719.78	3363.47		896130	161	174	Empty	TRUE
ACPDec17	Healthy	C1	Mudpit_FU_2014_0910_RJ_37_C1 (F402050)	PREDICTED: serine protease easter-like [Diaphorina citri]	gi|662209607|ref|XP_008478412.1|	DC_08052014.fasta	36219.1	1	4	12	31	0.0001	0.257	VVCAPPVQDILVDK	K	V	0.997	41.3	35.4	31.1	0	0	0	2	4	2	1541.81	6681.43		576301	98	111	Empty	TRUE
ACPDec17	Healthy	C1	Mudpit_FU_2014_0910_RJ_37_C1 (F402050)	ferredoxin, 2Fe-2S type, ISC system [Candidatus Profftella armatura]	gi|527122181|gb|AGS06706.1|,gi|527317446|ref|YP_008343650.1|,gi|527331124|ref|WP_020915281.1|	DC_08052014.fasta	12089.9	1	3	7	12	0	0.275	ANEVEEDMLNK	K	A	0.997	60.4	35.1	51	0	0	2	1	3	2	1291.58	4293.63		370531	65	75	Empty	TRUE
ACPDec17	Healthy	C1	Mudpit_FU_2014_0910_RJ_37_C1 (F402050)	ferredoxin, 2Fe-2S type, ISC system [Candidatus Profftella armatura]	gi|527122181|gb|AGS06706.1|,gi|527317446|ref|YP_008343650.1|,gi|527331124|ref|WP_020915281.1|	DC_08052014.fasta	12089.9	1	3	7	12	0	0.275	EGFNEINK	R	A	0.991	38.9	34.6	22.8	0	0	3	0	0	2	950.458	3517.8		553898	57	64	Empty	TRUE
ACPDec17	Healthy	C1	Mudpit_FU_2014_0910_RJ_37_C1 (F402050)	ferredoxin, 2Fe-2S type, ISC system [Candidatus Profftella armatura]	gi|527122181|gb|AGS06706.1|,gi|527317446|ref|YP_008343650.1|,gi|527331124|ref|WP_020915281.1|	DC_08052014.fasta	12089.9	1	3	7	12	0	0.275	NSIFIEHACEK	K	S	0.997	28	32.6	22.6	0	0	1	0	2	2	1336.6	4953.99		267374	34	44	Empty	TRUE
ACPDec17	Healthy	C1	Mudpit_FU_2014_0910_RJ_37_C1 (F402050)	PREDICTED: lysophospholipase-like protein 1, partial [Diaphorina citri]	gi|662221428|ref|XP_008484906.1|	DC_08052014.fasta	11474.5	1	1	4	11	0	0.287	FLFPSAPVMDYTALYGQK	R	S	0.997	80.5	35	77.2	0	0	1	1	3	2	2048.02	7713.6		485010	30	47	Empty	TRUE
ACPDec17	Healthy	C1	Mudpit_FU_2014_0910_RJ_37_C1 (F402050)	PREDICTED: lysophospholipase-like protein 1, partial [Diaphorina citri]	gi|662221428|ref|XP_008484906.1|	DC_08052014.fasta	11474.5	1	1	4	11	0	0.287	KSVDEQAQHLK	K	V	0.989	28.4	33.5	17.8	0	0	0	0	1	2	1282.68	2093.32		16066.1	66	76	Empty	FALSE	gi|662199055|ref|XP_008472675.1|
ACPDec17	Healthy	C1	Mudpit_FU_2014_0910_RJ_37_C1 (F402050)	PREDICTED: lysophospholipase-like protein 1, partial [Diaphorina citri]	gi|662221428|ref|XP_008484906.1|	DC_08052014.fasta	11474.5	1	1	4	11	0	0.287	SVDEQAQHLK	K	V	0.997	40.7	34.8	26.8	0	0	2	1	2	2	1154.58	2561.2		363826	67	76	Empty	FALSE	gi|662199055|ref|XP_008472675.1|
ACPDec17	Healthy	C1	Mudpit_FU_2014_0910_RJ_37_C1 (F402050)	PREDICTED: neprilysin-2-like [Diaphorina citri]	gi|662212493|ref|XP_008479985.1|	DC_08052014.fasta	75005.6	1	12	39	138	0.0004	0.419	AIQKPQSSADDAPEICYSEGCIHTASK	K	L	0.997	59.6	31	59.6	0	0	1	3	2	2	2941.28	5604.59		1470340	94	120	Empty	TRUE
ACPDec17	Healthy	C1	Mudpit_FU_2014_0910_RJ_37_C1 (F402050)	PREDICTED: neprilysin-2-like [Diaphorina citri]	gi|662212493|ref|XP_008479985.1|	DC_08052014.fasta	75005.6	1	12	39	138	0.0004	0.419	ASFPLAIGSLYVR	K	K	0.997	52.1	30.8	52.1	0	0	3	0	2	2	1393.78	7244.31		1344770	379	391	Empty	TRUE
ACPDec17	Healthy	C1	Mudpit_FU_2014_0910_RJ_37_C1 (F402050)	PREDICTED: neprilysin-2-like [Diaphorina citri]	gi|662212493|ref|XP_008479985.1|	DC_08052014.fasta	75005.6	1	12	39	138	0.0004	0.419	ATADSVSYLTEAIR	R	A	0.997	77	34.2	65.7	0	0	4	0	3	2	1496.76	5940.85		3308090	337	350	Empty	TRUE
ACPDec17	Healthy	C1	Mudpit_FU_2014_0910_RJ_37_C1 (F402050)	PREDICTED: neprilysin-2-like [Diaphorina citri]	gi|662212493|ref|XP_008479985.1|	DC_08052014.fasta	75005.6	1	12	39	138	0.0004	0.419	AVTGVSEQQAR	K	W	0.997	46.9	37.2	43.3	0	0	1	0	1	2	1145.59	2593.55		132436	359	369	Empty	TRUE
ACPDec17	Healthy	C1	Mudpit_FU_2014_0910_RJ_37_C1 (F402050)	PREDICTED: neprilysin-2-like [Diaphorina citri]	gi|662212493|ref|XP_008479985.1|	DC_08052014.fasta	75005.6	1	12	39	138	0.0004	0.419	DDETIIVMEPEYIHDLEK	K	L	0.997	55	33.7	50.9	0	0	2	3	3	2	2189.03	6781.45		463195	302	319	Empty	TRUE
ACPDec17	Healthy	C1	Mudpit_FU_2014_0910_RJ_37_C1 (F402050)	PREDICTED: neprilysin-2-like [Diaphorina citri]	gi|662212493|ref|XP_008479985.1|	DC_08052014.fasta	75005.6	1	12	39	138	0.0004	0.419	DGNLVDWWAESTK	K	E	0.997	54.1	33.7	53.1	0	0	0	0	3	2	1520.7	7320.75		382971	563	575	Empty	FALSE	gi|662218842|ref|XP_008483469.1|,gi|662212489|ref|XP_008479983.1|
ACPDec17	Healthy	C1	Mudpit_FU_2014_0910_RJ_37_C1 (F402050)	PREDICTED: neprilysin-2-like [Diaphorina citri]	gi|662212493|ref|XP_008479985.1|	DC_08052014.fasta	75005.6	1	12	39	138	0.0004	0.419	EAYNAYNVWTGEHGEEPR	K	L	0.997	63.4	29.1	56.9	0	0	5	9	6	2	2121.93	5036.44		2692650	619	636	Empty	TRUE
ACPDec17	Healthy	C1	Mudpit_FU_2014_0910_RJ_37_C1 (F402050)	PREDICTED: neprilysin-2-like [Diaphorina citri]	gi|662212493|ref|XP_008479985.1|	DC_08052014.fasta	75005.6	1	12	39	138	0.0004	0.419	FLEESVIPDDKPELSSFSVIR	R	D	0.997	52.5	31.9	47.8	0	0	2	4	1	2	2407.24	6724.43		3735510	143	163	Empty	TRUE
ACPDec17	Healthy	C1	Mudpit_FU_2014_0910_RJ_37_C1 (F402050)	PREDICTED: neprilysin-2-like [Diaphorina citri]	gi|662212493|ref|XP_008479985.1|	DC_08052014.fasta	75005.6	1	12	39	138	0.0004	0.419	IISSVDWMDEVTR	K	Q	0.997	53.8	34.8	0	0	0	1	1	6	2	1566.75	5685.65		2138250	416	428	Empty	FALSE	gi|662218842|ref|XP_008483469.1|,gi|662223348|ref|XP_008485960.1|,gi|662212489|ref|XP_008479983.1|
ACPDec17	Healthy	C1	Mudpit_FU_2014_0910_RJ_37_C1 (F402050)	PREDICTED: neprilysin-2-like [Diaphorina citri]	gi|662212493|ref|XP_008479985.1|	DC_08052014.fasta	75005.6	1	12	39	138	0.0004	0.419	LPGLQQYSPR	R	Q	0.997	59.5	33.8	55.2	0	0	1	0	9	2	1158.63	4761.7		1648770	637	646	Empty	FALSE	gi|662223348|ref|XP_008485960.1|,gi|662212489|ref|XP_008479983.1|
ACPDec17	Healthy	C1	Mudpit_FU_2014_0910_RJ_37_C1 (F402050)	PREDICTED: neprilysin-2-like [Diaphorina citri]	gi|662212493|ref|XP_008479985.1|	DC_08052014.fasta	75005.6	1	12	39	138	0.0004	0.419	QYDKDGNLVDWWAESTK	R	E	0.997	54	31.5	48	0	0	5	3	2	2	2054.95	6519.94		1500640	559	575	Empty	FALSE	gi|662218842|ref|XP_008483469.1|
ACPDec17	Healthy	C1	Mudpit_FU_2014_0910_RJ_37_C1 (F402050)	PREDICTED: neprilysin-2-like [Diaphorina citri]	gi|662212493|ref|XP_008479985.1|	DC_08052014.fasta	75005.6	1	12	39	138	0.0004	0.419	SNAVEMVQLMR	K	E	0.997	51.3	36.5	39.4	0	0	3	4	7	2	1277.63	4741.07		3154420	400	410	Empty	TRUE
ACPDec17	Healthy	C1	Mudpit_FU_2014_0910_RJ_37_C1 (F402050)	PREDICTED: neprilysin-2-like [Diaphorina citri]	gi|662212493|ref|XP_008479985.1|	DC_08052014.fasta	75005.6	1	12	39	138	0.0004	0.419	TDWITHGK	K	T	0.991	32.6	36.2	24.9	0	0	1	0	1	2	957.479	3348.23		308944	494	501	Empty	TRUE
ACPDec17	Healthy	C1	Mudpit_FU_2014_0910_RJ_37_C1 (F402050)	PREDICTED: neprilysin-2-like [Diaphorina citri]	gi|662212493|ref|XP_008479985.1|	DC_08052014.fasta	75005.6	1	12	39	138	0.0004	0.419	TIIEEPAK	R	D	0.991	52.6	32.9	38.9	0	0	1	0	2	2	900.504	3324.73		1120310	172	179	Empty	FALSE	gi|662221554|ref|XP_008484977.1|
ACPDec17	Healthy	C1	Mudpit_FU_2014_0910_RJ_37_C1 (F402050)	PREDICTED: neprilysin-2-like [Diaphorina citri]	gi|662212493|ref|XP_008479985.1|	DC_08052014.fasta	75005.6	1	12	39	138	0.0004	0.419	TIIEEPAKDSDIKPFR	R	L	0.997	65	31.2	57.5	0	0	4	3	3	2	1858.99	4460.35		2208210	172	187	Empty	FALSE	gi|662221554|ref|XP_008484977.1|
ACPDec17	Healthy	C1	Mudpit_FU_2014_0910_RJ_37_C1 (F402050)	PREDICTED: neprilysin-2-like [Diaphorina citri]	gi|662212493|ref|XP_008479985.1|	DC_08052014.fasta	75005.6	1	12	39	138	0.0004	0.419	TTEVNAFYALNENSIQLPAGILQGIFFSNDRPK	K	Y	0.997	42.9	30.7	36.7	0	0	0	2	2	2	3667.88	8107.53		627333	502	534	Empty	TRUE
ACPDec17	Healthy	C1	Mudpit_FU_2014_0910_RJ_37_C1 (F402050)	PREDICTED: neprilysin-2-like [Diaphorina citri]	gi|662212493|ref|XP_008479985.1|	DC_08052014.fasta	75005.6	1	12	39	138	0.0004	0.419	YMNYGTMGFVIGHEITHGFDDQGR	K	Q	0.997	65.3	30.8	60.1	0	0	0	2	7	2	2745.22	6721.24		1904700	535	558	Empty	TRUE
ACPDec17	Healthy	C1	Mudpit_FU_2014_0910_RJ_37_C1 (F402050)	PREDICTED: neprilysin-2-like [Diaphorina citri]	gi|662212493|ref|XP_008479985.1|	DC_08052014.fasta	75005.6	1	12	39	138	0.0004	0.419	YPSIPWTEYINTILSPNAQLK	R	D	0.997	51.9	31.8	46.6	0	0	2	6	0	2	2448.28	8043.1		950547	281	301	Empty	FALSE	gi|662218842|ref|XP_008483469.1|,gi|662223348|ref|XP_008485960.1|,gi|662218840|ref|XP_008483468.1|,gi|662212489|ref|XP_008479983.1|
ACPDec17	Healthy	C1	Mudpit_FU_2014_0910_RJ_37_C1 (F402050)	PREDICTED: neprilysin-2-like [Diaphorina citri]	gi|662212493|ref|XP_008479985.1|	DC_08052014.fasta	75005.6	1	12	39	138	0.0004	0.419	YPSIPWTEYINTILSPNAQLKDDETIIVMEPEYIHDLEK	R	L	0.997	41.6	27.7	34	0	0	0	0	2	2	4618.3	8028.62		159103	281	319	Empty	TRUE
ACPDec17	Healthy	C1	Mudpit_FU_2014_0910_RJ_37_C1 (F402050)	PREDICTED: glutaryl-CoA dehydrogenase, mitochondrial isoform X1 [Diaphorina citri]	gi|662196283|ref|XP_008471164.1|	DC_08052014.fasta	44934.5	1	0	0	3	0	0.066	FNWEDALNISSLLTQEEK	K	L	0.997	76.5	34.6	25.8	0	0	0	1	1	2	2138.03	8001.54		129809	15	32	Empty	TRUE
ACPDec17	Healthy	C1	Mudpit_FU_2014_0910_RJ_37_C1 (F402050)	PREDICTED: glutaryl-CoA dehydrogenase, mitochondrial isoform X1 [Diaphorina citri]	gi|662196283|ref|XP_008471164.1|	DC_08052014.fasta	44934.5	1	0	0	3	0	0.066	LGILGCTLR	R	G	0.949	18.2	35.6	17.1	0	0	0	0	1	2	991.543	6888.81		44388.9	71	79	Empty	TRUE
ACPDec17	Healthy	C1	Mudpit_FU_2014_0910_RJ_37_C1 (F402050)	PREDICTED: 60S ribosomal protein L7a [Diaphorina citri]	gi|662197840|ref|XP_008472018.1|	DC_08052014.fasta	30865.7	1	8	11	32	0.0001	0.29	KVAPAPLAVK	K	K	0.997	33.9	25	33.9	0	0	3	0	0	2	993.646	3098.66		335295	18	27	Empty	TRUE
ACPDec17	Healthy	C1	Mudpit_FU_2014_0910_RJ_37_C1 (F402050)	PREDICTED: 60S ribosomal protein L7a [Diaphorina citri]	gi|662197840|ref|XP_008472018.1|	DC_08052014.fasta	30865.7	1	8	11	32	0.0001	0.29	KVVNPLFEK	K	K	0.997	53.8	31.6	45.9	0	0	4	0	2	2	1073.64	4168.99		1237700	33	41	Empty	TRUE
ACPDec17	Healthy	C1	Mudpit_FU_2014_0910_RJ_37_C1 (F402050)	PREDICTED: 60S ribosomal protein L7a [Diaphorina citri]	gi|662197840|ref|XP_008472018.1|	DC_08052014.fasta	30865.7	1	8	11	32	0.0001	0.29	LKVPPPVHQFTQAVDK	R	Q	0.994	24.5	30.7	21.6	0	0	0	2	0	2	1804.01	4796.63		469817	81	96	Empty	TRUE
ACPDec17	Healthy	C1	Mudpit_FU_2014_0910_RJ_37_C1 (F402050)	PREDICTED: 60S ribosomal protein L7a [Diaphorina citri]	gi|662197840|ref|XP_008472018.1|	DC_08052014.fasta	30865.7	1	8	11	32	0.0001	0.29	NFGIGQDIQPK	R	R	0.997	60.2	34.6	43	0	0	3	0	0	2	1216.63	4772.41		957814	45	55	Empty	TRUE
ACPDec17	Healthy	C1	Mudpit_FU_2014_0910_RJ_37_C1 (F402050)	PREDICTED: 60S ribosomal protein L7a [Diaphorina citri]	gi|662197840|ref|XP_008472018.1|	DC_08052014.fasta	30865.7	1	8	11	32	0.0001	0.29	QTASQLFK	K	F	0.991	39.9	33.9	23.6	0	0	4	0	0	2	922.499	3902.78		1174970	97	104	Empty	TRUE
ACPDec17	Healthy	C1	Mudpit_FU_2014_0910_RJ_37_C1 (F402050)	PREDICTED: 60S ribosomal protein L7a [Diaphorina citri]	gi|662197840|ref|XP_008472018.1|	DC_08052014.fasta	30865.7	1	8	11	32	0.0001	0.29	QWGGGSLGSK	R	S	0.997	41	35.5	27.6	0	0	1	0	2	2	976.485	3609.84		688134	243	252	Empty	TRUE
ACPDec17	Healthy	C1	Mudpit_FU_2014_0910_RJ_37_C1 (F402050)	PREDICTED: 60S ribosomal protein L7a [Diaphorina citri]	gi|662197840|ref|XP_008472018.1|	DC_08052014.fasta	30865.7	1	8	11	32	0.0001	0.29	TCTAVALTQVDSSDK	K	A	0.997	65.6	33.8	61.5	0	0	2	0	4	2	1584.72	5118.62		567315	205	219	Empty	TRUE
ACPDec17	Healthy	C1	Mudpit_FU_2014_0910_RJ_37_C1 (F402050)	PREDICTED: 60S ribosomal protein L7a [Diaphorina citri]	gi|662197840|ref|XP_008472018.1|	DC_08052014.fasta	30865.7	1	8	11	32	0.0001	0.29	VAPAPLAVK	K	K	0.972	19.2	25	19.2	0	0	1	0	0	2	865.551	3685.55		1058600	19	27	Empty	TRUE
ACPDec17	Healthy	C1	Mudpit_FU_2014_0910_RJ_37_C1 (F402050)	PREDICTED: 60S ribosomal protein L7a [Diaphorina citri]	gi|662197840|ref|XP_008472018.1|	DC_08052014.fasta	30865.7	1	8	11	32	0.0001	0.29	VPPPVHQFTQAVDK	K	Q	0.997	42.8	32.9	33.3	0	0	2	0	1	2	1562.83	4377.81		302841	83	96	Empty	TRUE
ACPDec17	Healthy	C1	Mudpit_FU_2014_0910_RJ_37_C1 (F402050)	PREDICTED: 60S ribosomal protein L7a [Diaphorina citri]	gi|662197840|ref|XP_008472018.1|	DC_08052014.fasta	30865.7	1	8	11	32	0.0001	0.29	VVNPLFEK	K	K	0.988	28.7	35.2	21.1	0	0	0	1	0	2	945.54	4839.72		238153	34	41	Empty	TRUE
ACPDec17	Healthy	C1	Mudpit_FU_2014_0910_RJ_37_C1 (F402050)	PREDICTED: adenylosuccinate synthetase-like, partial [Diaphorina citri]	gi|662222163|ref|XP_008485309.1|	DC_08052014.fasta	16442.4	0.95	1	3	4	0	0.163	NYAEQLRPLVVETVSYLHTALSQGK	K	H	0.997	37.2	32.8	34.5	0	0	0	1	3	2	2816.49	7965.46		643053	28	52	Empty	TRUE
ACPDec17	Healthy	C1	Mudpit_FU_2014_0910_RJ_37_C1 (F402050)	PREDICTED: heat shock 70 kDa protein cognate 4 [Diaphorina citri]	gi|662200638|ref|XP_008473539.1|	DC_08052014.fasta	47609.2	1	6	19	208	0.0005	0.597	APAIGIDLGTTYSCVGVFQHGK	K	V	0.997	53	32	51	0	0	3	4	0	2	2280.12	7344.2		766862	4	25	Empty	TRUE
ACPDec17	Healthy	C1	Mudpit_FU_2014_0910_RJ_37_C1 (F402050)	PREDICTED: heat shock 70 kDa protein cognate 4 [Diaphorina citri]	gi|662200638|ref|XP_008473539.1|	DC_08052014.fasta	47609.2	1	6	19	208	0.0005	0.597	AQIHDIVLVGGSTR	K	I	0.997	51.8	31.4	51.8	0	0	10	5	4	2	1465.81	4583.87		7965100	334	347	Empty	FALSE	gi|662194772|ref|XP_008470348.1|,gi|662223938|ref|XP_008486283.1|
ACPDec17	Healthy	C1	Mudpit_FU_2014_0910_RJ_37_C1 (F402050)	PREDICTED: heat shock 70 kDa protein cognate 4 [Diaphorina citri]	gi|662200638|ref|XP_008473539.1|	DC_08052014.fasta	47609.2	1	6	19	208	0.0005	0.597	DSGTIAGLNVLR	K	I	0.997	42.6	34.5	26.6	0	0	0	2	0	2	1215.67	5762.29		489751	160	171	Empty	FALSE	gi|662194772|ref|XP_008470348.1|
ACPDec17	Healthy	C1	Mudpit_FU_2014_0910_RJ_37_C1 (F402050)	PREDICTED: heat shock 70 kDa protein cognate 4 [Diaphorina citri]	gi|662200638|ref|XP_008473539.1|	DC_08052014.fasta	47609.2	1	6	19	208	0.0005	0.597	ETAEAYLGK	K	T	0.997	65.9	36.7	57.4	0	0	0	1	6	2	981.489	3777.96		7968450	129	137	Empty	FALSE	gi|662194772|ref|XP_008470348.1|,gi|662185398|ref|XP_008476889.1|
ACPDec17	Healthy	C1	Mudpit_FU_2014_0910_RJ_37_C1 (F402050)	PREDICTED: heat shock 70 kDa protein cognate 4 [Diaphorina citri]	gi|662200638|ref|XP_008473539.1|	DC_08052014.fasta	47609.2	1	6	19	208	0.0005	0.597	FEDATVQADMK	K	H	0.997	56.8	33.4	50	0	0	4	0	3	2	1255.55	4061.26		674828	78	88	Empty	TRUE
ACPDec17	Healthy	C1	Mudpit_FU_2014_0910_RJ_37_C1 (F402050)	PREDICTED: heat shock 70 kDa protein cognate 4 [Diaphorina citri]	gi|662200638|ref|XP_008473539.1|	DC_08052014.fasta	47609.2	1	6	19	208	0.0005	0.597	FEELNADLFR	R	G	0.997	67.7	35.9	57.8	0	0	3	5	0	2	1254.6	6256.59		4156850	307	316	Empty	FALSE	gi|662194772|ref|XP_008470348.1|
ACPDec17	Healthy	C1	Mudpit_FU_2014_0910_RJ_37_C1 (F402050)	PREDICTED: heat shock 70 kDa protein cognate 4 [Diaphorina citri]	gi|662200638|ref|XP_008473539.1|	DC_08052014.fasta	47609.2	1	6	19	208	0.0005	0.597	GTMEPVEK	R	S	0.991	45.6	34.3	35.8	0	0	4	0	3	2	906.424	1773.72		1347690	317	324	Empty	FALSE	gi|662194772|ref|XP_008470348.1|
ACPDec17	Healthy	C1	Mudpit_FU_2014_0910_RJ_37_C1 (F402050)	PREDICTED: heat shock 70 kDa protein cognate 4 [Diaphorina citri]	gi|662200638|ref|XP_008473539.1|	DC_08052014.fasta	47609.2	1	6	19	208	0.0005	0.597	HWPFEVVSDGGKPK	K	I	0.997	30.6	34	25.8	0	0	0	0	2	2	1582.8	5013.22		136670	89	102	Empty	TRUE
ACPDec17	Healthy	C1	Mudpit_FU_2014_0910_RJ_37_C1 (F402050)	PREDICTED: heat shock 70 kDa protein cognate 4 [Diaphorina citri]	gi|662200638|ref|XP_008473539.1|	DC_08052014.fasta	47609.2	1	6	19	208	0.0005	0.597	IINEPTAAAIAYGLDK	R	K	0.997	61.5	33.3	0	0	0	0	1	7	2	1659.9	6137.15		2463180	172	187	Empty	FALSE	gi|662194772|ref|XP_008470348.1|
ACPDec17	Healthy	C1	Mudpit_FU_2014_0910_RJ_37_C1 (F402050)	PREDICTED: heat shock 70 kDa protein cognate 4 [Diaphorina citri]	gi|662200638|ref|XP_008473539.1|	DC_08052014.fasta	47609.2	1	6	19	208	0.0005	0.597	IINEPTAAAIAYGLDKK	R	V	0.997	70	30.3	0	0	0	0	0	2	2	1787.99	5631.46		130236	172	188	Empty	TRUE
ACPDec17	Healthy	C1	Mudpit_FU_2014_0910_RJ_37_C1 (F402050)	PREDICTED: heat shock 70 kDa protein cognate 4 [Diaphorina citri]	gi|662200638|ref|XP_008473539.1|	DC_08052014.fasta	47609.2	1	6	19	208	0.0005	0.597	KFEDATVQADMK	R	H	0.997	65.8	34.6	57	0	0	7	4	4	2	1383.65	3693.74		2205270	77	88	Empty	TRUE
ACPDec17	Healthy	C1	Mudpit_FU_2014_0910_RJ_37_C1 (F402050)	PREDICTED: heat shock 70 kDa protein cognate 4 [Diaphorina citri]	gi|662200638|ref|XP_008473539.1|	DC_08052014.fasta	47609.2	1	6	19	208	0.0005	0.597	LLQDFFNGK	K	E	0.997	42.7	34.9	30	0	0	4	0	5	2	1082.55	6098.25		3366300	354	362	Empty	FALSE	gi|662194772|ref|XP_008470348.1|,gi|662223938|ref|XP_008486283.1|
ACPDec17	Healthy	C1	Mudpit_FU_2014_0910_RJ_37_C1 (F402050)	PREDICTED: heat shock 70 kDa protein cognate 4 [Diaphorina citri]	gi|662200638|ref|XP_008473539.1|	DC_08052014.fasta	47609.2	1	6	19	208	0.0005	0.597	MKETAEAYLGK	K	T	0.997	68.8	34.3	54.7	0	0	5	0	2	2	1240.62	3713.77		5234210	127	137	Empty	FALSE	gi|662194772|ref|XP_008470348.1|,gi|662185398|ref|XP_008476889.1|
ACPDec17	Healthy	C1	Mudpit_FU_2014_0910_RJ_37_C1 (F402050)	PREDICTED: heat shock 70 kDa protein cognate 4 [Diaphorina citri]	gi|662200638|ref|XP_008473539.1|	DC_08052014.fasta	47609.2	1	6	19	208	0.0005	0.597	MVNHFVQEFK	R	R	0.997	54.9	35.1	40.8	0	0	9	4	5	2	1294.62	4529.7		14000000	242	251	Empty	FALSE	gi|662194772|ref|XP_008470348.1|
ACPDec17	Healthy	C1	Mudpit_FU_2014_0910_RJ_37_C1 (F402050)	PREDICTED: heat shock 70 kDa protein cognate 4 [Diaphorina citri]	gi|662200638|ref|XP_008473539.1|	DC_08052014.fasta	47609.2	1	6	19	208	0.0005	0.597	NQVAMNPNNTIFDAK	K	R	0.997	70.1	34.3	34.8	0	0	5	3	17	2	1676.81	5075.82		4448370	57	71	Empty	FALSE	gi|662196058|ref|XP_008471042.1|
ACPDec17	Healthy	C1	Mudpit_FU_2014_0910_RJ_37_C1 (F402050)	PREDICTED: heat shock 70 kDa protein cognate 4 [Diaphorina citri]	gi|662200638|ref|XP_008473539.1|	DC_08052014.fasta	47609.2	1	6	19	208	0.0005	0.597	SINPDEAVAYGAAVQAAILHGDK	K	S	0.997	67.1	31.6	65.5	0	0	3	6	2	2	2310.17	7472.09		3226760	367	389	Empty	FALSE	gi|662194772|ref|XP_008470348.1|,gi|662223938|ref|XP_008486283.1|
ACPDec17	Healthy	C1	Mudpit_FU_2014_0910_RJ_37_C1 (F402050)	PREDICTED: heat shock 70 kDa protein cognate 4 [Diaphorina citri]	gi|662200638|ref|XP_008473539.1|	DC_08052014.fasta	47609.2	1	6	19	208	0.0005	0.597	STAGDTHLGGEDFDNR	K	M	0.997	64.4	32.1	61.7	0	0	0	1	7	2	1691.73	3703.78		3312280	226	241	Empty	FALSE	gi|662207071|ref|XP_008477020.1|,gi|662193000|ref|XP_008469382.1|,gi|662194772|ref|XP_008470348.1|,gi|662189021|ref|XP_008488209.1|,gi|662195356|ref|XP_008470667.1|
ACPDec17	Healthy	C1	Mudpit_FU_2014_0910_RJ_37_C1 (F402050)	PREDICTED: heat shock 70 kDa protein cognate 4 [Diaphorina citri]	gi|662200638|ref|XP_008473539.1|	DC_08052014.fasta	47609.2	1	6	19	208	0.0005	0.597	TFFPEEVSSMVLTK	K	M	0.997	63	31.6	59.7	0	0	2	5	1	2	1614.81	7205.62		3230500	113	126	Empty	TRUE
ACPDec17	Healthy	C1	Mudpit_FU_2014_0910_RJ_37_C1 (F402050)	PREDICTED: heat shock 70 kDa protein cognate 4 [Diaphorina citri]	gi|662200638|ref|XP_008473539.1|	DC_08052014.fasta	47609.2	1	6	19	208	0.0005	0.597	TTPSYVAFTDTER	R	L	0.997	56.3	30.8	46.1	0	0	1	2	3	2	1487.7	4974.85		3480630	37	49	Empty	FALSE	gi|662207071|ref|XP_008477020.1|,gi|662196058|ref|XP_008471042.1|,gi|662195356|ref|XP_008470667.1|
ACPDec17	Healthy	C1	Mudpit_FU_2014_0910_RJ_37_C1 (F402050)	PREDICTED: heat shock 70 kDa protein cognate 4 [Diaphorina citri]	gi|662200638|ref|XP_008473539.1|	DC_08052014.fasta	47609.2	1	6	19	208	0.0005	0.597	TVSNAVITVPAYFNDSQR	K	Q	0.997	60.3	35.1	60.2	0	0	4	4	12	2	1982	6123.81		4290050	138	155	Empty	FALSE	gi|662194772|ref|XP_008470348.1|
ACPDec17	Healthy	C1	Mudpit_FU_2014_0910_RJ_37_C1 (F402050)	PREDICTED: heat shock 70 kDa protein cognate 4 [Diaphorina citri]	gi|662200638|ref|XP_008473539.1|	DC_08052014.fasta	47609.2	1	6	19	208	0.0005	0.597	VEIIANDQGNR	K	T	0.997	53.2	34	48.6	0	0	1	0	10	2	1228.63	3501.93		2152570	26	36	Empty	FALSE	gi|662207071|ref|XP_008477020.1|,gi|662196058|ref|XP_008471042.1|,gi|662185398|ref|XP_008476889.1|,gi|662195356|ref|XP_008470667.1|,gi|662222718|ref|XP_008485618.1|
ACPDec17	Healthy	C1	Mudpit_FU_2014_0910_RJ_37_C1 (F402050)	PREDICTED: heat shock 70 kDa protein cognate 4 [Diaphorina citri]	gi|662200638|ref|XP_008473539.1|	DC_08052014.fasta	47609.2	1	6	19	208	0.0005	0.597	VGSTAGSGER	K	N	0.997	68	35	54	0	0	2	0	1	2	920.443	1372.33		258308	189	198	Empty	TRUE
ACPDec17	Healthy	C1	Mudpit_FU_2014_0910_RJ_37_C1 (F402050)	PREDICTED: glutamic acid-rich protein-like [Diaphorina citri]	gi|662214173|ref|XP_008480906.1|	DC_08052014.fasta	110966	1	1	1	8	0	0.0392	EELVDNLNAWVVK	R	A	0.997	61	32.9	54	0	0	3	0	3	2	1528.8	6800.99		515691	71	83	Empty	FALSE	gi|662218184|ref|XP_008483107.1|,gi|662220244|ref|XP_008484248.1|
ACPDec17	Healthy	C1	Mudpit_FU_2014_0910_RJ_37_C1 (F402050)	PREDICTED: glutamic acid-rich protein-like [Diaphorina citri]	gi|662214173|ref|XP_008480906.1|	DC_08052014.fasta	110966	1	1	1	8	0	0.0392	FGVQEVPTFILFK	R	L	0.997	41.8	29.8	35.5	0	0	0	0	1	2	1524.85	7764.22		120495	872	884	Empty	TRUE
ACPDec17	Healthy	C1	Mudpit_FU_2014_0910_RJ_37_C1 (F402050)	PREDICTED: glutamic acid-rich protein-like [Diaphorina citri]	gi|662214173|ref|XP_008480906.1|	DC_08052014.fasta	110966	1	1	1	8	0	0.0392	LYSTSEPCILFFR	R	M	0.957	17.8	36.2	17.8	0	0	0	0	1	2	1621.78	7876.96		88525	92	104	Empty	FALSE	gi|662218184|ref|XP_008483107.1|,gi|662220244|ref|XP_008484248.1|
ACPDec17	Healthy	C1	Mudpit_FU_2014_0910_RJ_37_C1 (F402050)	PREDICTED: pyrroline-5-carboxylate reductase 3 isoform X2 [Diaphorina citri]	gi|662191291|ref|XP_008468454.1|	DC_08052014.fasta	32806.2	0.999	0	0	38	0.0001	0.507	CAFIDAIEAAK	R	K	0.997	61.9	36	61.9	0	0	1	1	2	2	1197.56	6891.23		456868	281	291	Empty	FALSE	gi|662191293|ref|XP_008468455.1|,gi|662191289|ref|XP_008468453.1|
ACPDec17	Healthy	C1	Mudpit_FU_2014_0910_RJ_37_C1 (F402050)	PREDICTED: pyrroline-5-carboxylate reductase 3 isoform X2 [Diaphorina citri]	gi|662191291|ref|XP_008468454.1|	DC_08052014.fasta	32806.2	0.999	0	0	38	0.0001	0.507	DQICSPGGSTIAGIHALEK	K	A	0.997	70.9	33.9	63.2	0	0	4	1	6	2	1943.92	5842.91		2322660	258	276	Empty	FALSE	gi|662191293|ref|XP_008468455.1|,gi|662191289|ref|XP_008468453.1|
ACPDec17	Healthy	C1	Mudpit_FU_2014_0910_RJ_37_C1 (F402050)	PREDICTED: pyrroline-5-carboxylate reductase 3 isoform X2 [Diaphorina citri]	gi|662191291|ref|XP_008468454.1|	DC_08052014.fasta	32806.2	0.999	0	0	38	0.0001	0.507	EAEYVFLAMKPQYLDSAIQGLVNDK	K	V	0.997	46	35.6	41.5	0	0	0	3	2	2	2858.43	7562.84		765393	74	98	Empty	FALSE	gi|662191293|ref|XP_008468455.1|,gi|662191289|ref|XP_008468453.1|
ACPDec17	Healthy	C1	Mudpit_FU_2014_0910_RJ_37_C1 (F402050)	PREDICTED: pyrroline-5-carboxylate reductase 3 isoform X2 [Diaphorina citri]	gi|662191291|ref|XP_008468454.1|	DC_08052014.fasta	32806.2	0.999	0	0	38	0.0001	0.507	GSGQLVHK	K	D	0.991	42.4	34.7	36.5	0	0	0	1	3	2	825.458	1517.69		531266	233	240	Empty	FALSE	gi|662191293|ref|XP_008468455.1|,gi|662191289|ref|XP_008468453.1|
ACPDec17	Healthy	C1	Mudpit_FU_2014_0910_RJ_37_C1 (F402050)	PREDICTED: pyrroline-5-carboxylate reductase 3 isoform X2 [Diaphorina citri]	gi|662191291|ref|XP_008468454.1|	DC_08052014.fasta	32806.2	0.999	0	0	38	0.0001	0.507	LHWPEPMDFALNDNHR	K	I	0.997	43.5	34.2	40.6	0	0	0	0	1	2	1991.92	6374.41		79400.8	55	70	Empty	FALSE	gi|662191293|ref|XP_008468455.1|,gi|662191289|ref|XP_008468453.1|
ACPDec17	Healthy	C1	Mudpit_FU_2014_0910_RJ_37_C1 (F402050)	PREDICTED: pyrroline-5-carboxylate reductase 3 isoform X2 [Diaphorina citri]	gi|662191291|ref|XP_008468454.1|	DC_08052014.fasta	32806.2	0.999	0	0	38	0.0001	0.507	LSVLVPNPNDAPTIIR	K	V	0.997	37	28.1	32	0	0	2	0	1	2	1718.98	6307.04		616987	123	138	Empty	FALSE	gi|662191293|ref|XP_008468455.1|,gi|662191289|ref|XP_008468453.1|
ACPDec17	Healthy	C1	Mudpit_FU_2014_0910_RJ_37_C1 (F402050)	PREDICTED: pyrroline-5-carboxylate reductase 3 isoform X2 [Diaphorina citri]	gi|662191291|ref|XP_008468454.1|	DC_08052014.fasta	32806.2	0.999	0	0	38	0.0001	0.507	MDHAAQAHPAVIK	R	D	0.997	69.6	34.4	58.5	0	0	1	1	2	2	1388.71	2602.54		202761	245	257	Empty	FALSE	gi|662191293|ref|XP_008468455.1|,gi|662191289|ref|XP_008468453.1|
ACPDec17	Healthy	C1	Mudpit_FU_2014_0910_RJ_37_C1 (F402050)	PREDICTED: pyrroline-5-carboxylate reductase 3 isoform X2 [Diaphorina citri]	gi|662191291|ref|XP_008468454.1|	DC_08052014.fasta	32806.2	0.999	0	0	38	0.0001	0.507	RSDEIGQAAK	K	N	0.997	37.3	35.2	19.5	0	0	1	0	1	2	1074.55	1835.29		181831	293	302	Empty	FALSE	gi|662191293|ref|XP_008468455.1|,gi|662191289|ref|XP_008468453.1|
ACPDec17	Healthy	C1	Mudpit_FU_2014_0910_RJ_37_C1 (F402050)	PREDICTED: pyrroline-5-carboxylate reductase 3 isoform X2 [Diaphorina citri]	gi|662191291|ref|XP_008468454.1|	DC_08052014.fasta	32806.2	0.999	0	0	38	0.0001	0.507	TGLCIPAQIIASAPSER	R	F	0.993	30.4	33.9	30.4	0	0	0	1	2	2	1772.9	7087.81		269706	36	52	Empty	FALSE	gi|662191293|ref|XP_008468455.1|,gi|662191289|ref|XP_008468453.1|
ACPDec17	Healthy	C1	Mudpit_FU_2014_0910_RJ_37_C1 (F402050)	PREDICTED: pyrroline-5-carboxylate reductase 3 isoform X2 [Diaphorina citri]	gi|662191291|ref|XP_008468454.1|	DC_08052014.fasta	32806.2	0.999	0	0	38	0.0001	0.507	VGFIGAGNMAQAVATSLIR	K	T	0.997	34.1	31.3	34	0	0	0	1	0	2	1876.01	7757.05		94516.7	17	35	Empty	FALSE	gi|662191293|ref|XP_008468455.1|,gi|662191289|ref|XP_008468453.1|
ACPDec17	Healthy	C1	Mudpit_FU_2014_0910_RJ_37_C1 (F402050)	PREDICTED: succinate dehydrogenase [ubiquinone] flavoprotein subunit 1, mitochondrial-like [Diaphorina citri]	gi|662217534|ref|XP_008482751.1|	DC_08052014.fasta	66118.1	0.992	0	0	6	0	0.0621	GAHAHNDFK	R	N	0.997	31.5	34.2	20.9	0	0	1	0	0	2	996.465	1175.73		6736.48	546	554	Empty	FALSE	gi|527122251|gb|AGS06776.1|,gi|527331194|ref|WP_020915351.1|,gi|527317516|ref|YP_008343720.1|
ACPDec17	Healthy	C1	Mudpit_FU_2014_0910_RJ_37_C1 (F402050)	PREDICTED: succinate dehydrogenase [ubiquinone] flavoprotein subunit 1, mitochondrial-like [Diaphorina citri]	gi|662217534|ref|XP_008482751.1|	DC_08052014.fasta	66118.1	0.992	0	0	6	0	0.0621	IEALELDNLIETAK	R	A	0.997	60	33.2	56.8	0	0	1	0	0	2	1571.85	7042.81		50614.9	519	532	Empty	FALSE	gi|527122251|gb|AGS06776.1|,gi|527331194|ref|WP_020915351.1|,gi|527317516|ref|YP_008343720.1|
ACPDec17	Healthy	C1	Mudpit_FU_2014_0910_RJ_37_C1 (F402050)	PREDICTED: succinate dehydrogenase [ubiquinone] flavoprotein subunit 1, mitochondrial-like [Diaphorina citri]	gi|662217534|ref|XP_008482751.1|	DC_08052014.fasta	66118.1	0.992	0	0	6	0	0.0621	LGTNSLLDLLVFGR	R	S	0.997	66.2	29.8	64.4	0	0	4	0	0	2	1517.87	8123.57		196328	408	421	Empty	FALSE	gi|527122251|gb|AGS06776.1|,gi|527331194|ref|WP_020915351.1|,gi|527317516|ref|YP_008343720.1|
ACPDec17	Healthy	C1	Mudpit_FU_2014_0910_RJ_37_C1 (F402050)	PREDICTED: paxillin isoform X3 [Diaphorina citri]	gi|662194092|ref|XP_008469978.1|	DC_08052014.fasta	35023.2	1	3	6	88	0.0002	0.603	CSYCNGPILDK	R	C	0.997	65.2	26.3	57.1	0	0	5	0	7	2	1304.51	5740.14		4557490	194	204	Empty	FALSE	gi|662194094|ref|XP_008469979.1|
ACPDec17	Healthy	C1	Mudpit_FU_2014_0910_RJ_37_C1 (F402050)	PREDICTED: paxillin isoform X3 [Diaphorina citri]	gi|662194092|ref|XP_008469978.1|	DC_08052014.fasta	35023.2	1	3	6	88	0.0002	0.603	CVGVDEEEET	K	-	0.997	30.3	25	30.3	0	0	1	0	1	2	1155.42	4112.85		481207	303	312	Empty	TRUE
ACPDec17	Healthy	C1	Mudpit_FU_2014_0910_RJ_37_C1 (F402050)	PREDICTED: paxillin isoform X3 [Diaphorina citri]	gi|662194092|ref|XP_008469978.1|	DC_08052014.fasta	35023.2	1	3	6	88	0.0002	0.603	DDYFDLFAPK	R	C	0.997	64.9	33.7	57.8	0	0	3	0	1	2	1230.57	7330.64		1099120	243	252	Empty	FALSE	gi|662194094|ref|XP_008469979.1|
ACPDec17	Healthy	C1	Mudpit_FU_2014_0910_RJ_37_C1 (F402050)	PREDICTED: paxillin isoform X3 [Diaphorina citri]	gi|662194092|ref|XP_008469978.1|	DC_08052014.fasta	35023.2	1	3	6	88	0.0002	0.603	DSRPYCEPDYHNLFSPR	R	C	0.997	54.1	30.2	49.6	0	0	0	4	5	2	2141.92	5858.35		3638460	177	193	Empty	FALSE	gi|662194094|ref|XP_008469979.1|
ACPDec17	Healthy	C1	Mudpit_FU_2014_0910_RJ_37_C1 (F402050)	PREDICTED: paxillin isoform X3 [Diaphorina citri]	gi|662194092|ref|XP_008469978.1|	DC_08052014.fasta	35023.2	1	3	6	88	0.0002	0.603	ELDDLMSSLSDFK	R	V	0.997	64.8	35.9	58.5	0	0	0	0	5	2	1499.69	7470.89		921361	67	79	Empty	TRUE
ACPDec17	Healthy	C1	Mudpit_FU_2014_0910_RJ_37_C1 (F402050)	PREDICTED: paxillin isoform X3 [Diaphorina citri]	gi|662194092|ref|XP_008469978.1|	DC_08052014.fasta	35023.2	1	3	6	88	0.0002	0.603	GCCSSCDKPIVGQVITALGK	K	T	0.997	66.6	31.7	56.1	0	0	6	0	4	2	2117.92	7507.34		2741900	133	152	Empty	FALSE	gi|662194094|ref|XP_008469979.1|
ACPDec17	Healthy	C1	Mudpit_FU_2014_0910_RJ_37_C1 (F402050)	PREDICTED: paxillin isoform X3 [Diaphorina citri]	gi|662194092|ref|XP_008469978.1|	DC_08052014.fasta	35023.2	1	3	6	88	0.0002	0.603	QFGEDGFHEK	K	D	0.997	52.2	33.6	43.8	0	0	1	0	3	2	1193.52	3573.54		813427	226	235	Empty	FALSE	gi|662194094|ref|XP_008469979.1|
ACPDec17	Healthy	C1	Mudpit_FU_2014_0910_RJ_37_C1 (F402050)	PREDICTED: paxillin isoform X3 [Diaphorina citri]	gi|662194092|ref|XP_008469978.1|	DC_08052014.fasta	35023.2	1	3	6	88	0.0002	0.603	QGVTTTQK	R	G	0.991	47.2	34.7	28.5	0	0	3	0	3	2	862.463	1403.05		3845690	125	132	Empty	FALSE	gi|662199018|ref|XP_008472654.1|,gi|662194094|ref|XP_008469979.1|
ACPDec17	Healthy	C1	Mudpit_FU_2014_0910_RJ_37_C1 (F402050)	PREDICTED: paxillin isoform X3 [Diaphorina citri]	gi|662194092|ref|XP_008469978.1|	DC_08052014.fasta	35023.2	1	3	6	88	0.0002	0.603	QLDCMLDSLTAEMSR	K	Q	0.997	61.4	30.9	60.1	0	0	0	0	5	2	1758.75	7673.11		428746	110	124	Empty	FALSE	gi|662199018|ref|XP_008472654.1|,gi|662194094|ref|XP_008469979.1|
ACPDec17	Healthy	C1	Mudpit_FU_2014_0910_RJ_37_C1 (F402050)	PREDICTED: paxillin isoform X3 [Diaphorina citri]	gi|662194092|ref|XP_008469978.1|	DC_08052014.fasta	35023.2	1	3	6	88	0.0002	0.603	SFYAMEGKPVCPK	K	C	0.997	63	32.4	63	0	0	0	4	7	2	1518.68	4978.88		3135970	290	302	Empty	TRUE
ACPDec17	Healthy	C1	Mudpit_FU_2014_0910_RJ_37_C1 (F402050)	PREDICTED: paxillin isoform X3 [Diaphorina citri]	gi|662194092|ref|XP_008469978.1|	DC_08052014.fasta	35023.2	1	3	6	88	0.0002	0.603	TWHPEHFICTHCNQELGTR	K	N	0.997	64.1	30.5	64.1	0	0	0	7	4	2	2401.01	5868.56		3234960	153	171	Empty	FALSE	gi|662194094|ref|XP_008469979.1|
ACPDec17	Healthy	C1	Mudpit_FU_2014_0910_RJ_37_C1 (F402050)	PREDICTED: paxillin isoform X3 [Diaphorina citri]	gi|662194092|ref|XP_008469978.1|	DC_08052014.fasta	35023.2	1	3	6	88	0.0002	0.603	TWHTEHFFCAQCGK	K	Q	0.997	61.3	26.2	58.7	0	0	4	2	0	2	1786.7	5765.91		1680280	212	225	Empty	FALSE	gi|662194094|ref|XP_008469979.1|
ACPDec17	Healthy	C1	Mudpit_FU_2014_0910_RJ_37_C1 (F402050)	PREDICTED: paxillin isoform X3 [Diaphorina citri]	gi|662194092|ref|XP_008469978.1|	DC_08052014.fasta	35023.2	1	3	6	88	0.0002	0.603	VAPQQLEHSVTDSSSVSYSKPNQPVHQK	K	G	0.997	29.6	32.4	19.3	0	0	0	0	3	2	3077.53	4043.84		192943	80	107	Empty	FALSE	gi|662199018|ref|XP_008472654.1|
ACPDec17	Healthy	C1	Mudpit_FU_2014_0910_RJ_37_C1 (F402050)	PREDICTED: evolutionarily conserved signaling intermediate in Toll pathway, mitochondrial, partial [Diaphorina citri]	gi|662206688|ref|XP_008476813.1|	DC_08052014.fasta	46184.7	1	4	6	9	0	0.141	NLIDPFSIPDLFVLK	R	K	0.997	32.6	28.4	32.6	0	0	1	0	0	2	1730.97	8201.92		41225	292	306	Empty	TRUE
ACPDec17	Healthy	C1	Mudpit_FU_2014_0910_RJ_37_C1 (F402050)	PREDICTED: evolutionarily conserved signaling intermediate in Toll pathway, mitochondrial, partial [Diaphorina citri]	gi|662206688|ref|XP_008476813.1|	DC_08052014.fasta	46184.7	1	4	6	9	0	0.141	QQNCIINLLEQMEDNGKMR	K	G	0.997	36.2	35.8	19	0	0	1	0	0	2	2341.03	2641.35		6420.32	98	116	Empty	TRUE
ACPDec17	Healthy	C1	Mudpit_FU_2014_0910_RJ_37_C1 (F402050)	PREDICTED: evolutionarily conserved signaling intermediate in Toll pathway, mitochondrial, partial [Diaphorina citri]	gi|662206688|ref|XP_008476813.1|	DC_08052014.fasta	46184.7	1	4	6	9	0	0.141	VTQNSETDDPKK	R	I	0.997	41.5	31.4	32.6	0	0	0	2	1	2	1361.65	1478.78		58980.2	391	402	Empty	TRUE
ACPDec17	Healthy	C1	Mudpit_FU_2014_0910_RJ_37_C1 (F402050)	PREDICTED: evolutionarily conserved signaling intermediate in Toll pathway, mitochondrial, partial [Diaphorina citri]	gi|662206688|ref|XP_008476813.1|	DC_08052014.fasta	46184.7	1	4	6	9	0	0.141	VTQSETSSIHR	R	V	0.997	42.4	31.2	31.5	0	0	0	3	1	2	1244.62	2353.42		461985	380	390	Empty	TRUE
ACPDec17	Healthy	C1	Mudpit_FU_2014_0910_RJ_37_C1 (F402050)	PREDICTED: putative oxidoreductase GLYR1 homolog, partial [Diaphorina citri]	gi|662187520|ref|XP_008487313.1|	DC_08052014.fasta	53730.6	1	2	7	24	0.0001	0.214	DLIFGNCGVLSETTTSK	K	G	0.997	59.6	33.3	59.6	0	0	0	0	1	2	1830.86	7483.33		54598.8	322	338	Empty	FALSE	gi|662188349|ref|XP_008487843.1|
ACPDec17	Healthy	C1	Mudpit_FU_2014_0910_RJ_37_C1 (F402050)	PREDICTED: putative oxidoreductase GLYR1 homolog, partial [Diaphorina citri]	gi|662187520|ref|XP_008487313.1|	DC_08052014.fasta	53730.6	1	2	7	24	0.0001	0.214	DLLEIISLTSLNCPMILNK	K	G	0.997	41.4	32.3	41.4	0	0	0	2	1	2	2176.14	8390.74		78291.9	450	468	Empty	FALSE	gi|662188349|ref|XP_008487843.1|
ACPDec17	Healthy	C1	Mudpit_FU_2014_0910_RJ_37_C1 (F402050)	PREDICTED: putative oxidoreductase GLYR1 homolog, partial [Diaphorina citri]	gi|662187520|ref|XP_008487313.1|	DC_08052014.fasta	53730.6	1	2	7	24	0.0001	0.214	FGFLGLGIMGSGIVK	K	N	0.997	51.6	31.4	47.6	0	0	3	0	2	2	1495.83	7881.27		335247	253	267	Empty	TRUE
ACPDec17	Healthy	C1	Mudpit_FU_2014_0910_RJ_37_C1 (F402050)	PREDICTED: putative oxidoreductase GLYR1 homolog, partial [Diaphorina citri]	gi|662187520|ref|XP_008487313.1|	DC_08052014.fasta	53730.6	1	2	7	24	0.0001	0.214	GQAILDGTFPAHLPLTHLQK	K	D	0.997	37	27.9	32.5	0	0	1	0	2	2	2157.18	6041.76		472938	469	488	Empty	FALSE	gi|662188349|ref|XP_008487843.1|
ACPDec17	Healthy	C1	Mudpit_FU_2014_0910_RJ_37_C1 (F402050)	PREDICTED: putative oxidoreductase GLYR1 homolog, partial [Diaphorina citri]	gi|662187520|ref|XP_008487313.1|	DC_08052014.fasta	53730.6	1	2	7	24	0.0001	0.214	LSENSSSADSVLNSIK	R	K	0.997	69.2	34.8	57.2	0	0	2	1	5	2	1650.82	5250.89		469245	173	188	Empty	TRUE
ACPDec17	Healthy	C1	Mudpit_FU_2014_0910_RJ_37_C1 (F402050)	PREDICTED: putative oxidoreductase GLYR1 homolog, partial [Diaphorina citri]	gi|662187520|ref|XP_008487313.1|	DC_08052014.fasta	53730.6	1	2	7	24	0.0001	0.214	LVILAAGDR	K	S	0.997	36.1	28.4	21.8	0	0	1	0	0	2	927.562	4590.12		114422	382	390	Empty	FALSE	gi|662188349|ref|XP_008487843.1|
ACPDec17	Healthy	C1	Mudpit_FU_2014_0910_RJ_37_C1 (F402050)	PREDICTED: putative oxidoreductase GLYR1 homolog, partial [Diaphorina citri]	gi|662187520|ref|XP_008487313.1|	DC_08052014.fasta	53730.6	1	2	7	24	0.0001	0.214	YLEAQIQGSK	R	T	0.997	36.6	34.5	28.2	0	0	2	0	1	2	1136.59	3698.5		529827	365	374	Empty	FALSE	gi|662188349|ref|XP_008487843.1|
ACPDec17	Healthy	C1	Mudpit_FU_2014_0910_RJ_37_C1 (F402050)	PREDICTED: retinol dehydrogenase 12-like [Diaphorina citri]	gi|662205679|ref|XP_008476264.1|	DC_08052014.fasta	21108.5	1	5	9	13	0	0.332	ETGLYYSDCK	K	V	0.993	24	26.7	24	0	0	1	0	0	2	1224.49	4791.58		135451	175	184	Empty	TRUE
ACPDec17	Healthy	C1	Mudpit_FU_2014_0910_RJ_37_C1 (F402050)	PREDICTED: retinol dehydrogenase 12-like [Diaphorina citri]	gi|662205679|ref|XP_008476264.1|	DC_08052014.fasta	21108.5	1	5	9	13	0	0.332	HFEVATSEDKKPGEVLIK	K	K	0.997	45.2	33.8	45.2	0	0	0	0	2	2	2027.08	4016.49		143474	63	80	Empty	TRUE
ACPDec17	Healthy	C1	Mudpit_FU_2014_0910_RJ_37_C1 (F402050)	PREDICTED: retinol dehydrogenase 12-like [Diaphorina citri]	gi|662205679|ref|XP_008476264.1|	DC_08052014.fasta	21108.5	1	5	9	13	0	0.332	NVNVYAVHPGIVK	K	T	0.997	48.2	30.9	44.9	0	0	1	3	1	2	1409.79	4451.63		939038	114	126	Empty	TRUE
ACPDec17	Healthy	C1	Mudpit_FU_2014_0910_RJ_37_C1 (F402050)	PREDICTED: retinol dehydrogenase 12-like [Diaphorina citri]	gi|662205679|ref|XP_008476264.1|	DC_08052014.fasta	21108.5	1	5	9	13	0	0.332	VTAQTLYGIGAK	K	V	0.997	64.7	32.6	57.6	0	0	0	2	1	2	1221.68	4750.79		590231	31	42	Empty	TRUE
ACPDec17	Healthy	C1	Mudpit_FU_2014_0910_RJ_37_C1 (F402050)	PREDICTED: retinol dehydrogenase 12-like [Diaphorina citri]	gi|662205679|ref|XP_008476264.1|	DC_08052014.fasta	21108.5	1	5	9	13	0	0.332	YMDDTYFPGAR	R	T	0.997	27	30.6	27	0	0	0	0	2	2	1335.57	4935.53		513368	132	142	Empty	TRUE
ACPDec17	Healthy	C1	Mudpit_FU_2014_0910_RJ_37_C1 (F402050)	PREDICTED: galactose-1-phosphate uridylyltransferase-like [Diaphorina citri]	gi|662186741|ref|XP_008483658.1|	DC_08052014.fasta	12927	0.948	0	0	8	0	0.164	FTDLDDQQR	R	N	0.997	37.1	35.4	24.1	0	0	3	0	0	2	1137.52	3493.3		407192	36	44	Empty	FALSE	gi|662186743|ref|XP_008483666.1|
ACPDec17	Healthy	C1	Mudpit_FU_2014_0910_RJ_37_C1 (F402050)	PREDICTED: galactose-1-phosphate uridylyltransferase-like [Diaphorina citri]	gi|662186741|ref|XP_008483658.1|	DC_08052014.fasta	12927	0.948	0	0	8	0	0.164	NNLADIIK	R	K	0.991	45	31.3	24.6	0	0	4	0	0	2	900.515	4965.24		1120900	45	52	Empty	FALSE	gi|662186743|ref|XP_008483666.1|
ACPDec17	Healthy	C1	Mudpit_FU_2014_0910_RJ_37_C1 (F402050)	PREDICTED: galactose-1-phosphate uridylyltransferase-like [Diaphorina citri]	gi|662186741|ref|XP_008483658.1|	DC_08052014.fasta	12927	0.948	0	0	8	0	0.164	NNLADIIKK	R	I	0.997	36.5	30.1	20.8	0	0	1	0	0	2	1028.61	4244.47		275444	45	53	Empty	FALSE	gi|662186743|ref|XP_008483666.1|
ACPDec17	Healthy	C1	Mudpit_FU_2014_0910_RJ_37_C1 (F402050)	PREDICTED: uncharacterized protein LOC103518909, partial [Diaphorina citri]	gi|662216548|ref|XP_008482211.1|	DC_08052014.fasta	22445.8	1	4	6	18	0	0.292	AANLVVSVLGCDTAK	K	A	0.997	28.2	32.7	23.6	0	0	0	2	0	2	1506.77	7038.81		95270.6	143	157	Empty	TRUE
ACPDec17	Healthy	C1	Mudpit_FU_2014_0910_RJ_37_C1 (F402050)	PREDICTED: uncharacterized protein LOC103518909, partial [Diaphorina citri]	gi|662216548|ref|XP_008482211.1|	DC_08052014.fasta	22445.8	1	4	6	18	0	0.292	GLLGCLTAGAVR	R	F	0.997	56.8	34.1	46.9	0	0	0	0	5	2	1176.62	7059.54		601937	127	138	Empty	TRUE
ACPDec17	Healthy	C1	Mudpit_FU_2014_0910_RJ_37_C1 (F402050)	PREDICTED: uncharacterized protein LOC103518909, partial [Diaphorina citri]	gi|662216548|ref|XP_008482211.1|	DC_08052014.fasta	22445.8	1	4	6	18	0	0.292	NAALVQELDNLVK	K	N	0.997	68.6	29.9	62	0	0	1	0	0	2	1426.79	7313.36		392174	95	107	Empty	TRUE
ACPDec17	Healthy	C1	Mudpit_FU_2014_0910_RJ_37_C1 (F402050)	PREDICTED: uncharacterized protein LOC103518909, partial [Diaphorina citri]	gi|662216548|ref|XP_008482211.1|	DC_08052014.fasta	22445.8	1	4	6	18	0	0.292	NHAQEIVDHQQHPDAFTSR	K	G	0.997	64.7	35.5	61.2	0	0	0	3	7	2	2230.04	3448.83		2037240	108	126	Empty	TRUE
ACPDec17	Healthy	C1	Mudpit_FU_2014_0910_RJ_37_C1 (F402050)	PREDICTED: uncharacterized protein LOC103515486 [Diaphorina citri]	gi|662210050|ref|XP_008478649.1|	DC_08052014.fasta	19918.5	1	8	18	35	0.0001	0.465	AWFNYLCHCQGIR	K	I	0.997	26	31.8	21.6	0	0	1	1	0	2	1702.71	7569.25		588573	141	153	Empty	TRUE
ACPDec17	Healthy	C1	Mudpit_FU_2014_0910_RJ_37_C1 (F402050)	PREDICTED: uncharacterized protein LOC103515486 [Diaphorina citri]	gi|662210050|ref|XP_008478649.1|	DC_08052014.fasta	19918.5	1	8	18	35	0.0001	0.465	FDPTYRPGDEK	K	K	0.997	40.8	34.2	24.6	0	0	2	2	3	2	1324.62	3585.34		1413270	76	86	Empty	TRUE
ACPDec17	Healthy	C1	Mudpit_FU_2014_0910_RJ_37_C1 (F402050)	PREDICTED: uncharacterized protein LOC103515486 [Diaphorina citri]	gi|662210050|ref|XP_008478649.1|	DC_08052014.fasta	19918.5	1	8	18	35	0.0001	0.465	FDPTYRPGDEKK	K	L	0.984	29.7	34.7	11.7	0	0	1	0	0	2	1452.71	3180.8		56125.2	76	87	Empty	TRUE
ACPDec17	Healthy	C1	Mudpit_FU_2014_0910_RJ_37_C1 (F402050)	PREDICTED: uncharacterized protein LOC103515486 [Diaphorina citri]	gi|662210050|ref|XP_008478649.1|	DC_08052014.fasta	19918.5	1	8	18	35	0.0001	0.465	KMVDCLAK	R	D	0.991	36.7	35.9	24.5	0	0	1	0	0	2	953.462	4070.11		833265	108	115	Empty	TRUE
ACPDec17	Healthy	C1	Mudpit_FU_2014_0910_RJ_37_C1 (F402050)	PREDICTED: uncharacterized protein LOC103515486 [Diaphorina citri]	gi|662210050|ref|XP_008478649.1|	DC_08052014.fasta	19918.5	1	8	18	35	0.0001	0.465	SLTFTTTEESDPDFDDDKDPFNPR	R	T	0.997	67.3	33.4	65.1	0	0	2	2	2	2	2789.21	6018.4		397513	43	66	Empty	TRUE
ACPDec17	Healthy	C1	Mudpit_FU_2014_0910_RJ_37_C1 (F402050)	PREDICTED: uncharacterized protein LOC103515486 [Diaphorina citri]	gi|662210050|ref|XP_008478649.1|	DC_08052014.fasta	19918.5	1	8	18	35	0.0001	0.465	SNSPDSCNK	R	D	0.997	34.7	25.4	33.9	0	0	0	1	1	2	997.371	2023.64		168563	94	102	Empty	TRUE
ACPDec17	Healthy	C1	Mudpit_FU_2014_0910_RJ_37_C1 (F402050)	PREDICTED: uncharacterized protein LOC103515486 [Diaphorina citri]	gi|662210050|ref|XP_008478649.1|	DC_08052014.fasta	19918.5	1	8	18	35	0.0001	0.465	SNSPDSCNKDDQVR	R	K	0.997	67.8	27.6	59.9	0	0	3	5	2	2	1610.65	2778.79		5282960	94	107	Empty	TRUE
ACPDec17	Healthy	C1	Mudpit_FU_2014_0910_RJ_37_C1 (F402050)	PREDICTED: uncharacterized protein LOC103515486 [Diaphorina citri]	gi|662210050|ref|XP_008478649.1|	DC_08052014.fasta	19918.5	1	8	18	35	0.0001	0.465	TAAVMNHLR	K	R	0.997	53.3	33.2	48.7	0	0	0	0	6	2	1012.54	3041.69		514051	123	131	Empty	TRUE
ACPDec17	Healthy	C1	Mudpit_FU_2014_0910_RJ_37_C1 (F402050)	PREDICTED: protein D3-like [Diaphorina citri]	gi|662192853|ref|XP_008469302.1|	DC_08052014.fasta	17849.6	1	2	5	8	0	0.175	GQTITPYAGPTPPK	R	G	0.997	55.7	34.5	52.2	0	0	1	1	2	2	1427.75	4216.18		501186	136	149	Empty	TRUE
ACPDec17	Healthy	C1	Mudpit_FU_2014_0910_RJ_37_C1 (F402050)	PREDICTED: protein D3-like [Diaphorina citri]	gi|662192853|ref|XP_008469302.1|	DC_08052014.fasta	17849.6	1	2	5	8	0	0.175	VDQGNTLTPSDLK	K	Q	0.997	63	36	49.8	0	0	0	1	3	2	1387.71	4151.01		261915	73	85	Empty	TRUE
ACPDec17	Healthy	C1	Mudpit_FU_2014_0910_RJ_37_C1 (F402050)	PREDICTED: basigin [Diaphorina citri]	gi|662214991|ref|XP_008481353.1|	DC_08052014.fasta	29425.4	1	5	12	27	0.0001	0.243	GTANSVLQIDEATMADR	K	G	0.997	71.5	31.8	65.2	0	0	0	4	5	2	1791.85	5562.99		1602340	182	198	Empty	TRUE
ACPDec17	Healthy	C1	Mudpit_FU_2014_0910_RJ_37_C1 (F402050)	PREDICTED: basigin [Diaphorina citri]	gi|662214991|ref|XP_008481353.1|	DC_08052014.fasta	29425.4	1	5	12	27	0.0001	0.243	LVETLTVIEGEK	K	L	0.997	61.7	31.6	53.5	0	0	5	1	1	2	1330.75	5386.67		1795740	131	142	Empty	TRUE
ACPDec17	Healthy	C1	Mudpit_FU_2014_0910_RJ_37_C1 (F402050)	PREDICTED: basigin [Diaphorina citri]	gi|662214991|ref|XP_008481353.1|	DC_08052014.fasta	29425.4	1	5	12	27	0.0001	0.243	NSQPNEAFVYVR	R	V	0.997	36.3	36.8	25.6	0	0	1	0	3	2	1423.7	4861.61		1636730	212	223	Empty	TRUE
ACPDec17	Healthy	C1	Mudpit_FU_2014_0910_RJ_37_C1 (F402050)	PREDICTED: basigin [Diaphorina citri]	gi|662214991|ref|XP_008481353.1|	DC_08052014.fasta	29425.4	1	5	12	27	0.0001	0.243	SITEATELSGR	K	L	0.997	45.9	36.9	21.9	0	0	0	0	3	2	1163.59	3902.72		1307120	70	80	Empty	TRUE
ACPDec17	Healthy	C1	Mudpit_FU_2014_0910_RJ_37_C1 (F402050)	PREDICTED: basigin [Diaphorina citri]	gi|662214991|ref|XP_008481353.1|	DC_08052014.fasta	29425.4	1	5	12	27	0.0001	0.243	TTVDDAGQYSCR	K	L	0.997	42.6	28.5	42.6	0	0	0	0	4	2	1361.55	4075.88		412645	93	104	Empty	TRUE
ACPDec17	Healthy	C1	Mudpit_FU_2014_0910_RJ_37_C1 (F402050)	PREDICTED: cAMP-specific 3',5'-cyclic phosphodiesterase, isoforms N/G-like [Diaphorina citri]	gi|662205886|ref|XP_008476378.1|	DC_08052014.fasta	18336.7	1	2	3	7	0	0.173	NSSIVSER	R	F	0.991	33.8	36.8	26	0	0	0	0	1	2	891.453	2650.25		135993	119	126	Empty	TRUE
ACPDec17	Healthy	C1	Mudpit_FU_2014_0910_RJ_37_C1 (F402050)	PREDICTED: cAMP-specific 3',5'-cyclic phosphodiesterase, isoforms N/G-like [Diaphorina citri]	gi|662205886|ref|XP_008476378.1|	DC_08052014.fasta	18336.7	1	2	3	7	0	0.173	SPLDGAASPSAGLVLQNLPQR	R	R	0.997	37.2	29.8	33	0	0	0	5	1	2	2091.12	6267.26		453350	16	36	Empty	TRUE
ACPDec17	Healthy	C1	Mudpit_FU_2014_0910_RJ_37_C1 (F402050)	PREDICTED: LOW QUALITY PROTEIN: uncharacterized protein LOC103521087 [Diaphorina citri]	gi|662220544|ref|XP_008484413.1|	DC_08052014.fasta	34033.5	0.98	0	0	20	0.0001	0.107	FQSSAVMALQEASEAYLVGLFEDTNLCAIHAK	R	R	0.997	62.7	30.8	62.5	0	0	2	8	10	2	3502.67	8326.96		2623290	85	116	Empty	FALSE	gi|662217522|ref|XP_008482744.1|
ACPDec17	Healthy	C1	Mudpit_FU_2014_0910_RJ_37_C1 (F402050)	PREDICTED: uncharacterized protein LOC103524634 [Diaphorina citri]	gi|662183519|ref|XP_008487889.1|	DC_08052014.fasta	65248.6	1	1	1	2	0	0.049	DLTNNFDEALTR	K	N	0.989	25.5	34.5	19.5	0	0	0	0	1	2	1408.67	5842.06		65851.3	200	211	Empty	FALSE	gi|662221478|ref|XP_008484933.1|
ACPDec17	Healthy	C1	Mudpit_FU_2014_0910_RJ_37_C1 (F402050)	PREDICTED: uncharacterized protein LOC103524634 [Diaphorina citri]	gi|662183519|ref|XP_008487889.1|	DC_08052014.fasta	65248.6	1	1	1	2	0	0.049	VTTNVDKDLIFNDFTR	K	N	0.981	24.2	36.3	24.2	0	0	1	0	0	2	1897.97	6079.16		128234	180	195	Empty	TRUE
ACPDec17	Healthy	C1	Mudpit_FU_2014_0910_RJ_37_C1 (F402050)	PREDICTED: succinate-semialdehyde dehydrogenase, mitochondrial-like [Diaphorina citri]	gi|662204024|ref|XP_008475372.1|	DC_08052014.fasta	34558.9	1	7	14	23	0.0001	0.299	GVYNVVTSDR	K	K	0.997	26.7	36.9	24.4	0	0	0	0	4	2	1109.56	4088.31		1410700	222	231	Empty	TRUE
ACPDec17	Healthy	C1	Mudpit_FU_2014_0910_RJ_37_C1 (F402050)	PREDICTED: succinate-semialdehyde dehydrogenase, mitochondrial-like [Diaphorina citri]	gi|662204024|ref|XP_008475372.1|	DC_08052014.fasta	34558.9	1	7	14	23	0.0001	0.299	IITAEAGKPIPESLGEVDYGNAFIDWFAEEAR	K	R	0.997	55.4	31.4	45.7	0	0	0	2	2	2	3508.73	7960.91		380299	111	142	Empty	TRUE
ACPDec17	Healthy	C1	Mudpit_FU_2014_0910_RJ_37_C1 (F402050)	PREDICTED: succinate-semialdehyde dehydrogenase, mitochondrial-like [Diaphorina citri]	gi|662204024|ref|XP_008475372.1|	DC_08052014.fasta	34558.9	1	7	14	23	0.0001	0.299	LLYEQCAVGVK	K	R	0.997	50.5	34.7	46.3	0	0	1	0	2	2	1268.64	5717.96		644709	261	271	Empty	TRUE
ACPDec17	Healthy	C1	Mudpit_FU_2014_0910_RJ_37_C1 (F402050)	PREDICTED: succinate-semialdehyde dehydrogenase, mitochondrial-like [Diaphorina citri]	gi|662204024|ref|XP_008475372.1|	DC_08052014.fasta	34558.9	1	7	14	23	0.0001	0.299	LPDMNDKDTEK	K	A	0.997	41.1	30.4	29.1	0	0	0	2	1	2	1305.6	3012.08		406655	60	70	Empty	TRUE
ACPDec17	Healthy	C1	Mudpit_FU_2014_0910_RJ_37_C1 (F402050)	PREDICTED: succinate-semialdehyde dehydrogenase, mitochondrial-like [Diaphorina citri]	gi|662204024|ref|XP_008475372.1|	DC_08052014.fasta	34558.9	1	7	14	23	0.0001	0.299	SYGEIIPSPIK	R	S	0.997	42.3	34.8	39.5	0	0	0	0	2	2	1203.66	5376.58		371937	144	154	Empty	TRUE
ACPDec17	Healthy	C1	Mudpit_FU_2014_0910_RJ_37_C1 (F402050)	PREDICTED: succinate-semialdehyde dehydrogenase, mitochondrial-like [Diaphorina citri]	gi|662204024|ref|XP_008475372.1|	DC_08052014.fasta	34558.9	1	7	14	23	0.0001	0.299	VASEAFVEWGK	K	T	0.997	64	34.8	53.9	0	0	2	1	1	2	1222.61	5443.27		686329	74	84	Empty	TRUE
ACPDec17	Healthy	C1	Mudpit_FU_2014_0910_RJ_37_C1 (F402050)	PREDICTED: succinate-semialdehyde dehydrogenase, mitochondrial-like [Diaphorina citri]	gi|662204024|ref|XP_008475372.1|	DC_08052014.fasta	34558.9	1	7	14	23	0.0001	0.299	WYDLLVQNK	K	E	0.997	36.7	34.4	30	0	0	0	0	3	2	1178.62	6010.63		673344	97	105	Empty	TRUE
ACPDec17	Healthy	C1	Mudpit_FU_2014_0910_RJ_37_C1 (F402050)	PREDICTED: cytochrome P450 6a2-like [Diaphorina citri]	gi|662189739|ref|XP_008467610.1|	DC_08052014.fasta	104654	1	2	6	15	0	0.0277	EIDIGIPDATGR	R	L	0.997	40.2	33.3	30.8	0	0	4	0	2	2	1256.65	5449.9		2380690	407	418	Empty	TRUE
ACPDec17	Healthy	C1	Mudpit_FU_2014_0910_RJ_37_C1 (F402050)	PREDICTED: cytochrome P450 6a2-like [Diaphorina citri]	gi|662189739|ref|XP_008467610.1|	DC_08052014.fasta	104654	1	2	6	15	0	0.0277	IVSQLLTLMDGLK	R	Q	0.997	60.6	27.5	54.3	0	0	7	1	1	2	1431.81	7785.67		5730010	365	377	Empty	TRUE
ACPDec17	Healthy	C1	Mudpit_FU_2014_0910_RJ_37_C1 (F402050)	PREDICTED: neuroglian-like [Diaphorina citri]	gi|662204943|ref|XP_008475866.1|	DC_08052014.fasta	71307.5	1	3	8	18	0	0.117	AGDGADYFIEHR	K	T	0.997	66.2	30.4	52.6	0	0	0	3	1	2	1350.61	4498.69		444704	437	448	Empty	TRUE
ACPDec17	Healthy	C1	Mudpit_FU_2014_0910_RJ_37_C1 (F402050)	PREDICTED: neuroglian-like [Diaphorina citri]	gi|662204943|ref|XP_008475866.1|	DC_08052014.fasta	71307.5	1	3	8	18	0	0.117	HDYPEEPGFNEYSQPLDGKPR	R	T	0.997	63.8	31.7	59.7	0	0	0	5	1	2	2475.12	4694.11		580259	574	594	Empty	TRUE
ACPDec17	Healthy	C1	Mudpit_FU_2014_0910_RJ_37_C1 (F402050)	PREDICTED: neuroglian-like [Diaphorina citri]	gi|662204943|ref|XP_008475866.1|	DC_08052014.fasta	71307.5	1	3	8	18	0	0.117	ILLNVIATGISASQNR	R	H	0.986	22.6	31.3	22.6	0	0	1	0	0	2	1669.96	6763.94		74625.3	173	188	Empty	FALSE	gi|662218850|ref|XP_008483474.1|
ACPDec17	Healthy	C1	Mudpit_FU_2014_0910_RJ_37_C1 (F402050)	PREDICTED: neuroglian-like [Diaphorina citri]	gi|662204943|ref|XP_008475866.1|	DC_08052014.fasta	71307.5	1	3	8	18	0	0.117	SLPSEHSSVCTTQPDVPFKNPDNVEGR	K	G	0.997	48.1	35.6	42.6	0	0	0	1	6	2	2986.37	5093.95		892488	252	278	Empty	TRUE
ACPDec17	Healthy	C1	Mudpit_FU_2014_0910_RJ_37_C1 (F402050)	hypothetical protein [Wolbachia endosymbiont of Diaphorina citri]	gi|516101179|ref|WP_017531759.1|	DC_08052014.fasta	39547.5	1	11	26	44	0.0001	0.421	AETEWYKK	K	I	0.964	19.9	34.6	18.6	0	0	0	0	1	2	1054.52	3182.96		57826.4	71	78	Empty	TRUE
ACPDec17	Healthy	C1	Mudpit_FU_2014_0910_RJ_37_C1 (F402050)	hypothetical protein [Wolbachia endosymbiont of Diaphorina citri]	gi|516101179|ref|WP_017531759.1|	DC_08052014.fasta	39547.5	1	11	26	44	0.0001	0.421	ESACQEEEIK	R	S	0.997	63.8	30.2	57.9	0	0	2	3	1	2	1211.49	3767.24		431530	201	210	Empty	TRUE
ACPDec17	Healthy	C1	Mudpit_FU_2014_0910_RJ_37_C1 (F402050)	hypothetical protein [Wolbachia endosymbiont of Diaphorina citri]	gi|516101179|ref|WP_017531759.1|	DC_08052014.fasta	39547.5	1	11	26	44	0.0001	0.421	ESGTGEPVTDEGENENGEITSR	K	K	0.997	67.4	29.5	63.5	0	0	0	1	3	2	2306.99	3724.21		65860.4	86	107	Empty	TRUE
ACPDec17	Healthy	C1	Mudpit_FU_2014_0910_RJ_37_C1 (F402050)	hypothetical protein [Wolbachia endosymbiont of Diaphorina citri]	gi|516101179|ref|WP_017531759.1|	DC_08052014.fasta	39547.5	1	11	26	44	0.0001	0.421	ESSETSVVK	K	A	0.997	57.5	36.9	35.5	0	0	1	0	0	2	965.479	2229.41		88873.2	240	248	Empty	TRUE
ACPDec17	Healthy	C1	Mudpit_FU_2014_0910_RJ_37_C1 (F402050)	hypothetical protein [Wolbachia endosymbiont of Diaphorina citri]	gi|516101179|ref|WP_017531759.1|	DC_08052014.fasta	39547.5	1	11	26	44	0.0001	0.421	FTNPVPIVIEAFELAEK	R	E	0.997	62.8	29.1	62.8	0	0	2	4	3	2	1917.04	8243.31		541058	41	57	Empty	TRUE
ACPDec17	Healthy	C1	Mudpit_FU_2014_0910_RJ_37_C1 (F402050)	hypothetical protein [Wolbachia endosymbiont of Diaphorina citri]	gi|516101179|ref|WP_017531759.1|	DC_08052014.fasta	39547.5	1	11	26	44	0.0001	0.421	KVTSDCSK	R	Y	0.991	38.5	34.8	33.5	0	0	1	1	1	2	913.412	1666.25		162489	108	115	Empty	TRUE
ACPDec17	Healthy	C1	Mudpit_FU_2014_0910_RJ_37_C1 (F402050)	hypothetical protein [Wolbachia endosymbiont of Diaphorina citri]	gi|516101179|ref|WP_017531759.1|	DC_08052014.fasta	39547.5	1	11	26	44	0.0001	0.421	NTYSDQINNSYLYNNK	K	H	0.997	46.4	32.7	42.6	0	0	0	0	2	2	1950.88	4838.39		78066.1	4	19	Empty	TRUE
ACPDec17	Healthy	C1	Mudpit_FU_2014_0910_RJ_37_C1 (F402050)	hypothetical protein [Wolbachia endosymbiont of Diaphorina citri]	gi|516101179|ref|WP_017531759.1|	DC_08052014.fasta	39547.5	1	11	26	44	0.0001	0.421	QVAPLILVNTLGQMIDK	K	E	0.997	44.2	30.6	44.2	0	0	2	0	0	2	1853.06	8035.74		82913.3	251	267	Empty	TRUE
ACPDec17	Healthy	C1	Mudpit_FU_2014_0910_RJ_37_C1 (F402050)	hypothetical protein [Wolbachia endosymbiont of Diaphorina citri]	gi|516101179|ref|WP_017531759.1|	DC_08052014.fasta	39547.5	1	11	26	44	0.0001	0.421	TAVNNTQEANR	K	Y	0.997	65.5	36.7	51.7	0	0	4	1	4	2	1217.59	1806.69		236424	320	330	Empty	TRUE
ACPDec17	Healthy	C1	Mudpit_FU_2014_0910_RJ_37_C1 (F402050)	hypothetical protein [Wolbachia endosymbiont of Diaphorina citri]	gi|516101179|ref|WP_017531759.1|	DC_08052014.fasta	39547.5	1	11	26	44	0.0001	0.421	VAWNSDKEVLLK	K	T	0.997	48.9	32.7	37.9	0	0	2	1	0	2	1401.77	4773.7		373736	308	319	Empty	TRUE
ACPDec17	Healthy	C1	Mudpit_FU_2014_0910_RJ_37_C1 (F402050)	hypothetical protein [Wolbachia endosymbiont of Diaphorina citri]	gi|516101179|ref|WP_017531759.1|	DC_08052014.fasta	39547.5	1	11	26	44	0.0001	0.421	YIEEGANGNYGAVNFK	K	F	0.997	51.6	33.3	2.2	0	0	1	0	3	2	1746.8	4992.17		144367	159	174	Empty	TRUE
ACPDec17	Healthy	C1	Mudpit_FU_2014_0910_RJ_37_C1 (F402050)	PREDICTED: uncharacterized protein LOC103521361 isoform X1 [Diaphorina citri]	gi|662221043|ref|XP_008484692.1|,gi|662221045|ref|XP_008484693.1|	DC_08052014.fasta	26893.7	0.838	0	0	13	0	0.0844	AEWTQELAR	K	V	0.997	49.4	36.6	38.2	0	0	7	0	0	2	1103.55	4720.44		2794770	179	187	Empty	FALSE	gi|662186452|ref|XP_008482222.1|
ACPDec17	Healthy	C1	Mudpit_FU_2014_0910_RJ_37_C1 (F402050)	PREDICTED: uncharacterized protein LOC103521361 isoform X1 [Diaphorina citri]	gi|662221043|ref|XP_008484692.1|,gi|662221045|ref|XP_008484693.1|	DC_08052014.fasta	26893.7	0.838	0	0	13	0	0.0844	EFNDDLTQSIK	K	N	0.997	60.3	36.5	47.8	0	0	1	4	1	2	1309.63	4895.55		1550220	220	230	Empty	FALSE	gi|662186452|ref|XP_008482222.1|
ACPDec17	Healthy	C1	Mudpit_FU_2014_0910_RJ_37_C1 (F402050)	PREDICTED: putative leucine-rich repeat-containing protein DDB_G0290503 [Diaphorina citri]	gi|662199119|ref|XP_008472711.1|	DC_08052014.fasta	46409.4	0.984	0	0	7	0	0.136	NLEEEQDKNR	K	K	0.997	27.2	33.8	20.9	0	0	1	2	0	2	1274.6	1979.59		115138	236	245	Empty	FALSE	gi|662199123|ref|XP_008472713.1|
ACPDec17	Healthy	C1	Mudpit_FU_2014_0910_RJ_37_C1 (F402050)	PREDICTED: putative leucine-rich repeat-containing protein DDB_G0290503 [Diaphorina citri]	gi|662199119|ref|XP_008472711.1|	DC_08052014.fasta	46409.4	0.984	0	0	7	0	0.136	NLQNAIQSK	K	D	0.957	21.9	34.8	17	0	0	1	0	0	2	1015.55	3357.72		220624	72	80	Empty	FALSE	gi|662199123|ref|XP_008472713.1|
ACPDec17	Healthy	C1	Mudpit_FU_2014_0910_RJ_37_C1 (F402050)	PREDICTED: putative leucine-rich repeat-containing protein DDB_G0290503 [Diaphorina citri]	gi|662199119|ref|XP_008472711.1|	DC_08052014.fasta	46409.4	0.984	0	0	7	0	0.136	NQFLCENQALK	R	E	0.982	27	35.6	22.9	0	0	0	0	1	2	1353.63	5429.36		90795.9	22	32	Empty	FALSE	gi|662199123|ref|XP_008472713.1|
ACPDec17	Healthy	C1	Mudpit_FU_2014_0910_RJ_37_C1 (F402050)	PREDICTED: putative leucine-rich repeat-containing protein DDB_G0290503 [Diaphorina citri]	gi|662199119|ref|XP_008472711.1|	DC_08052014.fasta	46409.4	0.984	0	0	7	0	0.136	QESQLNQLQSK	R	I	0.997	30.4	34.2	23	0	0	1	0	0	2	1302.66	3413.16		167356	139	149	Empty	FALSE	gi|662199123|ref|XP_008472713.1|
ACPDec17	Healthy	C1	Mudpit_FU_2014_0910_RJ_37_C1 (F402050)	PREDICTED: putative leucine-rich repeat-containing protein DDB_G0290503 [Diaphorina citri]	gi|662199119|ref|XP_008472711.1|	DC_08052014.fasta	46409.4	0.984	0	0	7	0	0.136	TVECLSEENAVLLR	K	R	0.988	22.3	34	22.3	0	0	0	0	1	2	1621.79	6345.62		121183	156	169	Empty	FALSE	gi|662199123|ref|XP_008472713.1|
ACPDec17	Healthy	C1	Mudpit_FU_2014_0910_RJ_37_C1 (F402050)	PREDICTED: myb-like protein X [Diaphorina citri]	gi|662186839|ref|XP_008484138.1|	DC_08052014.fasta	40422.2	1	9	16	25	0.0001	0.269	ASAEELDNTR	K	R	0.997	76.1	35.8	65.2	0	0	0	0	2	2	1105.51	2869.65		380865	80	89	Empty	TRUE
ACPDec17	Healthy	C1	Mudpit_FU_2014_0910_RJ_37_C1 (F402050)	PREDICTED: myb-like protein X [Diaphorina citri]	gi|662186839|ref|XP_008484138.1|	DC_08052014.fasta	40422.2	1	9	16	25	0.0001	0.269	ASAEELDNTRR	K	K	0.974	24.5	35.8	17.3	0	0	1	0	0	2	1261.61	2558.85		58877.6	80	90	Empty	TRUE
ACPDec17	Healthy	C1	Mudpit_FU_2014_0910_RJ_37_C1 (F402050)	PREDICTED: myb-like protein X [Diaphorina citri]	gi|662186839|ref|XP_008484138.1|	DC_08052014.fasta	40422.2	1	9	16	25	0.0001	0.269	DMSLALQEDLNSVLAELG	R	-	0.997	36.3	36.2	31.7	0	0	1	0	2	2	1917.95	8460.37		71005.8	329	346	Empty	TRUE
ACPDec17	Healthy	C1	Mudpit_FU_2014_0910_RJ_37_C1 (F402050)	PREDICTED: myb-like protein X [Diaphorina citri]	gi|662186839|ref|XP_008484138.1|	DC_08052014.fasta	40422.2	1	9	16	25	0.0001	0.269	KLESAWLLNQELENQLK	R	S	0.997	56.3	31.6	46.2	0	0	5	1	0	2	2056.11	6559.79		462996	91	107	Empty	TRUE
ACPDec17	Healthy	C1	Mudpit_FU_2014_0910_RJ_37_C1 (F402050)	PREDICTED: myb-like protein X [Diaphorina citri]	gi|662186839|ref|XP_008484138.1|	DC_08052014.fasta	40422.2	1	9	16	25	0.0001	0.269	LESAWLLNQELENQLK	K	S	0.997	47.5	33.4	45.3	0	0	0	1	2	2	1928.01	7163.39		137396	92	107	Empty	TRUE
ACPDec17	Healthy	C1	Mudpit_FU_2014_0910_RJ_37_C1 (F402050)	PREDICTED: myb-like protein X [Diaphorina citri]	gi|662186839|ref|XP_008484138.1|	DC_08052014.fasta	40422.2	1	9	16	25	0.0001	0.269	LKEENEEAER	K	A	0.995	33.4	34	13.4	0	0	3	0	0	2	1246.59	1942.97		121689	60	69	Empty	TRUE
ACPDec17	Healthy	C1	Mudpit_FU_2014_0910_RJ_37_C1 (F402050)	PREDICTED: myb-like protein X [Diaphorina citri]	gi|662186839|ref|XP_008484138.1|	DC_08052014.fasta	40422.2	1	9	16	25	0.0001	0.269	MKTDEDELLIK	K	K	0.997	34.2	32.7	20.2	0	0	0	3	0	2	1334.69	4421.32		589824	48	58	Empty	TRUE
ACPDec17	Healthy	C1	Mudpit_FU_2014_0910_RJ_37_C1 (F402050)	PREDICTED: myb-like protein X [Diaphorina citri]	gi|662186839|ref|XP_008484138.1|	DC_08052014.fasta	40422.2	1	9	16	25	0.0001	0.269	SVQQHAGNMIPIMK	K	Q	0.991	24.5	35.7	22.4	0	0	0	0	1	2	1553.79	4593.7		78204.4	108	121	Empty	TRUE
ACPDec17	Healthy	C1	Mudpit_FU_2014_0910_RJ_37_C1 (F402050)	PREDICTED: myb-like protein X [Diaphorina citri]	gi|662186839|ref|XP_008484138.1|	DC_08052014.fasta	40422.2	1	9	16	25	0.0001	0.269	VAALEAELEKEK	K	Q	0.997	27.8	31.3	22.1	0	0	1	2	0	2	1329.73	4451.89		501987	23	34	Empty	TRUE
ACPDec17	Healthy	C1	Mudpit_FU_2014_0910_RJ_37_C1 (F402050)	PREDICTED: 6-phosphofructokinase-like [Diaphorina citri]	gi|662211988|ref|XP_008479702.1|	DC_08052014.fasta	21359	1	4	15	48	0.0001	0.437	EGYQGMVDGGDNIVEANWSSVSSIIHK	K	G	0.997	56.3	31.4	56.2	0	0	0	7	3	2	2892.35	7430.81		984618	37	63	Empty	FALSE	gi|662211986|ref|XP_008479701.1|
ACPDec17	Healthy	C1	Mudpit_FU_2014_0910_RJ_37_C1 (F402050)	PREDICTED: 6-phosphofructokinase-like [Diaphorina citri]	gi|662211988|ref|XP_008479702.1|	DC_08052014.fasta	21359	1	4	15	48	0.0001	0.437	GITNLVVIGGDGSLTGANLFR	R	Q	0.997	49.3	29.6	46.4	0	0	1	3	9	2	2074.13	7582.82		2967820	93	113	Empty	TRUE
ACPDec17	Healthy	C1	Mudpit_FU_2014_0910_RJ_37_C1 (F402050)	PREDICTED: 6-phosphofructokinase-like [Diaphorina citri]	gi|662211988|ref|XP_008479702.1|	DC_08052014.fasta	21359	1	4	15	48	0.0001	0.437	IIEAIDAIVSTAYSHQR	R	T	0.997	64.2	32.2	64.2	0	0	6	4	2	2	1887	6878.21		1361190	169	185	Empty	TRUE
ACPDec17	Healthy	C1	Mudpit_FU_2014_0910_RJ_37_C1 (F402050)	PREDICTED: 6-phosphofructokinase-like [Diaphorina citri]	gi|662211988|ref|XP_008479702.1|	DC_08052014.fasta	21359	1	4	15	48	0.0001	0.437	QEWPELLDQLLK	R	D	0.997	63.6	34.7	56.6	0	0	3	1	4	2	1511.81	7912.41		1647220	114	125	Empty	TRUE
ACPDec17	Healthy	C1	Mudpit_FU_2014_0910_RJ_37_C1 (F402050)	PREDICTED: 6-phosphofructokinase-like [Diaphorina citri]	gi|662211988|ref|XP_008479702.1|	DC_08052014.fasta	21359	1	4	15	48	0.0001	0.437	TFIMEVMGR	R	L	0.997	30.6	36.7	25.1	0	0	5	0	0	2	1083.53	6329.87		1667950	186	194	Empty	TRUE
ACPDec17	Healthy	C1	Mudpit_FU_2014_0910_RJ_37_C1 (F402050)	PREDICTED: cuticle protein 18.6, isoform B-like [Diaphorina citri]	gi|662189399|ref|XP_008467424.1|	DC_08052014.fasta	32265.9	1	5	9	53	0.0001	0.624	APEYYADAPAK	K	Y	0.997	55.9	36.3	54.2	0	0	1	2	2	2	1195.56	3560.3		611390	69	79	Empty	FALSE	gi|662203641|ref|XP_008475167.1|
ACPDec17	Healthy	C1	Mudpit_FU_2014_0910_RJ_37_C1 (F402050)	PREDICTED: cuticle protein 18.6, isoform B-like [Diaphorina citri]	gi|662189399|ref|XP_008467424.1|	DC_08052014.fasta	32265.9	1	5	9	53	0.0001	0.624	EGGAYPAAPAYKPAYAPAPAYAPAPAYAPAPAYAPAYK	K	I	0.997	49.3	30.7	44.8	0	0	1	2	1	2	3766.86	5818.51		301903	139	176	Empty	TRUE
ACPDec17	Healthy	C1	Mudpit_FU_2014_0910_RJ_37_C1 (F402050)	PREDICTED: cuticle protein 18.6, isoform B-like [Diaphorina citri]	gi|662189399|ref|XP_008467424.1|	DC_08052014.fasta	32265.9	1	5	9	53	0.0001	0.624	EGGAYPAAPAYKPAYAPAPAYPK	K	-	0.997	52.4	31.5	48.5	0	0	0	5	2	2	2321.16	4784.05		1142460	280	302	Empty	TRUE
ACPDec17	Healthy	C1	Mudpit_FU_2014_0910_RJ_37_C1 (F402050)	PREDICTED: cuticle protein 18.6, isoform B-like [Diaphorina citri]	gi|662189399|ref|XP_008467424.1|	DC_08052014.fasta	32265.9	1	5	9	53	0.0001	0.624	GSYSLVEPDGSK	K	R	0.997	34	34.6	28	0	0	1	0	0	2	1238.59	4102.05		211559	249	260	Empty	TRUE
ACPDec17	Healthy	C1	Mudpit_FU_2014_0910_RJ_37_C1 (F402050)	PREDICTED: cuticle protein 18.6, isoform B-like [Diaphorina citri]	gi|662189399|ref|XP_008467424.1|	DC_08052014.fasta	32265.9	1	5	9	53	0.0001	0.624	GYYSLVEPDGSK	K	R	0.994	31.1	34.3	23.6	0	0	0	0	4	2	1314.62	4859.87		1258540	108	119	Empty	FALSE	gi|662203641|ref|XP_008475167.1|
ACPDec17	Healthy	C1	Mudpit_FU_2014_0910_RJ_37_C1 (F402050)	PREDICTED: cuticle protein 18.6, isoform B-like [Diaphorina citri]	gi|662189399|ref|XP_008467424.1|	DC_08052014.fasta	32265.9	1	5	9	53	0.0001	0.624	GYYSLVEPDGSKR	K	T	0.997	51.3	34.6	20.8	0	0	0	3	2	2	1470.72	4368.74		870695	108	120	Empty	FALSE	gi|662203641|ref|XP_008475167.1|
ACPDec17	Healthy	C1	Mudpit_FU_2014_0910_RJ_37_C1 (F402050)	PREDICTED: cuticle protein 18.6, isoform B-like [Diaphorina citri]	gi|662189399|ref|XP_008467424.1|	DC_08052014.fasta	32265.9	1	5	9	53	0.0001	0.624	SAYAPAPAYAPAPAYAPAPAYAPAPAYAPAPAYKPSYAPAYK	K	A	0.997	46.6	28.9	38.3	0	0	0	0	2	2	4197.08	5979.29		137665	27	68	Empty	TRUE
ACPDec17	Healthy	C1	Mudpit_FU_2014_0910_RJ_37_C1 (F402050)	PREDICTED: cuticle protein 18.6, isoform B-like [Diaphorina citri]	gi|662189399|ref|XP_008467424.1|	DC_08052014.fasta	32265.9	1	5	9	53	0.0001	0.624	TVEYTADEHNGFNAVVHK	R	E	0.997	50	33.3	45.4	0	0	3	3	4	2	2030.96	4160.97		1709660	121	138	Empty	FALSE	gi|662203641|ref|XP_008475167.1|
ACPDec17	Healthy	C1	Mudpit_FU_2014_0910_RJ_37_C1 (F402050)	PREDICTED: cuticle protein 18.6, isoform B-like [Diaphorina citri]	gi|662189399|ref|XP_008467424.1|	DC_08052014.fasta	32265.9	1	5	9	53	0.0001	0.624	YDFAYDVSDSYTGDYK	K	S	0.997	72.9	28.5	52.3	0	0	0	1	7	2	1908.78	5887.33		657418	80	95	Empty	FALSE	gi|662203641|ref|XP_008475167.1|
ACPDec17	Healthy	C1	Mudpit_FU_2014_0910_RJ_37_C1 (F402050)	PREDICTED: cuticle protein 18.6, isoform B-like [Diaphorina citri]	gi|662189399|ref|XP_008467424.1|	DC_08052014.fasta	32265.9	1	5	9	53	0.0001	0.624	YDFGYDINDPHTGDYK	K	S	0.997	56.9	29.8	55.6	0	0	0	1	6	2	1919.81	5129.32		692220	221	236	Empty	TRUE
ACPDec17	Healthy	C1	Mudpit_FU_2014_0910_RJ_37_C1 (F402050)	PREDICTED: melanotransferrin [Diaphorina citri]	gi|662190528|ref|XP_008468036.1|	DC_08052014.fasta	60963.5	1	2	3	3	0	0.0444	HTTVLENTDGK	K	R	0.997	46.1	34.2	46.1	0	0	1	0	1	2	1214.6	2416.88		106743	378	388	Empty	TRUE
ACPDec17	Healthy	C1	Mudpit_FU_2014_0910_RJ_37_C1 (F402050)	PREDICTED: melanotransferrin [Diaphorina citri]	gi|662190528|ref|XP_008468036.1|	DC_08052014.fasta	60963.5	1	2	3	3	0	0.0444	MTLCVTSDPEMEK	R	C	0.966	27.9	31.3	13.2	0	0	0	1	0	2	1529.64	5640.72		99589	169	181	Empty	TRUE
ACPDec17	Healthy	C1	Mudpit_FU_2014_0910_RJ_37_C1 (F402050)	PREDICTED: ejaculatory bulb-specific protein 3-like [Diaphorina citri]	gi|662196809|ref|XP_008471453.1|	DC_08052014.fasta	13761.7	0.865	0	0	8	0	0.258	KYDPTGIYK	K	S	0.997	34.2	33.7	25.6	0	0	0	0	3	2	1084.57	3569.05		611037	107	115	Empty	FALSE	gi|662196807|ref|XP_008471452.1|
ACPDec17	Healthy	C1	Mudpit_FU_2014_0910_RJ_37_C1 (F402050)	PREDICTED: ejaculatory bulb-specific protein 3-like [Diaphorina citri]	gi|662196809|ref|XP_008471453.1|	DC_08052014.fasta	13761.7	0.865	0	0	8	0	0.258	TECGGCSDK	K	Q	0.997	34.5	25	34.5	0	0	1	0	0	2	991.299	3476.65		202114	73	81	Empty	FALSE	gi|662196807|ref|XP_008471452.1|
ACPDec17	Healthy	C1	Mudpit_FU_2014_0910_RJ_37_C1 (F402050)	PREDICTED: ejaculatory bulb-specific protein 3-like [Diaphorina citri]	gi|662196809|ref|XP_008471453.1|	DC_08052014.fasta	13761.7	0.865	0	0	8	0	0.258	YDNVNLDEIISNER	K	L	0.997	71.9	34.1	25.2	0	0	0	0	4	2	1693.8	6180.41		512548	28	41	Empty	FALSE	gi|662196807|ref|XP_008471452.1|
ACPDec17	Healthy	C1	Mudpit_FU_2014_0910_RJ_37_C1 (F402050)	PREDICTED: leucine-rich repeat extensin-like protein 1 [Diaphorina citri]	gi|662186601|ref|XP_008482971.1|	DC_08052014.fasta	56622.4	1	3	4	4	0	0.0902	EELYFIPR	R	E	0.991	28.4	34.3	23.8	0	0	0	0	1	2	1066.56	5892.79		106615	388	395	Empty	TRUE
ACPDec17	Healthy	C1	Mudpit_FU_2014_0910_RJ_37_C1 (F402050)	PREDICTED: leucine-rich repeat extensin-like protein 1 [Diaphorina citri]	gi|662186601|ref|XP_008482971.1|	DC_08052014.fasta	56622.4	1	3	4	4	0	0.0902	NLFVPALTIVPVPAR	K	T	0.997	44	25.3	44	0	0	1	1	0	2	1606.97	7623.29		234558	253	267	Empty	TRUE
ACPDec17	Healthy	C1	Mudpit_FU_2014_0910_RJ_37_C1 (F402050)	PREDICTED: leucine-rich repeat extensin-like protein 1 [Diaphorina citri]	gi|662186601|ref|XP_008482971.1|	DC_08052014.fasta	56622.4	1	3	4	4	0	0.0902	SHIPIEEDTNDVPEEKPAPGPAPK	R	N	0.997	55.3	31.7	46.5	0	0	0	0	1	2	2567.26	4067.09		110875	229	252	Empty	TRUE
ACPDec17	Healthy	C1	Mudpit_FU_2014_0910_RJ_37_C1 (F402050)	putative ribosomal protein L32e [Diaphorina citri]	gi|110671486|gb|ABG81994.1|,gi|662191769|ref|XP_008468712.1|,gi|662200191|ref|XP_008473294.1|	DC_08052014.fasta	16102.3	1	3	5	12	0	0.269	ELEVLMMQNR	K	K	0.997	42.5	34.7	38.1	0	0	0	0	6	2	1262.62	5713.96		897453	83	92	Empty	TRUE
ACPDec17	Healthy	C1	Mudpit_FU_2014_0910_RJ_37_C1 (F402050)	putative ribosomal protein L32e [Diaphorina citri]	gi|110671486|gb|ABG81994.1|,gi|662191769|ref|XP_008468712.1|,gi|662200191|ref|XP_008473294.1|	DC_08052014.fasta	16102.3	1	3	5	12	0	0.269	GQYLMPNIGYGSAK	K	K	0.997	59.5	34.6	55.2	0	0	2	0	0	2	1498.74	5520.13		846981	50	63	Empty	TRUE
ACPDec17	Healthy	C1	Mudpit_FU_2014_0910_RJ_37_C1 (F402050)	putative ribosomal protein L32e [Diaphorina citri]	gi|110671486|gb|ABG81994.1|,gi|662191769|ref|XP_008468712.1|,gi|662200191|ref|XP_008473294.1|	DC_08052014.fasta	16102.3	1	3	5	12	0	0.269	YCAEIGHAVSSK	K	K	0.997	63.6	33	63.6	0	0	0	1	3	2	1310.59	4001.72		1765160	94	105	Empty	TRUE
ACPDec17	Healthy	C1	Mudpit_FU_2014_0910_RJ_37_C1 (F402050)	PREDICTED: cytochrome c-like [Diaphorina citri]	gi|662201718|ref|XP_008474121.1|,gi|662221879|ref|XP_008485156.1|	DC_08052014.fasta	11191.1	1	2	3	7	0	0.255	QTGQAPGFDYTDANK	R	N	0.997	60.3	33.2	50	0	0	1	0	3	2	1612.72	4134.77		202965	39	53	Empty	TRUE
ACPDec17	Healthy	C1	Mudpit_FU_2014_0910_RJ_37_C1 (F402050)	PREDICTED: cytochrome c-like [Diaphorina citri]	gi|662201718|ref|XP_008474121.1|,gi|662221879|ref|XP_008485156.1|	DC_08052014.fasta	11191.1	1	2	3	7	0	0.255	VGPNLFGVVGR	K	Q	0.997	38.7	31.1	22.2	0	0	3	0	0	2	1114.64	6029.46		539605	28	38	Empty	TRUE
ACPDec17	Healthy	C1	Mudpit_FU_2014_0910_RJ_37_C1 (F402050)	PREDICTED: 60S ribosomal protein L34-like [Diaphorina citri]	gi|662210152|ref|XP_008478704.1|	DC_08052014.fasta	19055.8	0.999	1	1	1	0	0.0545	SYGGVLCHK	R	C	0.997	36.4	34.5	33.8	0	0	1	0	0	2	1009.46	3951		255202	121	129	Empty	TRUE
ACPDec17	Healthy	C1	Mudpit_FU_2014_0910_RJ_37_C1 (F402050)	PREDICTED: uncharacterized protein LOC103506020 [Diaphorina citri]	gi|662183836|ref|XP_008468624.1|	DC_08052014.fasta	105404	0.997	0	0	22	0.0001	0.0271	GTGIVGAPVPK	R	K	0.997	50.3	29.4	50.3	0	0	0	0	4	2	995.589	3892.39		3135110	109	119	Empty	FALSE	gi|110671482|gb|ABG81992.1|,gi|662199698|ref|XP_008473023.1|
ACPDec17	Healthy	C1	Mudpit_FU_2014_0910_RJ_37_C1 (F402050)	PREDICTED: uncharacterized protein LOC103506020 [Diaphorina citri]	gi|662183836|ref|XP_008468624.1|	DC_08052014.fasta	105404	0.997	0	0	22	0.0001	0.0271	LLQMAGIEDCYTSAR	K	G	0.997	61.2	32.6	61.1	0	0	2	2	14	2	1732.77	6648.5		2582930	121	135	Empty	FALSE	gi|110671482|gb|ABG81992.1|,gi|662199698|ref|XP_008473023.1|
ACPDec17	Healthy	C1	Mudpit_FU_2014_0910_RJ_37_C1 (F402050)	PREDICTED: leucine-rich repeat-containing protein 15-like [Diaphorina citri]	gi|662186610|ref|XP_008483019.1|	DC_08052014.fasta	88103.8	1	3	5	23	0.0001	0.113	EADCPSSK	K	L	0.991	54.1	25	45.7	0	0	2	0	0	2	882.333	2319.21		279810	671	678	Empty	TRUE
ACPDec17	Healthy	C1	Mudpit_FU_2014_0910_RJ_37_C1 (F402050)	PREDICTED: leucine-rich repeat-containing protein 15-like [Diaphorina citri]	gi|662186610|ref|XP_008483019.1|	DC_08052014.fasta	88103.8	1	3	5	23	0.0001	0.113	EKGDIGVLVGSTTPTEIGFGASR	R	K	0.997	60.3	35.8	57	0	0	1	0	1	2	2291.19	6009.67		285716	611	633	Empty	TRUE
ACPDec17	Healthy	C1	Mudpit_FU_2014_0910_RJ_37_C1 (F402050)	PREDICTED: leucine-rich repeat-containing protein 15-like [Diaphorina citri]	gi|662186610|ref|XP_008483019.1|	DC_08052014.fasta	88103.8	1	3	5	23	0.0001	0.113	IIEPGVFDPLTSLEYLMLNR	R	C	0.997	61.6	31.4	56.6	0	0	0	1	7	2	2320.23	8324.54		835121	199	218	Empty	TRUE
ACPDec17	Healthy	C1	Mudpit_FU_2014_0910_RJ_37_C1 (F402050)	PREDICTED: leucine-rich repeat-containing protein 15-like [Diaphorina citri]	gi|662186610|ref|XP_008483019.1|	DC_08052014.fasta	88103.8	1	3	5	23	0.0001	0.113	SHIDWTLVLGNLGK	K	L	0.997	42	34.7	41.4	0	0	0	0	6	2	1552.85	7208.92		638489	247	260	Empty	TRUE
ACPDec17	Healthy	C1	Mudpit_FU_2014_0910_RJ_37_C1 (F402050)	PREDICTED: leucine-rich repeat-containing protein 15-like [Diaphorina citri]	gi|662186610|ref|XP_008483019.1|	DC_08052014.fasta	88103.8	1	3	5	23	0.0001	0.113	TLYLSGNPLSAADLSVALKPLTK	R	L	0.997	70.8	29.6	65.1	0	0	5	0	0	2	2372.34	7464.45		1332120	338	360	Empty	TRUE
ACPDec17	Healthy	C1	Mudpit_FU_2014_0910_RJ_37_C1 (F402050)	PREDICTED: dehydrogenase/reductase SDR family member 11-like [Diaphorina citri]	gi|662196769|ref|XP_008471431.1|	DC_08052014.fasta	10913.9	1	1	1	3	0	0.229	ALAAQGHQIVGLDKDADNIDAIVK	R	E	0.997	61.2	31	61.2	0	0	0	0	3	2	2475.32	5486.29		389906	21	44	Empty	TRUE
ACPDec17	Healthy	C1	Mudpit_FU_2014_0910_RJ_37_C1 (F402050)	PREDICTED: synapse-associated protein of 47 kDa-like isoform X4 [Diaphorina citri]	gi|662185533|ref|XP_008477579.1|	DC_08052014.fasta	27218.5	0.774	0	0	40	0.0001	0.536	AKPGEAVPPWVGHPNQESLKEECLALSK	K	D	0.995	28.2	35.2	24.1	0	0	1	0	2	2	3060.53	6247.73		456492	129	156	Empty	FALSE	gi|662185527|ref|XP_008477561.1|,gi|662185529|ref|XP_008477568.1|
ACPDec17	Healthy	C1	Mudpit_FU_2014_0910_RJ_37_C1 (F402050)	PREDICTED: synapse-associated protein of 47 kDa-like isoform X4 [Diaphorina citri]	gi|662185533|ref|XP_008477579.1|	DC_08052014.fasta	27218.5	0.774	0	0	40	0.0001	0.536	EVSNWLPVGK	K	K	0.997	32	32.8	27.4	0	0	0	0	3	2	1128.6	5470.46		657679	10	19	Empty	FALSE	gi|662185527|ref|XP_008477561.1|,gi|662185529|ref|XP_008477568.1|
ACPDec17	Healthy	C1	Mudpit_FU_2014_0910_RJ_37_C1 (F402050)	PREDICTED: synapse-associated protein of 47 kDa-like isoform X4 [Diaphorina citri]	gi|662185533|ref|XP_008477579.1|	DC_08052014.fasta	27218.5	0.774	0	0	40	0.0001	0.536	KNEDEEEEVPSPK	K	L	0.997	72.3	35.5	66.1	0	0	1	5	2	2	1529.7	2965.35		559677	20	32	Empty	FALSE	gi|662185527|ref|XP_008477561.1|,gi|662185529|ref|XP_008477568.1|
ACPDec17	Healthy	C1	Mudpit_FU_2014_0910_RJ_37_C1 (F402050)	PREDICTED: synapse-associated protein of 47 kDa-like isoform X4 [Diaphorina citri]	gi|662185533|ref|XP_008477579.1|	DC_08052014.fasta	27218.5	0.774	0	0	40	0.0001	0.536	LGNETTLPADEK	K	A	0.997	64.8	36.2	59.1	0	0	1	0	2	2	1287.64	3495.54		405045	33	44	Empty	FALSE	gi|662185527|ref|XP_008477561.1|,gi|662185529|ref|XP_008477568.1|
ACPDec17	Healthy	C1	Mudpit_FU_2014_0910_RJ_37_C1 (F402050)	PREDICTED: synapse-associated protein of 47 kDa-like isoform X4 [Diaphorina citri]	gi|662185533|ref|XP_008477579.1|	DC_08052014.fasta	27218.5	0.774	0	0	40	0.0001	0.536	LLSEETFWR	K	N	0.997	40.2	34.6	29.2	0	0	3	0	0	2	1180.6	6081.22		791702	203	211	Empty	FALSE	gi|662185527|ref|XP_008477561.1|,gi|662185529|ref|XP_008477568.1|
ACPDec17	Healthy	C1	Mudpit_FU_2014_0910_RJ_37_C1 (F402050)	PREDICTED: synapse-associated protein of 47 kDa-like isoform X4 [Diaphorina citri]	gi|662185533|ref|XP_008477579.1|	DC_08052014.fasta	27218.5	0.774	0	0	40	0.0001	0.536	NEDEEEEVPSPK	K	L	0.997	26.9	32.9	26.6	0	0	0	1	0	2	1401.6	3348.72		22401.9	21	32	Empty	FALSE	gi|662185527|ref|XP_008477561.1|,gi|662185529|ref|XP_008477568.1|
ACPDec17	Healthy	C1	Mudpit_FU_2014_0910_RJ_37_C1 (F402050)	PREDICTED: synapse-associated protein of 47 kDa-like isoform X4 [Diaphorina citri]	gi|662185533|ref|XP_008477579.1|	DC_08052014.fasta	27218.5	0.774	0	0	40	0.0001	0.536	SPPPGVDFDFDYEAQYPVAMAVLAEDPLLEK	R	M	0.997	54.1	30.4	48.9	0	0	0	4	1	2	3423.63	8136.71		245271	164	194	Empty	FALSE	gi|662185527|ref|XP_008477561.1|,gi|662185529|ref|XP_008477568.1|
ACPDec17	Healthy	C1	Mudpit_FU_2014_0910_RJ_37_C1 (F402050)	PREDICTED: synapse-associated protein of 47 kDa-like isoform X4 [Diaphorina citri]	gi|662185533|ref|XP_008477579.1|	DC_08052014.fasta	27218.5	0.774	0	0	40	0.0001	0.536	TVEENDILGNFNK	K	E	0.997	64.1	34.8	45.4	0	0	4	0	8	2	1492.73	5536.71		1913730	108	120	Empty	FALSE	gi|662185527|ref|XP_008477561.1|,gi|662185529|ref|XP_008477568.1|
ACPDec17	Healthy	C1	Mudpit_FU_2014_0910_RJ_37_C1 (F402050)	PREDICTED: synapse-associated protein of 47 kDa-like isoform X4 [Diaphorina citri]	gi|662185533|ref|XP_008477579.1|	DC_08052014.fasta	27218.5	0.774	0	0	40	0.0001	0.536	VSLICQANEMGDESSETR	R	N	0.997	65.3	30	65.3	0	0	0	0	2	2	2014.85	5698.78		77610	217	234	Empty	FALSE	gi|662185527|ref|XP_008477561.1|,gi|662185529|ref|XP_008477568.1|
ACPDec17	Healthy	C1	Mudpit_FU_2014_0910_RJ_37_C1 (F402050)	PREDICTED: uncharacterized protein LOC103523870 [Diaphorina citri]	gi|662225411|ref|XP_008487102.1|	DC_08052014.fasta	37022.7	1	1	1	1	0	0.0312	QEVQYHVQNK	R	K	0.997	41.7	34.2	29.4	0	0	0	0	1	2	1272.63	2560.63		21539	123	132	Empty	TRUE
ACPDec17	Healthy	C1	Mudpit_FU_2014_0910_RJ_37_C1 (F402050)	PREDICTED: kinesin light chain [Diaphorina citri]	gi|662191900|ref|XP_008468784.1|	DC_08052014.fasta	49620.5	1	6	14	26	0.0001	0.244	ALEIYELK	R	L	0.991	47.2	32.6	28.9	0	0	3	0	0	2	978.551	5409.45		331333	367	374	Empty	TRUE
ACPDec17	Healthy	C1	Mudpit_FU_2014_0910_RJ_37_C1 (F402050)	PREDICTED: kinesin light chain [Diaphorina citri]	gi|662191900|ref|XP_008468784.1|	DC_08052014.fasta	49620.5	1	6	14	26	0.0001	0.244	DELANTQQK	R	L	0.994	36.8	34.8	12.2	0	0	0	0	3	2	1046.51	2240.86		90162.1	119	127	Empty	TRUE
ACPDec17	Healthy	C1	Mudpit_FU_2014_0910_RJ_37_C1 (F402050)	PREDICTED: kinesin light chain [Diaphorina citri]	gi|662191900|ref|XP_008468784.1|	DC_08052014.fasta	49620.5	1	6	14	26	0.0001	0.244	KYDSDIQGDENSGDQK	R	S	0.997	55.6	33.4	50	0	0	3	1	4	2	1798.77	2765.08		333602	153	168	Empty	TRUE
ACPDec17	Healthy	C1	Mudpit_FU_2014_0910_RJ_37_C1 (F402050)	PREDICTED: kinesin light chain [Diaphorina citri]	gi|662191900|ref|XP_008468784.1|	DC_08052014.fasta	49620.5	1	6	14	26	0.0001	0.244	NSLEIIELGLNEAQVMTALAGHLQNVEAEK	K	Q	0.997	106	30.2	94.1	0	0	1	3	0	2	3234.67	8182.64		263893	71	100	Empty	TRUE
ACPDec17	Healthy	C1	Mudpit_FU_2014_0910_RJ_37_C1 (F402050)	PREDICTED: kinesin light chain [Diaphorina citri]	gi|662191900|ref|XP_008468784.1|	DC_08052014.fasta	49620.5	1	6	14	26	0.0001	0.244	TLGENHAAVAATLNNLAVLYGK	K	R	0.997	62.6	34.1	60.4	0	0	3	4	0	2	2240.2	6889.27		660004	290	311	Empty	TRUE
ACPDec17	Healthy	C1	Mudpit_FU_2014_0910_RJ_37_C1 (F402050)	PREDICTED: kinesin light chain [Diaphorina citri]	gi|662191900|ref|XP_008468784.1|	DC_08052014.fasta	49620.5	1	6	14	26	0.0001	0.244	TSGHDHPDVATMLNILALVYR	K	D	0.997	77.9	31.6	59.2	0	0	0	0	1	2	2323.19	7906.48		147259	248	268	Empty	TRUE
ACPDec17	Healthy	C1	Mudpit_FU_2014_0910_RJ_37_C1 (F402050)	PREDICTED: LOW QUALITY PROTEIN: cleavage and polyadenylation specificity factor subunit CG7185-like [Diaphorina citri]	gi|662187413|ref|XP_008486890.1|	DC_08052014.fasta	54440.4	1	2	3	6	0	0.052	ILISSLQDTLHGIEAK	K	S	0.997	65.1	30.2	59.9	0	0	0	5	0	2	1737.97	6485.12		681863	353	368	Empty	TRUE
ACPDec17	Healthy	C1	Mudpit_FU_2014_0910_RJ_37_C1 (F402050)	PREDICTED: LOW QUALITY PROTEIN: cleavage and polyadenylation specificity factor subunit CG7185-like [Diaphorina citri]	gi|662187413|ref|XP_008486890.1|	DC_08052014.fasta	54440.4	1	2	3	6	0	0.052	YYAEVYSSR	R	D	0.985	22.5	36.1	22.5	0	0	0	0	1	2	1137.52	3902.97		198201	435	443	Empty	TRUE
ACPDec17	Healthy	C1	Mudpit_FU_2014_0910_RJ_37_C1 (F402050)	PREDICTED: 78 kDa glucose-regulated protein-like [Diaphorina citri]	gi|662185427|ref|XP_008477046.1|	DC_08052014.fasta	10825.5	0.906	0	0	48	0.0001	0.465	FDLTGIPPAPR	K	G	0.997	54.3	33.4	51.4	0	0	5	2	20	2	1183.65	5658.58		6549240	60	70	Empty	FALSE	gi|662185398|ref|XP_008476889.1|
ACPDec17	Healthy	C1	Mudpit_FU_2014_0910_RJ_37_C1 (F402050)	PREDICTED: 78 kDa glucose-regulated protein-like [Diaphorina citri]	gi|662185427|ref|XP_008477046.1|	DC_08052014.fasta	10825.5	0.906	0	0	48	0.0001	0.465	NTVIPTKK	R	S	0.991	28.8	29.4	23.5	0	0	3	0	0	2	900.551	2216.07		383731	18	25	Empty	FALSE	gi|662185398|ref|XP_008476889.1|
ACPDec17	Healthy	C1	Mudpit_FU_2014_0910_RJ_37_C1 (F402050)	PREDICTED: 78 kDa glucose-regulated protein-like [Diaphorina citri]	gi|662185427|ref|XP_008477046.1|	DC_08052014.fasta	10825.5	0.906	0	0	48	0.0001	0.465	SQIFSTAADNQNTVTIQVYEGERPMTK	K	D	0.997	72.5	32	58.8	0	0	1	12	5	2	3028.47	5664.96		1405950	26	52	Empty	FALSE	gi|662185398|ref|XP_008476889.1|
ACPDec17	Healthy	C1	Mudpit_FU_2014_0910_RJ_37_C1 (F402050)	PREDICTED: uncharacterized protein LOC103506628 [Diaphorina citri]	gi|662192749|ref|XP_008469246.1|	DC_08052014.fasta	48385.5	1	1	2	8	0	0.121	EIFTGLWSLDYDKEGDAAVEMALK	K	D	0.997	36.3	31.6	36.3	0	0	0	1	0	2	2701.31	7718.68		139048	370	393	Empty	FALSE	gi|662192737|ref|XP_008469239.1|
ACPDec17	Healthy	C1	Mudpit_FU_2014_0910_RJ_37_C1 (F402050)	PREDICTED: uncharacterized protein LOC103506628 [Diaphorina citri]	gi|662192749|ref|XP_008469246.1|	DC_08052014.fasta	48385.5	1	1	2	8	0	0.121	FLSDPNQIQAVK	K	E	0.997	39.7	34.5	24.6	0	0	2	0	0	2	1359.73	4665.83		400379	358	369	Empty	FALSE	gi|662192737|ref|XP_008469239.1|
ACPDec17	Healthy	C1	Mudpit_FU_2014_0910_RJ_37_C1 (F402050)	PREDICTED: uncharacterized protein LOC103506628 [Diaphorina citri]	gi|662192749|ref|XP_008469246.1|	DC_08052014.fasta	48385.5	1	1	2	8	0	0.121	TMIVDGSPVAVIYFR	K	A	0.997	42.1	33.3	42.1	0	0	0	1	4	2	1667.88	7121.04		334384	290	304	Empty	TRUE
ACPDec17	Healthy	C1	Mudpit_FU_2014_0910_RJ_37_C1 (F402050)	PREDICTED: hydroxyacylglutathione hydrolase, mitochondrial-like [Diaphorina citri]	gi|662203729|ref|XP_008475210.1|	DC_08052014.fasta	43352.4	1	7	20	53	0.0001	0.328	DNYMYLVVDK	K	A	0.997	39.3	35.5	37.2	0	0	0	0	2	2	1275.59	5043.9		213115	101	110	Empty	TRUE
ACPDec17	Healthy	C1	Mudpit_FU_2014_0910_RJ_37_C1 (F402050)	PREDICTED: hydroxyacylglutathione hydrolase, mitochondrial-like [Diaphorina citri]	gi|662203729|ref|XP_008475210.1|	DC_08052014.fasta	43352.4	1	7	20	53	0.0001	0.328	FFEGDGAEMHHNLNVK	K	L	0.997	42.7	30.9	36.4	0	0	2	1	4	2	1844.84	4221.55		1943390	184	199	Empty	TRUE
ACPDec17	Healthy	C1	Mudpit_FU_2014_0910_RJ_37_C1 (F402050)	PREDICTED: hydroxyacylglutathione hydrolase, mitochondrial-like [Diaphorina citri]	gi|662203729|ref|XP_008475210.1|	DC_08052014.fasta	43352.4	1	7	20	53	0.0001	0.328	HAAAIDPVEPHK	K	I	0.997	54.8	35	51.5	0	0	1	3	2	2	1284.67	2745.73		2716610	114	125	Empty	TRUE
ACPDec17	Healthy	C1	Mudpit_FU_2014_0910_RJ_37_C1 (F402050)	PREDICTED: hydroxyacylglutathione hydrolase, mitochondrial-like [Diaphorina citri]	gi|662203729|ref|XP_008475210.1|	DC_08052014.fasta	43352.4	1	7	20	53	0.0001	0.328	HEENHFSHAFGHER	R	K	0.994	25.6	33.4	20.6	0	0	0	1	2	2	1733.75	2970.35		294532	56	69	Empty	TRUE
ACPDec17	Healthy	C1	Mudpit_FU_2014_0910_RJ_37_C1 (F402050)	PREDICTED: hydroxyacylglutathione hydrolase, mitochondrial-like [Diaphorina citri]	gi|662203729|ref|XP_008475210.1|	DC_08052014.fasta	43352.4	1	7	20	53	0.0001	0.328	HVEPNNTR	K	I	0.955	23.5	35.4	15.3	0	0	0	0	1	2	966.475	1277.15		22045.5	225	232	Empty	TRUE
ACPDec17	Healthy	C1	Mudpit_FU_2014_0910_RJ_37_C1 (F402050)	PREDICTED: hydroxyacylglutathione hydrolase, mitochondrial-like [Diaphorina citri]	gi|662203729|ref|XP_008475210.1|	DC_08052014.fasta	43352.4	1	7	20	53	0.0001	0.328	ILDAVNSHSAQLK	K	H	0.997	70.5	33.3	46.3	0	0	4	5	0	2	1395.76	3799.75		2108520	126	138	Empty	TRUE
ACPDec17	Healthy	C1	Mudpit_FU_2014_0910_RJ_37_C1 (F402050)	PREDICTED: hydroxyacylglutathione hydrolase, mitochondrial-like [Diaphorina citri]	gi|662203729|ref|XP_008475210.1|	DC_08052014.fasta	43352.4	1	7	20	53	0.0001	0.328	KEPTVPSTIGEEK	R	E	0.997	36.9	33.9	24.5	0	0	2	0	0	2	1414.74	3554.45		121159	247	259	Empty	TRUE
ACPDec17	Healthy	C1	Mudpit_FU_2014_0910_RJ_37_C1 (F402050)	PREDICTED: hydroxyacylglutathione hydrolase, mitochondrial-like [Diaphorina citri]	gi|662203729|ref|XP_008475210.1|	DC_08052014.fasta	43352.4	1	7	20	53	0.0001	0.328	KPAVTHEFDNGEK	R	R	0.997	57.7	36.6	53.5	0	0	3	6	7	2	1471.72	2606.63		1317010	70	82	Empty	TRUE
ACPDec17	Healthy	C1	Mudpit_FU_2014_0910_RJ_37_C1 (F402050)	PREDICTED: hydroxyacylglutathione hydrolase, mitochondrial-like [Diaphorina citri]	gi|662203729|ref|XP_008475210.1|	DC_08052014.fasta	43352.4	1	7	20	53	0.0001	0.328	VFCGHEYTVNNLYFSK	K	H	0.997	38	32.3	32.3	0	0	0	0	4	2	1966.88	5988.75		222174	209	224	Empty	TRUE
ACPDec17	Healthy	C1	Mudpit_FU_2014_0910_RJ_37_C1 (F402050)	PREDICTED: hydroxyacylglutathione hydrolase, mitochondrial-like [Diaphorina citri]	gi|662203729|ref|XP_008475210.1|	DC_08052014.fasta	43352.4	1	7	20	53	0.0001	0.328	YTVDLIPALK	K	D	0.997	26.7	30.1	26.7	0	0	0	0	3	2	1132.66	6451.81		677596	91	100	Empty	TRUE
ACPDec17	Healthy	C1	Mudpit_FU_2014_0910_RJ_37_C1 (F402050)	gi|662199351|ref|XP_008472837.1|-DECOY	gi|662199351|ref|XP_008472837.1|-DECOY		0	1	1	1	3	0	0	LTGNFQINSYAEIHTK	?	?	0.997	31.1	35.2	20.6	0	0	0	0	3	2	1838.88	4387.68		4616790	0	0	Empty	TRUE
ACPDec17	Healthy	C1	Mudpit_FU_2014_0910_RJ_37_C1 (F402050)	PREDICTED: phenoloxidase subunit 1-like [Diaphorina citri]	gi|662193168|ref|XP_008469476.1|	DC_08052014.fasta	28341.4	1	7	17	69	0.0002	0.59	DYSASDLDEEHR	K	V	0.997	64.5	29	59.6	0	0	0	3	6	2	1436.59	3584.06		3645560	191	202	Empty	FALSE	gi|662193170|ref|XP_008469477.1|
ACPDec17	Healthy	C1	Mudpit_FU_2014_0910_RJ_37_C1 (F402050)	PREDICTED: phenoloxidase subunit 1-like [Diaphorina citri]	gi|662193168|ref|XP_008469476.1|	DC_08052014.fasta	28341.4	1	7	17	69	0.0002	0.59	ECATQLINALMK	R	Q	0.997	67.6	34.7	56.1	0	0	1	0	7	2	1380.67	7588.1		5870350	97	108	Empty	TRUE
ACPDec17	Healthy	C1	Mudpit_FU_2014_0910_RJ_37_C1 (F402050)	PREDICTED: phenoloxidase subunit 1-like [Diaphorina citri]	gi|662193168|ref|XP_008469476.1|	DC_08052014.fasta	28341.4	1	7	17	69	0.0002	0.59	EEANVVQDPGSR	R	I	0.997	40.1	34	36.7	0	0	1	0	3	2	1300.61	3047.89		217757	172	183	Empty	TRUE
ACPDec17	Healthy	C1	Mudpit_FU_2014_0910_RJ_37_C1 (F402050)	PREDICTED: phenoloxidase subunit 1-like [Diaphorina citri]	gi|662193168|ref|XP_008469476.1|	DC_08052014.fasta	28341.4	1	7	17	69	0.0002	0.59	EIPLPSFAEILPEK	K	F	0.997	41.9	30.3	41.4	0	0	2	0	2	2	1582.87	7592.79		1884440	147	160	Empty	TRUE
ACPDec17	Healthy	C1	Mudpit_FU_2014_0910_RJ_37_C1 (F402050)	PREDICTED: phenoloxidase subunit 1-like [Diaphorina citri]	gi|662193168|ref|XP_008469476.1|	DC_08052014.fasta	28341.4	1	7	17	69	0.0002	0.59	FGSDSQNNIPVRPLSNIPDLNLSMSMDR	R	R	0.997	45.2	31	40.4	0	0	0	6	3	2	3117.51	7018.38		519857	57	84	Empty	FALSE	gi|662193166|ref|XP_008469475.1|
ACPDec17	Healthy	C1	Mudpit_FU_2014_0910_RJ_37_C1 (F402050)	PREDICTED: phenoloxidase subunit 1-like [Diaphorina citri]	gi|662193168|ref|XP_008469476.1|	DC_08052014.fasta	28341.4	1	7	17	69	0.0002	0.59	LREEANVVQDPGSR	R	I	0.997	38.7	32.1	28.9	0	0	1	9	1	2	1569.8	3267.83		4409870	170	183	Empty	TRUE
ACPDec17	Healthy	C1	Mudpit_FU_2014_0910_RJ_37_C1 (F402050)	PREDICTED: phenoloxidase subunit 1-like [Diaphorina citri]	gi|662193168|ref|XP_008469476.1|	DC_08052014.fasta	28341.4	1	7	17	69	0.0002	0.59	MNPYMYIYALSVAILHR	R	N	0.997	71.4	31	70.9	0	0	0	3	0	2	2055.06	8232.8		332460	126	142	Empty	TRUE
ACPDec17	Healthy	C1	Mudpit_FU_2014_0910_RJ_37_C1 (F402050)	PREDICTED: phenoloxidase subunit 1-like [Diaphorina citri]	gi|662193168|ref|XP_008469476.1|	DC_08052014.fasta	28341.4	1	7	17	69	0.0002	0.59	NILYLFDRPGEPLIVGK	K	G	0.997	53.1	28.1	53.1	0	0	4	5	0	2	1944.1	7207.74		1222940	11	27	Empty	TRUE
ACPDec17	Healthy	C1	Mudpit_FU_2014_0910_RJ_37_C1 (F402050)	PREDICTED: phenoloxidase subunit 1-like [Diaphorina citri]	gi|662193168|ref|XP_008469476.1|	DC_08052014.fasta	28341.4	1	7	17	69	0.0002	0.59	NLSDDLNNR	K	F	0.997	32.5	34	22.5	0	0	3	0	0	2	1060.5	3706.26		975224	48	56	Empty	FALSE	gi|662193166|ref|XP_008469475.1|
ACPDec17	Healthy	C1	Mudpit_FU_2014_0910_RJ_37_C1 (F402050)	PREDICTED: phenoloxidase subunit 1-like [Diaphorina citri]	gi|662193168|ref|XP_008469476.1|	DC_08052014.fasta	28341.4	1	7	17	69	0.0002	0.59	QTSFEDFK	K	S	0.991	52	35.1	40.2	0	0	0	2	1	2	1001.46	4367.04		1479380	109	116	Empty	TRUE
ACPDec17	Healthy	C1	Mudpit_FU_2014_0910_RJ_37_C1 (F402050)	PREDICTED: phenoloxidase subunit 1-like [Diaphorina citri]	gi|662193168|ref|XP_008469476.1|	DC_08052014.fasta	28341.4	1	7	17	69	0.0002	0.59	VGFSVPADYLPDR	K	Y	0.997	43.6	36.7	40.6	0	0	2	1	3	2	1435.72	6222.15		1328350	33	45	Empty	FALSE	gi|662193166|ref|XP_008469475.1|
ACPDec17	Healthy	C1	Mudpit_FU_2014_0910_RJ_37_C1 (F402050)	PREDICTED: GTP-binding protein 128up-like [Diaphorina citri]	gi|662191049|ref|XP_008468321.1|	DC_08052014.fasta	30914.5	1	2	2	2	0	0.0899	IGFVGFPSVGK	R	S	0.997	25	33.6	24.7	0	0	1	0	0	2	1107.62	6236.1		96124.3	52	62	Empty	TRUE
ACPDec17	Healthy	C1	Mudpit_FU_2014_0910_RJ_37_C1 (F402050)	PREDICTED: GTP-binding protein 128up-like [Diaphorina citri]	gi|662191049|ref|XP_008468321.1|	DC_08052014.fasta	30914.5	1	2	2	2	0	0.0899	IQLLDLPGIIEGAK	K	D	0.984	21.4	25.6	21.4	0	0	0	1	0	2	1479.88	7721.94		145797	98	111	Empty	TRUE
ACPDec17	Healthy	C1	Mudpit_FU_2014_0910_RJ_37_C1 (F402050)	PREDICTED: peptidyl-prolyl cis-trans isomerase B-like [Diaphorina citri]	gi|662204148|ref|XP_008475440.1|	DC_08052014.fasta	18783.4	1	3	5	14	0	0.234	GSISIYGDKFDDENFK	R	I	0.997	71.4	35.6	33.9	0	0	0	0	5	2	1834.85	5388.93		283769	91	106	Empty	TRUE
ACPDec17	Healthy	C1	Mudpit_FU_2014_0910_RJ_37_C1 (F402050)	PREDICTED: peptidyl-prolyl cis-trans isomerase B-like [Diaphorina citri]	gi|662204148|ref|XP_008475440.1|	DC_08052014.fasta	18783.4	1	3	5	14	0	0.234	IIVGLFGK	R	D	0.991	37.3	25	35	0	0	5	0	0	2	846.545	5941.56		580681	36	43	Empty	TRUE
ACPDec17	Healthy	C1	Mudpit_FU_2014_0910_RJ_37_C1 (F402050)	PREDICTED: peptidyl-prolyl cis-trans isomerase B-like [Diaphorina citri]	gi|662204148|ref|XP_008475440.1|	DC_08052014.fasta	18783.4	1	3	5	14	0	0.234	NFVLQGGDVVYNDGR	K	G	0.997	58	34.4	51.3	0	0	3	0	1	2	1652.8	5588.4		366098	76	90	Empty	TRUE
ACPDec17	Healthy	C1	Mudpit_FU_2014_0910_RJ_37_C1 (F402050)	PREDICTED: transcription elongation factor S-II [Diaphorina citri]	gi|662197132|ref|XP_008471630.1|	DC_08052014.fasta	32223.1	1	2	2	6	0	0.123	ESIDDAQLATVQGTK	K	T	0.997	56.1	36.6	49.3	0	0	0	0	2	2	1575.79	4411.15		133772	227	241	Empty	TRUE
ACPDec17	Healthy	C1	Mudpit_FU_2014_0910_RJ_37_C1 (F402050)	PREDICTED: transcription elongation factor S-II [Diaphorina citri]	gi|662197132|ref|XP_008471630.1|	DC_08052014.fasta	32223.1	1	2	2	6	0	0.123	NYIFGAISASK	R	L	0.997	38.5	33.5	33.2	0	0	1	0	0	2	1170.62	5601.26		121173	193	203	Empty	TRUE
ACPDec17	Healthy	C1	Mudpit_FU_2014_0910_RJ_37_C1 (F402050)	PREDICTED: transcription elongation factor S-II [Diaphorina citri]	gi|662197132|ref|XP_008471630.1|	DC_08052014.fasta	32223.1	1	2	2	6	0	0.123	SHNLTDSVR	K	L	0.997	33	33.9	32.9	0	0	1	0	2	2	1028.51	2694.8		182210	117	125	Empty	FALSE	gi|662224235|ref|XP_008486447.1|
ACPDec17	Healthy	C1	Mudpit_FU_2014_0910_RJ_37_C1 (F402050)	PREDICTED: laminin subunit alpha-like [Diaphorina citri]	gi|662211353|ref|XP_008479360.1|	DC_08052014.fasta	186395	1	5	11	30	0.0001	0.0587	ASNPDGCEDCDCYTLGTIGGIK	K	N	0.997	60.2	25	55.7	0	0	6	2	1	2	2369.89	7524.31		435493	630	651	Empty	TRUE
ACPDec17	Healthy	C1	Mudpit_FU_2014_0910_RJ_37_C1 (F402050)	PREDICTED: laminin subunit alpha-like [Diaphorina citri]	gi|662211353|ref|XP_008479360.1|	DC_08052014.fasta	186395	1	5	11	30	0.0001	0.0587	AVVQQTNGNR	R	M	0.997	43.6	36.7	11.3	0	0	0	0	5	2	1087.55	1904.57		342698	225	234	Empty	TRUE
ACPDec17	Healthy	C1	Mudpit_FU_2014_0910_RJ_37_C1 (F402050)	PREDICTED: laminin subunit alpha-like [Diaphorina citri]	gi|662211353|ref|XP_008479360.1|	DC_08052014.fasta	186395	1	5	11	30	0.0001	0.0587	EFIDVCGK	K	N	0.969	20	31.6	16.9	0	0	1	0	2	2	956.422	5911.5		437936	282	289	Empty	TRUE
ACPDec17	Healthy	C1	Mudpit_FU_2014_0910_RJ_37_C1 (F402050)	PREDICTED: laminin subunit alpha-like [Diaphorina citri]	gi|662211353|ref|XP_008479360.1|	DC_08052014.fasta	186395	1	5	11	30	0.0001	0.0587	EGTFDIQADNVDGCTR	K	C	0.997	60	29.1	55.6	0	0	1	0	2	2	1786.74	5538.94		258534	509	524	Empty	TRUE
ACPDec17	Healthy	C1	Mudpit_FU_2014_0910_RJ_37_C1 (F402050)	PREDICTED: laminin subunit alpha-like [Diaphorina citri]	gi|662211353|ref|XP_008479360.1|	DC_08052014.fasta	186395	1	5	11	30	0.0001	0.0587	ISCECQEGYMGAR	R	C	0.997	35.7	25	32.2	0	0	0	1	0	2	1538.56	5639.65		131004	1564	1576	Empty	TRUE
ACPDec17	Healthy	C1	Mudpit_FU_2014_0910_RJ_37_C1 (F402050)	PREDICTED: laminin subunit alpha-like [Diaphorina citri]	gi|662211353|ref|XP_008479360.1|	DC_08052014.fasta	186395	1	5	11	30	0.0001	0.0587	ITALTDLTK	K	D	0.997	43.5	31.3	33.5	0	0	3	0	0	2	975.572	4846.91		1350430	1605	1613	Empty	FALSE	gi|662211355|ref|XP_008479361.1|,gi|662211359|ref|XP_008479363.1|
ACPDec17	Healthy	C1	Mudpit_FU_2014_0910_RJ_37_C1 (F402050)	PREDICTED: laminin subunit alpha-like [Diaphorina citri]	gi|662211353|ref|XP_008479360.1|	DC_08052014.fasta	186395	1	5	11	30	0.0001	0.0587	TGLVYLDHK	K	D	0.997	39.9	35.3	33.4	0	0	1	0	2	2	1045.57	4041.16		733155	158	166	Empty	TRUE
ACPDec17	Healthy	C1	Mudpit_FU_2014_0910_RJ_37_C1 (F402050)	PREDICTED: laminin subunit alpha-like [Diaphorina citri]	gi|662211353|ref|XP_008479360.1|	DC_08052014.fasta	186395	1	5	11	30	0.0001	0.0587	TVNLEPLTTVPEK	K	V	0.997	46.1	29.8	46.1	0	0	3	0	0	2	1440.79	5293.03		531671	560	572	Empty	TRUE
ACPDec17	Healthy	C1	Mudpit_FU_2014_0910_RJ_37_C1 (F402050)	PREDICTED: uncharacterized protein LOC103514278 [Diaphorina citri]	gi|662185493|ref|XP_008477373.1|	DC_08052014.fasta	35802.8	1	1	1	1	0	0.0313	SVDDSATNNK	R	A	0.997	45.6	32.8	31.5	0	0	1	0	0	2	1050.47	1487.83		10424.4	283	292	Empty	TRUE
ACPDec17	Healthy	C1	Mudpit_FU_2014_0910_RJ_37_C1 (F402050)	PREDICTED: vacuolar protein sorting-associated protein 4B [Diaphorina citri]	gi|662204012|ref|XP_008475367.1|	DC_08052014.fasta	37790.5	1	4	6	12	0	0.108	EAVILPIK	K	F	0.991	54.1	25	41.6	0	0	3	0	0	2	882.566	5101.87		535078	139	146	Empty	TRUE
ACPDec17	Healthy	C1	Mudpit_FU_2014_0910_RJ_37_C1 (F402050)	PREDICTED: vacuolar protein sorting-associated protein 4B [Diaphorina citri]	gi|662204012|ref|XP_008475367.1|	DC_08052014.fasta	37790.5	1	4	6	12	0	0.108	FPQLFTGK	K	R	0.991	39.1	35.4	26.7	0	0	1	3	0	2	937.514	5656.61		403659	147	154	Empty	TRUE
ACPDec17	Healthy	C1	Mudpit_FU_2014_0910_RJ_37_C1 (F402050)	PREDICTED: vacuolar protein sorting-associated protein 4B [Diaphorina citri]	gi|662204012|ref|XP_008475367.1|	DC_08052014.fasta	37790.5	1	4	6	12	0	0.108	WTDVAGLEAAK	K	E	0.997	47.7	35.1	38.7	0	0	3	0	1	2	1160.59	4884.41		827634	124	134	Empty	TRUE
ACPDec17	Healthy	C1	Mudpit_FU_2014_0910_RJ_37_C1 (F402050)	PREDICTED: vacuolar protein sorting-associated protein 4B [Diaphorina citri]	gi|662204012|ref|XP_008475367.1|	DC_08052014.fasta	37790.5	1	4	6	12	0	0.108	YEITSAEGK	K	Q	0.997	39.6	36.4	31	0	0	0	1	0	2	997.484	3303.89		200091	43	51	Empty	TRUE
ACPDec17	Healthy	C1	Mudpit_FU_2014_0910_RJ_37_C1 (F402050)	PREDICTED: splicing factor 3A subunit 3-like [Diaphorina citri]	gi|662207373|ref|XP_008477186.1|	DC_08052014.fasta	41063.8	1	2	2	3	0	0.0464	CGGTLEER	K	A	0.991	46.1	28.9	25.8	0	0	0	0	2	2	910.376	3060		139017	142	149	Empty	TRUE
ACPDec17	Healthy	C1	Mudpit_FU_2014_0910_RJ_37_C1 (F402050)	PREDICTED: splicing factor 3A subunit 3-like [Diaphorina citri]	gi|662207373|ref|XP_008477186.1|	DC_08052014.fasta	41063.8	1	2	2	3	0	0.0464	LAEQVSEQR	K	S	0.982	26.7	36.4	17.5	0	0	1	0	0	2	1059.54	2763.2		87234.6	55	63	Empty	TRUE
ACPDec17	Healthy	C1	Mudpit_FU_2014_0910_RJ_37_C1 (F402050)	PREDICTED: lamin Dm0-like, partial [Diaphorina citri]	gi|662225568|ref|XP_008487188.1|	DC_08052014.fasta	19008.7	0.571	0	0	36	0.0001	0.387	DKTNECAAAETK	K	I	0.997	55.9	31	45.4	0	0	2	0	2	2	1326.57	2877.42		128674	9	20	Empty	FALSE	gi|662199676|ref|XP_008473012.1|
ACPDec17	Healthy	C1	Mudpit_FU_2014_0910_RJ_37_C1 (F402050)	PREDICTED: lamin Dm0-like, partial [Diaphorina citri]	gi|662225568|ref|XP_008487188.1|	DC_08052014.fasta	19008.7	0.571	0	0	36	0.0001	0.387	IELENENQSLR	R	E	0.997	51.5	34.2	35.5	0	0	4	0	4	2	1344.68	4102.05		2199820	81	91	Empty	FALSE	gi|662199676|ref|XP_008473012.1|
ACPDec17	Healthy	C1	Mudpit_FU_2014_0910_RJ_37_C1 (F402050)	PREDICTED: lamin Dm0-like, partial [Diaphorina citri]	gi|662225568|ref|XP_008487188.1|	DC_08052014.fasta	19008.7	0.571	0	0	36	0.0001	0.387	IPVLEHQIGEQK	R	K	0.997	32.2	34.1	27.1	0	0	0	3	0	2	1390.77	4167.13		1556660	59	70	Empty	FALSE	gi|662199676|ref|XP_008473012.1|
ACPDec17	Healthy	C1	Mudpit_FU_2014_0910_RJ_37_C1 (F402050)	PREDICTED: lamin Dm0-like, partial [Diaphorina citri]	gi|662225568|ref|XP_008487188.1|	DC_08052014.fasta	19008.7	0.571	0	0	36	0.0001	0.387	KTELSEVDSR	R	L	0.997	51.8	36.3	40.8	0	0	4	0	0	2	1163.59	2910.53		357801	113	122	Empty	FALSE	gi|662199676|ref|XP_008473012.1|
ACPDec17	Healthy	C1	Mudpit_FU_2014_0910_RJ_37_C1 (F402050)	PREDICTED: lamin Dm0-like, partial [Diaphorina citri]	gi|662225568|ref|XP_008487188.1|	DC_08052014.fasta	19008.7	0.571	0	0	36	0.0001	0.387	LESLLNEVNHNLNQEK	R	T	0.997	69.5	35.3	56.5	0	0	4	6	2	2	1893.97	5598.44		6108980	24	39	Empty	FALSE	gi|662199676|ref|XP_008473012.1|
ACPDec17	Healthy	C1	Mudpit_FU_2014_0910_RJ_37_C1 (F402050)	PREDICTED: lamin Dm0-like, partial [Diaphorina citri]	gi|662225568|ref|XP_008487188.1|	DC_08052014.fasta	19008.7	0.571	0	0	36	0.0001	0.387	RIELENENQSLR	K	E	0.997	26.8	33.4	23.8	0	0	1	0	0	2	1500.78	3802.34		101641	80	91	Empty	FALSE	gi|662199676|ref|XP_008473012.1|
ACPDec17	Healthy	C1	Mudpit_FU_2014_0910_RJ_37_C1 (F402050)	PREDICTED: lamin Dm0-like, partial [Diaphorina citri]	gi|662225568|ref|XP_008487188.1|	DC_08052014.fasta	19008.7	0.571	0	0	36	0.0001	0.387	TELSEVDSR	K	L	0.997	41.5	36.3	21.8	0	0	0	1	0	2	1035.5	3325.31		251397	114	122	Empty	FALSE	gi|662199676|ref|XP_008473012.1|
ACPDec17	Healthy	C1	Mudpit_FU_2014_0910_RJ_37_C1 (F402050)	PREDICTED: lamin Dm0-like, partial [Diaphorina citri]	gi|662225568|ref|XP_008487188.1|	DC_08052014.fasta	19008.7	0.571	0	0	36	0.0001	0.387	TNECAAAETK	K	I	0.997	60.8	30.4	59.3	0	0	1	0	2	2	1083.44	3020.82		285331	11	20	Empty	FALSE	gi|662199676|ref|XP_008473012.1|
ACPDec17	Healthy	C1	Mudpit_FU_2014_0910_RJ_37_C1 (F402050)	PREDICTED: toll-interacting protein B-like, partial [Diaphorina citri]	gi|662212798|ref|XP_008480153.1|	DC_08052014.fasta	32333.9	1	2	3	6	0	0.0856	LNITVVQAK	R	L	0.997	48.9	29.3	29.5	0	0	3	0	0	2	985.604	4413.81		862673	69	77	Empty	TRUE
ACPDec17	Healthy	C1	Mudpit_FU_2014_0910_RJ_37_C1 (F402050)	PREDICTED: toll-interacting protein B-like, partial [Diaphorina citri]	gi|662212798|ref|XP_008480153.1|	DC_08052014.fasta	32333.9	1	2	3	6	0	0.0856	VGHCVYETHTDPSGGK	R	F	0.997	54.6	33.1	48.9	0	0	1	2	0	2	1732.74	3172.04		178989	96	111	Empty	TRUE
ACPDec17	Healthy	C1	Mudpit_FU_2014_0910_RJ_37_C1 (F402050)	PREDICTED: short/branched chain specific acyl-CoA dehydrogenase, mitochondrial-like [Diaphorina citri]	gi|662203098|ref|XP_008474868.1|	DC_08052014.fasta	29355.2	0.864	0	0	7	0	0.145	LAQTDAGSFALSEPGSGSDAFAMK	R	T	0.997	80	34.9	78	0	0	0	2	1	2	2358.09	6073.65		74540.1	13	36	Empty	FALSE	gi|662203087|ref|XP_008474863.1|
ACPDec17	Healthy	C1	Mudpit_FU_2014_0910_RJ_37_C1 (F402050)	PREDICTED: short/branched chain specific acyl-CoA dehydrogenase, mitochondrial-like [Diaphorina citri]	gi|662203098|ref|XP_008474868.1|	DC_08052014.fasta	29355.2	0.864	0	0	7	0	0.145	VPEENIISGVGEGYK	R	I	0.997	48.4	34.2	42	0	0	1	2	1	2	1590.8	5263.17		261796	117	131	Empty	FALSE	gi|662203087|ref|XP_008474863.1|
ACPDec17	Healthy	C1	Mudpit_FU_2014_0910_RJ_37_C1 (F402050)	PREDICTED: tumor suppressor candidate 3-like [Diaphorina citri]	gi|662222988|ref|XP_008485768.1|,gi|662224319|ref|XP_008486493.1|	DC_08052014.fasta	37248.1	1	2	2	2	0	0.061	QSTSLSLGDR	K	V	0.989	29.7	34.9	20.5	0	0	1	0	0	2	1064.52	3667.71		70750.5	26	35	Empty	TRUE
ACPDec17	Healthy	C1	Mudpit_FU_2014_0910_RJ_37_C1 (F402050)	PREDICTED: tumor suppressor candidate 3-like [Diaphorina citri]	gi|662222988|ref|XP_008485768.1|,gi|662224319|ref|XP_008486493.1|	DC_08052014.fasta	37248.1	1	2	2	2	0	0.061	VGYSAEAIVK	R	W	0.997	42.7	33.1	39.9	0	0	0	0	1	2	1036.57	4257.57		95976.1	154	163	Empty	TRUE
ACPDec17	Healthy	C1	Mudpit_FU_2014_0910_RJ_37_C1 (F402050)	PREDICTED: uncharacterized protein LOC103504957 [Diaphorina citri]	gi|662189505|ref|XP_008467483.1|	DC_08052014.fasta	23043.8	1	1	1	1	0	0.04	TTSLPSDK	R	F	0.991	32.8	35.7	16.8	0	0	1	0	0	2	848.436	2472.68		68961.8	164	171	Empty	TRUE
ACPDec17	Healthy	C1	Mudpit_FU_2014_0910_RJ_37_C1 (F402050)	PREDICTED: uncharacterized protein LOC103514982 [Diaphorina citri]	gi|662185642|ref|XP_008478124.1|	DC_08052014.fasta	48372.7	0.972	0	0	18	0	0.142	ELEADLANR	K	L	0.967	31.3	34.5	9.36	0	0	0	0	3	2	1030.52	3842.39		1679290	309	317	Empty	FALSE	gi|662212984|ref|XP_008480256.1|
ACPDec17	Healthy	C1	Mudpit_FU_2014_0910_RJ_37_C1 (F402050)	PREDICTED: uncharacterized protein LOC103514982 [Diaphorina citri]	gi|662185642|ref|XP_008478124.1|	DC_08052014.fasta	48372.7	0.972	0	0	18	0	0.142	IDEHTVGENFQELGTDLLFTHGSYK	K	S	0.997	58.5	36.4	51	0	0	0	6	3	2	2850.36	7348.68		1422530	350	374	Empty	FALSE	gi|662212984|ref|XP_008480256.1|
ACPDec17	Healthy	C1	Mudpit_FU_2014_0910_RJ_37_C1 (F402050)	PREDICTED: uncharacterized protein LOC103514982 [Diaphorina citri]	gi|662185642|ref|XP_008478124.1|	DC_08052014.fasta	48372.7	0.972	0	0	18	0	0.142	ISEDLMNFYLK	K	G	0.997	44.2	34.4	42.2	0	0	0	0	3	2	1372.68	6814		849916	336	346	Empty	FALSE	gi|662212984|ref|XP_008480256.1|
ACPDec17	Healthy	C1	Mudpit_FU_2014_0910_RJ_37_C1 (F402050)	PREDICTED: uncharacterized protein LOC103514982 [Diaphorina citri]	gi|662185642|ref|XP_008478124.1|	DC_08052014.fasta	48372.7	0.972	0	0	18	0	0.142	KISEDLMNFYLK	K	G	0.975	30	33.3	12.8	0	0	0	0	1	2	1500.78	6251.75		60267.7	335	346	Empty	FALSE	gi|662212984|ref|XP_008480256.1|
ACPDec17	Healthy	C1	Mudpit_FU_2014_0910_RJ_37_C1 (F402050)	PREDICTED: uncharacterized protein LOC103514982 [Diaphorina citri]	gi|662185642|ref|XP_008478124.1|	DC_08052014.fasta	48372.7	0.972	0	0	18	0	0.142	LSPNNVNAIIGLTMR	K	E	0.997	60.2	31.1	60.2	0	0	0	0	2	2	1612.88	6948.79		132744	276	290	Empty	FALSE	gi|662212984|ref|XP_008480256.1|
ACPDec17	Healthy	C1	Mudpit_FU_2014_0910_RJ_37_C1 (F402050)	PREDICTED: maternal protein exuperantia [Diaphorina citri]	gi|662192995|ref|XP_008469380.1|	DC_08052014.fasta	44781.8	1	18	39	90	0.0002	0.64	DRETIIDYIVK	K	H	0.997	33.5	30.4	19.3	0	0	0	3	0	2	1364.74	6143.85		435056	332	342	Empty	TRUE
ACPDec17	Healthy	C1	Mudpit_FU_2014_0910_RJ_37_C1 (F402050)	PREDICTED: maternal protein exuperantia [Diaphorina citri]	gi|662192995|ref|XP_008469380.1|	DC_08052014.fasta	44781.8	1	18	39	90	0.0002	0.64	EGIEQLINTK	K	L	0.997	42.1	34.4	14.1	0	0	0	0	3	2	1144.62	5364.75		1132950	315	324	Empty	TRUE
ACPDec17	Healthy	C1	Mudpit_FU_2014_0910_RJ_37_C1 (F402050)	PREDICTED: maternal protein exuperantia [Diaphorina citri]	gi|662192995|ref|XP_008469380.1|	DC_08052014.fasta	44781.8	1	18	39	90	0.0002	0.64	ENASLASASER	K	A	0.997	36.3	34.2	27	0	0	1	0	3	2	1134.54	2874.83		619587	189	199	Empty	TRUE
ACPDec17	Healthy	C1	Mudpit_FU_2014_0910_RJ_37_C1 (F402050)	PREDICTED: maternal protein exuperantia [Diaphorina citri]	gi|662192995|ref|XP_008469380.1|	DC_08052014.fasta	44781.8	1	18	39	90	0.0002	0.64	ETIIDYIVK	R	H	0.997	59.5	33.3	39.8	0	0	4	0	0	2	1093.61	6596.77		344746	334	342	Empty	TRUE
ACPDec17	Healthy	C1	Mudpit_FU_2014_0910_RJ_37_C1 (F402050)	PREDICTED: maternal protein exuperantia [Diaphorina citri]	gi|662192995|ref|XP_008469380.1|	DC_08052014.fasta	44781.8	1	18	39	90	0.0002	0.64	GDNPTVYIVLLCHETYK	R	L	0.997	56.5	32.7	52.1	0	0	0	3	1	2	2010.97	7796.64		639735	116	132	Empty	TRUE
ACPDec17	Healthy	C1	Mudpit_FU_2014_0910_RJ_37_C1 (F402050)	PREDICTED: maternal protein exuperantia [Diaphorina citri]	gi|662192995|ref|XP_008469380.1|	DC_08052014.fasta	44781.8	1	18	39	90	0.0002	0.64	GFADCHSLAK	K	D	0.997	38.4	31.3	30.2	0	0	2	0	1	2	1094.48	4402.19		686048	157	166	Empty	TRUE
ACPDec17	Healthy	C1	Mudpit_FU_2014_0910_RJ_37_C1 (F402050)	PREDICTED: maternal protein exuperantia [Diaphorina citri]	gi|662192995|ref|XP_008469380.1|	DC_08052014.fasta	44781.8	1	18	39	90	0.0002	0.64	HFEDPTAYEK	K	A	0.997	52.2	33.2	46.6	0	0	5	0	1	2	1236.55	3604.5		1161240	343	352	Empty	TRUE
ACPDec17	Healthy	C1	Mudpit_FU_2014_0910_RJ_37_C1 (F402050)	PREDICTED: maternal protein exuperantia [Diaphorina citri]	gi|662192995|ref|XP_008469380.1|	DC_08052014.fasta	44781.8	1	18	39	90	0.0002	0.64	LIDEICQISGYTPEESFNMYIMPHR	R	D	0.997	96.5	34.3	94.1	0	0	0	1	1	2	3032.37	7820.8		305970	39	63	Empty	TRUE
ACPDec17	Healthy	C1	Mudpit_FU_2014_0910_RJ_37_C1 (F402050)	PREDICTED: maternal protein exuperantia [Diaphorina citri]	gi|662192995|ref|XP_008469380.1|	DC_08052014.fasta	44781.8	1	18	39	90	0.0002	0.64	LNASLLLEALR	K	R	0.997	69.5	27.9	61.3	0	0	6	0	0	2	1212.73	7516.75		1444220	133	143	Empty	TRUE
ACPDec17	Healthy	C1	Mudpit_FU_2014_0910_RJ_37_C1 (F402050)	PREDICTED: maternal protein exuperantia [Diaphorina citri]	gi|662192995|ref|XP_008469380.1|	DC_08052014.fasta	44781.8	1	18	39	90	0.0002	0.64	LSEVEEKDR	K	E	0.956	27.2	35.1	9.18	0	0	1	0	0	2	1104.55	2167		69530.8	325	333	Empty	TRUE
ACPDec17	Healthy	C1	Mudpit_FU_2014_0910_RJ_37_C1 (F402050)	PREDICTED: maternal protein exuperantia [Diaphorina citri]	gi|662192995|ref|XP_008469380.1|	DC_08052014.fasta	44781.8	1	18	39	90	0.0002	0.64	LVGWDLDTTGR	K	R	0.997	37.7	34.7	37.2	0	0	1	0	1	2	1232.63	5741.2		1788310	27	37	Empty	TRUE
ACPDec17	Healthy	C1	Mudpit_FU_2014_0910_RJ_37_C1 (F402050)	PREDICTED: maternal protein exuperantia [Diaphorina citri]	gi|662192995|ref|XP_008469380.1|	DC_08052014.fasta	44781.8	1	18	39	90	0.0002	0.64	NLQALPFGNLK	K	L	0.972	19.9	31.9	16.3	0	0	1	0	0	2	1214.69	6130.41		297795	16	26	Empty	TRUE
ACPDec17	Healthy	C1	Mudpit_FU_2014_0910_RJ_37_C1 (F402050)	PREDICTED: maternal protein exuperantia [Diaphorina citri]	gi|662192995|ref|XP_008469380.1|	DC_08052014.fasta	44781.8	1	18	39	90	0.0002	0.64	QNTLKPVFYFGLK	R	T	0.997	50.8	29.7	39.4	0	0	6	1	0	2	1554.87	6249.52		832184	265	277	Empty	TRUE
ACPDec17	Healthy	C1	Mudpit_FU_2014_0910_RJ_37_C1 (F402050)	PREDICTED: maternal protein exuperantia [Diaphorina citri]	gi|662192995|ref|XP_008469380.1|	DC_08052014.fasta	44781.8	1	18	39	90	0.0002	0.64	SEISALTDFLEWLEK	K	V	0.997	71.1	34	60.7	0	0	4	1	1	2	1780.9	8339.1		762613	99	113	Empty	TRUE
ACPDec17	Healthy	C1	Mudpit_FU_2014_0910_RJ_37_C1 (F402050)	PREDICTED: maternal protein exuperantia [Diaphorina citri]	gi|662192995|ref|XP_008469380.1|	DC_08052014.fasta	44781.8	1	18	39	90	0.0002	0.64	SIVAYDLR	K	T	0.991	37.3	33.7	23.3	0	0	0	0	4	2	936.515	4706.27		2283280	172	179	Empty	TRUE
ACPDec17	Healthy	C1	Mudpit_FU_2014_0910_RJ_37_C1 (F402050)	PREDICTED: maternal protein exuperantia [Diaphorina citri]	gi|662192995|ref|XP_008469380.1|	DC_08052014.fasta	44781.8	1	18	39	90	0.0002	0.64	SYVTNALIDYEQLQNVWTNQNGK	R	E	0.997	64.9	31.9	64.9	0	0	2	8	1	2	2698.31	7845		1354350	292	314	Empty	TRUE
ACPDec17	Healthy	C1	Mudpit_FU_2014_0910_RJ_37_C1 (F402050)	PREDICTED: maternal protein exuperantia [Diaphorina citri]	gi|662192995|ref|XP_008469380.1|	DC_08052014.fasta	44781.8	1	18	39	90	0.0002	0.64	TVLAYASDIEAEENNIQEFK	K	V	0.997	108	32.1	100	0	0	0	5	4	2	2284.1	7114.31		1291410	240	259	Empty	TRUE
ACPDec17	Healthy	C1	Mudpit_FU_2014_0910_RJ_37_C1 (F402050)	PREDICTED: maternal protein exuperantia [Diaphorina citri]	gi|662192995|ref|XP_008469380.1|	DC_08052014.fasta	44781.8	1	18	39	90	0.0002	0.64	YAYQIVEHLCAGGVENSEGNVGAGGDSAVTPSPDVTIK	K	T	0.997	58.2	35.5	50.8	0	0	1	9	4	2	3850.79	7303.84		913756	202	239	Empty	TRUE
ACPDec17	Healthy	C1	Mudpit_FU_2014_0910_RJ_37_C1 (F402050)	PREDICTED: cytochrome c-type heme lyase [Diaphorina citri]	gi|662192888|ref|XP_008469322.1|	DC_08052014.fasta	19452.5	1	4	9	18	0	0.395	AKPDEEGPFWVYPSQQMFWNAMLR	K	K	0.997	26.7	35.1	25.3	0	0	0	0	1	2	2927.36	7909.03		104722	25	48	Empty	TRUE
ACPDec17	Healthy	C1	Mudpit_FU_2014_0910_RJ_37_C1 (F402050)	PREDICTED: cytochrome c-type heme lyase [Diaphorina citri]	gi|662192888|ref|XP_008469322.1|	DC_08052014.fasta	19452.5	1	4	9	18	0	0.395	IHNANNEQAWQEVLK	K	W	0.997	45	32.5	34.3	0	0	0	1	1	2	1793.89	5081.63		382774	69	83	Empty	TRUE
ACPDec17	Healthy	C1	Mudpit_FU_2014_0910_RJ_37_C1 (F402050)	PREDICTED: cytochrome c-type heme lyase [Diaphorina citri]	gi|662192888|ref|XP_008469322.1|	DC_08052014.fasta	19452.5	1	4	9	18	0	0.395	MNQNPAPGQPFPLPK	-	E	0.997	51.9	35.5	31.5	0	0	7	1	2	2	1635.83	5122.52		866156	1	15	Empty	TRUE
ACPDec17	Healthy	C1	Mudpit_FU_2014_0910_RJ_37_C1 (F402050)	PREDICTED: cytochrome c-type heme lyase [Diaphorina citri]	gi|662192888|ref|XP_008469322.1|	DC_08052014.fasta	19452.5	1	4	9	18	0	0.395	YAFDNEEETR	R	Q	0.997	47.4	31	43.1	0	0	0	0	5	2	1273.53	3893.74		829193	148	157	Empty	TRUE
ACPDec17	Healthy	C1	Mudpit_FU_2014_0910_RJ_37_C1 (F402050)	PREDICTED: cathepsin B-like [Diaphorina citri]	gi|662203893|ref|XP_008475303.1|	DC_08052014.fasta	28795.5	1	2	5	15	0	0.21	AEYEANSK	R	Q	0.991	28.5	34.4	18.6	0	0	1	0	0	2	911.41	1655.66		24957.9	70	77	Empty	TRUE
ACPDec17	Healthy	C1	Mudpit_FU_2014_0910_RJ_37_C1 (F402050)	PREDICTED: cathepsin B-like [Diaphorina citri]	gi|662203893|ref|XP_008475303.1|	DC_08052014.fasta	28795.5	1	2	5	15	0	0.21	EKWPECPSLR	R	H	0.997	51.9	30.9	39.3	0	0	0	5	0	2	1290.6	5507.17		1519620	110	119	Empty	TRUE
ACPDec17	Healthy	C1	Mudpit_FU_2014_0910_RJ_37_C1 (F402050)	PREDICTED: cathepsin B-like [Diaphorina citri]	gi|662203893|ref|XP_008475303.1|	DC_08052014.fasta	28795.5	1	2	5	15	0	0.21	HIADQSNCGSCWAVSVANAISDR	R	L	0.997	63.8	30.5	63.8	0	0	0	1	5	2	2496.05	7500.9		883380	120	142	Empty	TRUE
ACPDec17	Healthy	C1	Mudpit_FU_2014_0910_RJ_37_C1 (F402050)	PREDICTED: cathepsin B-like [Diaphorina citri]	gi|662203893|ref|XP_008475303.1|	DC_08052014.fasta	28795.5	1	2	5	15	0	0.21	QNCYNPSYESTYR	K	F	0.997	43.7	26.8	43.7	0	0	1	0	2	2	1670.66	4448.24		448121	231	243	Empty	TRUE
ACPDec17	Healthy	C1	Mudpit_FU_2014_0910_RJ_37_C1 (F402050)	PREDICTED: uncharacterized protein LOC103505945 [Diaphorina citri]	gi|662191466|ref|XP_008468548.1|	DC_08052014.fasta	22763.4	1	1	1	1	0	0.0758	EVDKEEFAPMDPLDK	R	G	0.997	33.6	31.8	24.3	0	0	0	1	0	2	1762.82	5355.27		190381	144	158	Empty	TRUE
ACPDec17	Healthy	C1	Mudpit_FU_2014_0910_RJ_37_C1 (F402050)	PREDICTED: peptidyl-prolyl cis-trans isomerase 5 isoform X2 [Diaphorina citri]	gi|662223097|ref|XP_008485827.1|	DC_08052014.fasta	23320.6	1	1	2	72	0.0002	0.634	DFMIQGGDYTK	K	G	0.997	29.9	32.7	20	0	0	1	0	1	2	1274.57	5062.94		634510	93	103	Empty	FALSE	gi|662223095|ref|XP_008485826.1|
ACPDec17	Healthy	C1	Mudpit_FU_2014_0910_RJ_37_C1 (F402050)	PREDICTED: peptidyl-prolyl cis-trans isomerase 5 isoform X2 [Diaphorina citri]	gi|662223097|ref|XP_008485827.1|	DC_08052014.fasta	23320.6	1	1	2	72	0.0002	0.634	DRPVQGVTIVDCGYTPVEEPFSVEKDDAF	R	-	0.997	29.6	30.7	24.9	0	0	0	1	1	2	3258.5	7501.96		97718.8	185	213	Empty	TRUE
ACPDec17	Healthy	C1	Mudpit_FU_2014_0910_RJ_37_C1 (F402050)	PREDICTED: peptidyl-prolyl cis-trans isomerase 5 isoform X2 [Diaphorina citri]	gi|662223097|ref|XP_008485827.1|	DC_08052014.fasta	23320.6	1	1	2	72	0.0002	0.634	DTNGSQFFITTK	K	K	0.997	40.3	34.2	37	0	0	9	0	3	2	1358.66	5245.28		3866900	140	151	Empty	FALSE	gi|662223095|ref|XP_008485826.1|
ACPDec17	Healthy	C1	Mudpit_FU_2014_0910_RJ_37_C1 (F402050)	PREDICTED: peptidyl-prolyl cis-trans isomerase 5 isoform X2 [Diaphorina citri]	gi|662223097|ref|XP_008485827.1|	DC_08052014.fasta	23320.6	1	1	2	72	0.0002	0.634	GDGTGGASIYGDK	K	F	0.997	38.6	32.9	25.7	0	0	1	0	0	2	1197.54	3172.41		74835.4	104	116	Empty	FALSE	gi|662223095|ref|XP_008485826.1|
ACPDec17	Healthy	C1	Mudpit_FU_2014_0910_RJ_37_C1 (F402050)	PREDICTED: peptidyl-prolyl cis-trans isomerase 5 isoform X2 [Diaphorina citri]	gi|662223097|ref|XP_008485827.1|	DC_08052014.fasta	23320.6	1	1	2	72	0.0002	0.634	GDGTGGASIYGDKFEDENFK	K	L	0.997	66	31.4	60.5	0	0	10	2	12	2	2106.93	4947.27		5023850	104	123	Empty	FALSE	gi|662223095|ref|XP_008485826.1|
ACPDec17	Healthy	C1	Mudpit_FU_2014_0910_RJ_37_C1 (F402050)	PREDICTED: peptidyl-prolyl cis-trans isomerase 5 isoform X2 [Diaphorina citri]	gi|662223097|ref|XP_008485827.1|	DC_08052014.fasta	23320.6	1	1	2	72	0.0002	0.634	IEIGLFGK	K	T	0.991	40.2	29.9	32.8	0	0	4	0	0	2	876.519	6010		1594720	54	61	Empty	FALSE	gi|662223095|ref|XP_008485826.1|
ACPDec17	Healthy	C1	Mudpit_FU_2014_0910_RJ_37_C1 (F402050)	PREDICTED: peptidyl-prolyl cis-trans isomerase 5 isoform X2 [Diaphorina citri]	gi|662223097|ref|XP_008485827.1|	DC_08052014.fasta	23320.6	1	1	2	72	0.0002	0.634	IESSETDGR	K	D	0.997	72.2	33.8	39.8	0	0	4	0	1	2	993.448	1801.5		706661	176	184	Empty	FALSE	gi|662223095|ref|XP_008485826.1|
ACPDec17	Healthy	C1	Mudpit_FU_2014_0910_RJ_37_C1 (F402050)	PREDICTED: peptidyl-prolyl cis-trans isomerase 5 isoform X2 [Diaphorina citri]	gi|662223097|ref|XP_008485827.1|	DC_08052014.fasta	23320.6	1	1	2	72	0.0002	0.634	KIESSETDGR	K	D	0.997	47	36.7	30	0	0	4	1	1	2	1121.54	1626.16		639327	175	184	Empty	FALSE	gi|662223095|ref|XP_008485826.1|
ACPDec17	Healthy	C1	Mudpit_FU_2014_0910_RJ_37_C1 (F402050)	PREDICTED: peptidyl-prolyl cis-trans isomerase 5 isoform X2 [Diaphorina citri]	gi|662223097|ref|XP_008485827.1|	DC_08052014.fasta	23320.6	1	1	2	72	0.0002	0.634	KTPWLDGR	K	H	0.991	34.7	33.2	21.8	0	0	1	0	1	2	972.526	3883.01		327239	152	159	Empty	FALSE	gi|662223095|ref|XP_008485826.1|
ACPDec17	Healthy	C1	Mudpit_FU_2014_0910_RJ_37_C1 (F402050)	PREDICTED: peptidyl-prolyl cis-trans isomerase 5 isoform X2 [Diaphorina citri]	gi|662223097|ref|XP_008485827.1|	DC_08052014.fasta	23320.6	1	1	2	72	0.0002	0.634	LSHYGSGWLSMANAGK	K	D	0.997	68.4	34.2	59.8	0	0	1	0	2	2	1678.8	5300.08		201650	124	139	Empty	FALSE	gi|662223095|ref|XP_008485826.1|
ACPDec17	Healthy	C1	Mudpit_FU_2014_0910_RJ_37_C1 (F402050)	PREDICTED: peptidyl-prolyl cis-trans isomerase 5 isoform X2 [Diaphorina citri]	gi|662223097|ref|XP_008485827.1|	DC_08052014.fasta	23320.6	1	1	2	72	0.0002	0.634	RPEGQGYK	K	G	0.991	33.1	35.1	20.6	0	0	0	0	3	2	934.474	1381.46		80627.9	76	83	Empty	FALSE	gi|662223095|ref|XP_008485826.1|
ACPDec17	Healthy	C1	Mudpit_FU_2014_0910_RJ_37_C1 (F402050)	PREDICTED: peptidyl-prolyl cis-trans isomerase 5 isoform X2 [Diaphorina citri]	gi|662223097|ref|XP_008485827.1|	DC_08052014.fasta	23320.6	1	1	2	72	0.0002	0.634	TVQNFIELAK	R	R	0.997	41.5	32.2	32.5	0	0	4	0	0	2	1162.65	5683.7		7278360	66	75	Empty	FALSE	gi|662223095|ref|XP_008485826.1|
ACPDec17	Healthy	C1	Mudpit_FU_2014_0910_RJ_37_C1 (F402050)	PREDICTED: peptidyl-prolyl cis-trans isomerase 5 isoform X2 [Diaphorina citri]	gi|662223097|ref|XP_008485827.1|	DC_08052014.fasta	23320.6	1	1	2	72	0.0002	0.634	VIKDFMIQGGDYTK	R	G	0.997	46.7	31.5	37.4	0	0	0	2	2	2	1614.82	5034.52		416745	90	103	Empty	FALSE	gi|662223095|ref|XP_008485826.1|
ACPDec17	Healthy	C1	Mudpit_FU_2014_0910_RJ_37_C1 (F402050)	PREDICTED: heterogeneous nuclear ribonucleoprotein H-like [Diaphorina citri]	gi|662186707|ref|XP_008483506.1|	DC_08052014.fasta	20733	1	2	3	5	0	0.16	FLEGLEIVPNGITIPHDYAGR	K	C	0.997	48.3	32.2	46.9	0	0	0	1	3	2	2311.21	7149.69		434166	39	59	Empty	TRUE
ACPDec17	Healthy	C1	Mudpit_FU_2014_0910_RJ_37_C1 (F402050)	PREDICTED: heterogeneous nuclear ribonucleoprotein H-like [Diaphorina citri]	gi|662186707|ref|XP_008483506.1|	DC_08052014.fasta	20733	1	2	3	5	0	0.16	LQGLPYECK	R	K	0.994	25.6	34.3	24.2	0	0	0	0	1	2	1096.52	5361.51		129222	24	32	Empty	TRUE
ACPDec17	Healthy	C1	Mudpit_FU_2014_0910_RJ_37_C1 (F402050)	PREDICTED: uncharacterized protein LOC103520858 [Diaphorina citri]	gi|662220122|ref|XP_008484178.1|	DC_08052014.fasta	442582	1	0	0	93	0.0002	0.149	ALLFSNLDTLR	K	S	0.997	53.2	31.2	43.5	0	0	1	0	0	2	1262.71	6834.02		87443.5	1128	1138	Empty	FALSE	gi|662224931|ref|XP_008486833.1|
ACPDec17	Healthy	C1	Mudpit_FU_2014_0910_RJ_37_C1 (F402050)	PREDICTED: uncharacterized protein LOC103520858 [Diaphorina citri]	gi|662220122|ref|XP_008484178.1|	DC_08052014.fasta	442582	1	0	0	93	0.0002	0.149	APFGDYDEK	K	K	0.997	31.1	33.2	25.9	0	0	0	1	1	2	1041.45	3943.89		202456	1046	1054	Empty	FALSE	gi|662224931|ref|XP_008486833.1|
ACPDec17	Healthy	C1	Mudpit_FU_2014_0910_RJ_37_C1 (F402050)	PREDICTED: uncharacterized protein LOC103520858 [Diaphorina citri]	gi|662220122|ref|XP_008484178.1|	DC_08052014.fasta	442582	1	0	0	93	0.0002	0.149	APFGPYSPDANELYCK	K	Y	0.997	57.7	32.9	57.7	0	0	0	1	3	2	1817.79	6317.31		238166	2455	2470	Empty	FALSE	gi|662224931|ref|XP_008486833.1|,gi|662214409|ref|XP_008481035.1|
ACPDec17	Healthy	C1	Mudpit_FU_2014_0910_RJ_37_C1 (F402050)	PREDICTED: uncharacterized protein LOC103520858 [Diaphorina citri]	gi|662220122|ref|XP_008484178.1|	DC_08052014.fasta	442582	1	0	0	93	0.0002	0.149	AVHGTQGYLPVGLFK	K	N	0.96	21.2	29.9	17.6	0	0	0	1	0	2	1586.87	5946.59		173886	3385	3399	Empty	FALSE	gi|662224931|ref|XP_008486833.1|,gi|662214407|ref|XP_008481034.1|
ACPDec17	Healthy	C1	Mudpit_FU_2014_0910_RJ_37_C1 (F402050)	PREDICTED: uncharacterized protein LOC103520858 [Diaphorina citri]	gi|662220122|ref|XP_008484178.1|	DC_08052014.fasta	442582	1	0	0	93	0.0002	0.149	AYDFNDEVQTAYVNLNK	R	R	0.997	90.5	35.5	90.5	0	0	0	0	1	2	2003.93	6381.57		21087.8	3627	3643	Empty	FALSE	gi|662224931|ref|XP_008486833.1|,gi|662214407|ref|XP_008481034.1|
ACPDec17	Healthy	C1	Mudpit_FU_2014_0910_RJ_37_C1 (F402050)	PREDICTED: uncharacterized protein LOC103520858 [Diaphorina citri]	gi|662220122|ref|XP_008484178.1|	DC_08052014.fasta	442582	1	0	0	93	0.0002	0.149	CPEFWPLSNEIWTKPDTIK	K	T	0.991	27.4	31.9	19.4	0	0	0	1	0	2	2350.13	7628.44		93636.2	1698	1716	Empty	FALSE	gi|662224931|ref|XP_008486833.1|
ACPDec17	Healthy	C1	Mudpit_FU_2014_0910_RJ_37_C1 (F402050)	PREDICTED: uncharacterized protein LOC103520858 [Diaphorina citri]	gi|662220122|ref|XP_008484178.1|	DC_08052014.fasta	442582	1	0	0	93	0.0002	0.149	FLLFPYAPEDR	R	I	0.99	29.6	36	23	0	0	0	0	1	2	1367.7	7273.92		87044	2269	2279	Empty	FALSE	gi|662224931|ref|XP_008486833.1|
ACPDec17	Healthy	C1	Mudpit_FU_2014_0910_RJ_37_C1 (F402050)	PREDICTED: uncharacterized protein LOC103520858 [Diaphorina citri]	gi|662220122|ref|XP_008484178.1|	DC_08052014.fasta	442582	1	0	0	93	0.0002	0.149	GTSYDYENFAK	R	L	0.997	40.4	31.6	38.5	0	0	2	0	1	2	1294.56	4645.82		238467	3344	3354	Empty	FALSE	gi|662224931|ref|XP_008486833.1|,gi|662214407|ref|XP_008481034.1|
ACPDec17	Healthy	C1	Mudpit_FU_2014_0910_RJ_37_C1 (F402050)	PREDICTED: uncharacterized protein LOC103520858 [Diaphorina citri]	gi|662220122|ref|XP_008484178.1|	DC_08052014.fasta	442582	1	0	0	93	0.0002	0.149	HQDLPLTR	K	Y	0.991	25.1	35.4	19.8	0	0	1	0	0	2	979.532	3247.44		100856	2095	2102	Empty	FALSE	gi|662224931|ref|XP_008486833.1|
ACPDec17	Healthy	C1	Mudpit_FU_2014_0910_RJ_37_C1 (F402050)	PREDICTED: uncharacterized protein LOC103520858 [Diaphorina citri]	gi|662220122|ref|XP_008484178.1|	DC_08052014.fasta	442582	1	0	0	93	0.0002	0.149	IEFINFLK	R	S	0.991	34.8	31	15.4	0	0	3	0	0	2	1023.59	7192.75		253782	1485	1492	Empty	FALSE	gi|662224931|ref|XP_008486833.1|,gi|662214407|ref|XP_008481034.1|
ACPDec17	Healthy	C1	Mudpit_FU_2014_0910_RJ_37_C1 (F402050)	PREDICTED: uncharacterized protein LOC103520858 [Diaphorina citri]	gi|662220122|ref|XP_008484178.1|	DC_08052014.fasta	442582	1	0	0	93	0.0002	0.149	IEFITYLK	R	S	0.991	35.5	29.3	28.3	0	0	4	0	0	2	1026.59	6337.33		438610	1685	1692	Empty	FALSE	gi|662224931|ref|XP_008486833.1|
ACPDec17	Healthy	C1	Mudpit_FU_2014_0910_RJ_37_C1 (F402050)	PREDICTED: uncharacterized protein LOC103520858 [Diaphorina citri]	gi|662220122|ref|XP_008484178.1|	DC_08052014.fasta	442582	1	0	0	93	0.0002	0.149	LFFSYNTK	R	D	0.991	27	36.8	25	0	0	0	0	1	2	1019.52	5423.7		90896.2	1383	1390	Empty	FALSE	gi|662224931|ref|XP_008486833.1|,gi|662214407|ref|XP_008481034.1|
ACPDec17	Healthy	C1	Mudpit_FU_2014_0910_RJ_37_C1 (F402050)	PREDICTED: uncharacterized protein LOC103520858 [Diaphorina citri]	gi|662220122|ref|XP_008484178.1|	DC_08052014.fasta	442582	1	0	0	93	0.0002	0.149	MIQETYGSDFPLDQLLFPGSPDDTLTYVTYLK	K	T	0.994	38.2	34.5	4.22	0	0	0	0	1	2	3668.76	8154.63		46100.5	2585	2616	Empty	FALSE	gi|662224931|ref|XP_008486833.1|,gi|662214409|ref|XP_008481035.1|
ACPDec17	Healthy	C1	Mudpit_FU_2014_0910_RJ_37_C1 (F402050)	PREDICTED: uncharacterized protein LOC103520858 [Diaphorina citri]	gi|662220122|ref|XP_008484178.1|	DC_08052014.fasta	442582	1	0	0	93	0.0002	0.149	NPDELKDIAPLVIQYGPYNPLGFK	K	A	0.989	21.5	31.1	21.5	0	0	0	0	1	2	2701.42	7703.62		144202	1022	1045	Empty	FALSE	gi|662224931|ref|XP_008486833.1|
ACPDec17	Healthy	C1	Mudpit_FU_2014_0910_RJ_37_C1 (F402050)	PREDICTED: uncharacterized protein LOC103520858 [Diaphorina citri]	gi|662220122|ref|XP_008484178.1|	DC_08052014.fasta	442582	1	0	0	93	0.0002	0.149	NPNSPFNPYNSLVPTYDVR	K	N	0.997	53.1	35.3	53.1	0	0	2	0	2	2	2194.06	6576.9		135431	531	549	Empty	FALSE	gi|662214411|ref|XP_008481036.1|
ACPDec17	Healthy	C1	Mudpit_FU_2014_0910_RJ_37_C1 (F402050)	PREDICTED: uncharacterized protein LOC103520858 [Diaphorina citri]	gi|662220122|ref|XP_008484178.1|	DC_08052014.fasta	442582	1	0	0	93	0.0002	0.149	NPSSPYSNIAPFYK	R	Y	0.997	64.4	34.5	61.8	0	0	1	0	4	2	1584.77	5638.96		354360	1143	1156	Empty	FALSE	gi|662224931|ref|XP_008486833.1|
ACPDec17	Healthy	C1	Mudpit_FU_2014_0910_RJ_37_C1 (F402050)	PREDICTED: uncharacterized protein LOC103520858 [Diaphorina citri]	gi|662220122|ref|XP_008484178.1|	DC_08052014.fasta	442582	1	0	0	93	0.0002	0.149	NQISYYNIENPK	R	S	0.997	37.2	34.6	36.4	0	0	1	0	3	2	1482.72	4697.35		512697	1886	1897	Empty	FALSE	gi|662224931|ref|XP_008486833.1|
ACPDec17	Healthy	C1	Mudpit_FU_2014_0910_RJ_37_C1 (F402050)	PREDICTED: uncharacterized protein LOC103520858 [Diaphorina citri]	gi|662220122|ref|XP_008484178.1|	DC_08052014.fasta	442582	1	0	0	93	0.0002	0.149	NSPLNPLSPVNPDSILSPYNPK	K	S	0.997	58.1	32.2	58.1	0	0	1	0	3	2	2363.22	7030.43		92753.2	50	71	Empty	FALSE	gi|662214411|ref|XP_008481036.1|
ACPDec17	Healthy	C1	Mudpit_FU_2014_0910_RJ_37_C1 (F402050)	PREDICTED: uncharacterized protein LOC103520858 [Diaphorina citri]	gi|662220122|ref|XP_008484178.1|	DC_08052014.fasta	442582	1	0	0	93	0.0002	0.149	SIDIPTDFIEPFGPYLPK	R	Y	0.997	47.5	32.7	38.2	0	0	0	0	2	2	2049.06	7908.49		91243.5	1632	1649	Empty	FALSE	gi|662224931|ref|XP_008486833.1|
ACPDec17	Healthy	C1	Mudpit_FU_2014_0910_RJ_37_C1 (F402050)	PREDICTED: uncharacterized protein LOC103520858 [Diaphorina citri]	gi|662220122|ref|XP_008484178.1|	DC_08052014.fasta	442582	1	0	0	93	0.0002	0.149	SIELPTQLVDPIYVPDPSSPFAPFYK	R	Y	0.997	29.9	31.1	29	0	0	0	0	1	2	2920.5	7998.62		82898.9	1329	1354	Empty	FALSE	gi|662224931|ref|XP_008486833.1|,gi|662214407|ref|XP_008481034.1|
ACPDec17	Healthy	C1	Mudpit_FU_2014_0910_RJ_37_C1 (F402050)	PREDICTED: uncharacterized protein LOC103520858 [Diaphorina citri]	gi|662220122|ref|XP_008484178.1|	DC_08052014.fasta	442582	1	0	0	93	0.0002	0.149	SIFNPHNPDSPYNPNNPNSVFNPNNPISPFK	R	D	0.997	37.7	35.4	33.4	0	0	1	2	2	2	3479.64	6778.97		200867	553	583	Empty	FALSE	gi|662214411|ref|XP_008481036.1|
ACPDec17	Healthy	C1	Mudpit_FU_2014_0910_RJ_37_C1 (F402050)	PREDICTED: uncharacterized protein LOC103520858 [Diaphorina citri]	gi|662220122|ref|XP_008484178.1|	DC_08052014.fasta	442582	1	0	0	93	0.0002	0.149	SNLATSPLALYGPLGEYK	R	S	0.997	62.2	33.6	60.3	0	0	1	1	1	2	1894	6952.84		157608	2966	2983	Empty	FALSE	gi|662224931|ref|XP_008486833.1|,gi|662214409|ref|XP_008481035.1|
ACPDec17	Healthy	C1	Mudpit_FU_2014_0910_RJ_37_C1 (F402050)	PREDICTED: uncharacterized protein LOC103520858 [Diaphorina citri]	gi|662220122|ref|XP_008484178.1|	DC_08052014.fasta	442582	1	0	0	93	0.0002	0.149	SPYNIHNPESPLYSDSPYYYR	K	N	0.997	34.9	30.8	33.2	0	0	0	3	0	2	2562.16	5556.48		241180	1898	1918	Empty	FALSE	gi|662224931|ref|XP_008486833.1|
ACPDec17	Healthy	C1	Mudpit_FU_2014_0910_RJ_37_C1 (F402050)	PREDICTED: uncharacterized protein LOC103520858 [Diaphorina citri]	gi|662220122|ref|XP_008484178.1|	DC_08052014.fasta	442582	1	0	0	93	0.0002	0.149	SYLNIPDDVITSPYDILYR	R	N	0.997	45.6	33.2	41.3	0	0	2	0	1	2	2257.14	7836.01		149271	894	912	Empty	FALSE	gi|662224931|ref|XP_008486833.1|
ACPDec17	Healthy	C1	Mudpit_FU_2014_0910_RJ_37_C1 (F402050)	PREDICTED: uncharacterized protein LOC103520858 [Diaphorina citri]	gi|662220122|ref|XP_008484178.1|	DC_08052014.fasta	442582	1	0	0	93	0.0002	0.149	TASYVSGVPVSPYPVAPVDISSPYHPLNPR	R	S	0.997	48	30.9	48	0	0	0	0	4	2	3166.62	6466.63		202050	277	306	Empty	FALSE	gi|662214411|ref|XP_008481036.1|
ACPDec17	Healthy	C1	Mudpit_FU_2014_0910_RJ_37_C1 (F402050)	PREDICTED: uncharacterized protein LOC103520858 [Diaphorina citri]	gi|662220122|ref|XP_008484178.1|	DC_08052014.fasta	442582	1	0	0	93	0.0002	0.149	TTEFIQDEVR	R	G	0.997	50	36.9	45.8	0	0	0	1	2	2	1237.61	4507.28		200798	2846	2855	Empty	FALSE	gi|662224931|ref|XP_008486833.1|,gi|662214409|ref|XP_008481035.1|
ACPDec17	Healthy	C1	Mudpit_FU_2014_0910_RJ_37_C1 (F402050)	PREDICTED: uncharacterized protein LOC103520858 [Diaphorina citri]	gi|662220122|ref|XP_008484178.1|	DC_08052014.fasta	442582	1	0	0	93	0.0002	0.149	VHEVAVDTYLR	R	N	0.997	34.1	35.3	29.5	0	0	0	0	2	2	1301.68	4438.35		191531	1429	1439	Empty	FALSE	gi|662224931|ref|XP_008486833.1|,gi|662214407|ref|XP_008481034.1|
ACPDec17	Healthy	C1	Mudpit_FU_2014_0910_RJ_37_C1 (F402050)	PREDICTED: uncharacterized protein LOC103520858 [Diaphorina citri]	gi|662220122|ref|XP_008484178.1|	DC_08052014.fasta	442582	1	0	0	93	0.0002	0.149	VIINDQNVATGVEYVNSK	K	G	0.997	55.5	32.7	54.1	0	0	0	0	2	2	1963.01	5313.72		75036.1	3475	3492	Empty	FALSE	gi|662224931|ref|XP_008486833.1|,gi|662214407|ref|XP_008481034.1|
ACPDec17	Healthy	C1	Mudpit_FU_2014_0910_RJ_37_C1 (F402050)	PREDICTED: uncharacterized protein LOC103520858 [Diaphorina citri]	gi|662220122|ref|XP_008484178.1|	DC_08052014.fasta	442582	1	0	0	93	0.0002	0.149	VLLIEAGGDTPIHSR	K	I	0.997	36.3	29.7	32.6	0	0	0	2	0	2	1577.86	4939.64		547730	3274	3288	Empty	FALSE	gi|662224931|ref|XP_008486833.1|,gi|662214407|ref|XP_008481034.1|
ACPDec17	Healthy	C1	Mudpit_FU_2014_0910_RJ_37_C1 (F402050)	PREDICTED: uncharacterized protein LOC103520858 [Diaphorina citri]	gi|662220122|ref|XP_008484178.1|	DC_08052014.fasta	442582	1	0	0	93	0.0002	0.149	YIYDLYGEDFPYSR	K	L	0.997	41.6	32.6	41.6	0	0	0	0	2	2	1800.81	6745.3		117812	1567	1580	Empty	FALSE	gi|662224931|ref|XP_008486833.1|
ACPDec17	Healthy	C1	Mudpit_FU_2014_0910_RJ_37_C1 (F402050)	PREDICTED: uncharacterized protein LOC103520858 [Diaphorina citri]	gi|662220122|ref|XP_008484178.1|	DC_08052014.fasta	442582	1	0	0	93	0.0002	0.149	YNDLYCDYIK	K	Y	0.997	31.4	31.1	27.8	0	0	2	0	1	2	1355.56	6219.82		303900	1359	1368	Empty	FALSE	gi|662224931|ref|XP_008486833.1|,gi|662214407|ref|XP_008481034.1|
ACPDec17	Healthy	C1	Mudpit_FU_2014_0910_RJ_37_C1 (F402050)	PREDICTED: uncharacterized protein LOC103520858 [Diaphorina citri]	gi|662220122|ref|XP_008484178.1|	DC_08052014.fasta	442582	1	0	0	93	0.0002	0.149	YNDLYLEYIK	K	Y	0.997	42.2	37	34.9	0	0	3	1	0	2	1333.67	6250.95		916026	2154	2163	Empty	FALSE	gi|662214411|ref|XP_008481036.1|,gi|662224931|ref|XP_008486833.1|
ACPDec17	Healthy	C1	Mudpit_FU_2014_0910_RJ_37_C1 (F402050)	PREDICTED: uncharacterized protein LOC103520858 [Diaphorina citri]	gi|662220122|ref|XP_008484178.1|	DC_08052014.fasta	442582	1	0	0	93	0.0002	0.149	YNSLYEDYTK	K	M	0.997	29	34.8	26.5	0	0	0	1	0	2	1295.58	4593.85		84848.6	2575	2584	Empty	FALSE	gi|662224931|ref|XP_008486833.1|,gi|662214409|ref|XP_008481035.1|
ACPDec17	Healthy	C1	Mudpit_FU_2014_0910_RJ_37_C1 (F402050)	PREDICTED: uncharacterized protein LOC103520858 [Diaphorina citri]	gi|662220122|ref|XP_008484178.1|	DC_08052014.fasta	442582	1	0	0	93	0.0002	0.149	YPYDTLLFPNANLK	R	E	0.997	46.2	33	40.2	0	0	0	0	3	2	1668.86	6937.18		193548	1469	1482	Empty	FALSE	gi|662224931|ref|XP_008486833.1|,gi|662214407|ref|XP_008481034.1|
ACPDec17	Healthy	C1	Mudpit_FU_2014_0910_RJ_37_C1 (F402050)	PREDICTED: uncharacterized protein LOC103520858 [Diaphorina citri]	gi|662220122|ref|XP_008484178.1|	DC_08052014.fasta	442582	1	0	0	93	0.0002	0.149	YTQYIYETHGPNYPYR	K	F	0.997	60.8	33	56.9	0	0	1	5	1	2	2064.95	4785.49		714789	2253	2268	Empty	FALSE	gi|662224931|ref|XP_008486833.1|
ACPDec17	Healthy	C1	Mudpit_FU_2014_0910_RJ_37_C1 (F402050)	PREDICTED: uncharacterized protein LOC103520858 [Diaphorina citri]	gi|662220122|ref|XP_008484178.1|	DC_08052014.fasta	442582	1	0	0	93	0.0002	0.149	YVDVGFAELPGMTR	R	Y	0.997	25.8	34.2	25.8	0	0	0	0	1	2	1554.76	6637.41		104047	3429	3442	Empty	FALSE	gi|662224931|ref|XP_008486833.1|,gi|662214407|ref|XP_008481034.1|
ACPDec17	Healthy	C1	Mudpit_FU_2014_0910_RJ_37_C1 (F402050)	PREDICTED: huntingtin-interacting protein K [Diaphorina citri]	gi|662189898|ref|XP_008467691.1|	DC_08052014.fasta	9975.2	1	3	4	5	0	0.427	EHCGNLINALTALTN	R	-	0.997	29.5	36	29.5	0	0	0	0	1	2	1629.77	7673.19		79709.8	75	89	Empty	TRUE
ACPDec17	Healthy	C1	Mudpit_FU_2014_0910_RJ_37_C1 (F402050)	PREDICTED: huntingtin-interacting protein K [Diaphorina citri]	gi|662189898|ref|XP_008467691.1|	DC_08052014.fasta	9975.2	1	3	4	5	0	0.427	EVFNSLEFDGVSK	K	V	0.99	23.6	34.6	22.1	0	0	0	0	1	2	1470.71	5806.01		213089	46	58	Empty	TRUE
ACPDec17	Healthy	C1	Mudpit_FU_2014_0910_RJ_37_C1 (F402050)	PREDICTED: huntingtin-interacting protein K [Diaphorina citri]	gi|662189898|ref|XP_008467691.1|	DC_08052014.fasta	9975.2	1	3	4	5	0	0.427	YDSGAADLEK	K	V	0.997	45.2	33.4	38	0	0	1	0	2	2	1068.48	3241.8		586601	28	37	Empty	TRUE
ACPDec17	Healthy	C1	Mudpit_FU_2014_0910_RJ_37_C1 (F402050)	PREDICTED: rabenosyn-5 [Diaphorina citri]	gi|662207260|ref|XP_008477126.1|	DC_08052014.fasta	55094.4	1	1	1	1	0	0.0229	LAENIDTISNK	R	V	0.946	22.8	36.2	15.7	0	0	0	1	0	2	1217.64	3980.59		53226.8	292	302	Empty	TRUE
ACPDec17	Healthy	C1	Mudpit_FU_2014_0910_RJ_37_C1 (F402050)	PREDICTED: microtubule-associated protein tau isoform X1 [Diaphorina citri]	gi|662195507|ref|XP_008470748.1|	DC_08052014.fasta	38928.1	1	1	4	28	0.0001	0.3	HSPGGGTVK	K	T	0.967	23.4	36.3	17	0	0	0	0	1	2	839.437	959.651		5576.87	260	268	Empty	FALSE	gi|662195509|ref|XP_008470749.1|
ACPDec17	Healthy	C1	Mudpit_FU_2014_0910_RJ_37_C1 (F402050)	PREDICTED: microtubule-associated protein tau isoform X1 [Diaphorina citri]	gi|662195507|ref|XP_008470748.1|	DC_08052014.fasta	38928.1	1	1	4	28	0.0001	0.3	NDEYVPGGGDK	K	K	0.997	27.5	31.5	21.1	0	0	0	0	1	2	1150.5	3117.84		51357.4	195	205	Empty	FALSE	gi|662195509|ref|XP_008470749.1|
ACPDec17	Healthy	C1	Mudpit_FU_2014_0910_RJ_37_C1 (F402050)	PREDICTED: microtubule-associated protein tau isoform X1 [Diaphorina citri]	gi|662195507|ref|XP_008470748.1|	DC_08052014.fasta	38928.1	1	1	4	28	0.0001	0.3	NDEYVPGGGDKK	K	I	0.978	26.7	33.8	16.6	0	0	0	0	2	2	1278.6	2602.85		45987.5	195	206	Empty	FALSE	gi|662195509|ref|XP_008470749.1|
ACPDec17	Healthy	C1	Mudpit_FU_2014_0910_RJ_37_C1 (F402050)	PREDICTED: microtubule-associated protein tau isoform X1 [Diaphorina citri]	gi|662195507|ref|XP_008470748.1|	DC_08052014.fasta	38928.1	1	1	4	28	0.0001	0.3	NTEVDGDNDSGVDENTQSK	K	D	0.997	77.5	29.7	77.5	0	0	2	1	2	2	2023.83	2835.84		86674.9	74	92	Empty	FALSE	gi|662195509|ref|XP_008470749.1|
ACPDec17	Healthy	C1	Mudpit_FU_2014_0910_RJ_37_C1 (F402050)	PREDICTED: microtubule-associated protein tau isoform X1 [Diaphorina citri]	gi|662195507|ref|XP_008470748.1|	DC_08052014.fasta	38928.1	1	1	4	28	0.0001	0.3	SCENSTASSAGATGSNK	K	V	0.997	58.7	29	58.4	0	0	0	2	0	2	1617.65	2567.14		67594.8	28	44	Empty	FALSE	gi|662195509|ref|XP_008470749.1|
ACPDec17	Healthy	C1	Mudpit_FU_2014_0910_RJ_37_C1 (F402050)	PREDICTED: microtubule-associated protein tau isoform X1 [Diaphorina citri]	gi|662195507|ref|XP_008470748.1|	DC_08052014.fasta	38928.1	1	1	4	28	0.0001	0.3	SPDGSTTSER	K	K	0.997	36.6	31.6	28.7	0	0	0	0	3	2	1036.45	1499.35		142661	127	136	Empty	FALSE	gi|662195509|ref|XP_008470749.1|
ACPDec17	Healthy	C1	Mudpit_FU_2014_0910_RJ_37_C1 (F402050)	PREDICTED: microtubule-associated protein tau isoform X1 [Diaphorina citri]	gi|662195507|ref|XP_008470748.1|	DC_08052014.fasta	38928.1	1	1	4	28	0.0001	0.3	TSASTPDGDVSFVSNK	K	I	0.997	78.1	35.8	74.8	0	0	1	1	3	2	1611.75	4277.19		302117	269	284	Empty	TRUE
ACPDec17	Healthy	C1	Mudpit_FU_2014_0910_RJ_37_C1 (F402050)	PREDICTED: microtubule-associated protein tau isoform X1 [Diaphorina citri]	gi|662195507|ref|XP_008470748.1|	DC_08052014.fasta	38928.1	1	1	4	28	0.0001	0.3	VESTQIVSDK	K	L	0.997	63.4	36.6	39.4	0	0	3	1	3	2	1105.57	3049.87		736945	45	54	Empty	FALSE	gi|662195509|ref|XP_008470749.1|
ACPDec17	Healthy	C1	Mudpit_FU_2014_0910_RJ_37_C1 (F402050)	PREDICTED: microtubule-associated protein tau isoform X1 [Diaphorina citri]	gi|662195507|ref|XP_008470748.1|	DC_08052014.fasta	38928.1	1	1	4	28	0.0001	0.3	VGSLDNATHKPGGGDK	K	K	0.997	41.4	37	34.5	0	0	0	2	0	2	1552.77	2305.34		155416	220	235	Empty	FALSE	gi|662195509|ref|XP_008470749.1|
ACPDec17	Healthy	C1	Mudpit_FU_2014_0910_RJ_37_C1 (F402050)	PREDICTED: probable phosphoserine aminotransferase [Diaphorina citri]	gi|662212333|ref|XP_008479897.1|	DC_08052014.fasta	74161.2	1	6	14	26	0.0001	0.126	ADYVVTGSWSK	K	K	0.997	40.7	34.2	35.8	0	0	0	0	1	2	1212.59	4769.87		124438	98	108	Empty	TRUE
ACPDec17	Healthy	C1	Mudpit_FU_2014_0910_RJ_37_C1 (F402050)	PREDICTED: probable phosphoserine aminotransferase [Diaphorina citri]	gi|662212333|ref|XP_008479897.1|	DC_08052014.fasta	74161.2	1	6	14	26	0.0001	0.126	ELLNVPNNYK	R	I	0.997	36.3	36.1	26.5	0	0	2	0	5	2	1203.64	4779.91		1179090	63	72	Empty	TRUE
ACPDec17	Healthy	C1	Mudpit_FU_2014_0910_RJ_37_C1 (F402050)	PREDICTED: probable phosphoserine aminotransferase [Diaphorina citri]	gi|662212333|ref|XP_008479897.1|	DC_08052014.fasta	74161.2	1	6	14	26	0.0001	0.126	ETLLDYESTGISVMEMSHR	K	S	0.997	46.7	34.9	44	0	0	1	2	1	2	2198.01	7016.69		476653	28	46	Empty	TRUE
ACPDec17	Healthy	C1	Mudpit_FU_2014_0910_RJ_37_C1 (F402050)	PREDICTED: probable phosphoserine aminotransferase [Diaphorina citri]	gi|662212333|ref|XP_008479897.1|	DC_08052014.fasta	74161.2	1	6	14	26	0.0001	0.126	FGVIIAGAQK	K	N	0.997	39	29.5	21	0	0	1	0	0	2	1003.59	4772.32		186450	190	199	Empty	TRUE
ACPDec17	Healthy	C1	Mudpit_FU_2014_0910_RJ_37_C1 (F402050)	PREDICTED: probable phosphoserine aminotransferase [Diaphorina citri]	gi|662212333|ref|XP_008479897.1|	DC_08052014.fasta	74161.2	1	6	14	26	0.0001	0.126	INNDTQAALR	K	E	0.997	63.2	35.9	36	0	0	5	0	1	2	1115.58	2985.41		931160	53	62	Empty	TRUE
ACPDec17	Healthy	C1	Mudpit_FU_2014_0910_RJ_37_C1 (F402050)	PREDICTED: probable phosphoserine aminotransferase [Diaphorina citri]	gi|662212333|ref|XP_008479897.1|	DC_08052014.fasta	74161.2	1	6	14	26	0.0001	0.126	SVLLYQEIDNSDKFYECPVQAGCR	K	S	0.997	62.6	29.3	53.5	0	0	1	2	4	2	2869.27	7379.55		507263	274	297	Empty	TRUE
ACPDec17	Healthy	C1	Mudpit_FU_2014_0910_RJ_37_C1 (F402050)	PREDICTED: tyrosine-protein kinase Src42A, partial [Diaphorina citri]	gi|662214299|ref|XP_008480976.1|	DC_08052014.fasta	39397.6	1	1	1	2	0	0.0325	QLDEGGFYIAR	R	R	0.997	47.2	34.8	40.5	0	0	0	0	2	2	1268.63	5257.82		152107	117	127	Empty	TRUE
ACPDec17	Healthy	C1	Mudpit_FU_2014_0910_RJ_37_C1 (F402050)	PREDICTED: protein-L-isoaspartate(D-aspartate) O-methyltransferase-like [Diaphorina citri]	gi|662200746|ref|XP_008473599.1|	DC_08052014.fasta	38748.3	1	8	21	41	0.0001	0.428	EQCEDAWETVMR	R	I	0.997	53.9	25.8	47.8	0	0	5	0	0	2	1542.6	6431.97		573338	219	230	Empty	TRUE
ACPDec17	Healthy	C1	Mudpit_FU_2014_0910_RJ_37_C1 (F402050)	PREDICTED: protein-L-isoaspartate(D-aspartate) O-methyltransferase-like [Diaphorina citri]	gi|662200746|ref|XP_008473599.1|	DC_08052014.fasta	38748.3	1	8	21	41	0.0001	0.428	GHFVHHLEDEPYGFMAR	R	K	0.996	24.6	35.3	24.4	0	0	1	1	0	2	2041.93	4867.93		263170	140	156	Empty	TRUE
ACPDec17	Healthy	C1	Mudpit_FU_2014_0910_RJ_37_C1 (F402050)	PREDICTED: protein-L-isoaspartate(D-aspartate) O-methyltransferase-like [Diaphorina citri]	gi|662200746|ref|XP_008473599.1|	DC_08052014.fasta	38748.3	1	8	21	41	0.0001	0.428	SEDGTHFQK	R	Y	0.997	47.1	32.4	31.5	0	0	2	1	1	2	1048.47	1964.47		318622	303	311	Empty	TRUE
ACPDec17	Healthy	C1	Mudpit_FU_2014_0910_RJ_37_C1 (F402050)	PREDICTED: protein-L-isoaspartate(D-aspartate) O-methyltransferase-like [Diaphorina citri]	gi|662200746|ref|XP_008473599.1|	DC_08052014.fasta	38748.3	1	8	21	41	0.0001	0.428	TGLLHQAPFDAIYLSTYVPEIPYSILLQLKPGGR	R	L	0.997	51.1	31.2	51.1	0	0	1	1	1	2	3771.05	8092.2		942683	250	283	Empty	TRUE
ACPDec17	Healthy	C1	Mudpit_FU_2014_0910_RJ_37_C1 (F402050)	PREDICTED: protein-L-isoaspartate(D-aspartate) O-methyltransferase-like [Diaphorina citri]	gi|662200746|ref|XP_008473599.1|	DC_08052014.fasta	38748.3	1	8	21	41	0.0001	0.428	TYQQLLDAVISDGALK	R	T	0.997	69	33.2	65.2	0	0	9	8	1	2	1734.93	7777.05		5614300	111	126	Empty	TRUE
ACPDec17	Healthy	C1	Mudpit_FU_2014_0910_RJ_37_C1 (F402050)	PREDICTED: protein-L-isoaspartate(D-aspartate) O-methyltransferase-like [Diaphorina citri]	gi|662200746|ref|XP_008473599.1|	DC_08052014.fasta	38748.3	1	8	21	41	0.0001	0.428	VFGVEHMR	R	E	0.991	39.6	34.4	22.6	0	0	1	0	1	2	974.488	3865.84		393913	211	218	Empty	TRUE
ACPDec17	Healthy	C1	Mudpit_FU_2014_0910_RJ_37_C1 (F402050)	PREDICTED: protein-L-isoaspartate(D-aspartate) O-methyltransferase-like [Diaphorina citri]	gi|662200746|ref|XP_008473599.1|	DC_08052014.fasta	38748.3	1	8	21	41	0.0001	0.428	VLDIGSGSGFMSCVFAELVGK	K	T	0.997	67.5	36.4	54.5	0	0	2	1	3	2	2162.03	8268.51		315467	187	207	Empty	TRUE
ACPDec17	Healthy	C1	Mudpit_FU_2014_0910_RJ_37_C1 (F402050)	PREDICTED: protein-L-isoaspartate(D-aspartate) O-methyltransferase-like [Diaphorina citri]	gi|662200746|ref|XP_008473599.1|	DC_08052014.fasta	38748.3	1	8	21	41	0.0001	0.428	YEISLENFINPLINADEQNDNWLYQQSR	K	-	0.997	55.6	30.6	54.9	0	0	0	1	0	2	3426.62	8065.89		137316	312	339	Empty	TRUE
ACPDec17	Healthy	C1	Mudpit_FU_2014_0910_RJ_37_C1 (F402050)	membrane protein [Wolbachia endosymbiont of Diaphorina citri]	gi|516101547|ref|WP_017532127.1|	DC_08052014.fasta	16391.5	1	5	13	38	0.0001	0.353	AGQIEEVVK	K	I	0.997	57.2	33.1	32.9	0	0	6	0	1	2	972.536	3581.03		3477760	119	127	Empty	TRUE
ACPDec17	Healthy	C1	Mudpit_FU_2014_0910_RJ_37_C1 (F402050)	membrane protein [Wolbachia endosymbiont of Diaphorina citri]	gi|516101547|ref|WP_017532127.1|	DC_08052014.fasta	16391.5	1	5	13	38	0.0001	0.353	EVPVQGWDLVK	K	E	0.997	40.2	34.6	26.4	0	0	2	1	3	2	1270.67	5906.34		2551680	22	32	Empty	TRUE
ACPDec17	Healthy	C1	Mudpit_FU_2014_0910_RJ_37_C1 (F402050)	membrane protein [Wolbachia endosymbiont of Diaphorina citri]	gi|516101547|ref|WP_017532127.1|	DC_08052014.fasta	16391.5	1	5	13	38	0.0001	0.353	ILNENSTAEPNTK	K	L	0.997	68.9	34.5	57.8	0	0	9	0	8	2	1430.71	3101.15		1016330	128	140	Empty	TRUE
ACPDec17	Healthy	C1	Mudpit_FU_2014_0910_RJ_37_C1 (F402050)	membrane protein [Wolbachia endosymbiont of Diaphorina citri]	gi|516101547|ref|WP_017532127.1|	DC_08052014.fasta	16391.5	1	5	13	38	0.0001	0.353	QILGLQPAQSV	K	-	0.997	42.6	31.8	42.6	0	0	2	0	0	2	1153.66	5839.52		287565	146	156	Empty	TRUE
ACPDec17	Healthy	C1	Mudpit_FU_2014_0910_RJ_37_C1 (F402050)	membrane protein [Wolbachia endosymbiont of Diaphorina citri]	gi|516101547|ref|WP_017532127.1|	DC_08052014.fasta	16391.5	1	5	13	38	0.0001	0.353	YKNEGLWSAVK	K	E	0.997	46.2	33.9	32	0	0	5	0	1	2	1294.68	4551.66		2013170	11	21	Empty	TRUE
ACPDec17	Healthy	C1	Mudpit_FU_2014_0910_RJ_37_C1 (F402050)	PREDICTED: antichymotrypsin-2-like isoform X4 [Diaphorina citri]	gi|662183300|ref|XP_008481717.1|	DC_08052014.fasta	41940.4	1	2	2	171	0.0004	0.803	ADHPFGYLLVHHPQSDYDK	K	S	0.997	30.4	31.9	20.8	0	0	0	0	1	2	2239.06	4864.32		292127	344	362	Empty	TRUE
ACPDec17	Healthy	C1	Mudpit_FU_2014_0910_RJ_37_C1 (F402050)	PREDICTED: antichymotrypsin-2-like isoform X4 [Diaphorina citri]	gi|662183300|ref|XP_008481717.1|	DC_08052014.fasta	41940.4	1	2	2	171	0.0004	0.803	ADSLDASTK	K	L	0.997	56.5	36.5	49	0	0	2	0	6	2	907.437	2177.72		1149780	131	139	Empty	FALSE	gi|662183298|ref|XP_008481649.1|,gi|662183302|ref|XP_008481779.1|,gi|662183311|ref|XP_008482053.1|,gi|662183309|ref|XP_008481994.1|,gi|662183294|ref|XP_008481519.1|,gi|662183306|ref|XP_008481903.1|,gi|662183304|ref|XP_008481843.1|
ACPDec17	Healthy	C1	Mudpit_FU_2014_0910_RJ_37_C1 (F402050)	PREDICTED: antichymotrypsin-2-like isoform X4 [Diaphorina citri]	gi|662183300|ref|XP_008481717.1|	DC_08052014.fasta	41940.4	1	2	2	171	0.0004	0.803	AFIEVNEEGTEAAAATVVDVIAASSPELEPTKPR	K	Q	0.997	64	35.3	53.4	0	0	0	1	0	2	3512.76	7996.4		41435.7	307	340	Empty	TRUE
ACPDec17	Healthy	C1	Mudpit_FU_2014_0910_RJ_37_C1 (F402050)	PREDICTED: antichymotrypsin-2-like isoform X4 [Diaphorina citri]	gi|662183300|ref|XP_008481717.1|	DC_08052014.fasta	41940.4	1	2	2	171	0.0004	0.803	DEQHFSMHIFLPNK	K	R	0.98	17.8	32.1	17.8	0	0	0	1	0	2	1742.83	5702.98		353727	207	220	Empty	FALSE	gi|662183298|ref|XP_008481649.1|,gi|662183302|ref|XP_008481779.1|,gi|662183311|ref|XP_008482053.1|,gi|662183309|ref|XP_008481994.1|,gi|662183294|ref|XP_008481519.1|,gi|662183306|ref|XP_008481903.1|,gi|662183304|ref|XP_008481843.1|
ACPDec17	Healthy	C1	Mudpit_FU_2014_0910_RJ_37_C1 (F402050)	PREDICTED: antichymotrypsin-2-like isoform X4 [Diaphorina citri]	gi|662183300|ref|XP_008481717.1|	DC_08052014.fasta	41940.4	1	2	2	171	0.0004	0.803	DEQHFSMHIFLPNKR	K	D	0.997	37.9	31.8	30.7	0	0	0	2	4	2	1898.93	5179.01		2002930	207	221	Empty	FALSE	gi|662183298|ref|XP_008481649.1|,gi|662183302|ref|XP_008481779.1|,gi|662183311|ref|XP_008482053.1|,gi|662183309|ref|XP_008481994.1|,gi|662183294|ref|XP_008481519.1|,gi|662183306|ref|XP_008481903.1|,gi|662183304|ref|XP_008481843.1|
ACPDec17	Healthy	C1	Mudpit_FU_2014_0910_RJ_37_C1 (F402050)	PREDICTED: antichymotrypsin-2-like isoform X4 [Diaphorina citri]	gi|662183300|ref|XP_008481717.1|	DC_08052014.fasta	41940.4	1	2	2	171	0.0004	0.803	DGLASLEEK	R	L	0.997	50.4	36.7	37.9	0	0	0	1	2	2	961.484	4296.11		1993210	222	230	Empty	FALSE	gi|662183298|ref|XP_008481649.1|,gi|662183302|ref|XP_008481779.1|,gi|662183311|ref|XP_008482053.1|,gi|662183309|ref|XP_008481994.1|,gi|662183294|ref|XP_008481519.1|,gi|662183306|ref|XP_008481903.1|,gi|662183304|ref|XP_008481843.1|
ACPDec17	Healthy	C1	Mudpit_FU_2014_0910_RJ_37_C1 (F402050)	PREDICTED: antichymotrypsin-2-like isoform X4 [Diaphorina citri]	gi|662183300|ref|XP_008481717.1|	DC_08052014.fasta	41940.4	1	2	2	171	0.0004	0.803	DGPFYLDDTNSVQVPLMFVK	K	D	0.997	54.5	33.2	51.6	0	0	4	10	9	2	2301.11	7582.74		4131860	163	182	Empty	FALSE	gi|662183298|ref|XP_008481649.1|,gi|662183302|ref|XP_008481779.1|,gi|662183311|ref|XP_008482053.1|,gi|662183309|ref|XP_008481994.1|,gi|662183294|ref|XP_008481519.1|,gi|662183306|ref|XP_008481903.1|,gi|662183304|ref|XP_008481843.1|
ACPDec17	Healthy	C1	Mudpit_FU_2014_0910_RJ_37_C1 (F402050)	PREDICTED: antichymotrypsin-2-like isoform X4 [Diaphorina citri]	gi|662183300|ref|XP_008481717.1|	DC_08052014.fasta	41940.4	1	2	2	171	0.0004	0.803	DIELNPAYQTQAVDNFNSELGK	K	V	0.997	68	31.3	66.1	0	0	2	17	5	2	2466.18	6566.88		1891760	79	100	Empty	FALSE	gi|662183298|ref|XP_008481649.1|,gi|662183302|ref|XP_008481779.1|,gi|662183311|ref|XP_008482053.1|,gi|662183309|ref|XP_008481994.1|,gi|662183294|ref|XP_008481519.1|,gi|662183306|ref|XP_008481903.1|,gi|662183304|ref|XP_008481843.1|
ACPDec17	Healthy	C1	Mudpit_FU_2014_0910_RJ_37_C1 (F402050)	PREDICTED: antichymotrypsin-2-like isoform X4 [Diaphorina citri]	gi|662183300|ref|XP_008481717.1|	DC_08052014.fasta	41940.4	1	2	2	171	0.0004	0.803	DSFYMYEEAGEDGFK	K	M	0.997	63	27.5	58.2	0	0	7	0	6	2	1803.71	5803.84		3574210	183	197	Empty	FALSE	gi|662183298|ref|XP_008481649.1|,gi|662183302|ref|XP_008481779.1|,gi|662183311|ref|XP_008482053.1|,gi|662183309|ref|XP_008481994.1|,gi|662183294|ref|XP_008481519.1|,gi|662183306|ref|XP_008481903.1|,gi|662183304|ref|XP_008481843.1|
ACPDec17	Healthy	C1	Mudpit_FU_2014_0910_RJ_37_C1 (F402050)	PREDICTED: antichymotrypsin-2-like isoform X4 [Diaphorina citri]	gi|662183300|ref|XP_008481717.1|	DC_08052014.fasta	41940.4	1	2	2	171	0.0004	0.803	EMNDWVSNHTNDK	K	I	0.997	47	30	31	0	0	2	2	2	2	1605.66	3295.32		364511	112	124	Empty	FALSE	gi|662183298|ref|XP_008481649.1|,gi|662183302|ref|XP_008481779.1|,gi|662183311|ref|XP_008482053.1|,gi|662183309|ref|XP_008481994.1|,gi|662183294|ref|XP_008481519.1|,gi|662183306|ref|XP_008481903.1|,gi|662183304|ref|XP_008481843.1|
ACPDec17	Healthy	C1	Mudpit_FU_2014_0910_RJ_37_C1 (F402050)	PREDICTED: antichymotrypsin-2-like isoform X4 [Diaphorina citri]	gi|662183300|ref|XP_008481717.1|	DC_08052014.fasta	41940.4	1	2	2	171	0.0004	0.803	ENAIISPFSLHVVLGLASFGAAGSTAEAMMK	K	G	0.997	89.9	34.7	65.8	0	0	0	1	1	2	3119.59	8071.12		176541	11	41	Empty	FALSE	gi|662183298|ref|XP_008481649.1|,gi|662183302|ref|XP_008481779.1|,gi|662183311|ref|XP_008482053.1|,gi|662183309|ref|XP_008481994.1|,gi|662183294|ref|XP_008481519.1|,gi|662183306|ref|XP_008481903.1|,gi|662183304|ref|XP_008481843.1|
ACPDec17	Healthy	C1	Mudpit_FU_2014_0910_RJ_37_C1 (F402050)	PREDICTED: antichymotrypsin-2-like isoform X4 [Diaphorina citri]	gi|662183300|ref|XP_008481717.1|	DC_08052014.fasta	41940.4	1	2	2	171	0.0004	0.803	EPLLISEVIQK	K	A	0.997	35.5	26.8	33.2	0	0	3	0	0	2	1268.75	6378.63		696241	296	306	Empty	FALSE	gi|662183298|ref|XP_008481649.1|,gi|662183302|ref|XP_008481779.1|,gi|662183311|ref|XP_008482053.1|,gi|662183309|ref|XP_008481994.1|,gi|662183294|ref|XP_008481519.1|,gi|662183306|ref|XP_008481903.1|,gi|662183304|ref|XP_008481843.1|
ACPDec17	Healthy	C1	Mudpit_FU_2014_0910_RJ_37_C1 (F402050)	PREDICTED: antichymotrypsin-2-like isoform X4 [Diaphorina citri]	gi|662183300|ref|XP_008481717.1|	DC_08052014.fasta	41940.4	1	2	2	171	0.0004	0.803	FKIESTWEMNDLCK	R	K	0.997	44.4	34.9	41.9	0	0	2	0	2	2	1789.8	6760.58		707502	261	274	Empty	FALSE	gi|662183298|ref|XP_008481649.1|,gi|662183302|ref|XP_008481779.1|,gi|662183311|ref|XP_008482053.1|,gi|662183309|ref|XP_008481994.1|,gi|662183294|ref|XP_008481519.1|,gi|662183306|ref|XP_008481903.1|,gi|662183304|ref|XP_008481843.1|
ACPDec17	Healthy	C1	Mudpit_FU_2014_0910_RJ_37_C1 (F402050)	PREDICTED: antichymotrypsin-2-like isoform X4 [Diaphorina citri]	gi|662183300|ref|XP_008481717.1|	DC_08052014.fasta	41940.4	1	2	2	171	0.0004	0.803	GIIDQLSK	K	S	0.991	39.2	34.5	18.7	0	0	1	0	0	2	873.504	4762.03		189819	57	64	Empty	FALSE	gi|662183298|ref|XP_008481649.1|,gi|662183302|ref|XP_008481779.1|,gi|662183311|ref|XP_008482053.1|,gi|662183309|ref|XP_008481994.1|,gi|662183294|ref|XP_008481519.1|,gi|662183306|ref|XP_008481903.1|,gi|662183304|ref|XP_008481843.1|
ACPDec17	Healthy	C1	Mudpit_FU_2014_0910_RJ_37_C1 (F402050)	PREDICTED: antichymotrypsin-2-like isoform X4 [Diaphorina citri]	gi|662183300|ref|XP_008481717.1|	DC_08052014.fasta	41940.4	1	2	2	171	0.0004	0.803	IESTWEMNDLCK	K	K	0.997	54.9	29.3	54.9	0	0	1	0	9	2	1515.62	6184.79		2334970	263	274	Empty	FALSE	gi|662183298|ref|XP_008481649.1|,gi|662183302|ref|XP_008481779.1|,gi|662183311|ref|XP_008482053.1|,gi|662183309|ref|XP_008481994.1|,gi|662183294|ref|XP_008481519.1|,gi|662183306|ref|XP_008481903.1|,gi|662183304|ref|XP_008481843.1|
ACPDec17	Healthy	C1	Mudpit_FU_2014_0910_RJ_37_C1 (F402050)	PREDICTED: antichymotrypsin-2-like isoform X4 [Diaphorina citri]	gi|662183300|ref|XP_008481717.1|	DC_08052014.fasta	41940.4	1	2	2	171	0.0004	0.803	LFQHSESFAEK	K	F	0.997	74.3	34.9	43.7	0	0	9	3	1	2	1322.64	3762.31		8186590	231	241	Empty	FALSE	gi|662183298|ref|XP_008481649.1|,gi|662183302|ref|XP_008481779.1|,gi|662183311|ref|XP_008482053.1|,gi|662183309|ref|XP_008481994.1|,gi|662183294|ref|XP_008481519.1|,gi|662183306|ref|XP_008481903.1|,gi|662183304|ref|XP_008481843.1|
ACPDec17	Healthy	C1	Mudpit_FU_2014_0910_RJ_37_C1 (F402050)	PREDICTED: antichymotrypsin-2-like isoform X4 [Diaphorina citri]	gi|662183300|ref|XP_008481717.1|	DC_08052014.fasta	41940.4	1	2	2	171	0.0004	0.803	LGMEVAFSSNADFSLMTK	K	N	0.997	26.5	35.6	26	0	0	0	0	1	2	1947.92	9065.64		3960.13	276	293	Empty	FALSE	gi|662183298|ref|XP_008481649.1|,gi|662183302|ref|XP_008481779.1|,gi|662183311|ref|XP_008482053.1|,gi|662183309|ref|XP_008481994.1|,gi|662183294|ref|XP_008481519.1|,gi|662183306|ref|XP_008481903.1|,gi|662183304|ref|XP_008481843.1|
ACPDec17	Healthy	C1	Mudpit_FU_2014_0910_RJ_37_C1 (F402050)	PREDICTED: antichymotrypsin-2-like isoform X4 [Diaphorina citri]	gi|662183300|ref|XP_008481717.1|	DC_08052014.fasta	41940.4	1	2	2	171	0.0004	0.803	LVLINAIHFK	K	G	0.997	45.9	25	35	0	0	2	2	0	2	1167.72	5995.76		1386720	140	149	Empty	FALSE	gi|662183298|ref|XP_008481649.1|,gi|662183302|ref|XP_008481779.1|,gi|662183311|ref|XP_008482053.1|,gi|662183309|ref|XP_008481994.1|,gi|662183294|ref|XP_008481519.1|,gi|662183306|ref|XP_008481903.1|,gi|662183304|ref|XP_008481843.1|
ACPDec17	Healthy	C1	Mudpit_FU_2014_0910_RJ_37_C1 (F402050)	PREDICTED: antichymotrypsin-2-like isoform X4 [Diaphorina citri]	gi|662183300|ref|XP_008481717.1|	DC_08052014.fasta	41940.4	1	2	2	171	0.0004	0.803	MLELPYGSK	K	D	0.997	51	36.4	30.1	0	0	4	0	5	2	1053.53	5114.37		5860050	198	206	Empty	FALSE	gi|662183298|ref|XP_008481649.1|,gi|662183302|ref|XP_008481779.1|,gi|662183311|ref|XP_008482053.1|,gi|662183309|ref|XP_008481994.1|,gi|662183294|ref|XP_008481519.1|,gi|662183306|ref|XP_008481903.1|,gi|662183304|ref|XP_008481843.1|
ACPDec17	Healthy	C1	Mudpit_FU_2014_0910_RJ_37_C1 (F402050)	PREDICTED: antichymotrypsin-2-like isoform X4 [Diaphorina citri]	gi|662183300|ref|XP_008481717.1|	DC_08052014.fasta	41940.4	1	2	2	171	0.0004	0.803	NKEPLLISEVIQK	K	A	0.997	65.7	30.2	63	0	0	5	11	1	2	1510.88	5609.19		8406700	294	306	Empty	FALSE	gi|662183298|ref|XP_008481649.1|,gi|662183302|ref|XP_008481779.1|,gi|662183311|ref|XP_008482053.1|,gi|662183309|ref|XP_008481994.1|,gi|662183294|ref|XP_008481519.1|,gi|662183306|ref|XP_008481903.1|,gi|662183304|ref|XP_008481843.1|
ACPDec17	Healthy	C1	Mudpit_FU_2014_0910_RJ_37_C1 (F402050)	PREDICTED: antichymotrypsin-2-like isoform X4 [Diaphorina citri]	gi|662183300|ref|XP_008481717.1|	DC_08052014.fasta	41940.4	1	2	2	171	0.0004	0.803	TEVEVTLPR	K	F	0.997	53.3	34.6	41.6	0	0	0	0	7	2	1043.57	4596.35		5863930	252	260	Empty	FALSE	gi|662183298|ref|XP_008481649.1|,gi|662183302|ref|XP_008481779.1|,gi|662183311|ref|XP_008482053.1|,gi|662183309|ref|XP_008481994.1|,gi|662183294|ref|XP_008481519.1|,gi|662183306|ref|XP_008481903.1|,gi|662183304|ref|XP_008481843.1|
ACPDec17	Healthy	C1	Mudpit_FU_2014_0910_RJ_37_C1 (F402050)	PREDICTED: antichymotrypsin-2-like isoform X4 [Diaphorina citri]	gi|662183300|ref|XP_008481717.1|	DC_08052014.fasta	41940.4	1	2	2	171	0.0004	0.803	VDFSQPPAAAK	K	E	0.997	50.2	34.5	43.6	0	0	3	0	3	2	1130.58	3806.44		10900000	101	111	Empty	FALSE	gi|662183298|ref|XP_008481649.1|,gi|662183302|ref|XP_008481779.1|,gi|662183311|ref|XP_008482053.1|,gi|662183309|ref|XP_008481994.1|,gi|662183294|ref|XP_008481519.1|,gi|662183306|ref|XP_008481903.1|,gi|662183304|ref|XP_008481843.1|
ACPDec17	Healthy	C1	Mudpit_FU_2014_0910_RJ_37_C1 (F402050)	PREDICTED: antichymotrypsin-2-like isoform X4 [Diaphorina citri]	gi|662183300|ref|XP_008481717.1|	DC_08052014.fasta	41940.4	1	2	2	171	0.0004	0.803	WTVPFKPEATK	K	D	0.997	32.6	35.7	24.8	0	0	2	2	4	2	1303.7	5044.78		6875640	152	162	Empty	FALSE	gi|662183298|ref|XP_008481649.1|,gi|662183302|ref|XP_008481779.1|,gi|662183311|ref|XP_008482053.1|,gi|662183309|ref|XP_008481994.1|,gi|662183294|ref|XP_008481519.1|,gi|662183306|ref|XP_008481903.1|,gi|662183304|ref|XP_008481843.1|
ACPDec17	Healthy	C1	Mudpit_FU_2014_0910_RJ_37_C1 (F402050)	PREDICTED: poly(U)-binding-splicing factor half pint-like, partial [Diaphorina citri]	gi|662224423|ref|XP_008486552.1|	DC_08052014.fasta	11366.8	1	2	4	6	0	0.243	GLGILGILGVPLPK	R	L	0.997	43.8	25	43.8	0	0	3	0	0	2	1346.88	7997.98		265634	36	49	Empty	TRUE
ACPDec17	Healthy	C1	Mudpit_FU_2014_0910_RJ_37_C1 (F402050)	PREDICTED: poly(U)-binding-splicing factor half pint-like, partial [Diaphorina citri]	gi|662224423|ref|XP_008486552.1|	DC_08052014.fasta	11366.8	1	2	4	6	0	0.243	LSSDQQDTVTK	K	A	0.997	64.7	36.8	59.5	0	0	1	0	2	2	1221.6	2456.37		58955.9	50	60	Empty	TRUE
ACPDec17	Healthy	C1	Mudpit_FU_2014_0910_RJ_37_C1 (F402050)	PREDICTED: OCIA domain-containing protein 1-like [Diaphorina citri]	gi|662184696|ref|XP_008473211.1|	DC_08052014.fasta	30434.1	0.957	0	0	1	0	0.0294	MMEVPNSK	K	L	0.961	23	35.4	13.5	0	0	1	0	0	2	935.433	3383.27		186644	94	101	Empty	TRUE
ACPDec17	Healthy	C1	Mudpit_FU_2014_0910_RJ_37_C1 (F402050)	PREDICTED: LETM1 and EF-hand domain-containing protein 1, mitochondrial-like [Diaphorina citri]	gi|662196712|ref|XP_008471399.1|	DC_08052014.fasta	13403.2	1	1	2	2	0	0.188	AIKEDIAKPELDSAEQSAELVK	K	I	0.97	30.5	30.7	11.2	0	0	0	1	1	2	2384.26	5055.1		169849	67	88	Empty	TRUE
ACPDec17	Healthy	C1	Mudpit_FU_2014_0910_RJ_37_C1 (F402050)	PREDICTED: uncharacterized protein LOC103514465 isoform X2 [Diaphorina citri]	gi|662208071|ref|XP_008477566.1|,gi|662208073|ref|XP_008477567.1|	DC_08052014.fasta	17225.3	0.953	0	0	2	0	0.118	KPQESVGK	K	I	0.991	31.9	33.1	17.8	0	0	1	0	0	2	872.484	1181.38		6843.17	108	115	Empty	FALSE	gi|662208069|ref|XP_008477565.1|
ACPDec17	Healthy	C1	Mudpit_FU_2014_0910_RJ_37_C1 (F402050)	PREDICTED: uncharacterized protein LOC103514465 isoform X2 [Diaphorina citri]	gi|662208071|ref|XP_008477566.1|,gi|662208073|ref|XP_008477567.1|	DC_08052014.fasta	17225.3	0.953	0	0	2	0	0.118	VFVNTMNELK	K	L	0.996	26.7	34.8	22.3	0	0	0	0	1	2	1194.62	4934.74		157540	43	52	Empty	FALSE	gi|662208069|ref|XP_008477565.1|
ACPDec17	Healthy	C1	Mudpit_FU_2014_0910_RJ_37_C1 (F402050)	PREDICTED: putative GPI-anchored protein PB15E9.01c [Diaphorina citri]	gi|662186525|ref|XP_008482570.1|	DC_08052014.fasta	31982.5	1	2	3	11	0	0.135	DAYVHSTTAAPVAYTSSPAYR	K	A	0.997	66.8	36	58	0	0	0	3	5	2	2228.06	4480.66		557299	28	48	Empty	TRUE
ACPDec17	Healthy	C1	Mudpit_FU_2014_0910_RJ_37_C1 (F402050)	PREDICTED: putative GPI-anchored protein PB15E9.01c [Diaphorina citri]	gi|662186525|ref|XP_008482570.1|	DC_08052014.fasta	31982.5	1	2	3	11	0	0.135	GNQYSASNTHEVTTPSPSYNK	K	-	0.997	53	34.8	53	0	0	0	0	3	2	2282.03	3527.14		134345	290	310	Empty	TRUE
ACPDec17	Healthy	C1	Mudpit_FU_2014_0910_RJ_37_C1 (F402050)	dihydrolipoamide dehydrogenase [Candidatus Profftella armatura]	gi|527122256|gb|AGS06781.1|,gi|527317521|ref|YP_008343725.1|,gi|527331199|ref|WP_020915356.1|	DC_08052014.fasta	53279.7	1	6	9	28	0.0001	0.29	AEEEGIMVAEHISGQK	K	H	0.997	45.5	32.2	45.5	0	0	0	4	1	2	1727.83	4873.43		836359	338	353	Empty	TRUE
ACPDec17	Healthy	C1	Mudpit_FU_2014_0910_RJ_37_C1 (F402050)	dihydrolipoamide dehydrogenase [Candidatus Profftella armatura]	gi|527122256|gb|AGS06781.1|,gi|527317521|ref|YP_008343725.1|,gi|527331199|ref|WP_020915356.1|	DC_08052014.fasta	53279.7	1	6	9	28	0.0001	0.29	ALLQTSHSFENVK	K	N	0.997	51.4	32.5	43.9	0	0	0	1	0	2	1473.77	4244.27		161480	59	71	Empty	TRUE
ACPDec17	Healthy	C1	Mudpit_FU_2014_0910_RJ_37_C1 (F402050)	dihydrolipoamide dehydrogenase [Candidatus Profftella armatura]	gi|527122256|gb|AGS06781.1|,gi|527317521|ref|YP_008343725.1|,gi|527331199|ref|WP_020915356.1|	DC_08052014.fasta	53279.7	1	6	9	28	0.0001	0.29	ASSEDIAR	R	I	0.991	53.5	35.2	33.2	0	0	6	0	3	2	848.411	2140.3		936361	447	454	Empty	TRUE
ACPDec17	Healthy	C1	Mudpit_FU_2014_0910_RJ_37_C1 (F402050)	dihydrolipoamide dehydrogenase [Candidatus Profftella armatura]	gi|527122256|gb|AGS06781.1|,gi|527317521|ref|YP_008343725.1|,gi|527331199|ref|WP_020915356.1|	DC_08052014.fasta	53279.7	1	6	9	28	0.0001	0.29	EAAMSIENR	K	S	0.997	31.5	33.9	23.1	0	0	0	0	1	2	1020.48	3328.33		97780.6	468	476	Empty	TRUE
ACPDec17	Healthy	C1	Mudpit_FU_2014_0910_RJ_37_C1 (F402050)	dihydrolipoamide dehydrogenase [Candidatus Profftella armatura]	gi|527122256|gb|AGS06781.1|,gi|527317521|ref|YP_008343725.1|,gi|527331199|ref|WP_020915356.1|	DC_08052014.fasta	53279.7	1	6	9	28	0.0001	0.29	ENVLINYSNK	K	S	0.956	23.6	36.6	16.3	0	0	1	1	0	2	1193.62	4392.81		217022	256	265	Empty	TRUE
ACPDec17	Healthy	C1	Mudpit_FU_2014_0910_RJ_37_C1 (F402050)	dihydrolipoamide dehydrogenase [Candidatus Profftella armatura]	gi|527122256|gb|AGS06781.1|,gi|527317521|ref|YP_008343725.1|,gi|527331199|ref|WP_020915356.1|	DC_08052014.fasta	53279.7	1	6	9	28	0.0001	0.29	FDENLILSNK	K	G	0.997	52.8	34.9	39.3	0	0	2	0	2	2	1192.62	5253.45		830460	166	175	Empty	TRUE
ACPDec17	Healthy	C1	Mudpit_FU_2014_0910_RJ_37_C1 (F402050)	dihydrolipoamide dehydrogenase [Candidatus Profftella armatura]	gi|527122256|gb|AGS06781.1|,gi|527317521|ref|YP_008343725.1|,gi|527331199|ref|WP_020915356.1|	DC_08052014.fasta	53279.7	1	6	9	28	0.0001	0.29	HSINFNALPFVIYTFPEIASVGK	K	T	0.995	31.9	35.5	25.9	0	0	0	1	1	2	2564.35	7988.82		119147	354	376	Empty	TRUE
ACPDec17	Healthy	C1	Mudpit_FU_2014_0910_RJ_37_C1 (F402050)	dihydrolipoamide dehydrogenase [Candidatus Profftella armatura]	gi|527122256|gb|AGS06781.1|,gi|527317521|ref|YP_008343725.1|,gi|527331199|ref|WP_020915356.1|	DC_08052014.fasta	53279.7	1	6	9	28	0.0001	0.29	IPNTNNLNIDK	R	I	0.997	37.1	34.7	20.4	0	0	1	0	0	2	1255.66	4147.29		134037	288	298	Empty	TRUE
ACPDec17	Healthy	C1	Mudpit_FU_2014_0910_RJ_37_C1 (F402050)	dihydrolipoamide dehydrogenase [Candidatus Profftella armatura]	gi|527122256|gb|AGS06781.1|,gi|527317521|ref|YP_008343725.1|,gi|527331199|ref|WP_020915356.1|	DC_08052014.fasta	53279.7	1	6	9	28	0.0001	0.29	TACIDEWKDNEENFALGGTCTNVGCIPSK	K	A	0.997	38.6	30.5	8.07	0	0	0	1	1	2	3253.34	7436.09		91307.1	30	58	Empty	TRUE
ACPDec17	Healthy	C1	Mudpit_FU_2014_0910_RJ_37_C1 (F402050)	dihydrolipoamide dehydrogenase [Candidatus Profftella armatura]	gi|527122256|gb|AGS06781.1|,gi|527317521|ref|YP_008343725.1|,gi|527331199|ref|WP_020915356.1|	DC_08052014.fasta	53279.7	1	6	9	28	0.0001	0.29	TEIITSIFDK	K	L	0.997	30.6	33.2	22	0	0	0	0	1	2	1166.63	6296.12		114704	271	280	Empty	TRUE
ACPDec17	Healthy	C1	Mudpit_FU_2014_0910_RJ_37_C1 (F402050)	PREDICTED: uncharacterized protein LOC103513571 [Diaphorina citri]	gi|662206358|ref|XP_008476637.1|	DC_08052014.fasta	23409	1	2	4	10	0	0.107	EKEENDQEAYK	K	A	0.997	47.4	32.1	39.4	0	0	1	0	1	2	1382.61	1861.28		36050.2	41	51	Empty	TRUE
ACPDec17	Healthy	C1	Mudpit_FU_2014_0910_RJ_37_C1 (F402050)	PREDICTED: uncharacterized protein LOC103513571 [Diaphorina citri]	gi|662206358|ref|XP_008476637.1|	DC_08052014.fasta	23409	1	2	4	10	0	0.107	SIWEHIETAYGK	K	A	0.997	50.2	32.1	48.4	0	0	0	4	4	2	1433.71	5682.75		3449160	153	164	Empty	TRUE
ACPDec17	Healthy	C1	Mudpit_FU_2014_0910_RJ_37_C1 (F402050)	PREDICTED: L-cystatin-like isoform X1 [Diaphorina citri]	gi|662214822|ref|XP_008481260.1|	DC_08052014.fasta	16860.5	1	1	1	20	0.0001	0.36	DDPDFNECTVK	R	I	0.997	27.8	25	26	0	0	3	0	1	2	1328.51	5171.66		1627350	105	115	Empty	FALSE	gi|662214824|ref|XP_008481261.1|
ACPDec17	Healthy	C1	Mudpit_FU_2014_0910_RJ_37_C1 (F402050)	PREDICTED: L-cystatin-like isoform X1 [Diaphorina citri]	gi|662214822|ref|XP_008481260.1|	DC_08052014.fasta	16860.5	1	1	1	20	0.0001	0.36	IWDQPWVTPR	K	Y	0.997	49.2	35.9	39.5	0	0	2	0	2	2	1297.67	5974.52		1268440	116	125	Empty	FALSE	gi|662214824|ref|XP_008481261.1|
ACPDec17	Healthy	C1	Mudpit_FU_2014_0910_RJ_37_C1 (F402050)	PREDICTED: L-cystatin-like isoform X1 [Diaphorina citri]	gi|662214822|ref|XP_008481260.1|	DC_08052014.fasta	16860.5	1	1	1	20	0.0001	0.36	NANEVSQQR	R	R	0.997	47.9	35.8	31.8	0	0	0	0	2	2	1045.5	1669.43		114348	137	145	Empty	TRUE
ACPDec17	Healthy	C1	Mudpit_FU_2014_0910_RJ_37_C1 (F402050)	PREDICTED: L-cystatin-like isoform X1 [Diaphorina citri]	gi|662214822|ref|XP_008481260.1|	DC_08052014.fasta	16860.5	1	1	1	20	0.0001	0.36	NDVCAISLSAASR	K	D	0.997	51.9	33.9	47.1	0	0	0	0	5	2	1352.63	5850.77		586568	92	104	Empty	FALSE	gi|662214824|ref|XP_008481261.1|
ACPDec17	Healthy	C1	Mudpit_FU_2014_0910_RJ_37_C1 (F402050)	PREDICTED: L-cystatin-like isoform X1 [Diaphorina citri]	gi|662214822|ref|XP_008481260.1|	DC_08052014.fasta	16860.5	1	1	1	20	0.0001	0.36	QVVSGSLYTIK	R	L	0.997	44	30.3	43.6	0	0	3	0	2	2	1194.67	4743.3		1261140	72	82	Empty	FALSE	gi|662214824|ref|XP_008481261.1|
ACPDec17	Healthy	C1	Mudpit_FU_2014_0910_RJ_37_C1 (F402050)	PREDICTED: prisilkin-39-like [Diaphorina citri]	gi|662215869|ref|XP_008481838.1|	DC_08052014.fasta	17785.1	1	3	12	52	0.0001	0.335	AGYYNGYHY	K	-	0.997	46.3	29.5	46.3	0	0	11	1	10	2	1107.45	4469.5		13500000	159	167	Empty	TRUE
ACPDec17	Healthy	C1	Mudpit_FU_2014_0910_RJ_37_C1 (F402050)	PREDICTED: prisilkin-39-like [Diaphorina citri]	gi|662215869|ref|XP_008481838.1|	DC_08052014.fasta	17785.1	1	3	12	52	0.0001	0.335	AYPYTAGYGAYSGAYPYAAAPYTAAYGYDDGQYYPGK	K	Y	0.997	71.4	29.5	64.4	0	0	3	11	10	2	3957.72	6912.27		1413540	112	148	Empty	TRUE
ACPDec17	Healthy	C1	Mudpit_FU_2014_0910_RJ_37_C1 (F402050)	PREDICTED: prisilkin-39-like [Diaphorina citri]	gi|662215869|ref|XP_008481838.1|	DC_08052014.fasta	17785.1	1	3	12	52	0.0001	0.335	YPGTGYPGYK	K	A	0.997	69	34	56	0	0	3	0	3	2	1102.52	3910.11		11300000	149	158	Empty	TRUE
ACPDec17	Healthy	C1	Mudpit_FU_2014_0910_RJ_37_C1 (F402050)	PREDICTED: vegetative cell wall protein gp1-like, partial [Diaphorina citri]	gi|662214942|ref|XP_008481326.1|	DC_08052014.fasta	41925.9	1	1	1	1	0	0.0357	LLSESTPATTTPGTK	K	Q	0.996	26.8	35.4	20.3	0	0	1	0	0	2	1503.79	3695.18		21945	6	20	Empty	TRUE
ACPDec17	Healthy	C1	Mudpit_FU_2014_0910_RJ_37_C1 (F402050)	gi|662204501|ref|XP_008475628.1|-DECOY	gi|662204501|ref|XP_008475628.1|-DECOY		0	0.998	1	1	3	0	0	KQVENVDGADVK	?	?	0.992	35.3	34.9	7.35	0	0	3	0	0	2	1302.65	2598.18		73708	0	0	Empty	TRUE
ACPDec17	Healthy	C1	Mudpit_FU_2014_0910_RJ_37_C1 (F402050)	PREDICTED: pituitary homeobox 2-like, partial [Diaphorina citri]	gi|662216504|ref|XP_008482186.1|	DC_08052014.fasta	37135.3	1	9	25	71	0.0002	0.303	EIDGGLETIK	R	V	0.997	39.8	34.8	19.9	0	0	4	0	1	2	1074.57	4405.01		4573540	93	102	Empty	TRUE
ACPDec17	Healthy	C1	Mudpit_FU_2014_0910_RJ_37_C1 (F402050)	PREDICTED: pituitary homeobox 2-like, partial [Diaphorina citri]	gi|662216504|ref|XP_008482186.1|	DC_08052014.fasta	37135.3	1	9	25	71	0.0002	0.303	GIHVEVSGPEYETLQPFHISK	R	I	0.997	53	31.1	50.5	0	0	0	7	3	2	2367.2	5834.88		3134500	14	34	Empty	TRUE
ACPDec17	Healthy	C1	Mudpit_FU_2014_0910_RJ_37_C1 (F402050)	PREDICTED: pituitary homeobox 2-like, partial [Diaphorina citri]	gi|662216504|ref|XP_008482186.1|	DC_08052014.fasta	37135.3	1	9	25	71	0.0002	0.303	LPAVISADLR	K	L	0.997	43.8	27.2	35.2	0	0	6	0	2	2	1054.63	5391.36		3737080	105	114	Empty	TRUE
ACPDec17	Healthy	C1	Mudpit_FU_2014_0910_RJ_37_C1 (F402050)	PREDICTED: pituitary homeobox 2-like, partial [Diaphorina citri]	gi|662216504|ref|XP_008482186.1|	DC_08052014.fasta	37135.3	1	9	25	71	0.0002	0.303	QAIDDDSNQTAQMTAAFLNWPQATFASK	K	V	0.997	74.5	30.3	59.9	0	0	0	9	7	2	3070.42	7786.2		1831810	53	80	Empty	TRUE
ACPDec17	Healthy	C1	Mudpit_FU_2014_0910_RJ_37_C1 (F402050)	PREDICTED: pituitary homeobox 2-like, partial [Diaphorina citri]	gi|662216504|ref|XP_008482186.1|	DC_08052014.fasta	37135.3	1	9	25	71	0.0002	0.303	TALAMGADR	R	G	0.997	36	34.7	29.8	0	0	3	0	5	2	905.451	2815.43		3925200	5	13	Empty	TRUE
ACPDec17	Healthy	C1	Mudpit_FU_2014_0910_RJ_37_C1 (F402050)	PREDICTED: pituitary homeobox 2-like, partial [Diaphorina citri]	gi|662216504|ref|XP_008482186.1|	DC_08052014.fasta	37135.3	1	9	25	71	0.0002	0.303	TDGELTVK	K	R	0.991	42	35.3	31.6	0	0	1	0	6	2	862.452	2947.82		1180640	84	91	Empty	TRUE
ACPDec17	Healthy	C1	Mudpit_FU_2014_0910_RJ_37_C1 (F402050)	PREDICTED: pituitary homeobox 2-like, partial [Diaphorina citri]	gi|662216504|ref|XP_008482186.1|	DC_08052014.fasta	37135.3	1	9	25	71	0.0002	0.303	VDKTDGELTVK	K	R	0.997	69.1	33.8	55	0	0	5	0	4	2	1204.64	2925.73		1496470	81	91	Empty	TRUE
ACPDec17	Healthy	C1	Mudpit_FU_2014_0910_RJ_37_C1 (F402050)	PREDICTED: pituitary homeobox 2-like, partial [Diaphorina citri]	gi|662216504|ref|XP_008482186.1|	DC_08052014.fasta	37135.3	1	9	25	71	0.0002	0.303	VDMVIVGK	K	Q	0.991	59.4	34	52	0	0	3	0	0	2	860.491	4432.4		1821180	45	52	Empty	TRUE
ACPDec17	Healthy	C1	Mudpit_FU_2014_0910_RJ_37_C1 (F402050)	PREDICTED: pituitary homeobox 2-like, partial [Diaphorina citri]	gi|662216504|ref|XP_008482186.1|	DC_08052014.fasta	37135.3	1	9	25	71	0.0002	0.303	VKLPAVISADLR	K	L	0.997	48.5	25	42.9	0	0	0	3	2	2	1281.79	5529.15		543130	103	114	Empty	TRUE
ACPDec17	Healthy	C1	Mudpit_FU_2014_0910_RJ_37_C1 (F402050)	PREDICTED: replication factor C subunit 3 [Diaphorina citri]	gi|662186013|ref|XP_008480000.1|	DC_08052014.fasta	48638.2	0.957	0	0	7	0	0.0871	AELPPPLPQSPPPTEVPPPTPTPVEEK	K	K	0.997	27.9	28.9	23.8	0	0	1	2	1	2	2841.49	5716.27		236097	138	164	Empty	FALSE	gi|662217471|ref|XP_008482717.1|,gi|662211962|ref|XP_008479689.1|
ACPDec17	Healthy	C1	Mudpit_FU_2014_0910_RJ_37_C1 (F402050)	PREDICTED: replication factor C subunit 3 [Diaphorina citri]	gi|662186013|ref|XP_008480000.1|	DC_08052014.fasta	48638.2	0.957	0	0	7	0	0.0871	NTVEAAVTEK	K	K	0.997	36.5	36.8	29.1	0	0	0	0	3	2	1061.55	3179.39		1134220	123	132	Empty	FALSE	gi|662211962|ref|XP_008479689.1|
ACPDec17	Healthy	C1	Mudpit_FU_2014_0910_RJ_37_C1 (F402050)	PREDICTED: 26S protease regulatory subunit 6B [Diaphorina citri]	gi|662211003|ref|XP_008479170.1|	DC_08052014.fasta	22398.5	1	9	13	23	0.0001	0.544	ADTLDPALLRPGR	R	L	0.997	29.3	28.8	20.4	0	0	0	1	0	2	1394.78	4891.47		101811	91	103	Empty	TRUE
ACPDec17	Healthy	C1	Mudpit_FU_2014_0910_RJ_37_C1 (F402050)	PREDICTED: 26S protease regulatory subunit 6B [Diaphorina citri]	gi|662211003|ref|XP_008479170.1|	DC_08052014.fasta	22398.5	1	9	13	23	0.0001	0.544	ENSPAIIFIDEIDAIATK	K	R	0.997	69.2	31.7	67.8	0	0	1	1	4	2	1960.03	8226.05		290325	33	50	Empty	TRUE
ACPDec17	Healthy	C1	Mudpit_FU_2014_0910_RJ_37_C1 (F402050)	PREDICTED: 26S protease regulatory subunit 6B [Diaphorina citri]	gi|662211003|ref|XP_008479170.1|	DC_08052014.fasta	22398.5	1	9	13	23	0.0001	0.544	FDAQTGADR	R	E	0.997	37.3	33	26.4	0	0	1	0	0	2	980.443	2658.82		138725	52	60	Empty	TRUE
ACPDec17	Healthy	C1	Mudpit_FU_2014_0910_RJ_37_C1 (F402050)	PREDICTED: 26S protease regulatory subunit 6B [Diaphorina citri]	gi|662211003|ref|XP_008479170.1|	DC_08052014.fasta	22398.5	1	9	13	23	0.0001	0.544	ILLELLNQMDGFDQTTNVK	R	V	0.997	42.4	35.8	42.4	0	0	0	2	0	2	2192.13	7801.02		244376	65	83	Empty	TRUE
ACPDec17	Healthy	C1	Mudpit_FU_2014_0910_RJ_37_C1 (F402050)	PREDICTED: 26S protease regulatory subunit 6B [Diaphorina citri]	gi|662211003|ref|XP_008479170.1|	DC_08052014.fasta	22398.5	1	9	13	23	0.0001	0.544	KDESEHEFYK	K	-	0.997	36.8	34.7	25.2	0	0	2	0	0	2	1311.59	2728.05		59519.6	186	195	Empty	TRUE
ACPDec17	Healthy	C1	Mudpit_FU_2014_0910_RJ_37_C1 (F402050)	PREDICTED: 26S protease regulatory subunit 6B [Diaphorina citri]	gi|662211003|ref|XP_008479170.1|	DC_08052014.fasta	22398.5	1	9	13	23	0.0001	0.544	LVFSTITAK	R	M	0.973	17.2	28.7	17.2	0	0	1	0	0	2	979.582	5000.74		285166	120	128	Empty	TRUE
ACPDec17	Healthy	C1	Mudpit_FU_2014_0910_RJ_37_C1 (F402050)	PREDICTED: 26S protease regulatory subunit 6B [Diaphorina citri]	gi|662211003|ref|XP_008479170.1|	DC_08052014.fasta	22398.5	1	9	13	23	0.0001	0.544	MNLSDEVDLEDYVARPDR	K	I	0.997	39.5	31.1	34.8	0	0	0	3	0	2	2136.99	6220.35		503688	129	146	Empty	TRUE
ACPDec17	Healthy	C1	Mudpit_FU_2014_0910_RJ_37_C1 (F402050)	PREDICTED: 26S protease regulatory subunit 6B [Diaphorina citri]	gi|662211003|ref|XP_008479170.1|	DC_08052014.fasta	22398.5	1	9	13	23	0.0001	0.544	RFDAQTGADR	K	E	0.997	35.8	35	20.5	0	0	1	0	1	2	1136.54	2437.02		50341.2	51	60	Empty	TRUE
ACPDec17	Healthy	C1	Mudpit_FU_2014_0910_RJ_37_C1 (F402050)	PREDICTED: 26S protease regulatory subunit 6B [Diaphorina citri]	gi|662211003|ref|XP_008479170.1|	DC_08052014.fasta	22398.5	1	9	13	23	0.0001	0.544	VVGSEFVQK	R	Y	0.997	45.9	34.3	41.8	0	0	1	0	4	2	992.541	3844.81		1161750	7	15	Empty	TRUE
ACPDec17	Healthy	C1	Mudpit_FU_2014_0910_RJ_37_C1 (F402050)	PREDICTED: ornithine aminotransferase, mitochondrial-like [Diaphorina citri]	gi|662194887|ref|XP_008470408.1|	DC_08052014.fasta	25987.8	1	6	11	20	0.0001	0.391	AIYHDLLYQLGEYITNLFR	R	Y	0.963	17.4	35.1	16.9	0	0	0	1	0	2	2342.22	8493.77		15208.1	140	158	Empty	TRUE
ACPDec17	Healthy	C1	Mudpit_FU_2014_0910_RJ_37_C1 (F402050)	PREDICTED: ornithine aminotransferase, mitochondrial-like [Diaphorina citri]	gi|662194887|ref|XP_008470408.1|	DC_08052014.fasta	25987.8	1	6	11	20	0.0001	0.391	FIPMNTGVEGGETSIK	R	L	0.997	38.3	36.3	24.9	0	0	2	0	3	2	1695.83	4401.63		614931	162	177	Empty	TRUE
ACPDec17	Healthy	C1	Mudpit_FU_2014_0910_RJ_37_C1 (F402050)	PREDICTED: ornithine aminotransferase, mitochondrial-like [Diaphorina citri]	gi|662194887|ref|XP_008470408.1|	DC_08052014.fasta	25987.8	1	6	11	20	0.0001	0.391	GVYMWDNEGKK	K	Y	0.994	22.6	34.3	20.4	0	0	0	0	2	2	1326.61	4264.57		146747	93	103	Empty	TRUE
ACPDec17	Healthy	C1	Mudpit_FU_2014_0910_RJ_37_C1 (F402050)	PREDICTED: ornithine aminotransferase, mitochondrial-like [Diaphorina citri]	gi|662194887|ref|XP_008470408.1|	DC_08052014.fasta	25987.8	1	6	11	20	0.0001	0.391	NYAPLPVSIVR	K	G	0.984	29.7	31	12.1	0	0	1	0	0	2	1228.7	5685.83		249563	80	90	Empty	TRUE
ACPDec17	Healthy	C1	Mudpit_FU_2014_0910_RJ_37_C1 (F402050)	PREDICTED: ornithine aminotransferase, mitochondrial-like [Diaphorina citri]	gi|662194887|ref|XP_008470408.1|	DC_08052014.fasta	25987.8	1	6	11	20	0.0001	0.391	TLHEQSSILHHTSR	K	A	0.997	65.7	35.7	61.7	0	0	2	1	4	2	1645.84	2729.15		946379	126	139	Empty	TRUE
ACPDec17	Healthy	C1	Mudpit_FU_2014_0910_RJ_37_C1 (F402050)	PREDICTED: ornithine aminotransferase, mitochondrial-like [Diaphorina citri]	gi|662194887|ref|XP_008470408.1|	DC_08052014.fasta	25987.8	1	6	11	20	0.0001	0.391	YLDFLGGFATLNQGHCHPK	K	I	0.997	36.5	34.4	31.1	0	0	3	0	1	2	2164.01	6877.26		772711	104	122	Empty	TRUE
ACPDec17	Healthy	C1	Mudpit_FU_2014_0910_RJ_37_C1 (F402050)	PREDICTED: long-chain fatty acid transport protein 4-like [Diaphorina citri]	gi|662186662|ref|XP_008483258.1|	DC_08052014.fasta	73862.4	1	0	0	9	0	0.0633	DLTIADIFR	K	E	0.997	29.6	35.1	21.9	0	0	1	0	0	2	1063.58	7604.56		43052.1	169	177	Empty	FALSE	gi|662223358|ref|XP_008485965.1|
ACPDec17	Healthy	C1	Mudpit_FU_2014_0910_RJ_37_C1 (F402050)	PREDICTED: long-chain fatty acid transport protein 4-like [Diaphorina citri]	gi|662186662|ref|XP_008483258.1|	DC_08052014.fasta	73862.4	1	0	0	9	0	0.0633	LIPTIYPISIIR	R	V	0.993	21.1	25	21.1	0	0	1	0	0	2	1398.87	7423.46		145473	44	55	Empty	FALSE	gi|662223358|ref|XP_008485965.1|
ACPDec17	Healthy	C1	Mudpit_FU_2014_0910_RJ_37_C1 (F402050)	PREDICTED: long-chain fatty acid transport protein 4-like [Diaphorina citri]	gi|662186662|ref|XP_008483258.1|	DC_08052014.fasta	73862.4	1	0	0	9	0	0.0633	VANFFLAQGLK	R	K	0.997	66.1	31.8	66.1	0	0	0	2	2	2	1207.68	6370.55		266044	208	218	Empty	FALSE	gi|662223358|ref|XP_008485965.1|
ACPDec17	Healthy	C1	Mudpit_FU_2014_0910_RJ_37_C1 (F402050)	PREDICTED: long-chain fatty acid transport protein 4-like [Diaphorina citri]	gi|662186662|ref|XP_008483258.1|	DC_08052014.fasta	73862.4	1	0	0	9	0	0.0633	VDPVTSEPIR	R	N	0.997	34.1	32.6	30.8	0	0	0	0	3	2	1112.59	3848.18		371223	56	65	Empty	FALSE	gi|662223358|ref|XP_008485965.1|
ACPDec17	Healthy	C1	Mudpit_FU_2014_0910_RJ_37_C1 (F402050)	tyrosyl-tRNA synthetase [Candidatus Carsonella ruddii DC]	gi|527135724|gb|AGS06575.1|,gi|527324471|ref|YP_008350666.1|	DC_08052014.fasta	37258.5	1	2	2	2	0	0.0615	IIIMNSICLK	K	S	0.953	17.7	32.9	17.7	0	0	0	0	1	2	1210.62	5867.92		75055	74	83	Empty	TRUE
ACPDec17	Healthy	C1	Mudpit_FU_2014_0910_RJ_37_C1 (F402050)	tyrosyl-tRNA synthetase [Candidatus Carsonella ruddii DC]	gi|527135724|gb|AGS06575.1|,gi|527324471|ref|YP_008350666.1|	DC_08052014.fasta	37258.5	1	2	2	2	0	0.0615	SIKNENQEK	K	I	0.946	27.2	35.6	2.44	0	0	1	0	0	2	1090.54	1983.36		46517.3	126	134	Empty	TRUE
ACPDec17	Healthy	C1	Mudpit_FU_2014_0910_RJ_37_C1 (F402050)	PREDICTED: methionine aminopeptidase 2 [Diaphorina citri]	gi|662202581|ref|XP_008474592.1|	DC_08052014.fasta	68288.1	1	11	17	34	0.0001	0.204	AAAATEEAPK	K	N	0.997	64.2	33.9	56.4	0	0	0	0	3	2	958.484	1934.88		351846	233	242	Empty	TRUE
ACPDec17	Healthy	C1	Mudpit_FU_2014_0910_RJ_37_C1 (F402050)	PREDICTED: methionine aminopeptidase 2 [Diaphorina citri]	gi|662202581|ref|XP_008474592.1|	DC_08052014.fasta	68288.1	1	11	17	34	0.0001	0.204	DATNTGIK	R	A	0.991	29.4	36.8	18.1	0	0	3	0	0	2	819.421	1940.71		519265	418	425	Empty	TRUE
ACPDec17	Healthy	C1	Mudpit_FU_2014_0910_RJ_37_C1 (F402050)	PREDICTED: methionine aminopeptidase 2 [Diaphorina citri]	gi|662202581|ref|XP_008474592.1|	DC_08052014.fasta	68288.1	1	11	17	34	0.0001	0.204	KVVNEEVLDDEIEDGDVEDGAAEASK	K	K	0.997	71.6	31.4	69.2	0	0	0	5	0	2	2775.27	5301.36		301122	14	39	Empty	TRUE
ACPDec17	Healthy	C1	Mudpit_FU_2014_0910_RJ_37_C1 (F402050)	PREDICTED: methionine aminopeptidase 2 [Diaphorina citri]	gi|662202581|ref|XP_008474592.1|	DC_08052014.fasta	68288.1	1	11	17	34	0.0001	0.204	LHNDMYNEAR	R	Q	0.997	36	28.7	27.3	0	0	0	1	2	2	1262.56	2975.97		338985	119	128	Empty	TRUE
ACPDec17	Healthy	C1	Mudpit_FU_2014_0910_RJ_37_C1 (F402050)	PREDICTED: methionine aminopeptidase 2 [Diaphorina citri]	gi|662202581|ref|XP_008474592.1|	DC_08052014.fasta	68288.1	1	11	17	34	0.0001	0.204	LLIGEDGLK	R	A	0.997	44.3	31.8	32	0	0	3	0	0	2	957.562	5032.9		699832	164	172	Empty	TRUE
ACPDec17	Healthy	C1	Mudpit_FU_2014_0910_RJ_37_C1 (F402050)	PREDICTED: methionine aminopeptidase 2 [Diaphorina citri]	gi|662202581|ref|XP_008474592.1|	DC_08052014.fasta	68288.1	1	11	17	34	0.0001	0.204	NFEASYIPLR	K	L	0.997	35.2	36.3	21.5	0	0	0	0	4	2	1209.63	5625.55		606485	522	531	Empty	TRUE
ACPDec17	Healthy	C1	Mudpit_FU_2014_0910_RJ_37_C1 (F402050)	PREDICTED: methionine aminopeptidase 2 [Diaphorina citri]	gi|662202581|ref|XP_008474592.1|	DC_08052014.fasta	68288.1	1	11	17	34	0.0001	0.204	NFGTLAFCK	K	R	0.997	30.6	32.9	20.3	0	0	0	0	3	2	1046.48	6550.15		215396	545	553	Empty	TRUE
ACPDec17	Healthy	C1	Mudpit_FU_2014_0910_RJ_37_C1 (F402050)	PREDICTED: methionine aminopeptidase 2 [Diaphorina citri]	gi|662202581|ref|XP_008474592.1|	DC_08052014.fasta	68288.1	1	11	17	34	0.0001	0.204	NHCAAHYTPNNGDK	R	T	0.997	36.4	26.6	32.8	0	0	1	2	0	2	1587.64	2450.08		142680	184	197	Empty	TRUE
ACPDec17	Healthy	C1	Mudpit_FU_2014_0910_RJ_37_C1 (F402050)	PREDICTED: methionine aminopeptidase 2 [Diaphorina citri]	gi|662202581|ref|XP_008474592.1|	DC_08052014.fasta	68288.1	1	11	17	34	0.0001	0.204	NLNGHSIDSYR	R	I	0.997	30.5	36.3	21	0	0	0	0	2	2	1275.61	3515.79		123684	463	473	Empty	TRUE
ACPDec17	Healthy	C1	Mudpit_FU_2014_0910_RJ_37_C1 (F402050)	PREDICTED: methionine aminopeptidase 2 [Diaphorina citri]	gi|662202581|ref|XP_008474592.1|	DC_08052014.fasta	68288.1	1	11	17	34	0.0001	0.204	SLLNTINK	K	N	0.991	37.9	31.8	28.3	0	0	1	0	1	2	902.531	4354.05		271054	537	544	Empty	TRUE
ACPDec17	Healthy	C1	Mudpit_FU_2014_0910_RJ_37_C1 (F402050)	PREDICTED: methionine aminopeptidase 2 [Diaphorina citri]	gi|662202581|ref|XP_008474592.1|	DC_08052014.fasta	68288.1	1	11	17	34	0.0001	0.204	TVLEFDDITK	K	I	0.997	30.4	34.5	22.4	0	0	1	0	2	2	1180.61	5655.93		584887	198	207	Empty	TRUE
ACPDec17	Healthy	C1	Mudpit_FU_2014_0910_RJ_37_C1 (F402050)	PREDICTED: LOW QUALITY PROTEIN: actin-like protein 6B [Diaphorina citri]	gi|662201838|ref|XP_008474186.1|	DC_08052014.fasta	50415.1	1	0	0	3	0	0.022	VGYAQEDSPK	R	A	0.997	47.3	36.2	39	0	0	0	1	2	2	1093.52	2810.59		200713	27	36	Empty	FALSE	gi|662220405|ref|XP_008484337.1|
ACPDec17	Healthy	C1	Mudpit_FU_2014_0910_RJ_37_C1 (F402050)	PREDICTED: prostaglandin E synthase-like [Diaphorina citri]	gi|662190703|ref|XP_008468130.1|	DC_08052014.fasta	17603.2	0.999	1	2	3	0	0.0779	VFISPEDTVLAR	R	G	0.993	30	33	15.5	0	0	1	0	2	2	1346.73	5742.47		533057	47	58	Empty	TRUE
ACPDec17	Healthy	C1	Mudpit_FU_2014_0910_RJ_37_C1 (F402050)	DNA-directed RNA polymerase subunit alpha [Wolbachia endosymbiont of Diaphorina citri]	gi|516101920|ref|WP_017532500.1|	DC_08052014.fasta	39405.6	1	2	2	2	0	0.0535	SQASLSSGAK	K	G	0.991	30.4	34.9	17.2	0	0	0	0	1	2	936.463	1862.81		49416.7	254	263	Empty	TRUE
ACPDec17	Healthy	C1	Mudpit_FU_2014_0910_RJ_37_C1 (F402050)	DNA-directed RNA polymerase subunit alpha [Wolbachia endosymbiont of Diaphorina citri]	gi|516101920|ref|WP_017532500.1|	DC_08052014.fasta	39405.6	1	2	2	2	0	0.0535	VGQVTDKDK	R	L	0.947	25.1	36.4	13.5	0	0	0	0	1	2	989.526	1399.96		38826.6	205	213	Empty	TRUE
ACPDec17	Healthy	C1	Mudpit_FU_2014_0910_RJ_37_C1 (F402050)	PREDICTED: D-2-hydroxyglutarate dehydrogenase, mitochondrial-like, partial [Diaphorina citri]	gi|662224094|ref|XP_008486368.1|	DC_08052014.fasta	12879.1	1	2	2	6	0	0.271	FNIQIPVK	K	Q	0.991	43.5	30.5	24.6	0	0	4	0	0	2	958.572	5614.19		436182	97	104	Empty	TRUE
ACPDec17	Healthy	C1	Mudpit_FU_2014_0910_RJ_37_C1 (F402050)	PREDICTED: D-2-hydroxyglutarate dehydrogenase, mitochondrial-like, partial [Diaphorina citri]	gi|662224094|ref|XP_008486368.1|	DC_08052014.fasta	12879.1	1	2	2	6	0	0.271	TSLGEILSSCEMMDHAGVNSVSTK	R	F	0.997	62	29.6	61.9	0	0	0	2	0	2	2542.13	7743.06		342202	73	96	Empty	TRUE
ACPDec17	Healthy	C1	Mudpit_FU_2014_0910_RJ_37_C1 (F402050)	PREDICTED: uncharacterized protein LOC103505943 [Diaphorina citri]	gi|662191460|ref|XP_008468545.1|,gi|662191462|ref|XP_008468546.1|	DC_08052014.fasta	27454.2	0.999	1	1	1	0	0.041	FLQSIHDIEK	K	A	0.958	23	36.8	15.9	0	0	0	0	1	2	1230.64	4450.39		129559	64	73	Empty	TRUE
ACPDec17	Healthy	C1	Mudpit_FU_2014_0910_RJ_37_C1 (F402050)	PREDICTED: monofunctional C1-tetrahydrofolate synthase, mitochondrial-like [Diaphorina citri]	gi|662195250|ref|XP_008470607.1|	DC_08052014.fasta	30513.9	1	4	9	49	0.0001	0.45	FGVPVVVAINAFK	K	S	0.997	64.1	26.5	51.3	0	0	6	0	1	2	1360.8	7534.14		743027	197	209	Empty	TRUE
ACPDec17	Healthy	C1	Mudpit_FU_2014_0910_RJ_37_C1 (F402050)	PREDICTED: monofunctional C1-tetrahydrofolate synthase, mitochondrial-like [Diaphorina citri]	gi|662195250|ref|XP_008470607.1|	DC_08052014.fasta	30513.9	1	4	9	49	0.0001	0.45	GGAGAADLADAVIK	K	A	0.997	50.2	33.3	44.8	0	0	0	0	4	2	1228.65	5208.27		1223990	240	253	Empty	FALSE	gi|662195246|ref|XP_008470605.1|
ACPDec17	Healthy	C1	Mudpit_FU_2014_0910_RJ_37_C1 (F402050)	PREDICTED: monofunctional C1-tetrahydrofolate synthase, mitochondrial-like [Diaphorina citri]	gi|662195250|ref|XP_008470607.1|	DC_08052014.fasta	30513.9	1	4	9	49	0.0001	0.45	IPDAVVLVTTVR	K	A	0.997	41.3	25	25.8	0	0	3	0	2	2	1282.77	6248.47		1159530	140	151	Empty	FALSE	gi|662195246|ref|XP_008470605.1|
ACPDec17	Healthy	C1	Mudpit_FU_2014_0910_RJ_37_C1 (F402050)	PREDICTED: monofunctional C1-tetrahydrofolate synthase, mitochondrial-like [Diaphorina citri]	gi|662195250|ref|XP_008470607.1|	DC_08052014.fasta	30513.9	1	4	9	49	0.0001	0.45	MHGGGPSVVSGQPLKPEYTEENLDLVQK	K	G	0.997	68.1	30.3	64.8	0	0	0	3	4	2	3009.5	5211.49		2354230	155	182	Empty	TRUE
ACPDec17	Healthy	C1	Mudpit_FU_2014_0910_RJ_37_C1 (F402050)	PREDICTED: monofunctional C1-tetrahydrofolate synthase, mitochondrial-like [Diaphorina citri]	gi|662195250|ref|XP_008470607.1|	DC_08052014.fasta	30513.9	1	4	9	49	0.0001	0.45	QAGAHDAVVCENWAK	K	G	0.997	47.7	29.6	44.3	0	0	1	3	1	2	1644.73	4987.17		880426	225	239	Empty	FALSE	gi|662195246|ref|XP_008470605.1|
ACPDec17	Healthy	C1	Mudpit_FU_2014_0910_RJ_37_C1 (F402050)	PREDICTED: monofunctional C1-tetrahydrofolate synthase, mitochondrial-like [Diaphorina citri]	gi|662195250|ref|XP_008470607.1|	DC_08052014.fasta	30513.9	1	4	9	49	0.0001	0.45	QPSQGPTFGIK	R	G	0.997	65.2	36.2	44.4	0	0	0	5	0	2	1159.61	4249.72		1101100	38	48	Empty	FALSE	gi|662195246|ref|XP_008470605.1|
ACPDec17	Healthy	C1	Mudpit_FU_2014_0910_RJ_37_C1 (F402050)	PREDICTED: monofunctional C1-tetrahydrofolate synthase, mitochondrial-like [Diaphorina citri]	gi|662195250|ref|XP_008470607.1|	DC_08052014.fasta	30513.9	1	4	9	49	0.0001	0.45	SDTPAEWEIIR	K	K	0.997	57.4	34.2	37.6	0	0	0	0	1	2	1316.65	5795.88		237213	210	220	Empty	TRUE
ACPDec17	Healthy	C1	Mudpit_FU_2014_0910_RJ_37_C1 (F402050)	PREDICTED: monofunctional C1-tetrahydrofolate synthase, mitochondrial-like [Diaphorina citri]	gi|662195250|ref|XP_008470607.1|	DC_08052014.fasta	30513.9	1	4	9	49	0.0001	0.45	STTTIGLAQALAAHK	K	H	0.997	67.6	29.6	61	0	0	2	0	2	2	1482.83	5213.12		272380	14	28	Empty	TRUE
ACPDec17	Healthy	C1	Mudpit_FU_2014_0910_RJ_37_C1 (F402050)	PREDICTED: monofunctional C1-tetrahydrofolate synthase, mitochondrial-like [Diaphorina citri]	gi|662195250|ref|XP_008470607.1|	DC_08052014.fasta	30513.9	1	4	9	49	0.0001	0.45	YLYDIHDPLLTK	K	I	0.997	64.1	33.4	59.2	0	0	0	6	5	2	1490.79	5917.75		2327410	264	275	Empty	FALSE	gi|662195246|ref|XP_008470605.1|
ACPDec17	Healthy	C1	Mudpit_FU_2014_0910_RJ_37_C1 (F402050)	PREDICTED: uncharacterized protein LOC103523744, partial [Diaphorina citri]	gi|662225198|ref|XP_008486985.1|	DC_08052014.fasta	17722.8	0.961	1	1	1	0	0.0933	ATPVLKVQELTAYK	K	T	0.997	45.8	33.4	0.38	0	0	0	1	0	2	1561.88	6293.13		114704	67	80	Empty	TRUE
ACPDec17	Healthy	C1	Mudpit_FU_2014_0910_RJ_37_C1 (F402050)	PREDICTED: tropomyosin-1, isoforms 33/34-like isoform X1 [Diaphorina citri]	gi|662207450|ref|XP_008477228.1|,gi|662207452|ref|XP_008477229.1|	DC_08052014.fasta	50565.6	1	13	50	130	0.0003	0.256	DFEITELGK	K	Q	0.997	37.8	36.6	30.7	0	0	0	0	4	2	1051.53	5758.55		5304430	138	146	Empty	TRUE
ACPDec17	Healthy	C1	Mudpit_FU_2014_0910_RJ_37_C1 (F402050)	PREDICTED: tropomyosin-1, isoforms 33/34-like isoform X1 [Diaphorina citri]	gi|662207450|ref|XP_008477228.1|,gi|662207452|ref|XP_008477229.1|	DC_08052014.fasta	50565.6	1	13	50	130	0.0003	0.256	DTDDMAEDEIGDLCQEYWQR	K	I	0.997	64.8	29.1	57.6	0	0	9	7	2	2	2479.92	8004.77		4633380	100	119	Empty	TRUE
ACPDec17	Healthy	C1	Mudpit_FU_2014_0910_RJ_37_C1 (F402050)	PREDICTED: tropomyosin-1, isoforms 33/34-like isoform X1 [Diaphorina citri]	gi|662207450|ref|XP_008477228.1|,gi|662207452|ref|XP_008477229.1|	DC_08052014.fasta	50565.6	1	13	50	130	0.0003	0.256	DTVSASNPVSIDDLVEK	K	L	0.997	61.4	32.4	56.8	0	0	4	1	2	2	1788.89	5909.1		1334870	292	308	Empty	TRUE
ACPDec17	Healthy	C1	Mudpit_FU_2014_0910_RJ_37_C1 (F402050)	PREDICTED: tropomyosin-1, isoforms 33/34-like isoform X1 [Diaphorina citri]	gi|662207450|ref|XP_008477228.1|,gi|662207452|ref|XP_008477229.1|	DC_08052014.fasta	50565.6	1	13	50	130	0.0003	0.256	EFSMEDAEK	R	E	0.997	57.9	28.9	38.7	0	0	3	2	5	2	1101.44	3447.09		4972160	193	201	Empty	TRUE
ACPDec17	Healthy	C1	Mudpit_FU_2014_0910_RJ_37_C1 (F402050)	PREDICTED: tropomyosin-1, isoforms 33/34-like isoform X1 [Diaphorina citri]	gi|662207450|ref|XP_008477228.1|,gi|662207452|ref|XP_008477229.1|	DC_08052014.fasta	50565.6	1	13	50	130	0.0003	0.256	EFSMEDAEKEK	R	K	0.997	56.2	29.8	51	0	0	8	0	2	2	1358.58	2813.37		1043640	193	203	Empty	TRUE
ACPDec17	Healthy	C1	Mudpit_FU_2014_0910_RJ_37_C1 (F402050)	PREDICTED: tropomyosin-1, isoforms 33/34-like isoform X1 [Diaphorina citri]	gi|662207450|ref|XP_008477228.1|,gi|662207452|ref|XP_008477229.1|	DC_08052014.fasta	50565.6	1	13	50	130	0.0003	0.256	GEETPAAAETPAEAAAASAEDEAK	M	R	0.997	63.7	32	63.7	0	0	1	5	6	1	2287.02	4896.12		3859920	2	25	Empty	TRUE
ACPDec17	Healthy	C1	Mudpit_FU_2014_0910_RJ_37_C1 (F402050)	PREDICTED: tropomyosin-1, isoforms 33/34-like isoform X1 [Diaphorina citri]	gi|662207450|ref|XP_008477228.1|,gi|662207452|ref|XP_008477229.1|	DC_08052014.fasta	50565.6	1	13	50	130	0.0003	0.256	GEETPAAAETPAEAAAASAEDEAKR	M	L	0.997	70.6	31	65.5	0	0	6	10	4	1	2443.12	4760.1		16800000	2	26	Empty	TRUE
ACPDec17	Healthy	C1	Mudpit_FU_2014_0910_RJ_37_C1 (F402050)	PREDICTED: tropomyosin-1, isoforms 33/34-like isoform X1 [Diaphorina citri]	gi|662207450|ref|XP_008477228.1|,gi|662207452|ref|XP_008477229.1|	DC_08052014.fasta	50565.6	1	13	50	130	0.0003	0.256	IYNLEAIK	R	Y	0.991	34.1	33.2	22.2	0	0	0	4	1	2	963.551	4939.71		12800000	120	127	Empty	TRUE
ACPDec17	Healthy	C1	Mudpit_FU_2014_0910_RJ_37_C1 (F402050)	PREDICTED: tropomyosin-1, isoforms 33/34-like isoform X1 [Diaphorina citri]	gi|662207450|ref|XP_008477228.1|,gi|662207452|ref|XP_008477229.1|	DC_08052014.fasta	50565.6	1	13	50	130	0.0003	0.256	IYNLEAIKYELDR	R	E	0.997	33.4	35.6	26.9	0	0	0	2	1	2	1639.87	6176.59		561772	120	132	Empty	TRUE
ACPDec17	Healthy	C1	Mudpit_FU_2014_0910_RJ_37_C1 (F402050)	PREDICTED: tropomyosin-1, isoforms 33/34-like isoform X1 [Diaphorina citri]	gi|662207450|ref|XP_008477228.1|,gi|662207452|ref|XP_008477229.1|	DC_08052014.fasta	50565.6	1	13	50	130	0.0003	0.256	KPEWVKEPESK	K	K	0.997	62.4	33.4	53.5	0	0	3	1	0	2	1356.72	3005.67		403338	204	214	Empty	TRUE
ACPDec17	Healthy	C1	Mudpit_FU_2014_0910_RJ_37_C1 (F402050)	PREDICTED: tropomyosin-1, isoforms 33/34-like isoform X1 [Diaphorina citri]	gi|662207450|ref|XP_008477228.1|,gi|662207452|ref|XP_008477229.1|	DC_08052014.fasta	50565.6	1	13	50	130	0.0003	0.256	LMSAVSATPQPLLK	K	S	0.997	74.2	29.9	57.9	0	0	18	6	4	2	1455.82	5241.39		9731940	309	322	Empty	TRUE
ACPDec17	Healthy	C1	Mudpit_FU_2014_0910_RJ_37_C1 (F402050)	PREDICTED: tropomyosin-1, isoforms 33/34-like isoform X1 [Diaphorina citri]	gi|662207450|ref|XP_008477228.1|,gi|662207452|ref|XP_008477229.1|	DC_08052014.fasta	50565.6	1	13	50	130	0.0003	0.256	MEEASGAR	R	R	0.991	34.2	31.3	19	0	0	3	0	3	2	850.372	1601.44		1055050	43	50	Empty	TRUE
ACPDec17	Healthy	C1	Mudpit_FU_2014_0910_RJ_37_C1 (F402050)	PREDICTED: tropomyosin-1, isoforms 33/34-like isoform X1 [Diaphorina citri]	gi|662207450|ref|XP_008477228.1|,gi|662207452|ref|XP_008477229.1|	DC_08052014.fasta	50565.6	1	13	50	130	0.0003	0.256	RMEEASGAR	R	R	0.997	41.2	34.5	27.2	0	0	2	1	0	2	1006.47	1461.1		140455	42	50	Empty	TRUE
ACPDec17	Healthy	C1	Mudpit_FU_2014_0910_RJ_37_C1 (F402050)	PREDICTED: neurofilament heavy polypeptide-like [Diaphorina citri]	gi|662187811|ref|XP_008487552.1|	DC_08052014.fasta	31541	1	5	7	10	0	0.219	KQLCSSDEK	M	W	0.992	43.4	35	13.9	0	0	1	0	0	1	1084.47	2932.65		130895	2	10	Empty	TRUE
ACPDec17	Healthy	C1	Mudpit_FU_2014_0910_RJ_37_C1 (F402050)	PREDICTED: neurofilament heavy polypeptide-like [Diaphorina citri]	gi|662187811|ref|XP_008487552.1|	DC_08052014.fasta	31541	1	5	7	10	0	0.219	LPALTEEHPDGLDLSLFR	K	D	0.997	32.3	32	20.7	0	0	0	2	2	2	2023.05	6994.32		440320	37	54	Empty	TRUE
ACPDec17	Healthy	C1	Mudpit_FU_2014_0910_RJ_37_C1 (F402050)	PREDICTED: neurofilament heavy polypeptide-like [Diaphorina citri]	gi|662187811|ref|XP_008487552.1|	DC_08052014.fasta	31541	1	5	7	10	0	0.219	NAGSAVEAK	R	I	0.997	36.3	35.4	20.4	0	0	1	0	1	2	846.432	1562.26		147843	271	279	Empty	TRUE
ACPDec17	Healthy	C1	Mudpit_FU_2014_0910_RJ_37_C1 (F402050)	PREDICTED: neurofilament heavy polypeptide-like [Diaphorina citri]	gi|662187811|ref|XP_008487552.1|	DC_08052014.fasta	31541	1	5	7	10	0	0.219	SSTPTPAPATPSSTGSTSK	K	Q	0.995	29.3	36.6	27.4	0	0	0	0	2	2	1761.85	2918.26		35057.2	208	226	Empty	TRUE
ACPDec17	Healthy	C1	Mudpit_FU_2014_0910_RJ_37_C1 (F402050)	PREDICTED: neurofilament heavy polypeptide-like [Diaphorina citri]	gi|662187811|ref|XP_008487552.1|	DC_08052014.fasta	31541	1	5	7	10	0	0.219	VASTPDIVAAK	K	K	0.997	29	33.1	22	0	0	0	1	0	2	1071.6	3696.65		122757	160	170	Empty	TRUE
ACPDec17	Healthy	C1	Mudpit_FU_2014_0910_RJ_37_C1 (F402050)	PREDICTED: reticulocalbin-2 [Diaphorina citri]	gi|662205466|ref|XP_008476146.1|	DC_08052014.fasta	43217.5	1	5	7	13	0	0.17	DHNHYGQGGEHNTDFDHEAILGSVK	R	E	0.997	28.7	31.1	22.1	0	0	0	0	1	2	2777.23	4243.9		78893.7	39	63	Empty	TRUE
ACPDec17	Healthy	C1	Mudpit_FU_2014_0910_RJ_37_C1 (F402050)	PREDICTED: reticulocalbin-2 [Diaphorina citri]	gi|662205466|ref|XP_008476146.1|	DC_08052014.fasta	43217.5	1	5	7	13	0	0.17	DKFDNEYDTNK	K	D	0.997	40.2	30.4	24.8	0	0	3	0	0	2	1388.6	3102.4		61229.2	292	302	Empty	TRUE
ACPDec17	Healthy	C1	Mudpit_FU_2014_0910_RJ_37_C1 (F402050)	PREDICTED: reticulocalbin-2 [Diaphorina citri]	gi|662205466|ref|XP_008476146.1|	DC_08052014.fasta	43217.5	1	5	7	13	0	0.17	ELQAWILR	K	S	0.991	29.8	31.1	20.6	0	0	2	0	0	2	1028.59	6197.86		270219	99	106	Empty	TRUE
ACPDec17	Healthy	C1	Mudpit_FU_2014_0910_RJ_37_C1 (F402050)	PREDICTED: reticulocalbin-2 [Diaphorina citri]	gi|662205466|ref|XP_008476146.1|	DC_08052014.fasta	43217.5	1	5	7	13	0	0.17	MIFNAADGDK	K	N	0.997	31	35.3	28.9	0	0	1	0	2	2	1081.5	4239.97		609017	219	228	Empty	TRUE
ACPDec17	Healthy	C1	Mudpit_FU_2014_0910_RJ_37_C1 (F402050)	PREDICTED: reticulocalbin-2 [Diaphorina citri]	gi|662205466|ref|XP_008476146.1|	DC_08052014.fasta	43217.5	1	5	7	13	0	0.17	MLSVEESNSR	R	F	0.997	37.4	36.1	13.7	0	0	2	2	0	2	1151.54	3464.67		354699	110	119	Empty	TRUE
ACPDec17	Healthy	C1	Mudpit_FU_2014_0910_RJ_37_C1 (F402050)	PREDICTED: acyl-CoA synthetase family member 2, mitochondrial-like, partial [Diaphorina citri]	gi|662216792|ref|XP_008482348.1|	DC_08052014.fasta	47913.6	1	1	2	2	0	0.0556	EIEYVLQTHPDVVEAQVYGVPDER	K	L	0.997	40.1	31.3	40.1	0	0	0	2	0	2	2785.37	6163.96		111765	380	403	Empty	TRUE
ACPDec17	Healthy	C1	Mudpit_FU_2014_0910_RJ_37_C1 (F402050)	PREDICTED: ankyrin repeat and MYND domain-containing protein 2 [Diaphorina citri]	gi|662214816|ref|XP_008481257.1|	DC_08052014.fasta	55747	1	1	1	1	0	0.018	EDGVKPESK	K	K	0.997	34.3	34.9	18.5	0	0	1	0	0	2	988.495	1318.75		13681.5	472	480	Empty	TRUE
ACPDec17	Healthy	C1	Mudpit_FU_2014_0910_RJ_37_C1 (F402050)	PREDICTED: cold shock domain-containing protein CG9705-like [Diaphorina citri]	gi|662194076|ref|XP_008469970.1|	DC_08052014.fasta	15536.8	0.667	0	0	6	0	0.0714	ALQNPVETGK	R	I	0.997	34.4	32.6	24.8	0	0	0	0	6	2	1056.57	3338.69		893994	53	62	Empty	TRUE
ACPDec17	Healthy	C1	Mudpit_FU_2014_0910_RJ_37_C1 (F402050)	PREDICTED: LOW QUALITY PROTEIN: serine/threonine-protein phosphatase 2A 65 kDa regulatory subunit A alpha isoform-like [Diaphorina citri]	gi|662211114|ref|XP_008479230.1|	DC_08052014.fasta	65536	1	3	7	44	0.0001	0.251	DLVADPNQHVK	K	S	0.959	25.9	32.8	11.9	0	0	0	1	0	2	1235.64	3202.82		148239	334	344	Empty	TRUE
ACPDec17	Healthy	C1	Mudpit_FU_2014_0910_RJ_37_C1 (F402050)	PREDICTED: LOW QUALITY PROTEIN: serine/threonine-protein phosphatase 2A 65 kDa regulatory subunit A alpha isoform-like [Diaphorina citri]	gi|662211114|ref|XP_008479230.1|	DC_08052014.fasta	65536	1	3	7	44	0.0001	0.251	IGPILETNVIQSQVKPALDK	K	L	0.997	54	25	47.9	0	0	1	3	0	2	2163.24	5863.5		1047150	552	571	Empty	FALSE	gi|662211124|ref|XP_008479235.1|
ACPDec17	Healthy	C1	Mudpit_FU_2014_0910_RJ_37_C1 (F402050)	PREDICTED: LOW QUALITY PROTEIN: serine/threonine-protein phosphatase 2A 65 kDa regulatory subunit A alpha isoform-like [Diaphorina citri]	gi|662211114|ref|XP_008479230.1|	DC_08052014.fasta	65536	1	3	7	44	0.0001	0.251	LASGDWFTSR	R	T	0.997	35.3	36.9	25.4	0	0	0	0	1	2	1139.55	5396.29		162873	137	146	Empty	FALSE	gi|662211124|ref|XP_008479235.1|
ACPDec17	Healthy	C1	Mudpit_FU_2014_0910_RJ_37_C1 (F402050)	PREDICTED: LOW QUALITY PROTEIN: serine/threonine-protein phosphatase 2A 65 kDa regulatory subunit A alpha isoform-like [Diaphorina citri]	gi|662211114|ref|XP_008479230.1|	DC_08052014.fasta	65536	1	3	7	44	0.0001	0.251	LISAQHSPHDLEAHFVPLVQR	R	L	0.997	48.9	29.9	48.9	0	0	5	1	1	2	2394.27	5243.08		1433420	116	136	Empty	FALSE	gi|662211124|ref|XP_008479235.1|
ACPDec17	Healthy	C1	Mudpit_FU_2014_0910_RJ_37_C1 (F402050)	PREDICTED: LOW QUALITY PROTEIN: serine/threonine-protein phosphatase 2A 65 kDa regulatory subunit A alpha isoform-like [Diaphorina citri]	gi|662211114|ref|XP_008479230.1|	DC_08052014.fasta	65536	1	3	7	44	0.0001	0.251	LSTIALALGQER	K	T	0.997	52.2	31	42.3	0	0	2	0	1	2	1271.73	5734.85		472817	37	48	Empty	FALSE	gi|662211124|ref|XP_008479235.1|
ACPDec17	Healthy	C1	Mudpit_FU_2014_0910_RJ_37_C1 (F402050)	PREDICTED: LOW QUALITY PROTEIN: serine/threonine-protein phosphatase 2A 65 kDa regulatory subunit A alpha isoform-like [Diaphorina citri]	gi|662211114|ref|XP_008479230.1|	DC_08052014.fasta	65536	1	3	7	44	0.0001	0.251	NLCQDDTPMVR	R	R	0.997	32	32.2	29.3	0	0	0	1	2	2	1337.56	5187.9		380835	174	184	Empty	FALSE	gi|662211124|ref|XP_008479235.1|
ACPDec17	Healthy	C1	Mudpit_FU_2014_0910_RJ_37_C1 (F402050)	PREDICTED: LOW QUALITY PROTEIN: serine/threonine-protein phosphatase 2A 65 kDa regulatory subunit A alpha isoform-like [Diaphorina citri]	gi|662211114|ref|XP_008479230.1|	DC_08052014.fasta	65536	1	3	7	44	0.0001	0.251	QCSGDTSWR	R	V	0.997	54.8	25.3	51.9	0	0	0	3	1	2	1085.41	3796.08		607018	252	260	Empty	FALSE	gi|662211124|ref|XP_008479235.1|
ACPDec17	Healthy	C1	Mudpit_FU_2014_0910_RJ_37_C1 (F402050)	PREDICTED: LOW QUALITY PROTEIN: serine/threonine-protein phosphatase 2A 65 kDa regulatory subunit A alpha isoform-like [Diaphorina citri]	gi|662211114|ref|XP_008479230.1|	DC_08052014.fasta	65536	1	3	7	44	0.0001	0.251	SALASVIMGLSPILGK	K	H	0.997	65	27.3	60.9	0	0	5	1	0	2	1556.91	7957.82		631165	345	360	Empty	TRUE
ACPDec17	Healthy	C1	Mudpit_FU_2014_0910_RJ_37_C1 (F402050)	PREDICTED: LOW QUALITY PROTEIN: serine/threonine-protein phosphatase 2A 65 kDa regulatory subunit A alpha isoform-like [Diaphorina citri]	gi|662211114|ref|XP_008479230.1|	DC_08052014.fasta	65536	1	3	7	44	0.0001	0.251	TDIIPMFVNLAQDEQDSVR	K	L	0.995	24.6	34.1	24.6	0	0	0	0	1	2	2191.07	7791.37		55665.3	205	223	Empty	FALSE	gi|662211124|ref|XP_008479235.1|
ACPDec17	Healthy	C1	Mudpit_FU_2014_0910_RJ_37_C1 (F402050)	PREDICTED: LOW QUALITY PROTEIN: serine/threonine-protein phosphatase 2A 65 kDa regulatory subunit A alpha isoform-like [Diaphorina citri]	gi|662211114|ref|XP_008479230.1|	DC_08052014.fasta	65536	1	3	7	44	0.0001	0.251	TDLVQAFQMLLK	K	D	0.997	66	31.8	56.5	0	0	6	0	4	2	1406.77	8103.08		1479210	283	294	Empty	TRUE
ACPDec17	Healthy	C1	Mudpit_FU_2014_0910_RJ_37_C1 (F402050)	PREDICTED: LOW QUALITY PROTEIN: serine/threonine-protein phosphatase 2A 65 kDa regulatory subunit A alpha isoform-like [Diaphorina citri]	gi|662211114|ref|XP_008479230.1|	DC_08052014.fasta	65536	1	3	7	44	0.0001	0.251	VVEVDYLK	K	T	0.991	32.4	32.7	28.8	0	0	0	0	4	2	964.535	4636.32		788756	197	204	Empty	FALSE	gi|662211124|ref|XP_008479235.1|
ACPDec17	Healthy	C1	Mudpit_FU_2014_0910_RJ_37_C1 (F402050)	PREDICTED: AP-2 complex subunit mu isoform X1 [Diaphorina citri]	gi|662211023|ref|XP_008479181.1|,gi|662211025|ref|XP_008479182.1|,gi|662211027|ref|XP_008479183.1|,gi|662211029|ref|XP_008479184.1|	DC_08052014.fasta	50245.3	1	0	0	3	0	0.0316	SSGLTVAGGDDVGR	K	S	0.997	37	34.9	33.1	0	0	0	0	3	2	1290.63	3775.37		385324	230	243	Empty	FALSE	gi|662211035|ref|XP_008479188.1|
ACPDec17	Healthy	C1	Mudpit_FU_2014_0910_RJ_37_C1 (F402050)	PREDICTED: mRNA-decapping enzyme-like protein [Diaphorina citri]	gi|662192407|ref|XP_008469060.1|	DC_08052014.fasta	44773.8	1	2	3	4	0	0.0522	AQEEYNSHK	K	S	0.973	21	33.8	19.3	0	0	0	1	0	2	1105.49	1392.32		9291	159	167	Empty	TRUE
ACPDec17	Healthy	C1	Mudpit_FU_2014_0910_RJ_37_C1 (F402050)	PREDICTED: mRNA-decapping enzyme-like protein [Diaphorina citri]	gi|662192407|ref|XP_008469060.1|	DC_08052014.fasta	44773.8	1	2	3	4	0	0.0522	LTDSEVNVSAIR	K	R	0.997	62.7	35.8	50.3	0	0	1	0	2	2	1303.69	4511.63		248562	4	15	Empty	TRUE
ACPDec17	Healthy	C1	Mudpit_FU_2014_0910_RJ_37_C1 (F402050)	PREDICTED: uncharacterized protein LOC103522374, partial [Diaphorina citri]	gi|662222856|ref|XP_008485696.1|	DC_08052014.fasta	22825.2	1	2	2	3	0	0.135	LFQEVLDELGQHR	R	S	0.997	57	31.6	31.5	0	0	0	2	0	2	1583.82	6634.51		116598	44	56	Empty	TRUE
ACPDec17	Healthy	C1	Mudpit_FU_2014_0910_RJ_37_C1 (F402050)	PREDICTED: uncharacterized protein LOC103522374, partial [Diaphorina citri]	gi|662222856|ref|XP_008485696.1|	DC_08052014.fasta	22825.2	1	2	2	3	0	0.135	NAIFENHIMDVLR	K	D	0.975	19.1	31.8	16.8	0	0	0	1	0	2	1571.8	6446.69		68648.4	4	16	Empty	TRUE
ACPDec17	Healthy	C1	Mudpit_FU_2014_0910_RJ_37_C1 (F402050)	PREDICTED: translocation protein SEC62 isoform X2 [Diaphorina citri]	gi|662215248|ref|XP_008481495.1|	DC_08052014.fasta	40996.7	1	2	2	3	0	0.0704	AVDAIMASEWAK	K	Q	0.997	25.2	37	25.2	0	0	0	0	2	2	1291.64	5649		156920	25	36	Empty	TRUE
ACPDec17	Healthy	C1	Mudpit_FU_2014_0910_RJ_37_C1 (F402050)	PREDICTED: translocation protein SEC62 isoform X2 [Diaphorina citri]	gi|662215248|ref|XP_008481495.1|	DC_08052014.fasta	40996.7	1	2	2	3	0	0.0704	IEDNKDQGQGDNK	K	A	0.997	53.4	32.8	37.5	0	0	0	0	1	2	1460.66	1300.9		3833.66	117	129	Empty	TRUE
ACPDec17	Healthy	C1	Mudpit_FU_2014_0910_RJ_37_C1 (F402050)	PREDICTED: drebrin-like protein [Diaphorina citri]	gi|662206352|ref|XP_008476634.1|	DC_08052014.fasta	43795.3	1	3	6	7	0	0.109	GPSQQIQDNAVK	R	E	0.997	67.2	33.8	62.4	0	0	1	0	3	2	1284.65	3118.07		136872	274	285	Empty	TRUE
ACPDec17	Healthy	C1	Mudpit_FU_2014_0910_RJ_37_C1 (F402050)	PREDICTED: drebrin-like protein [Diaphorina citri]	gi|662206352|ref|XP_008476634.1|	DC_08052014.fasta	43795.3	1	3	6	7	0	0.109	SQVTSEPNHPVSAQYTR	R	I	0.997	34.2	36.5	24.9	0	0	0	1	1	2	1900.91	3240.95		97693.7	146	162	Empty	TRUE
ACPDec17	Healthy	C1	Mudpit_FU_2014_0910_RJ_37_C1 (F402050)	PREDICTED: drebrin-like protein [Diaphorina citri]	gi|662206352|ref|XP_008476634.1|	DC_08052014.fasta	43795.3	1	3	6	7	0	0.109	TEEEVDEELISEK	R	V	0.95	22.6	35.6	12.6	0	0	1	0	0	2	1549.71	4800.33		76389.3	119	131	Empty	TRUE
ACPDec17	Healthy	C1	Mudpit_FU_2014_0910_RJ_37_C1 (F402050)	PREDICTED: glutathione S-transferase omega-1-like [Diaphorina citri]	gi|662217899|ref|XP_008482953.1|	DC_08052014.fasta	22485.2	1	5	14	43	0.0001	0.508	CMMGEGINPSTFGEIVTALEPLEAELK	K	A	0.997	50.2	31.1	50.2	0	0	1	6	3	2	2925.38	8287.76		1261760	86	112	Empty	TRUE
ACPDec17	Healthy	C1	Mudpit_FU_2014_0910_RJ_37_C1 (F402050)	PREDICTED: glutathione S-transferase omega-1-like [Diaphorina citri]	gi|662217899|ref|XP_008482953.1|	DC_08052014.fasta	22485.2	1	5	14	43	0.0001	0.508	EYYLSPEQHAEHIK	K	R	0.997	63.1	36.1	58.1	0	0	6	4	4	2	1743.83	3867.39		4085460	54	67	Empty	TRUE
ACPDec17	Healthy	C1	Mudpit_FU_2014_0910_RJ_37_C1 (F402050)	PREDICTED: glutathione S-transferase omega-1-like [Diaphorina citri]	gi|662217899|ref|XP_008482953.1|	DC_08052014.fasta	22485.2	1	5	14	43	0.0001	0.508	GSQDPPTQEGK	K	L	0.997	42.5	35.1	32.1	0	0	0	0	3	2	1143.53	1737.05		197099	8	18	Empty	TRUE
ACPDec17	Healthy	C1	Mudpit_FU_2014_0910_RJ_37_C1 (F402050)	PREDICTED: glutathione S-transferase omega-1-like [Diaphorina citri]	gi|662217899|ref|XP_008482953.1|	DC_08052014.fasta	22485.2	1	5	14	43	0.0001	0.508	GTPYLSGSKPGMVDYMIWPWLER	R	L	0.997	38.3	31.3	36.7	0	0	0	1	0	2	2683.31	7832.28		248900	115	137	Empty	TRUE
ACPDec17	Healthy	C1	Mudpit_FU_2014_0910_RJ_37_C1 (F402050)	PREDICTED: glutathione S-transferase omega-1-like [Diaphorina citri]	gi|662217899|ref|XP_008482953.1|	DC_08052014.fasta	22485.2	1	5	14	43	0.0001	0.508	LPSLAELAGPEYALPADK	R	F	0.997	68.7	32	64.8	0	0	3	2	8	2	1854.99	7013.3		1299670	138	155	Empty	TRUE
ACPDec17	Healthy	C1	Mudpit_FU_2014_0910_RJ_37_C1 (F402050)	PREDICTED: glutathione S-transferase omega-1-like [Diaphorina citri]	gi|662217899|ref|XP_008482953.1|	DC_08052014.fasta	22485.2	1	5	14	43	0.0001	0.508	VHLILLAK	R	K	0.991	40.2	25	40.2	0	0	2	0	0	2	906.614	4901.58		770525	33	40	Empty	TRUE
ACPDec17	Healthy	C1	Mudpit_FU_2014_0910_RJ_37_C1 (F402050)	PREDICTED: putative uncharacterized protein DDB_G0290521, partial [Diaphorina citri]	gi|662223566|ref|XP_008486082.1|	DC_08052014.fasta	41609.1	0.999	0	0	1	0	0.027	QTPGQNNTPK	K	Q	0.997	39.9	34.8	26.1	0	0	0	0	1	2	1084.54	1679.12		17156.4	81	90	Empty	FALSE	gi|662197209|ref|XP_008471671.1|
ACPDec17	Healthy	C1	Mudpit_FU_2014_0910_RJ_37_C1 (F402050)	putative ribosomal protein L27e [Diaphorina citri]	gi|110671504|gb|ABG82003.1|,gi|662190477|ref|XP_008468008.1|,gi|662190479|ref|XP_008468009.1|,gi|662190481|ref|XP_008468010.1|,gi|663070921|ref|NP_001284611.1|	DC_08052014.fasta	16018.4	1	5	8	17	0	0.366	IVLVLSGR	K	Y	0.991	38.1	25	26.6	0	0	3	0	0	2	856.562	5020.53		1272110	10	17	Empty	TRUE
ACPDec17	Healthy	C1	Mudpit_FU_2014_0910_RJ_37_C1 (F402050)	putative ribosomal protein L27e [Diaphorina citri]	gi|110671504|gb|ABG82003.1|,gi|662190477|ref|XP_008468008.1|,gi|662190479|ref|XP_008468009.1|,gi|662190481|ref|XP_008468010.1|,gi|663070921|ref|NP_001284611.1|	DC_08052014.fasta	16018.4	1	5	8	17	0	0.366	QYGHALVAGIDR	K	Y	0.997	54	30.8	47.6	0	0	1	4	3	2	1299.68	4099.94		3305760	37	48	Empty	TRUE
ACPDec17	Healthy	C1	Mudpit_FU_2014_0910_RJ_37_C1 (F402050)	putative ribosomal protein L27e [Diaphorina citri]	gi|110671504|gb|ABG82003.1|,gi|662190477|ref|XP_008468008.1|,gi|662190479|ref|XP_008468009.1|,gi|662190481|ref|XP_008468010.1|,gi|663070921|ref|NP_001284611.1|	DC_08052014.fasta	16018.4	1	5	8	17	0	0.366	TYDDGTADK	K	Q	0.997	37.6	31.9	36.8	0	0	0	0	1	2	985.411	1924.21		288536	28	36	Empty	TRUE
ACPDec17	Healthy	C1	Mudpit_FU_2014_0910_RJ_37_C1 (F402050)	putative ribosomal protein L27e [Diaphorina citri]	gi|110671504|gb|ABG82003.1|,gi|662190477|ref|XP_008468008.1|,gi|662190479|ref|XP_008468009.1|,gi|662190481|ref|XP_008468010.1|,gi|663070921|ref|NP_001284611.1|	DC_08052014.fasta	16018.4	1	5	8	17	0	0.366	VLNYNHLMPTR	K	Y	0.997	45.2	36.8	41.4	0	0	1	0	3	2	1357.7	4664.57		614490	74	84	Empty	TRUE
ACPDec17	Healthy	C1	Mudpit_FU_2014_0910_RJ_37_C1 (F402050)	putative ribosomal protein L27e [Diaphorina citri]	gi|110671504|gb|ABG82003.1|,gi|662190477|ref|XP_008468008.1|,gi|662190479|ref|XP_008468009.1|,gi|662190481|ref|XP_008468010.1|,gi|663070921|ref|NP_001284611.1|	DC_08052014.fasta	16018.4	1	5	8	17	0	0.366	YTYPDMQEK	R	L	0.95	17.7	31.5	17.2	0	0	0	0	1	2	1174.51	3979.09		413738	85	93	Empty	TRUE
ACPDec17	Healthy	C1	Mudpit_FU_2014_0910_RJ_37_C1 (F402050)	PREDICTED: gephyrin-like, partial [Diaphorina citri]	gi|662225149|ref|XP_008486957.1|	DC_08052014.fasta	53782.5	0.991	0	0	3	0	0.0687	DDPDLLLQCLK	R	S	0.997	34.5	34.4	25.5	0	0	0	0	1	2	1318.64	7736.75		83835.7	440	450	Empty	FALSE	gi|662188351|ref|XP_008487845.1|
ACPDec17	Healthy	C1	Mudpit_FU_2014_0910_RJ_37_C1 (F402050)	PREDICTED: gephyrin-like, partial [Diaphorina citri]	gi|662225149|ref|XP_008486957.1|	DC_08052014.fasta	53782.5	0.991	0	0	3	0	0.0687	DGYAVIASDGAGK	K	R	0.997	38.9	36.5	34.9	0	0	1	0	0	2	1223.59	4113.75		113549	265	277	Empty	FALSE	gi|662188351|ref|XP_008487845.1|
ACPDec17	Healthy	C1	Mudpit_FU_2014_0910_RJ_37_C1 (F402050)	PREDICTED: gephyrin-like, partial [Diaphorina citri]	gi|662225149|ref|XP_008486957.1|	DC_08052014.fasta	53782.5	0.991	0	0	3	0	0.0687	LILDFIETNK	K	C	0.989	27.2	32.5	19.4	0	0	0	0	1	2	1205.68	6701.57		93020.1	219	228	Empty	FALSE	gi|662188351|ref|XP_008487845.1|
ACPDec17	Healthy	C1	Mudpit_FU_2014_0910_RJ_37_C1 (F402050)	PREDICTED: UPF0160 protein isoform X1 [Diaphorina citri]	gi|662204215|ref|XP_008475476.1|	DC_08052014.fasta	39542	1	2	2	6	0	0.105	AMAITLEEFQDR	K	I	0.997	51.5	36.8	42.8	0	0	0	0	2	2	1423.69	6073.39		136446	182	193	Empty	TRUE
ACPDec17	Healthy	C1	Mudpit_FU_2014_0910_RJ_37_C1 (F402050)	PREDICTED: UPF0160 protein isoform X1 [Diaphorina citri]	gi|662204215|ref|XP_008475476.1|	DC_08052014.fasta	39542	1	2	2	6	0	0.105	FAIFPADDFNSTFR	R	V	0.997	38.5	36.4	29.2	0	0	1	0	0	2	1647.78	7355.1		75061	252	265	Empty	TRUE
ACPDec17	Healthy	C1	Mudpit_FU_2014_0910_RJ_37_C1 (F402050)	PREDICTED: UPF0160 protein isoform X1 [Diaphorina citri]	gi|662204215|ref|XP_008475476.1|	DC_08052014.fasta	39542	1	2	2	6	0	0.105	LLYPDAEIIR	K	T	0.997	38.2	31.9	32.3	0	0	2	1	0	2	1202.68	5801.05		329696	31	40	Empty	TRUE
ACPDec17	Healthy	C1	Mudpit_FU_2014_0910_RJ_37_C1 (F402050)	PREDICTED: peroxisomal biogenesis factor 19-like [Diaphorina citri]	gi|662193274|ref|XP_008469537.1|	DC_08052014.fasta	16493.8	1	1	2	2	0	0.0878	DVLYPVFSETCAK	K	Y	0.997	45.2	35.5	45.2	0	0	0	1	1	2	1517.7	6864.02		130827	115	127	Empty	TRUE
ACPDec17	Healthy	C1	Mudpit_FU_2014_0910_RJ_37_C1 (F402050)	PREDICTED: uncharacterized protein LOC103518492 [Diaphorina citri]	gi|662215765|ref|XP_008481782.1|	DC_08052014.fasta	70438.1	1	16	32	85	0.0002	0.265	AAQLYANR	K	Y	0.991	53.7	34.8	40.1	0	0	0	0	4	2	906.479	2880.05		1362580	200	207	Empty	TRUE
ACPDec17	Healthy	C1	Mudpit_FU_2014_0910_RJ_37_C1 (F402050)	PREDICTED: uncharacterized protein LOC103518492 [Diaphorina citri]	gi|662215765|ref|XP_008481782.1|	DC_08052014.fasta	70438.1	1	16	32	85	0.0002	0.265	AHGNTEVLNIR	K	N	0.997	39.1	31	30.6	0	0	0	5	6	2	1223.65	3678.14		2167920	211	221	Empty	TRUE
ACPDec17	Healthy	C1	Mudpit_FU_2014_0910_RJ_37_C1 (F402050)	PREDICTED: uncharacterized protein LOC103518492 [Diaphorina citri]	gi|662215765|ref|XP_008481782.1|	DC_08052014.fasta	70438.1	1	16	32	85	0.0002	0.265	ALAYQFNNQFPYHSFEYAAHTNGK	R	F	0.997	52	36.1	46.2	0	0	7	4	8	2	2818.3	5959.26		4103090	510	533	Empty	TRUE
ACPDec17	Healthy	C1	Mudpit_FU_2014_0910_RJ_37_C1 (F402050)	PREDICTED: uncharacterized protein LOC103518492 [Diaphorina citri]	gi|662215765|ref|XP_008481782.1|	DC_08052014.fasta	70438.1	1	16	32	85	0.0002	0.265	DLISLDLVAAR	R	A	0.997	58.6	30.9	42.7	0	0	3	0	0	2	1185.68	6881.88		821237	499	509	Empty	TRUE
ACPDec17	Healthy	C1	Mudpit_FU_2014_0910_RJ_37_C1 (F402050)	PREDICTED: uncharacterized protein LOC103518492 [Diaphorina citri]	gi|662215765|ref|XP_008481782.1|	DC_08052014.fasta	70438.1	1	16	32	85	0.0002	0.265	EFLVGYTK	K	Q	0.991	37.8	33.4	30.8	0	0	0	0	4	2	956.509	4889.98		1452910	131	138	Empty	TRUE
ACPDec17	Healthy	C1	Mudpit_FU_2014_0910_RJ_37_C1 (F402050)	PREDICTED: uncharacterized protein LOC103518492 [Diaphorina citri]	gi|662215765|ref|XP_008481782.1|	DC_08052014.fasta	70438.1	1	16	32	85	0.0002	0.265	FGLWFDDAPDNAAK	K	L	0.997	70.8	34.3	59	0	0	5	0	3	2	1566.72	6926.24		2583020	90	103	Empty	TRUE
ACPDec17	Healthy	C1	Mudpit_FU_2014_0910_RJ_37_C1 (F402050)	PREDICTED: uncharacterized protein LOC103518492 [Diaphorina citri]	gi|662215765|ref|XP_008481782.1|	DC_08052014.fasta	70438.1	1	16	32	85	0.0002	0.265	FLFDEAPAK	R	A	0.997	45.2	36.6	27.9	0	0	2	0	1	2	1037.53	5336.37		1411860	191	199	Empty	TRUE
ACPDec17	Healthy	C1	Mudpit_FU_2014_0910_RJ_37_C1 (F402050)	PREDICTED: uncharacterized protein LOC103518492 [Diaphorina citri]	gi|662215765|ref|XP_008481782.1|	DC_08052014.fasta	70438.1	1	16	32	85	0.0002	0.265	GGGFDDAPDNAAK	R	L	0.997	37.1	31.2	37.1	0	0	1	0	2	2	1234.53	3211.44		473057	289	301	Empty	TRUE
ACPDec17	Healthy	C1	Mudpit_FU_2014_0910_RJ_37_C1 (F402050)	PREDICTED: uncharacterized protein LOC103518492 [Diaphorina citri]	gi|662215765|ref|XP_008481782.1|	DC_08052014.fasta	70438.1	1	16	32	85	0.0002	0.265	HGPTEVVAIR	K	N	0.997	65.3	32.1	61.3	0	0	0	0	7	2	1078.6	3501.13		4163860	311	320	Empty	TRUE
ACPDec17	Healthy	C1	Mudpit_FU_2014_0910_RJ_37_C1 (F402050)	PREDICTED: uncharacterized protein LOC103518492 [Diaphorina citri]	gi|662215765|ref|XP_008481782.1|	DC_08052014.fasta	70438.1	1	16	32	85	0.0002	0.265	KHGPTEVVAIR	K	N	0.997	50.8	33.5	40.2	0	0	1	3	1	2	1206.7	3023.45		1997550	310	320	Empty	TRUE
ACPDec17	Healthy	C1	Mudpit_FU_2014_0910_RJ_37_C1 (F402050)	PREDICTED: uncharacterized protein LOC103518492 [Diaphorina citri]	gi|662215765|ref|XP_008481782.1|	DC_08052014.fasta	70438.1	1	16	32	85	0.0002	0.265	QMFSVILLVGYQK	K	D	0.986	22.6	34.9	19.9	0	0	0	0	2	2	1525.84	7730.8		125403	442	454	Empty	TRUE
ACPDec17	Healthy	C1	Mudpit_FU_2014_0910_RJ_37_C1 (F402050)	PREDICTED: uncharacterized protein LOC103518492 [Diaphorina citri]	gi|662215765|ref|XP_008481782.1|	DC_08052014.fasta	70438.1	1	16	32	85	0.0002	0.265	KYGPTEVVAIR	K	N	0.997	67.4	30.4	60	0	0	1	2	1	2	1232.7	4133.34		1121160	112	122	Empty	TRUE
ACPDec17	Healthy	C1	Mudpit_FU_2014_0910_RJ_37_C1 (F402050)	PREDICTED: uncharacterized protein LOC103518492 [Diaphorina citri]	gi|662215765|ref|XP_008481782.1|	DC_08052014.fasta	70438.1	1	16	32	85	0.0002	0.265	LYANIYAK	K	K	0.991	27.7	34.4	23.1	0	0	0	0	1	2	955.525	4213.67		227225	302	309	Empty	TRUE
ACPDec17	Healthy	C1	Mudpit_FU_2014_0910_RJ_37_C1 (F402050)	PREDICTED: uncharacterized protein LOC103518492 [Diaphorina citri]	gi|662215765|ref|XP_008481782.1|	DC_08052014.fasta	70438.1	1	16	32	85	0.0002	0.265	YGPTEVVAIR	K	N	0.997	60.8	33.4	53.6	0	0	0	0	4	2	1104.6	4732.04		2002120	113	122	Empty	TRUE
ACPDec17	Healthy	C1	Mudpit_FU_2014_0910_RJ_37_C1 (F402050)	PREDICTED: uncharacterized protein LOC103518492 [Diaphorina citri]	gi|662215765|ref|XP_008481782.1|	DC_08052014.fasta	70438.1	1	16	32	85	0.0002	0.265	YTFTLILLEGYK	R	D	0.997	52.4	31.3	52.4	0	0	3	0	4	2	1460.8	7787.87		1678980	37	48	Empty	TRUE
ACPDec17	Healthy	C1	Mudpit_FU_2014_0910_RJ_37_C1 (F402050)	PREDICTED: phosphatidylethanolamine-binding protein 1-like [Diaphorina citri]	gi|662192835|ref|XP_008469292.1|	DC_08052014.fasta	34521.1	1	4	7	16	0	0.255	ELDYLQPLHMAEIYKPTLTMELPTLR	K	Y	0.997	41.1	30.7	40.8	0	0	0	0	2	2	3115.62	7715.11		345119	110	135	Empty	TRUE
ACPDec17	Healthy	C1	Mudpit_FU_2014_0910_RJ_37_C1 (F402050)	PREDICTED: phosphatidylethanolamine-binding protein 1-like [Diaphorina citri]	gi|662192835|ref|XP_008469292.1|	DC_08052014.fasta	34521.1	1	4	7	16	0	0.255	FIPSSTAYER	K	D	0.997	31.6	34.6	27.3	0	0	0	0	4	2	1170.58	4048.4		756558	238	247	Empty	TRUE
ACPDec17	Healthy	C1	Mudpit_FU_2014_0910_RJ_37_C1 (F402050)	PREDICTED: phosphatidylethanolamine-binding protein 1-like [Diaphorina citri]	gi|662192835|ref|XP_008469292.1|	DC_08052014.fasta	34521.1	1	4	7	16	0	0.255	IHGIIPDYLDLPPEQHLEVLHYNK	R	E	0.997	39.4	29	35.7	0	0	1	0	4	2	2853.49	6512.66		494101	86	109	Empty	TRUE
ACPDec17	Healthy	C1	Mudpit_FU_2014_0910_RJ_37_C1 (F402050)	PREDICTED: phosphatidylethanolamine-binding protein 1-like [Diaphorina citri]	gi|662192835|ref|XP_008469292.1|	DC_08052014.fasta	34521.1	1	4	7	16	0	0.255	QFLEDHADLDDMER	R	E	0.997	54.3	32.8	49.5	0	0	0	2	3	2	1733.74	5090.54		1061810	69	82	Empty	TRUE
ACPDec17	Healthy	C1	Mudpit_FU_2014_0910_RJ_37_C1 (F402050)	PREDICTED: arginine kinase [Diaphorina citri]	gi|662183106|ref|XP_008471592.1|	DC_08052014.fasta	36567.6	1	9	40	267	0.0007	0.699	FLQAANACR	R	F	0.997	46.7	35.8	33.1	0	0	3	0	4	2	1039.48	4575.61		7411940	211	219	Empty	FALSE	gi|296278819|gb|ADH04350.1|
ACPDec17	Healthy	C1	Mudpit_FU_2014_0910_RJ_37_C1 (F402050)	PREDICTED: arginine kinase [Diaphorina citri]	gi|662183106|ref|XP_008471592.1|	DC_08052014.fasta	36567.6	1	9	40	267	0.0007	0.699	GIYHNDNK	R	T	0.972	31.1	33.5	9.81	0	0	0	0	1	2	960.453	1561.26		173930	226	233	Empty	FALSE	gi|296278819|gb|ADH04350.1|
ACPDec17	Healthy	C1	Mudpit_FU_2014_0910_RJ_37_C1 (F402050)	PREDICTED: arginine kinase [Diaphorina citri]	gi|662183106|ref|XP_008471592.1|	DC_08052014.fasta	36567.6	1	9	40	267	0.0007	0.699	GQFYPLTGMTK	K	E	0.997	49.1	33.9	48.4	0	0	2	0	22	2	1258.61	5476.33		29900000	182	192	Empty	FALSE	gi|296278819|gb|ADH04350.1|
ACPDec17	Healthy	C1	Mudpit_FU_2014_0910_RJ_37_C1 (F402050)	PREDICTED: arginine kinase [Diaphorina citri]	gi|662183106|ref|XP_008471592.1|	DC_08052014.fasta	36567.6	1	9	40	267	0.0007	0.699	LGFLTFCPTNLGTTVR	R	A	0.997	66.7	32.1	66.7	0	0	3	5	9	2	1785.9	7902.57		26000000	282	297	Empty	TRUE
ACPDec17	Healthy	C1	Mudpit_FU_2014_0910_RJ_37_C1 (F402050)	PREDICTED: arginine kinase [Diaphorina citri]	gi|662183106|ref|XP_008471592.1|	DC_08052014.fasta	36567.6	1	9	40	267	0.0007	0.699	LIDDHFLFK	K	E	0.997	48.7	36.3	35.6	0	0	3	0	1	2	1147.61	5816.17		4157900	198	206	Empty	FALSE	gi|296278819|gb|ADH04350.1|
ACPDec17	Healthy	C1	Mudpit_FU_2014_0910_RJ_37_C1 (F402050)	PREDICTED: arginine kinase [Diaphorina citri]	gi|662183106|ref|XP_008471592.1|	DC_08052014.fasta	36567.6	1	9	40	267	0.0007	0.699	LISMQMGGDLGQVYR	R	R	0.997	69.7	32	66.8	0	0	9	15	36	2	1667.82	5330.76		17500000	247	261	Empty	TRUE
ACPDec17	Healthy	C1	Mudpit_FU_2014_0910_RJ_37_C1 (F402050)	PREDICTED: arginine kinase [Diaphorina citri]	gi|662183106|ref|XP_008471592.1|	DC_08052014.fasta	36567.6	1	9	40	267	0.0007	0.699	LPFSHDDR	R	L	0.991	59.5	33.3	49.6	0	0	0	1	6	2	986.469	3302.09		3649720	274	281	Empty	TRUE
ACPDec17	Healthy	C1	Mudpit_FU_2014_0910_RJ_37_C1 (F402050)	PREDICTED: arginine kinase [Diaphorina citri]	gi|662183106|ref|XP_008471592.1|	DC_08052014.fasta	36567.6	1	9	40	267	0.0007	0.699	LVSAVNDIEK	R	R	0.997	66.2	35.3	41	0	0	4	3	4	2	1087.6	4026.01		3612390	263	272	Empty	TRUE
ACPDec17	Healthy	C1	Mudpit_FU_2014_0910_RJ_37_C1 (F402050)	PREDICTED: arginine kinase [Diaphorina citri]	gi|662183106|ref|XP_008471592.1|	DC_08052014.fasta	36567.6	1	9	40	267	0.0007	0.699	LVSAVNDIEKR	R	L	0.997	61.9	31.4	45.2	0	0	3	7	6	2	1244.68	3772.39		10200000	263	273	Empty	TRUE
ACPDec17	Healthy	C1	Mudpit_FU_2014_0910_RJ_37_C1 (F402050)	PREDICTED: arginine kinase [Diaphorina citri]	gi|662183106|ref|XP_008471592.1|	DC_08052014.fasta	36567.6	1	9	40	267	0.0007	0.699	MVDQATLDK	K	L	0.984	28.2	35.3	13.5	0	0	2	0	0	2	1020.5	3299.87		862969	19	27	Empty	FALSE	gi|662183146|ref|XP_008473535.1|,gi|296278819|gb|ADH04350.1|
ACPDec17	Healthy	C1	Mudpit_FU_2014_0910_RJ_37_C1 (F402050)	PREDICTED: arginine kinase [Diaphorina citri]	gi|662183106|ref|XP_008471592.1|	DC_08052014.fasta	36567.6	1	9	40	267	0.0007	0.699	MVDQATLDKLEAGFAK	K	F	0.997	45.5	32.7	33.8	0	0	0	5	1	2	1736.89	6031.36		5359600	19	34	Empty	FALSE	gi|662183146|ref|XP_008473535.1|,gi|296278819|gb|ADH04350.1|
ACPDec17	Healthy	C1	Mudpit_FU_2014_0910_RJ_37_C1 (F402050)	PREDICTED: arginine kinase [Diaphorina citri]	gi|662183106|ref|XP_008471592.1|	DC_08052014.fasta	36567.6	1	9	40	267	0.0007	0.699	NWGDVDSFANLDPNGEFVISTR	K	V	0.997	68.1	35.7	57.2	0	0	8	15	9	2	2453.14	7580.37		11300000	120	141	Empty	FALSE	gi|296278819|gb|ADH04350.1|
ACPDec17	Healthy	C1	Mudpit_FU_2014_0910_RJ_37_C1 (F402050)	PREDICTED: arginine kinase [Diaphorina citri]	gi|662183106|ref|XP_008471592.1|	DC_08052014.fasta	36567.6	1	9	40	267	0.0007	0.699	RLPFSHDDR	K	L	0.993	29.7	34.2	15.8	0	0	1	0	0	2	1142.57	3111.64		297822	273	281	Empty	TRUE
ACPDec17	Healthy	C1	Mudpit_FU_2014_0910_RJ_37_C1 (F402050)	PREDICTED: arginine kinase [Diaphorina citri]	gi|662183106|ref|XP_008471592.1|	DC_08052014.fasta	36567.6	1	9	40	267	0.0007	0.699	RLVSAVNDIEK	R	R	0.997	35.8	34.8	29.1	0	0	1	3	1	2	1243.7	3745.64		4695510	262	272	Empty	TRUE
ACPDec17	Healthy	C1	Mudpit_FU_2014_0910_RJ_37_C1 (F402050)	PREDICTED: arginine kinase [Diaphorina citri]	gi|662183106|ref|XP_008471592.1|	DC_08052014.fasta	36567.6	1	9	40	267	0.0007	0.699	SLQGYPFNPCLTEAQYK	R	E	0.997	66.4	33.4	66.1	0	0	0	3	6	2	2004.92	6864.14		6998490	147	163	Empty	FALSE	gi|296278819|gb|ADH04350.1|
ACPDec17	Healthy	C1	Mudpit_FU_2014_0910_RJ_37_C1 (F402050)	PREDICTED: arginine kinase [Diaphorina citri]	gi|662183106|ref|XP_008471592.1|	DC_08052014.fasta	36567.6	1	9	40	267	0.0007	0.699	SVTNGVSEDTK	K	M	0.997	37.4	35.9	21.7	0	0	1	0	0	2	1137.53	2442.4		21994.8	8	18	Empty	TRUE
ACPDec17	Healthy	C1	Mudpit_FU_2014_0910_RJ_37_C1 (F402050)	PREDICTED: arginine kinase [Diaphorina citri]	gi|662183106|ref|XP_008471592.1|	DC_08052014.fasta	36567.6	1	9	40	267	0.0007	0.699	TFLVWCNEEDHLR	K	L	0.997	62.4	34.4	56.9	0	0	4	35	13	2	1707.76	6901.85		12900000	234	246	Empty	TRUE
ACPDec17	Healthy	C1	Mudpit_FU_2014_0910_RJ_37_C1 (F402050)	PREDICTED: arginine kinase [Diaphorina citri]	gi|662183106|ref|XP_008471592.1|	DC_08052014.fasta	36567.6	1	9	40	267	0.0007	0.699	TSFGSSLLDVVQSGFENPDSGVGIYAPDAEAYIVFADLFDPIIEDYHK	K	G	0.997	46	32.9	0.21	0	0	1	0	0	2	5208.49	8438.38		66266.8	61	108	Empty	FALSE	gi|296278819|gb|ADH04350.1|
ACPDec17	Healthy	C1	Mudpit_FU_2014_0910_RJ_37_C1 (F402050)	PREDICTED: arginine kinase [Diaphorina citri]	gi|662183106|ref|XP_008471592.1|	DC_08052014.fasta	36567.6	1	9	40	267	0.0007	0.699	VSSTLSGLEGELK	K	G	0.997	71.6	32.1	42.6	0	0	6	5	0	2	1319.71	5548.66		12100000	169	181	Empty	FALSE	gi|296278819|gb|ADH04350.1|
ACPDec17	Healthy	C1	Mudpit_FU_2014_0910_RJ_37_C1 (F402050)	PREDICTED: uncharacterized protein LOC103521723, partial [Diaphorina citri]	gi|662221693|ref|XP_008485052.1|	DC_08052014.fasta	43977.2	0.811	0	0	27	0.0001	0.104	ATNGVYEGVAIGGDR	K	Y	0.997	68.2	34.8	62.7	0	0	2	2	4	2	1478.72	4473.4		639826	12	26	Empty	FALSE	gi|662190200|ref|XP_008467853.1|
ACPDec17	Healthy	C1	Mudpit_FU_2014_0910_RJ_37_C1 (F402050)	PREDICTED: uncharacterized protein LOC103521723, partial [Diaphorina citri]	gi|662221693|ref|XP_008485052.1|	DC_08052014.fasta	43977.2	0.811	0	0	27	0.0001	0.104	ATNGVYEGVAIGGDRYPGTTFMDHILR	K	Y	0.997	37.1	36.4	31.5	0	0	1	0	1	2	2910.42	6658.28		245206	12	38	Empty	FALSE	gi|662190200|ref|XP_008467853.1|
ACPDec17	Healthy	C1	Mudpit_FU_2014_0910_RJ_37_C1 (F402050)	PREDICTED: uncharacterized protein LOC103521723, partial [Diaphorina citri]	gi|662221693|ref|XP_008485052.1|	DC_08052014.fasta	43977.2	0.811	0	0	27	0.0001	0.104	SGGMSNELNNIISK	R	A	0.997	72.3	34.6	29.4	0	0	4	3	7	2	1463.72	5495.31		3251590	233	246	Empty	FALSE	gi|662190200|ref|XP_008467853.1|
ACPDec17	Healthy	C1	Mudpit_FU_2014_0910_RJ_37_C1 (F402050)	PREDICTED: uncharacterized protein LOC103521723, partial [Diaphorina citri]	gi|662221693|ref|XP_008485052.1|	DC_08052014.fasta	43977.2	0.811	0	0	27	0.0001	0.104	YPGTTFMDHILR	R	Y	0.997	59.7	37	50.8	0	0	1	0	2	2	1450.71	6156.93		314981	27	38	Empty	FALSE	gi|662190200|ref|XP_008467853.1|
ACPDec17	Healthy	C1	Mudpit_FU_2014_0910_RJ_37_C1 (F402050)	chaperonin GroEL [Candidatus Carsonella ruddii DC]	gi|527135701|gb|AGS06552.1|,gi|527324448|ref|YP_008350643.1|	DC_08052014.fasta	57261.3	1	0	0	73	0.0002	0.421	AVISGMNPMDLK	K	R	0.997	45.8	36.8	40.8	0	0	0	1	3	2	1275.64	5609.61		446792	106	117	Empty	FALSE	gi|662223679|ref|XP_008486141.1|
ACPDec17	Healthy	C1	Mudpit_FU_2014_0910_RJ_37_C1 (F402050)	chaperonin GroEL [Candidatus Carsonella ruddii DC]	gi|527135701|gb|AGS06552.1|,gi|527324448|ref|YP_008350643.1|	DC_08052014.fasta	57261.3	1	0	0	73	0.0002	0.421	DIVNILELISK	R	K	0.997	52.1	28.3	50.1	0	0	4	0	2	2	1256.75	8088.95		2020470	232	242	Empty	FALSE	gi|662223679|ref|XP_008486141.1|
ACPDec17	Healthy	C1	Mudpit_FU_2014_0910_RJ_37_C1 (F402050)	chaperonin GroEL [Candidatus Carsonella ruddii DC]	gi|527135701|gb|AGS06552.1|,gi|527324448|ref|YP_008350643.1|	DC_08052014.fasta	57261.3	1	0	0	73	0.0002	0.421	DKFENMGAQMVK	K	E	0.997	43.2	36.2	28.5	0	0	2	0	1	2	1397.66	4401		422666	64	75	Empty	FALSE	gi|662223679|ref|XP_008486141.1|
ACPDec17	Healthy	C1	Mudpit_FU_2014_0910_RJ_37_C1 (F402050)	chaperonin GroEL [Candidatus Carsonella ruddii DC]	gi|527135701|gb|AGS06552.1|,gi|527324448|ref|YP_008350643.1|	DC_08052014.fasta	57261.3	1	0	0	73	0.0002	0.421	GENADQNYGIFIALK	K	S	0.997	53.3	34.2	53.3	0	0	0	0	4	2	1652.83	6606.59		340360	431	445	Empty	FALSE	gi|662223679|ref|XP_008486141.1|
ACPDec17	Healthy	C1	Mudpit_FU_2014_0910_RJ_37_C1 (F402050)	chaperonin GroEL [Candidatus Carsonella ruddii DC]	gi|527135701|gb|AGS06552.1|,gi|527324448|ref|YP_008350643.1|	DC_08052014.fasta	57261.3	1	0	0	73	0.0002	0.421	GIEDELEVVEGMQFDR	K	G	0.997	47.7	31.4	43.8	0	0	0	5	0	2	1865.86	7541.83		351031	182	197	Empty	FALSE	gi|662223679|ref|XP_008486141.1|
ACPDec17	Healthy	C1	Mudpit_FU_2014_0910_RJ_37_C1 (F402050)	chaperonin GroEL [Candidatus Carsonella ruddii DC]	gi|527135701|gb|AGS06552.1|,gi|527324448|ref|YP_008350643.1|	DC_08052014.fasta	57261.3	1	0	0	73	0.0002	0.421	IEDALHSTR	R	A	0.997	43	36.3	34.3	0	0	0	0	3	2	1041.53	2710.4		767797	396	404	Empty	FALSE	gi|662223679|ref|XP_008486141.1|
ACPDec17	Healthy	C1	Mudpit_FU_2014_0910_RJ_37_C1 (F402050)	chaperonin GroEL [Candidatus Carsonella ruddii DC]	gi|527135701|gb|AGS06552.1|,gi|527324448|ref|YP_008350643.1|	DC_08052014.fasta	57261.3	1	0	0	73	0.0002	0.421	IENLGFAK	K	K	0.978	31.4	35.3	12.6	0	0	1	0	0	2	891.494	4369.85		229754	314	321	Empty	FALSE	gi|662223679|ref|XP_008486141.1|
ACPDec17	Healthy	C1	Mudpit_FU_2014_0910_RJ_37_C1 (F402050)	chaperonin GroEL [Candidatus Carsonella ruddii DC]	gi|527135701|gb|AGS06552.1|,gi|527324448|ref|YP_008350643.1|	DC_08052014.fasta	57261.3	1	0	0	73	0.0002	0.421	IISDAMNK	K	V	0.991	33.5	37.1	24.8	0	0	0	1	0	2	891.461	3102.82		204914	161	168	Empty	FALSE	gi|662223679|ref|XP_008486141.1|
ACPDec17	Healthy	C1	Mudpit_FU_2014_0910_RJ_37_C1 (F402050)	chaperonin GroEL [Candidatus Carsonella ruddii DC]	gi|527135701|gb|AGS06552.1|,gi|527324448|ref|YP_008350643.1|	DC_08052014.fasta	57261.3	1	0	0	73	0.0002	0.421	LSGGVAIIR	K	V	0.997	59	28.7	38.9	0	0	4	0	0	2	885.552	4331.39		1393570	372	380	Empty	FALSE	gi|662223679|ref|XP_008486141.1|
ACPDec17	Healthy	C1	Mudpit_FU_2014_0910_RJ_37_C1 (F402050)	chaperonin GroEL [Candidatus Carsonella ruddii DC]	gi|527135701|gb|AGS06552.1|,gi|527324448|ref|YP_008350643.1|	DC_08052014.fasta	57261.3	1	0	0	73	0.0002	0.421	MGIIDPVK	K	V	0.991	41.1	32.7	35.4	0	0	0	0	1	2	872.491	4716.85		179174	491	498	Empty	FALSE	gi|662223679|ref|XP_008486141.1|
ACPDec17	Healthy	C1	Mudpit_FU_2014_0910_RJ_37_C1 (F402050)	chaperonin GroEL [Candidatus Carsonella ruddii DC]	gi|527135701|gb|AGS06552.1|,gi|527324448|ref|YP_008350643.1|	DC_08052014.fasta	57261.3	1	0	0	73	0.0002	0.421	NFGYNAATGCYGDMFK	K	M	0.997	59	27.2	58.5	0	0	1	0	3	2	1804.71	6793.58		356353	475	490	Empty	FALSE	gi|662223679|ref|XP_008486141.1|
ACPDec17	Healthy	C1	Mudpit_FU_2014_0910_RJ_37_C1 (F402050)	chaperonin GroEL [Candidatus Carsonella ruddii DC]	gi|527135701|gb|AGS06552.1|,gi|527324448|ref|YP_008350643.1|	DC_08052014.fasta	57261.3	1	0	0	73	0.0002	0.421	NGVITVDEGK	K	G	0.997	54.4	36.5	47.3	0	0	0	1	4	2	1031.54	3490.02		1214660	172	181	Empty	FALSE	gi|662223679|ref|XP_008486141.1|
ACPDec17	Healthy	C1	Mudpit_FU_2014_0910_RJ_37_C1 (F402050)	chaperonin GroEL [Candidatus Carsonella ruddii DC]	gi|527135701|gb|AGS06552.1|,gi|527324448|ref|YP_008350643.1|	DC_08052014.fasta	57261.3	1	0	0	73	0.0002	0.421	NSGEESSIVLNNIK	K	S	0.997	65.3	36.6	57.3	0	0	5	1	2	2	1503.76	4906.73		1038960	457	470	Empty	FALSE	gi|662223679|ref|XP_008486141.1|
ACPDec17	Healthy	C1	Mudpit_FU_2014_0910_RJ_37_C1 (F402050)	chaperonin GroEL [Candidatus Carsonella ruddii DC]	gi|527135701|gb|AGS06552.1|,gi|527324448|ref|YP_008350643.1|	DC_08052014.fasta	57261.3	1	0	0	73	0.0002	0.421	QISESSSDYDKEK	K	L	0.997	62	34.3	51	0	0	0	1	2	2	1515.68	2729.55		68704	352	364	Empty	FALSE	gi|662223679|ref|XP_008486141.1|
ACPDec17	Healthy	C1	Mudpit_FU_2014_0910_RJ_37_C1 (F402050)	chaperonin GroEL [Candidatus Carsonella ruddii DC]	gi|527135701|gb|AGS06552.1|,gi|527324448|ref|YP_008350643.1|	DC_08052014.fasta	57261.3	1	0	0	73	0.0002	0.421	SALQSAGSIGGLLITTEAMVAEYDSQK	R	S	0.997	65.9	31.4	57.4	0	0	1	5	2	2	2740.37	8135.96		893942	502	528	Empty	FALSE	gi|662223679|ref|XP_008486141.1|
ACPDec17	Healthy	C1	Mudpit_FU_2014_0910_RJ_37_C1 (F402050)	chaperonin GroEL [Candidatus Carsonella ruddii DC]	gi|527135701|gb|AGS06552.1|,gi|527324448|ref|YP_008350643.1|	DC_08052014.fasta	57261.3	1	0	0	73	0.0002	0.421	TSDVAGDGTTTATVLAQSIVNEGIK	K	A	0.997	60.9	30.9	50.4	0	0	2	7	1	2	2448.25	7146.29		813877	81	105	Empty	FALSE	gi|662223679|ref|XP_008486141.1|
ACPDec17	Healthy	C1	Mudpit_FU_2014_0910_RJ_37_C1 (F402050)	chaperonin GroEL [Candidatus Carsonella ruddii DC]	gi|527135701|gb|AGS06552.1|,gi|527324448|ref|YP_008350643.1|	DC_08052014.fasta	57261.3	1	0	0	73	0.0002	0.421	VGAATEIEMK	R	E	0.997	45.3	35.3	32.6	0	0	2	0	1	2	1064.53	3075.11		232373	381	390	Empty	FALSE	gi|662223679|ref|XP_008486141.1|
ACPDec17	Healthy	C1	Mudpit_FU_2014_0910_RJ_37_C1 (F402050)	PREDICTED: eukaryotic translation initiation factor 5 [Diaphorina citri]	gi|662215835|ref|XP_008481819.1|	DC_08052014.fasta	49658.2	1	13	17	33	0.0001	0.382	ALDLSSGVK	R	G	0.997	37.5	35.2	24.6	0	0	1	0	0	2	889.499	3992.56		312352	218	226	Empty	TRUE
ACPDec17	Healthy	C1	Mudpit_FU_2014_0910_RJ_37_C1 (F402050)	PREDICTED: eukaryotic translation initiation factor 5 [Diaphorina citri]	gi|662215835|ref|XP_008481819.1|	DC_08052014.fasta	49658.2	1	13	17	33	0.0001	0.382	APLILAELLFADEDKIPIQAK	K	K	0.997	55.6	31.9	55.6	0	0	0	0	4	2	2308.32	7945.09		661588	276	296	Empty	TRUE
ACPDec17	Healthy	C1	Mudpit_FU_2014_0910_RJ_37_C1 (F402050)	PREDICTED: eukaryotic translation initiation factor 5 [Diaphorina citri]	gi|662215835|ref|XP_008481819.1|	DC_08052014.fasta	49658.2	1	13	17	33	0.0001	0.382	ELLSEAER	K	L	0.987	28.8	35.2	14.3	0	0	3	0	0	2	946.484	3730.77		622149	262	269	Empty	TRUE
ACPDec17	Healthy	C1	Mudpit_FU_2014_0910_RJ_37_C1 (F402050)	PREDICTED: eukaryotic translation initiation factor 5 [Diaphorina citri]	gi|662215835|ref|XP_008481819.1|	DC_08052014.fasta	49658.2	1	13	17	33	0.0001	0.382	FVLCPECDNPETDLVVSAK	K	K	0.997	40.6	31.5	40.6	0	0	0	0	2	2	2170.95	7715.88		153585	97	115	Empty	TRUE
ACPDec17	Healthy	C1	Mudpit_FU_2014_0910_RJ_37_C1 (F402050)	PREDICTED: eukaryotic translation initiation factor 5 [Diaphorina citri]	gi|662215835|ref|XP_008481819.1|	DC_08052014.fasta	49658.2	1	13	17	33	0.0001	0.382	GLTISEDLEK	K	T	0.986	24.3	34.7	17.4	0	0	1	0	0	2	1104.58	4791.8		241742	227	236	Empty	TRUE
ACPDec17	Healthy	C1	Mudpit_FU_2014_0910_RJ_37_C1 (F402050)	PREDICTED: eukaryotic translation initiation factor 5 [Diaphorina citri]	gi|662215835|ref|XP_008481819.1|	DC_08052014.fasta	49658.2	1	13	17	33	0.0001	0.382	LLSMVPGILK	K	L	0.997	31.1	25.3	24.2	0	0	1	0	0	2	1070.66	6511.12		98569.5	331	340	Empty	TRUE
ACPDec17	Healthy	C1	Mudpit_FU_2014_0910_RJ_37_C1 (F402050)	PREDICTED: eukaryotic translation initiation factor 5 [Diaphorina citri]	gi|662215835|ref|XP_008481819.1|	DC_08052014.fasta	49658.2	1	13	17	33	0.0001	0.382	LQDLLDGFIR	K	K	0.995	29.2	34.5	17.7	0	0	2	0	0	2	1189.66	7142.33		294215	86	95	Empty	TRUE
ACPDec17	Healthy	C1	Mudpit_FU_2014_0910_RJ_37_C1 (F402050)	PREDICTED: eukaryotic translation initiation factor 5 [Diaphorina citri]	gi|662215835|ref|XP_008481819.1|	DC_08052014.fasta	49658.2	1	13	17	33	0.0001	0.382	NPPNLNPAVQGSSLTEGK	K	R	0.997	57.7	33.6	57.7	0	0	0	0	5	2	1822.93	4630.83		267944	145	162	Empty	TRUE
ACPDec17	Healthy	C1	Mudpit_FU_2014_0910_RJ_37_C1 (F402050)	PREDICTED: eukaryotic translation initiation factor 5 [Diaphorina citri]	gi|662215835|ref|XP_008481819.1|	DC_08052014.fasta	49658.2	1	13	17	33	0.0001	0.382	NVTDAFYR	R	Y	0.961	19.1	35.9	17.8	0	0	0	1	0	2	985.474	4535.04		265920	9	16	Empty	TRUE
ACPDec17	Healthy	C1	Mudpit_FU_2014_0910_RJ_37_C1 (F402050)	PREDICTED: eukaryotic translation initiation factor 5 [Diaphorina citri]	gi|662215835|ref|XP_008481819.1|	DC_08052014.fasta	49658.2	1	13	17	33	0.0001	0.382	VADEVNDDDGGWLADVSEEAVR	K	A	0.997	46.7	31.6	41.3	0	0	0	0	3	2	2361.05	6828.22		119335	194	215	Empty	TRUE
ACPDec17	Healthy	C1	Mudpit_FU_2014_0910_RJ_37_C1 (F402050)	PREDICTED: eukaryotic translation initiation factor 5 [Diaphorina citri]	gi|662215835|ref|XP_008481819.1|	DC_08052014.fasta	49658.2	1	13	17	33	0.0001	0.382	VLLEWAEK	K	T	0.991	32.4	35.1	16	0	0	3	1	0	2	987.551	5550.77		528173	352	359	Empty	TRUE
ACPDec17	Healthy	C1	Mudpit_FU_2014_0910_RJ_37_C1 (F402050)	PREDICTED: eukaryotic translation initiation factor 5 [Diaphorina citri]	gi|662215835|ref|XP_008481819.1|	DC_08052014.fasta	49658.2	1	13	17	33	0.0001	0.382	VTLQTETIKPK	R	V	0.997	51.3	29.9	40.8	0	0	2	0	1	2	1257.74	3519.87		588922	411	421	Empty	TRUE
ACPDec17	Healthy	C1	Mudpit_FU_2014_0910_RJ_37_C1 (F402050)	PREDICTED: eukaryotic translation initiation factor 5 [Diaphorina citri]	gi|662215835|ref|XP_008481819.1|	DC_08052014.fasta	49658.2	1	13	17	33	0.0001	0.382	YLLNGIEQVIALHK	R	E	0.997	52	26	52	0	0	0	3	0	2	1610.93	6987		240270	315	328	Empty	TRUE
ACPDec17	Healthy	C1	Mudpit_FU_2014_0910_RJ_37_C1 (F402050)	PREDICTED: seprase-like, partial [Diaphorina citri]	gi|662220419|ref|XP_008484345.1|	DC_08052014.fasta	20903.1	0.999	1	1	6	0	0.136	DAFGNIVLFR	K	A	0.997	52.2	35	51.8	0	0	0	1	4	2	1151.62	7148.83		389781	7	16	Empty	FALSE	gi|662184658|ref|XP_008473009.1|
ACPDec17	Healthy	C1	Mudpit_FU_2014_0910_RJ_37_C1 (F402050)	PREDICTED: seprase-like, partial [Diaphorina citri]	gi|662220419|ref|XP_008484345.1|	DC_08052014.fasta	20903.1	0.999	1	1	6	0	0.136	SVEDNKDYQLTNTGR	K	I	0.997	45.2	36.6	35.5	0	0	0	0	1	2	1739.82	3510.1		14725.2	119	133	Empty	TRUE
ACPDec17	Healthy	C1	Mudpit_FU_2014_0910_RJ_37_C1 (F402050)	PREDICTED: isoleucine--tRNA ligase, cytoplasmic-like [Diaphorina citri]	gi|662188138|ref|XP_008487727.1|	DC_08052014.fasta	88999.2	1	2	4	4	0	0.0461	GHEASLFLENPQGQNVLTLDQLK	K	R	0.997	36.4	31.7	31.7	0	0	0	2	0	2	2551.32	6658.56		139686	696	718	Empty	TRUE
ACPDec17	Healthy	C1	Mudpit_FU_2014_0910_RJ_37_C1 (F402050)	PREDICTED: isoleucine--tRNA ligase, cytoplasmic-like [Diaphorina citri]	gi|662188138|ref|XP_008487727.1|	DC_08052014.fasta	88999.2	1	2	4	4	0	0.0461	TLESYILQELNVR	R	T	0.997	50.2	33.4	48.8	0	0	1	1	0	2	1577.85	7819.48		148149	596	608	Empty	TRUE
ACPDec17	Healthy	C1	Mudpit_FU_2014_0910_RJ_37_C1 (F402050)	hypothetical protein [Wolbachia endosymbiont of Diaphorina citri]	gi|516101398|ref|WP_017531978.1|	DC_08052014.fasta	55986.7	1	22	48	100	0.0003	0.518	DKPGYSENNCAFVYYGDMLVK	R	L	0.997	35.3	34.1	35	0	0	1	1	3	2	2459.07	7310.3		414356	84	104	Empty	TRUE
ACPDec17	Healthy	C1	Mudpit_FU_2014_0910_RJ_37_C1 (F402050)	hypothetical protein [Wolbachia endosymbiont of Diaphorina citri]	gi|516101398|ref|WP_017531978.1|	DC_08052014.fasta	55986.7	1	22	48	100	0.0003	0.518	DLNLDQVK	K	E	0.974	26.4	33.8	16.4	0	0	0	0	3	2	944.505	4428.87		1357210	272	279	Empty	TRUE
ACPDec17	Healthy	C1	Mudpit_FU_2014_0910_RJ_37_C1 (F402050)	hypothetical protein [Wolbachia endosymbiont of Diaphorina citri]	gi|516101398|ref|WP_017531978.1|	DC_08052014.fasta	55986.7	1	22	48	100	0.0003	0.518	DQSNAIIDALK	K	E	0.996	54.4	34.1	3.09	0	0	2	1	1	2	1187.63	5812.55		690592	425	435	Empty	TRUE
ACPDec17	Healthy	C1	Mudpit_FU_2014_0910_RJ_37_C1 (F402050)	hypothetical protein [Wolbachia endosymbiont of Diaphorina citri]	gi|516101398|ref|WP_017531978.1|	DC_08052014.fasta	55986.7	1	22	48	100	0.0003	0.518	EDEAIELPIR	K	L	0.997	47.7	33.3	34.2	0	0	1	0	3	2	1184.62	5502.37		461428	46	55	Empty	TRUE
ACPDec17	Healthy	C1	Mudpit_FU_2014_0910_RJ_37_C1 (F402050)	hypothetical protein [Wolbachia endosymbiont of Diaphorina citri]	gi|516101398|ref|WP_017531978.1|	DC_08052014.fasta	55986.7	1	22	48	100	0.0003	0.518	EKFNEQNEK	K	M	0.997	38.9	36.3	20.6	0	0	2	0	0	2	1165.55	1815.96		24835.8	436	444	Empty	TRUE
ACPDec17	Healthy	C1	Mudpit_FU_2014_0910_RJ_37_C1 (F402050)	hypothetical protein [Wolbachia endosymbiont of Diaphorina citri]	gi|516101398|ref|WP_017531978.1|	DC_08052014.fasta	55986.7	1	22	48	100	0.0003	0.518	ELLDNLGAEELK	K	D	0.997	53.1	35.2	46.8	0	0	0	3	1	2	1343.71	5831.34		474055	392	403	Empty	TRUE
ACPDec17	Healthy	C1	Mudpit_FU_2014_0910_RJ_37_C1 (F402050)	hypothetical protein [Wolbachia endosymbiont of Diaphorina citri]	gi|516101398|ref|WP_017531978.1|	DC_08052014.fasta	55986.7	1	22	48	100	0.0003	0.518	ELLDNLGAEELKDIIHK	K	L	0.997	44.3	36	35.9	0	0	0	2	1	2	1950.05	6721.83		965400	392	408	Empty	TRUE
ACPDec17	Healthy	C1	Mudpit_FU_2014_0910_RJ_37_C1 (F402050)	hypothetical protein [Wolbachia endosymbiont of Diaphorina citri]	gi|516101398|ref|WP_017531978.1|	DC_08052014.fasta	55986.7	1	22	48	100	0.0003	0.518	ELTDDSDKIQMVVK	R	S	0.997	67.5	34.2	50.2	0	0	4	1	1	2	1620.82	4710.34		815456	356	369	Empty	TRUE
ACPDec17	Healthy	C1	Mudpit_FU_2014_0910_RJ_37_C1 (F402050)	hypothetical protein [Wolbachia endosymbiont of Diaphorina citri]	gi|516101398|ref|WP_017531978.1|	DC_08052014.fasta	55986.7	1	22	48	100	0.0003	0.518	GFGSSVCWPDFVR	K	F	0.997	58.1	31.4	58.1	0	0	1	0	4	2	1502.66	7537.66		1057240	19	31	Empty	TRUE
ACPDec17	Healthy	C1	Mudpit_FU_2014_0910_RJ_37_C1 (F402050)	hypothetical protein [Wolbachia endosymbiont of Diaphorina citri]	gi|516101398|ref|WP_017531978.1|	DC_08052014.fasta	55986.7	1	22	48	100	0.0003	0.518	ILVHELNQEK	R	L	0.997	39.6	31.2	28.7	0	0	3	0	0	2	1222.68	3513.56		955677	244	253	Empty	TRUE
ACPDec17	Healthy	C1	Mudpit_FU_2014_0910_RJ_37_C1 (F402050)	hypothetical protein [Wolbachia endosymbiont of Diaphorina citri]	gi|516101398|ref|WP_017531978.1|	DC_08052014.fasta	55986.7	1	22	48	100	0.0003	0.518	IPENIVLSK	K	M	0.978	23.1	26.6	15.9	0	0	1	0	0	2	1012.6	4548.66		807173	183	191	Empty	TRUE
ACPDec17	Healthy	C1	Mudpit_FU_2014_0910_RJ_37_C1 (F402050)	hypothetical protein [Wolbachia endosymbiont of Diaphorina citri]	gi|516101398|ref|WP_017531978.1|	DC_08052014.fasta	55986.7	1	22	48	100	0.0003	0.518	LGIIVPLLNK	K	D	0.997	43.6	25	39.8	0	0	8	0	0	2	1079.72	6827.05		982704	254	263	Empty	TRUE
ACPDec17	Healthy	C1	Mudpit_FU_2014_0910_RJ_37_C1 (F402050)	hypothetical protein [Wolbachia endosymbiont of Diaphorina citri]	gi|516101398|ref|WP_017531978.1|	DC_08052014.fasta	55986.7	1	22	48	100	0.0003	0.518	LMQLGKEDEAIELPIR	K	L	0.997	60	31.4	44.8	0	0	2	4	0	2	1855	6050.63		2103570	40	55	Empty	TRUE
ACPDec17	Healthy	C1	Mudpit_FU_2014_0910_RJ_37_C1 (F402050)	hypothetical protein [Wolbachia endosymbiont of Diaphorina citri]	gi|516101398|ref|WP_017531978.1|	DC_08052014.fasta	55986.7	1	22	48	100	0.0003	0.518	MDQFMEVIK	K	T	0.997	54.7	34.7	43.2	0	0	1	0	7	2	1140.54	5721.71		2181190	287	295	Empty	TRUE
ACPDec17	Healthy	C1	Mudpit_FU_2014_0910_RJ_37_C1 (F402050)	hypothetical protein [Wolbachia endosymbiont of Diaphorina citri]	gi|516101398|ref|WP_017531978.1|	DC_08052014.fasta	55986.7	1	22	48	100	0.0003	0.518	NMSNEQFK	R	E	0.991	36.4	34.4	31	0	0	0	3	1	2	997.441	2998.8		1230340	384	391	Empty	TRUE
ACPDec17	Healthy	C1	Mudpit_FU_2014_0910_RJ_37_C1 (F402050)	hypothetical protein [Wolbachia endosymbiont of Diaphorina citri]	gi|516101398|ref|WP_017531978.1|	DC_08052014.fasta	55986.7	1	22	48	100	0.0003	0.518	SEHGYVTQEELDDTYK	R	Y	0.997	64.2	33.6	58.6	0	0	1	5	3	2	1913.84	4284.93		1066380	130	145	Empty	TRUE
ACPDec17	Healthy	C1	Mudpit_FU_2014_0910_RJ_37_C1 (F402050)	hypothetical protein [Wolbachia endosymbiont of Diaphorina citri]	gi|516101398|ref|WP_017531978.1|	DC_08052014.fasta	55986.7	1	22	48	100	0.0003	0.518	SLANNPEK	K	L	0.991	44.3	33.7	27.3	0	0	1	0	3	2	872.447	2071.12		628411	370	377	Empty	TRUE
ACPDec17	Healthy	C1	Mudpit_FU_2014_0910_RJ_37_C1 (F402050)	hypothetical protein [Wolbachia endosymbiont of Diaphorina citri]	gi|516101398|ref|WP_017531978.1|	DC_08052014.fasta	55986.7	1	22	48	100	0.0003	0.518	TLEEDTLHNLINK	K	L	0.997	65.3	35.2	60.6	0	0	3	2	3	2	1539.8	5491.82		2568840	332	344	Empty	TRUE
ACPDec17	Healthy	C1	Mudpit_FU_2014_0910_RJ_37_C1 (F402050)	hypothetical protein [Wolbachia endosymbiont of Diaphorina citri]	gi|516101398|ref|WP_017531978.1|	DC_08052014.fasta	55986.7	1	22	48	100	0.0003	0.518	TLNTLFNEALTDR	K	L	0.997	66.8	36.1	52.8	0	0	1	0	5	2	1507.78	6681.71		764529	313	325	Empty	TRUE
ACPDec17	Healthy	C1	Mudpit_FU_2014_0910_RJ_37_C1 (F402050)	hypothetical protein [Wolbachia endosymbiont of Diaphorina citri]	gi|516101398|ref|WP_017531978.1|	DC_08052014.fasta	55986.7	1	22	48	100	0.0003	0.518	VISVIGDLDSK	K	D	0.997	54.9	34.2	50.8	0	0	4	0	0	2	1145.64	5457.56		2195080	414	424	Empty	TRUE
ACPDec17	Healthy	C1	Mudpit_FU_2014_0910_RJ_37_C1 (F402050)	hypothetical protein [Wolbachia endosymbiont of Diaphorina citri]	gi|516101398|ref|WP_017531978.1|	DC_08052014.fasta	55986.7	1	22	48	100	0.0003	0.518	VISVIGDLDSKDQSNAIIDALK	K	E	0.975	33	34.1	8.23	0	0	0	0	1	2	2314.25	7091.04		106181	414	435	Empty	TRUE
ACPDec17	Healthy	C1	Mudpit_FU_2014_0910_RJ_37_C1 (F402050)	hypothetical protein [Wolbachia endosymbiont of Diaphorina citri]	gi|516101398|ref|WP_017531978.1|	DC_08052014.fasta	55986.7	1	22	48	100	0.0003	0.518	YYFSDYQGNIINSPDNQALQYIGLDVSEETIKDILSK	K	I	0.992	67.6	28.9	0.84	0	0	0	2	0	2	4256.05	8144.43		45502.4	146	182	Empty	TRUE
ACPDec17	Healthy	C1	Mudpit_FU_2014_0910_RJ_37_C1 (F402050)	PREDICTED: alpha-actinin, sarcomeric [Diaphorina citri]	gi|662207286|ref|XP_008477140.1|	DC_08052014.fasta	70820.6	1	41	135	401	0.0011	0.764	AAPFNNWLDGTR	R	E	0.997	64.9	36.6	58.2	0	0	0	1	2	2	1361.66	6103.11		1159050	235	246	Empty	TRUE
ACPDec17	Healthy	C1	Mudpit_FU_2014_0910_RJ_37_C1 (F402050)	PREDICTED: alpha-actinin, sarcomeric [Diaphorina citri]	gi|662207286|ref|XP_008477140.1|	DC_08052014.fasta	70820.6	1	41	135	401	0.0011	0.764	ADIHEDWTR	K	G	0.997	32.1	33	24	0	0	0	0	3	2	1142.52	3687.95		1208110	120	128	Empty	TRUE
ACPDec17	Healthy	C1	Mudpit_FU_2014_0910_RJ_37_C1 (F402050)	PREDICTED: alpha-actinin, sarcomeric [Diaphorina citri]	gi|662207286|ref|XP_008477140.1|	DC_08052014.fasta	70820.6	1	41	135	401	0.0011	0.764	AKLETNFNTLQTK	K	L	0.997	64.6	33.7	54.1	0	0	1	7	1	2	1507.81	4149.79		2500620	49	61	Empty	TRUE
ACPDec17	Healthy	C1	Mudpit_FU_2014_0910_RJ_37_C1 (F402050)	PREDICTED: alpha-actinin, sarcomeric [Diaphorina citri]	gi|662207286|ref|XP_008477140.1|	DC_08052014.fasta	70820.6	1	41	135	401	0.0011	0.764	ANQVGPWIER	K	Q	0.997	38.7	36	35.6	0	0	0	4	0	2	1169.61	4762.5		8038890	356	365	Empty	TRUE
ACPDec17	Healthy	C1	Mudpit_FU_2014_0910_RJ_37_C1 (F402050)	PREDICTED: alpha-actinin, sarcomeric [Diaphorina citri]	gi|662207286|ref|XP_008477140.1|	DC_08052014.fasta	70820.6	1	41	135	401	0.0011	0.764	ANQVGPWIERQMDAVTSIGMGLQGSLEDQLHR	K	L	0.997	53.9	35	7.64	0	0	2	2	0	2	3556.67	7725.08		303569	356	387	Empty	TRUE
ACPDec17	Healthy	C1	Mudpit_FU_2014_0910_RJ_37_C1 (F402050)	PREDICTED: alpha-actinin, sarcomeric [Diaphorina citri]	gi|662207286|ref|XP_008477140.1|	DC_08052014.fasta	70820.6	1	41	135	401	0.0011	0.764	ASFNHFDK	R	N	0.991	30.4	35.8	20.4	0	0	1	0	4	2	965.447	3090.39		3032070	470	477	Empty	TRUE
ACPDec17	Healthy	C1	Mudpit_FU_2014_0910_RJ_37_C1 (F402050)	PREDICTED: alpha-actinin, sarcomeric [Diaphorina citri]	gi|662207286|ref|XP_008477140.1|	DC_08052014.fasta	70820.6	1	41	135	401	0.0011	0.764	ATLGEADKEYNSIVNLVR	K	E	0.997	72.1	31.7	62.9	0	0	0	7	6	2	1992.04	6490.96		3725440	273	290	Empty	TRUE
ACPDec17	Healthy	C1	Mudpit_FU_2014_0910_RJ_37_C1 (F402050)	PREDICTED: alpha-actinin, sarcomeric [Diaphorina citri]	gi|662207286|ref|XP_008477140.1|	DC_08052014.fasta	70820.6	1	41	135	401	0.0011	0.764	DTTLQAELR	R	K	0.997	35	35.1	21.2	0	0	1	0	0	2	1046.55	4366.53		1235390	332	340	Empty	TRUE
ACPDec17	Healthy	C1	Mudpit_FU_2014_0910_RJ_37_C1 (F402050)	PREDICTED: alpha-actinin, sarcomeric [Diaphorina citri]	gi|662207286|ref|XP_008477140.1|	DC_08052014.fasta	70820.6	1	41	135	401	0.0011	0.764	EDLVDMFIVHTMEEIQGLIDAHSQFK	R	A	0.997	64.7	31	56.7	0	0	0	10	16	2	3047.44	8459.05		1506470	247	272	Empty	TRUE
ACPDec17	Healthy	C1	Mudpit_FU_2014_0910_RJ_37_C1 (F402050)	PREDICTED: alpha-actinin, sarcomeric [Diaphorina citri]	gi|662207286|ref|XP_008477140.1|	DC_08052014.fasta	70820.6	1	41	135	401	0.0011	0.764	EEMLQSSDFR	K	Q	0.997	34.5	34	31.3	0	0	1	0	2	2	1241.55	4611.73		323761	131	140	Empty	TRUE
ACPDec17	Healthy	C1	Mudpit_FU_2014_0910_RJ_37_C1 (F402050)	PREDICTED: alpha-actinin, sarcomeric [Diaphorina citri]	gi|662207286|ref|XP_008477140.1|	DC_08052014.fasta	70820.6	1	41	135	401	0.0011	0.764	ELPPDQAEYCIQR	R	M	0.997	68	34.9	61.6	0	0	1	10	19	2	1607.72	5332.05		4227030	568	580	Empty	TRUE
ACPDec17	Healthy	C1	Mudpit_FU_2014_0910_RJ_37_C1 (F402050)	PREDICTED: alpha-actinin, sarcomeric [Diaphorina citri]	gi|662207286|ref|XP_008477140.1|	DC_08052014.fasta	70820.6	1	41	135	401	0.0011	0.764	ESTDTDTAEQVIDSFR	R	I	0.997	41.6	35	41.6	0	0	4	3	2	2	1813.81	6606.02		1966750	536	551	Empty	TRUE
ACPDec17	Healthy	C1	Mudpit_FU_2014_0910_RJ_37_C1 (F402050)	PREDICTED: alpha-actinin, sarcomeric [Diaphorina citri]	gi|662207286|ref|XP_008477140.1|	DC_08052014.fasta	70820.6	1	41	135	401	0.0011	0.764	EVESTVQQYQIPGGLENPYTALTANDLTK	R	K	0.997	54.5	35.3	54.5	0	0	4	6	4	2	3179.57	7210.89		1339980	291	319	Empty	TRUE
ACPDec17	Healthy	C1	Mudpit_FU_2014_0910_RJ_37_C1 (F402050)	PREDICTED: alpha-actinin, sarcomeric [Diaphorina citri]	gi|662207286|ref|XP_008477140.1|	DC_08052014.fasta	70820.6	1	41	135	401	0.0011	0.764	EYEQGVYAYKPHIEELEK	K	I	0.997	48.1	33.7	47.6	0	0	4	1	2	2	2225.08	4935.53		398248	390	407	Empty	TRUE
ACPDec17	Healthy	C1	Mudpit_FU_2014_0910_RJ_37_C1 (F402050)	PREDICTED: alpha-actinin, sarcomeric [Diaphorina citri]	gi|662207286|ref|XP_008477140.1|	DC_08052014.fasta	70820.6	1	41	135	401	0.0011	0.764	EYNSIVNLVR	K	E	0.964	19.1	33.7	18.5	0	0	0	0	1	2	1206.65	5720.71		193850	281	290	Empty	TRUE
ACPDec17	Healthy	C1	Mudpit_FU_2014_0910_RJ_37_C1 (F402050)	PREDICTED: alpha-actinin, sarcomeric [Diaphorina citri]	gi|662207286|ref|XP_008477140.1|	DC_08052014.fasta	70820.6	1	41	135	401	0.0011	0.764	GITQEQLNEFR	K	A	0.997	64	35	57.6	0	0	5	0	1	2	1334.67	4899.6		2726660	459	469	Empty	TRUE
ACPDec17	Healthy	C1	Mudpit_FU_2014_0910_RJ_37_C1 (F402050)	PREDICTED: alpha-actinin, sarcomeric [Diaphorina citri]	gi|662207286|ref|XP_008477140.1|	DC_08052014.fasta	70820.6	1	41	135	401	0.0011	0.764	GKEEMLQSSDFR	R	Q	0.997	67.7	34	57.2	0	0	7	4	14	2	1426.66	3504.3		9017110	129	140	Empty	TRUE
ACPDec17	Healthy	C1	Mudpit_FU_2014_0910_RJ_37_C1 (F402050)	PREDICTED: alpha-actinin, sarcomeric [Diaphorina citri]	gi|662207286|ref|XP_008477140.1|	DC_08052014.fasta	70820.6	1	41	135	401	0.0011	0.764	HALDEAEK	R	I	0.991	49	34.7	29.6	0	0	0	0	3	2	912.442	1766.76		579888	212	219	Empty	TRUE
ACPDec17	Healthy	C1	Mudpit_FU_2014_0910_RJ_37_C1 (F402050)	PREDICTED: alpha-actinin, sarcomeric [Diaphorina citri]	gi|662207286|ref|XP_008477140.1|	DC_08052014.fasta	70820.6	1	41	135	401	0.0011	0.764	HEAFESDLAAHQDR	K	V	0.997	64.8	30.3	58.9	0	0	1	6	3	2	1625.73	3507.1		5789440	154	167	Empty	TRUE
ACPDec17	Healthy	C1	Mudpit_FU_2014_0910_RJ_37_C1 (F402050)	PREDICTED: alpha-actinin, sarcomeric [Diaphorina citri]	gi|662207286|ref|XP_008477140.1|	DC_08052014.fasta	70820.6	1	41	135	401	0.0011	0.764	HKADIHEDWTR	K	G	0.997	38.6	32.2	33.3	0	0	0	5	0	2	1407.68	2926.91		1047750	118	128	Empty	TRUE
ACPDec17	Healthy	C1	Mudpit_FU_2014_0910_RJ_37_C1 (F402050)	PREDICTED: alpha-actinin, sarcomeric [Diaphorina citri]	gi|662207286|ref|XP_008477140.1|	DC_08052014.fasta	70820.6	1	41	135	401	0.0011	0.764	ICDQWDHLGALTQQR	R	R	0.997	44	30.7	38.7	0	0	7	4	2	2	1829.84	6210.38		5049280	196	210	Empty	TRUE
ACPDec17	Healthy	C1	Mudpit_FU_2014_0910_RJ_37_C1 (F402050)	PREDICTED: alpha-actinin, sarcomeric [Diaphorina citri]	gi|662207286|ref|XP_008477140.1|	DC_08052014.fasta	70820.6	1	41	135	401	0.0011	0.764	IDILHLEFAK	K	R	0.997	69.3	28.9	50	0	0	5	0	7	2	1198.68	6456.25		3593150	224	233	Empty	TRUE
ACPDec17	Healthy	C1	Mudpit_FU_2014_0910_RJ_37_C1 (F402050)	PREDICTED: alpha-actinin, sarcomeric [Diaphorina citri]	gi|662207286|ref|XP_008477140.1|	DC_08052014.fasta	70820.6	1	41	135	401	0.0011	0.764	IHQAVQEGMIFENR	K	Y	0.997	49.9	36	42.1	0	0	2	1	9	2	1671.83	4396.63		2963460	408	421	Empty	TRUE
ACPDec17	Healthy	C1	Mudpit_FU_2014_0910_RJ_37_C1 (F402050)	PREDICTED: alpha-actinin, sarcomeric [Diaphorina citri]	gi|662207286|ref|XP_008477140.1|	DC_08052014.fasta	70820.6	1	41	135	401	0.0011	0.764	ILAGDKPYILPDELR	R	R	0.997	65.3	29.6	61.7	0	0	4	4	0	2	1712.96	5695.03		5175110	552	566	Empty	TRUE
ACPDec17	Healthy	C1	Mudpit_FU_2014_0910_RJ_37_C1 (F402050)	PREDICTED: alpha-actinin, sarcomeric [Diaphorina citri]	gi|662207286|ref|XP_008477140.1|	DC_08052014.fasta	70820.6	1	41	135	401	0.0011	0.764	ILAVVDPNSTGYVHFDAFLDFMTR	R	E	0.997	59.5	31.7	58.4	0	0	0	7	1	2	2728.34	7985.17		2922300	512	535	Empty	TRUE
ACPDec17	Healthy	C1	Mudpit_FU_2014_0910_RJ_37_C1 (F402050)	PREDICTED: alpha-actinin, sarcomeric [Diaphorina citri]	gi|662207286|ref|XP_008477140.1|	DC_08052014.fasta	70820.6	1	41	135	401	0.0011	0.764	KHEAFESDLAAHQDR	K	V	0.997	63.8	36.1	58.1	0	0	1	5	5	2	1753.83	3159.56		4068990	153	167	Empty	TRUE
ACPDec17	Healthy	C1	Mudpit_FU_2014_0910_RJ_37_C1 (F402050)	PREDICTED: alpha-actinin, sarcomeric [Diaphorina citri]	gi|662207286|ref|XP_008477140.1|	DC_08052014.fasta	70820.6	1	41	135	401	0.0011	0.764	LETNFNTLQTK	K	L	0.997	72.7	34.3	53.9	0	0	11	1	1	2	1308.68	4468.09		6795430	51	61	Empty	TRUE
ACPDec17	Healthy	C1	Mudpit_FU_2014_0910_RJ_37_C1 (F402050)	PREDICTED: alpha-actinin, sarcomeric [Diaphorina citri]	gi|662207286|ref|XP_008477140.1|	DC_08052014.fasta	70820.6	1	41	135	401	0.0011	0.764	LKEYEQGVYAYKPHIEELEK	R	I	0.997	66.6	31.4	59.5	0	0	0	8	3	2	2466.26	4820.92		2601210	388	407	Empty	TRUE
ACPDec17	Healthy	C1	Mudpit_FU_2014_0910_RJ_37_C1 (F402050)	PREDICTED: alpha-actinin, sarcomeric [Diaphorina citri]	gi|662207286|ref|XP_008477140.1|	DC_08052014.fasta	70820.6	1	41	135	401	0.0011	0.764	LSNRPAYMPTEGK	R	M	0.958	31.9	36.7	10	0	0	1	0	0	2	1463.73	3520.5		39106.9	64	76	Empty	TRUE
ACPDec17	Healthy	C1	Mudpit_FU_2014_0910_RJ_37_C1 (F402050)	PREDICTED: alpha-actinin, sarcomeric [Diaphorina citri]	gi|662207286|ref|XP_008477140.1|	DC_08052014.fasta	70820.6	1	41	135	401	0.0011	0.764	MVSDIANAWK	K	G	0.997	61	35.2	51.7	0	0	0	0	7	2	1134.56	5271.06		4580830	77	86	Empty	TRUE
ACPDec17	Healthy	C1	Mudpit_FU_2014_0910_RJ_37_C1 (F402050)	PREDICTED: alpha-actinin, sarcomeric [Diaphorina citri]	gi|662207286|ref|XP_008477140.1|	DC_08052014.fasta	70820.6	1	41	135	401	0.0011	0.764	NINEVENQILTR	R	D	0.997	68.5	32.8	61.2	0	0	7	2	3	2	1442.76	5388.21		5989430	444	455	Empty	TRUE
ACPDec17	Healthy	C1	Mudpit_FU_2014_0910_RJ_37_C1 (F402050)	PREDICTED: alpha-actinin, sarcomeric [Diaphorina citri]	gi|662207286|ref|XP_008477140.1|	DC_08052014.fasta	70820.6	1	41	135	401	0.0011	0.764	QGEIDFQR	R	I	0.991	55.1	35.1	26.6	0	0	4	0	3	2	992.48	3875.47		4624980	504	511	Empty	TRUE
ACPDec17	Healthy	C1	Mudpit_FU_2014_0910_RJ_37_C1 (F402050)	PREDICTED: alpha-actinin, sarcomeric [Diaphorina citri]	gi|662207286|ref|XP_008477140.1|	DC_08052014.fasta	70820.6	1	41	135	401	0.0011	0.764	QMDAVTSIGMGLQGSLEDQLHR	R	L	0.997	66.1	32.2	62.8	0	0	4	8	6	2	2386.15	6963		3649580	366	387	Empty	TRUE
ACPDec17	Healthy	C1	Mudpit_FU_2014_0910_RJ_37_C1 (F402050)	PREDICTED: alpha-actinin, sarcomeric [Diaphorina citri]	gi|662207286|ref|XP_008477140.1|	DC_08052014.fasta	70820.6	1	41	135	401	0.0011	0.764	QQNNETLR	K	R	0.991	35.7	34.5	23.9	0	0	1	0	0	2	1002.5	1942.02		22508	342	349	Empty	TRUE
ACPDec17	Healthy	C1	Mudpit_FU_2014_0910_RJ_37_C1 (F402050)	PREDICTED: alpha-actinin, sarcomeric [Diaphorina citri]	gi|662207286|ref|XP_008477140.1|	DC_08052014.fasta	70820.6	1	41	135	401	0.0011	0.764	QTDNSLSGVQK	R	K	0.997	70.3	35.1	50.8	0	0	10	0	3	2	1176.59	2773.1		1805790	18	28	Empty	TRUE
ACPDec17	Healthy	C1	Mudpit_FU_2014_0910_RJ_37_C1 (F402050)	PREDICTED: alpha-actinin, sarcomeric [Diaphorina citri]	gi|662207286|ref|XP_008477140.1|	DC_08052014.fasta	70820.6	1	41	135	401	0.0011	0.764	RHALDEAEK	R	I	0.997	39.9	34.5	25.7	0	0	2	0	0	2	1068.54	1596.54		59869.7	211	219	Empty	TRUE
ACPDec17	Healthy	C1	Mudpit_FU_2014_0910_RJ_37_C1 (F402050)	PREDICTED: alpha-actinin, sarcomeric [Diaphorina citri]	gi|662207286|ref|XP_008477140.1|	DC_08052014.fasta	70820.6	1	41	135	401	0.0011	0.764	SCLVSLGYSIGK	K	D	0.997	57.5	34.1	50.7	0	0	0	0	4	2	1272.63	6480.35		1688020	490	501	Empty	TRUE
ACPDec17	Healthy	C1	Mudpit_FU_2014_0910_RJ_37_C1 (F402050)	PREDICTED: alpha-actinin, sarcomeric [Diaphorina citri]	gi|662207286|ref|XP_008477140.1|	DC_08052014.fasta	70820.6	1	41	135	401	0.0011	0.764	SFEEWLLSEMMR	K	L	0.997	67.1	35	58.9	0	0	7	3	7	2	1557.71	8071.89		8146130	94	105	Empty	TRUE
ACPDec17	Healthy	C1	Mudpit_FU_2014_0910_RJ_37_C1 (F402050)	PREDICTED: alpha-actinin, sarcomeric [Diaphorina citri]	gi|662207286|ref|XP_008477140.1|	DC_08052014.fasta	70820.6	1	41	135	401	0.0011	0.764	VEQIAAIAQELNTLEYHDSVSVNAR	R	C	0.997	63.2	33.3	54.6	0	0	4	12	15	2	2770.4	7433.23		5557600	168	192	Empty	TRUE
ACPDec17	Healthy	C1	Mudpit_FU_2014_0910_RJ_37_C1 (F402050)	PREDICTED: alpha-actinin, sarcomeric [Diaphorina citri]	gi|662207286|ref|XP_008477140.1|	DC_08052014.fasta	70820.6	1	41	135	401	0.0011	0.764	VGWEQLLTSINR	R	N	0.997	65.8	34.6	36	0	0	5	2	0	2	1415.76	7491.9		4739860	432	443	Empty	TRUE
ACPDec17	Healthy	C1	Mudpit_FU_2014_0910_RJ_37_C1 (F402050)	PREDICTED: alpha-actinin, sarcomeric [Diaphorina citri]	gi|662207286|ref|XP_008477140.1|	DC_08052014.fasta	70820.6	1	41	135	401	0.0011	0.764	YTQYTMETLR	R	V	0.997	43.3	35.8	41	0	0	0	2	10	2	1321.61	4263.45		2863300	422	431	Empty	TRUE
ACPDec17	Healthy	C1	Mudpit_FU_2014_0910_RJ_37_C1 (F402050)	50S ribosomal protein L7/L12 [Wolbachia endosymbiont of Diaphorina citri]	gi|516101533|ref|WP_017532113.1|	DC_08052014.fasta	14092.7	1	3	4	9	0	0.241	DLTANVSKDEAEK	K	I	0.997	54.6	36.4	41	0	0	0	1	2	2	1419.7	3383.92		294321	105	117	Empty	TRUE
ACPDec17	Healthy	C1	Mudpit_FU_2014_0910_RJ_37_C1 (F402050)	50S ribosomal protein L7/L12 [Wolbachia endosymbiont of Diaphorina citri]	gi|516101533|ref|WP_017532113.1|	DC_08052014.fasta	14092.7	1	3	4	9	0	0.241	LIEAGATK	K	V	0.991	43	33.4	29	0	0	5	0	0	2	802.467	2532.28		1135940	122	129	Empty	TRUE
ACPDec17	Healthy	C1	Mudpit_FU_2014_0910_RJ_37_C1 (F402050)	50S ribosomal protein L7/L12 [Wolbachia endosymbiont of Diaphorina citri]	gi|516101533|ref|WP_017532113.1|	DC_08052014.fasta	14092.7	1	3	4	9	0	0.241	MNNVTSDLVDK	-	I	0.963	36.2	34.9	2.25	0	0	1	0	0	2	1236.58	4220.55		109274	1	11	Empty	TRUE
ACPDec17	Healthy	C1	Mudpit_FU_2014_0910_RJ_37_C1 (F402050)	PREDICTED: eukaryotic translation initiation factor 6 [Diaphorina citri]	gi|662209025|ref|XP_008478095.1|	DC_08052014.fasta	26390.2	0.998	0	0	5	0	0.131	HGLIVPNATTDTELQHIR	R	N	0.997	65.4	34.8	63.2	0	0	0	2	1	2	2015.07	4853.2		417692	68	85	Empty	TRUE
ACPDec17	Healthy	C1	Mudpit_FU_2014_0910_RJ_37_C1 (F402050)	PREDICTED: eukaryotic translation initiation factor 6 [Diaphorina citri]	gi|662209025|ref|XP_008478095.1|	DC_08052014.fasta	26390.2	0.998	0	0	5	0	0.131	LNEAQPSAITTSMR	K	A	0.997	28.7	34.4	28.7	0	0	0	1	1	2	1518.76	4327.23		258591	224	237	Empty	TRUE
ACPDec17	Healthy	C1	Mudpit_FU_2014_0910_RJ_37_C1 (F402050)	PREDICTED: vitellogenin-3-like [Diaphorina citri]	gi|662206226|ref|XP_008476565.1|	DC_08052014.fasta	47402.7	1	3	12	598	0.0016	0.679	AADLASFLR	K	S	0.997	51.5	35.2	41.1	0	0	0	8	0	2	963.526	6137.35		2785360	218	226	Empty	TRUE
ACPDec17	Healthy	C1	Mudpit_FU_2014_0910_RJ_37_C1 (F402050)	PREDICTED: vitellogenin-3-like [Diaphorina citri]	gi|662206226|ref|XP_008476565.1|	DC_08052014.fasta	47402.7	1	3	12	598	0.0016	0.679	AENEVSSR	R	L	0.991	36.1	35.9	14.2	0	0	1	2	0	2	891.417	1513.87		991655	67	74	Empty	FALSE	gi|662224305|ref|XP_008486485.1|,gi|662206228|ref|XP_008476566.1|,gi|662224309|ref|XP_008486488.1|
ACPDec17	Healthy	C1	Mudpit_FU_2014_0910_RJ_37_C1 (F402050)	PREDICTED: vitellogenin-3-like [Diaphorina citri]	gi|662206226|ref|XP_008476565.1|	DC_08052014.fasta	47402.7	1	3	12	598	0.0016	0.679	ASSAIPSTPSK	R	N	0.997	55.8	36.1	43.7	0	0	5	0	1	2	1045.55	2973.08		15500000	299	309	Empty	FALSE	gi|662206232|ref|XP_008476568.1|
ACPDec17	Healthy	C1	Mudpit_FU_2014_0910_RJ_37_C1 (F402050)	PREDICTED: vitellogenin-3-like [Diaphorina citri]	gi|662206226|ref|XP_008476565.1|	DC_08052014.fasta	47402.7	1	3	12	598	0.0016	0.679	ASSAIPSTPSKNGAEK	R	R	0.997	54.8	36.1	30.7	0	0	1	5	3	2	1545.78	2794.65		1084040	299	314	Empty	FALSE	gi|662206232|ref|XP_008476568.1|
ACPDec17	Healthy	C1	Mudpit_FU_2014_0910_RJ_37_C1 (F402050)	PREDICTED: vitellogenin-3-like [Diaphorina citri]	gi|662206226|ref|XP_008476565.1|	DC_08052014.fasta	47402.7	1	3	12	598	0.0016	0.679	DAAATVVEILTEFEGNNNAQYVLTAAIAK	K	S	0.997	65.2	29.6	61.5	0	0	15	93	61	2	3036.55	8656.3		9000920	329	357	Empty	FALSE	gi|662206232|ref|XP_008476568.1|
ACPDec17	Healthy	C1	Mudpit_FU_2014_0910_RJ_37_C1 (F402050)	PREDICTED: vitellogenin-3-like [Diaphorina citri]	gi|662206226|ref|XP_008476565.1|	DC_08052014.fasta	47402.7	1	3	12	598	0.0016	0.679	EWTQTYGESSTGVAMK	R	V	0.997	66.7	32.7	61.4	0	0	11	4	25	2	1774.8	4681.51		5046420	194	209	Empty	FALSE	gi|662225355|ref|XP_008487074.1|,gi|662224309|ref|XP_008486488.1|
ACPDec17	Healthy	C1	Mudpit_FU_2014_0910_RJ_37_C1 (F402050)	PREDICTED: vitellogenin-3-like [Diaphorina citri]	gi|662206226|ref|XP_008476565.1|	DC_08052014.fasta	47402.7	1	3	12	598	0.0016	0.679	FEMAVAATAQVPQLSEMNFMR	K	S	0.997	66.8	33.1	47.4	0	0	7	16	55	2	2387.12	7318.3		9238360	380	400	Empty	FALSE	gi|662206232|ref|XP_008476568.1|
ACPDec17	Healthy	C1	Mudpit_FU_2014_0910_RJ_37_C1 (F402050)	PREDICTED: vitellogenin-3-like [Diaphorina citri]	gi|662206226|ref|XP_008476565.1|	DC_08052014.fasta	47402.7	1	3	12	598	0.0016	0.679	FIVSHDAQK	R	S	0.997	37.8	34.2	25.2	0	0	4	0	0	2	1044.55	2758.34		777045	251	259	Empty	TRUE
ACPDec17	Healthy	C1	Mudpit_FU_2014_0910_RJ_37_C1 (F402050)	PREDICTED: vitellogenin-3-like [Diaphorina citri]	gi|662206226|ref|XP_008476565.1|	DC_08052014.fasta	47402.7	1	3	12	598	0.0016	0.679	FLFFYHASPAQSSK	K	F	0.997	67.1	36	57.1	0	0	2	7	2	2	1629.81	5824.9		20900000	366	379	Empty	FALSE	gi|662206232|ref|XP_008476568.1|
ACPDec17	Healthy	C1	Mudpit_FU_2014_0910_RJ_37_C1 (F402050)	PREDICTED: vitellogenin-3-like [Diaphorina citri]	gi|662206226|ref|XP_008476565.1|	DC_08052014.fasta	47402.7	1	3	12	598	0.0016	0.679	GSNGDLIDIIK	K	T	0.997	62.7	34.3	31.2	0	0	9	1	14	2	1144.62	6117.24		23000000	127	137	Empty	FALSE	gi|662224305|ref|XP_008486485.1|,gi|662206228|ref|XP_008476566.1|,gi|662224309|ref|XP_008486488.1|
ACPDec17	Healthy	C1	Mudpit_FU_2014_0910_RJ_37_C1 (F402050)	PREDICTED: vitellogenin-3-like [Diaphorina citri]	gi|662206226|ref|XP_008476565.1|	DC_08052014.fasta	47402.7	1	3	12	598	0.0016	0.679	IFIATQHPYTTIQNILNLTPAEK	K	S	0.997	73.7	31.5	57.1	0	0	13	9	5	2	2626.42	7417.67		14400000	158	180	Empty	FALSE	gi|662225355|ref|XP_008487074.1|,gi|662224309|ref|XP_008486488.1|
ACPDec17	Healthy	C1	Mudpit_FU_2014_0910_RJ_37_C1 (F402050)	PREDICTED: vitellogenin-3-like [Diaphorina citri]	gi|662206226|ref|XP_008476565.1|	DC_08052014.fasta	47402.7	1	3	12	598	0.0016	0.679	NADKNNNDNANNSPLEAR	R	A	0.997	73.7	31.6	61.7	0	0	6	29	16	2	1970.89	2823.98		4769760	281	298	Empty	FALSE	gi|662206232|ref|XP_008476568.1|
ACPDec17	Healthy	C1	Mudpit_FU_2014_0910_RJ_37_C1 (F402050)	PREDICTED: vitellogenin-3-like [Diaphorina citri]	gi|662206226|ref|XP_008476565.1|	DC_08052014.fasta	47402.7	1	3	12	598	0.0016	0.679	NGKPFGTFK	K	T	0.997	39	34.6	7.34	0	0	8	0	0	2	996.515	3945.12		1759360	81	89	Empty	FALSE	gi|662224305|ref|XP_008486485.1|,gi|662206228|ref|XP_008476566.1|,gi|662224309|ref|XP_008486488.1|
ACPDec17	Healthy	C1	Mudpit_FU_2014_0910_RJ_37_C1 (F402050)	PREDICTED: vitellogenin-3-like [Diaphorina citri]	gi|662206226|ref|XP_008476565.1|	DC_08052014.fasta	47402.7	1	3	12	598	0.0016	0.679	NLQVSQNLPTWELNIIK	K	S	0.997	66.5	30.7	66.5	0	0	5	11	1	2	2010.1	7290.62		24100000	39	55	Empty	FALSE	gi|662224305|ref|XP_008486485.1|,gi|662206228|ref|XP_008476566.1|,gi|662224309|ref|XP_008486488.1|
ACPDec17	Healthy	C1	Mudpit_FU_2014_0910_RJ_37_C1 (F402050)	PREDICTED: vitellogenin-3-like [Diaphorina citri]	gi|662206226|ref|XP_008476565.1|	DC_08052014.fasta	47402.7	1	3	12	598	0.0016	0.679	NNNDNANNSPLEAR	K	A	0.997	58.9	32.5	52.8	0	0	10	2	13	2	1542.69	3156.43		1567700	285	298	Empty	FALSE	gi|662206232|ref|XP_008476568.1|
ACPDec17	Healthy	C1	Mudpit_FU_2014_0910_RJ_37_C1 (F402050)	PREDICTED: vitellogenin-3-like [Diaphorina citri]	gi|662206226|ref|XP_008476565.1|	DC_08052014.fasta	47402.7	1	3	12	598	0.0016	0.679	RQEELLHK	K	A	0.991	34.1	31.6	14.4	0	0	1	0	0	2	1052.58	2177.93		1351380	315	322	Empty	FALSE	gi|662206232|ref|XP_008476568.1|
ACPDec17	Healthy	C1	Mudpit_FU_2014_0910_RJ_37_C1 (F402050)	PREDICTED: vitellogenin-3-like [Diaphorina citri]	gi|662206226|ref|XP_008476565.1|	DC_08052014.fasta	47402.7	1	3	12	598	0.0016	0.679	SIVSQLQVDTR	K	A	0.997	70.2	34.6	59.3	0	0	4	10	5	2	1245.68	5185.25		31900000	56	66	Empty	FALSE	gi|662224305|ref|XP_008486485.1|,gi|662206228|ref|XP_008476566.1|,gi|662224309|ref|XP_008486488.1|
ACPDec17	Healthy	C1	Mudpit_FU_2014_0910_RJ_37_C1 (F402050)	PREDICTED: vitellogenin-3-like [Diaphorina citri]	gi|662206226|ref|XP_008476565.1|	DC_08052014.fasta	47402.7	1	3	12	598	0.0016	0.679	SMQGHDLTSYALLNNFNVEINR	R	H	0.997	74.4	32.1	60.9	0	0	4	21	18	2	2536.22	6897.29		6881830	227	248	Empty	TRUE
ACPDec17	Healthy	C1	Mudpit_FU_2014_0910_RJ_37_C1 (F402050)	PREDICTED: vitellogenin-3-like [Diaphorina citri]	gi|662206226|ref|XP_008476565.1|	DC_08052014.fasta	47402.7	1	3	12	598	0.0016	0.679	TMEDTVTGECETLYDIKPLQQVEQQNKPQLAPMPNLK	K	G	0.997	64.5	29.4	59.3	0	0	1	15	34	2	4276.07	7256.53		34600000	90	126	Empty	FALSE	gi|662224305|ref|XP_008486485.1|,gi|662206228|ref|XP_008476566.1|,gi|662224309|ref|XP_008486488.1|
ACPDec17	Healthy	C1	Mudpit_FU_2014_0910_RJ_37_C1 (F402050)	PREDICTED: vitellogenin-3-like [Diaphorina citri]	gi|662206226|ref|XP_008476565.1|	DC_08052014.fasta	47402.7	1	3	12	598	0.0016	0.679	VHYNGEDK	K	A	0.991	36.5	31.1	24.3	0	0	0	0	5	2	962.422	1794.35		2535940	210	217	Empty	FALSE	gi|662206232|ref|XP_008476568.1|,gi|662225355|ref|XP_008487074.1|,gi|662224309|ref|XP_008486488.1|
ACPDec17	Healthy	C1	Mudpit_FU_2014_0910_RJ_37_C1 (F402050)	PREDICTED: uncharacterized protein LOC103513455 [Diaphorina citri]	gi|662206119|ref|XP_008476507.1|	DC_08052014.fasta	13541.8	1	6	12	68	0.0002	0.456	DVAPLVIHEIK	K	K	0.997	36.2	29.1	31.5	0	0	0	3	4	2	1233.72	5067.25		4929230	111	121	Empty	TRUE
ACPDec17	Healthy	C1	Mudpit_FU_2014_0910_RJ_37_C1 (F402050)	PREDICTED: uncharacterized protein LOC103513455 [Diaphorina citri]	gi|662206119|ref|XP_008476507.1|	DC_08052014.fasta	13541.8	1	6	12	68	0.0002	0.456	DVAPLVIHEIKK	K	I	0.997	39.5	25.5	39.5	0	0	4	1	0	2	1361.82	4465.51		1531590	111	122	Empty	TRUE
ACPDec17	Healthy	C1	Mudpit_FU_2014_0910_RJ_37_C1 (F402050)	PREDICTED: uncharacterized protein LOC103513455 [Diaphorina citri]	gi|662206119|ref|XP_008476507.1|	DC_08052014.fasta	13541.8	1	6	12	68	0.0002	0.456	FLPIAISVGFLVADIVK	R	D	0.997	66.6	28.6	66.6	0	0	32	1	0	2	1802.08	8561.99		745355	94	110	Empty	TRUE
ACPDec17	Healthy	C1	Mudpit_FU_2014_0910_RJ_37_C1 (F402050)	PREDICTED: uncharacterized protein LOC103513455 [Diaphorina citri]	gi|662206119|ref|XP_008476507.1|	DC_08052014.fasta	13541.8	1	6	12	68	0.0002	0.456	HVANTTDVK	K	V	0.997	42.6	33.8	28.3	0	0	0	0	7	2	984.511	1473.43		573213	81	89	Empty	TRUE
ACPDec17	Healthy	C1	Mudpit_FU_2014_0910_RJ_37_C1 (F402050)	PREDICTED: uncharacterized protein LOC103513455 [Diaphorina citri]	gi|662206119|ref|XP_008476507.1|	DC_08052014.fasta	13541.8	1	6	12	68	0.0002	0.456	IANATQVANGK	K	H	0.997	62.8	33.1	48.7	0	0	11	0	4	2	1086.59	2665.18		1457750	70	80	Empty	TRUE
ACPDec17	Healthy	C1	Mudpit_FU_2014_0910_RJ_37_C1 (F402050)	PREDICTED: uncharacterized protein LOC103513455 [Diaphorina citri]	gi|662206119|ref|XP_008476507.1|	DC_08052014.fasta	13541.8	1	6	12	68	0.0002	0.456	IYTDHITK	K	L	0.989	33.3	35	12.8	0	0	0	0	1	2	990.526	2959.12		1540820	49	56	Empty	TRUE
ACPDec17	Healthy	C1	Mudpit_FU_2014_0910_RJ_37_C1 (F402050)	PREDICTED: 26S proteasome non-ATPase regulatory subunit 11 [Diaphorina citri]	gi|662189511|ref|XP_008467486.1|	DC_08052014.fasta	46939	1	5	5	8	0	0.131	AIELAELIK	K	K	0.997	49	29.4	43.9	0	0	3	0	0	2	999.609	6443.96		255686	54	62	Empty	TRUE
ACPDec17	Healthy	C1	Mudpit_FU_2014_0910_RJ_37_C1 (F402050)	PREDICTED: 26S proteasome non-ATPase regulatory subunit 11 [Diaphorina citri]	gi|662189511|ref|XP_008467486.1|	DC_08052014.fasta	46939	1	5	5	8	0	0.131	NLLVEVLLLESK	K	T	0.98	20	25.7	20	0	0	1	0	0	2	1369.83	7978.64		58252.4	155	166	Empty	TRUE
ACPDec17	Healthy	C1	Mudpit_FU_2014_0910_RJ_37_C1 (F402050)	PREDICTED: 26S proteasome non-ATPase regulatory subunit 11 [Diaphorina citri]	gi|662189511|ref|XP_008467486.1|	DC_08052014.fasta	46939	1	5	5	8	0	0.131	SLVDFFLDLETR	R	T	0.997	45.8	35.5	45.8	0	0	0	0	1	2	1454.75	8152.19		39679.8	82	93	Empty	TRUE
ACPDec17	Healthy	C1	Mudpit_FU_2014_0910_RJ_37_C1 (F402050)	PREDICTED: 26S proteasome non-ATPase regulatory subunit 11 [Diaphorina citri]	gi|662189511|ref|XP_008467486.1|	DC_08052014.fasta	46939	1	5	5	8	0	0.131	TGYEEENHDEEVK	K	A	0.997	43.3	28.3	41.5	0	0	2	0	0	2	1578.66	2719.36		37523.9	23	35	Empty	TRUE
ACPDec17	Healthy	C1	Mudpit_FU_2014_0910_RJ_37_C1 (F402050)	PREDICTED: 26S proteasome non-ATPase regulatory subunit 11 [Diaphorina citri]	gi|662189511|ref|XP_008467486.1|	DC_08052014.fasta	46939	1	5	5	8	0	0.131	VEVGFIAK	R	S	0.956	25.2	31.2	13.5	0	0	1	0	0	2	862.503	4530.67		68215.2	336	343	Empty	TRUE
ACPDec17	Healthy	C1	Mudpit_FU_2014_0910_RJ_37_C1 (F402050)	PREDICTED: DNA mismatch repair protein Msh2-like [Diaphorina citri]	gi|662197924|ref|XP_008472063.1|	DC_08052014.fasta	53873.7	1	3	6	12	0	0.0826	DLLDWESLVPAIESVMVK	R	V	0.997	35	31.6	30.2	0	0	0	2	2	2	2044.07	8388.31		131197	60	77	Empty	TRUE
ACPDec17	Healthy	C1	Mudpit_FU_2014_0910_RJ_37_C1 (F402050)	PREDICTED: DNA mismatch repair protein Msh2-like [Diaphorina citri]	gi|662197924|ref|XP_008472063.1|	DC_08052014.fasta	53873.7	1	3	6	12	0	0.0826	TAAASVVATK	R	H	0.997	57.3	32.8	45.9	0	0	1	0	3	2	918.525	2617.06		492175	165	174	Empty	TRUE
ACPDec17	Healthy	C1	Mudpit_FU_2014_0910_RJ_37_C1 (F402050)	PREDICTED: DNA mismatch repair protein Msh2-like [Diaphorina citri]	gi|662197924|ref|XP_008472063.1|	DC_08052014.fasta	53873.7	1	3	6	12	0	0.0826	TGPDGEDSLAIK	R	V	0.997	49.4	34.7	43.5	0	0	1	0	3	2	1202.59	4001.13		565380	110	121	Empty	TRUE
ACPDec17	Healthy	C1	Mudpit_FU_2014_0910_RJ_37_C1 (F402050)	gi|662211938|ref|XP_008479675.1|-DECOY	gi|662211938|ref|XP_008479675.1|-DECOY		0	1	2	2	2	0	0	QMNKTGGTSK	?	?	0.989	28.5	36.7	20.3	0	0	1	0	0	2	1053.49	2141.82		19997.2	0	0	Empty	TRUE
ACPDec17	Healthy	C1	Mudpit_FU_2014_0910_RJ_37_C1 (F402050)	gi|662211938|ref|XP_008479675.1|-DECOY	gi|662211938|ref|XP_008479675.1|-DECOY		0	1	2	2	2	0	0	VSDPHNSAGHNLTLR	?	?	0.992	28.7	36.8	22.2	0	0	0	1	0	2	1617.81	2828.44		117230	0	0	Empty	TRUE
ACPDec17	Healthy	C1	Mudpit_FU_2014_0910_RJ_37_C1 (F402050)	PREDICTED: immunoglobulin-binding protein 1 [Diaphorina citri]	gi|662204317|ref|XP_008475531.1|	DC_08052014.fasta	23020.4	1	3	3	5	0	0.192	KEEEDDEEELAR	R	K	0.997	44.1	32.7	24	0	0	0	1	0	2	1491.64	2964.16		22900.4	160	171	Empty	TRUE
ACPDec17	Healthy	C1	Mudpit_FU_2014_0910_RJ_37_C1 (F402050)	PREDICTED: immunoglobulin-binding protein 1 [Diaphorina citri]	gi|662204317|ref|XP_008475531.1|	DC_08052014.fasta	23020.4	1	3	3	5	0	0.192	SSKEEETHLDDEIVR	K	N	0.997	49.9	34	45.8	0	0	1	0	0	2	1786.85	3702.05		21551.7	22	36	Empty	TRUE
ACPDec17	Healthy	C1	Mudpit_FU_2014_0910_RJ_37_C1 (F402050)	PREDICTED: immunoglobulin-binding protein 1 [Diaphorina citri]	gi|662204317|ref|XP_008475531.1|	DC_08052014.fasta	23020.4	1	3	3	5	0	0.192	YTVQEFYEQR	K	V	0.997	38	34	32.1	0	0	0	0	3	2	1362.63	5163.5		378812	112	121	Empty	TRUE
ACPDec17	Healthy	C1	Mudpit_FU_2014_0910_RJ_37_C1 (F402050)	PREDICTED: 60S ribosomal protein L35a-like [Diaphorina citri]	gi|662210985|ref|XP_008479160.1|	DC_08052014.fasta	21421.2	0.987	0	0	8	0	0.112	IMLYPSNI	R	-	0.991	26.6	34.5	20.5	0	0	2	0	0	2	950.502	6494.64		199466	180	187	Empty	TRUE
ACPDec17	Healthy	C1	Mudpit_FU_2014_0910_RJ_37_C1 (F402050)	PREDICTED: 60S ribosomal protein L35a-like [Diaphorina citri]	gi|662210985|ref|XP_008479160.1|	DC_08052014.fasta	21421.2	0.987	0	0	8	0	0.112	NQHPNTSLLAIEK	R	C	0.997	73.7	31.4	54.3	0	0	1	5	0	2	1464.78	4241.93		3782300	96	108	Empty	TRUE
ACPDec17	Healthy	C1	Mudpit_FU_2014_0910_RJ_37_C1 (F402050)	PREDICTED: histone H4 [Diaphorina citri]	gi|662210818|ref|XP_008479068.1|,gi|662210820|ref|XP_008479069.1|,gi|662217917|ref|XP_008482962.1|,gi|662217927|ref|XP_008482967.1|,gi|662221075|ref|XP_008484710.1|	DC_08052014.fasta	11381.8	1	2	5	47	0.0001	0.515	DAVTYTEHAK	R	R	0.997	57	34.2	42.4	0	0	5	0	0	2	1134.54	2744.88		533580	69	78	Empty	FALSE	gi|662217522|ref|XP_008482744.1|
ACPDec17	Healthy	C1	Mudpit_FU_2014_0910_RJ_37_C1 (F402050)	PREDICTED: histone H4 [Diaphorina citri]	gi|662210818|ref|XP_008479068.1|,gi|662210820|ref|XP_008479069.1|,gi|662217917|ref|XP_008482962.1|,gi|662217927|ref|XP_008482967.1|,gi|662221075|ref|XP_008484710.1|	DC_08052014.fasta	11381.8	1	2	5	47	0.0001	0.515	DNIQGITKPAIR	R	R	0.997	58.6	31	46.6	0	0	6	4	0	2	1325.75	3954.67		6982140	25	36	Empty	FALSE	gi|662217522|ref|XP_008482744.1|
ACPDec17	Healthy	C1	Mudpit_FU_2014_0910_RJ_37_C1 (F402050)	PREDICTED: histone H4 [Diaphorina citri]	gi|662210818|ref|XP_008479068.1|,gi|662210820|ref|XP_008479069.1|,gi|662217917|ref|XP_008482962.1|,gi|662217927|ref|XP_008482967.1|,gi|662221075|ref|XP_008484710.1|	DC_08052014.fasta	11381.8	1	2	5	47	0.0001	0.515	ISGLIYEETR	R	G	0.997	50.5	34.1	47.6	0	0	1	0	6	2	1180.62	4803.76		1849690	47	56	Empty	FALSE	gi|662217522|ref|XP_008482744.1|
ACPDec17	Healthy	C1	Mudpit_FU_2014_0910_RJ_37_C1 (F402050)	PREDICTED: histone H4 [Diaphorina citri]	gi|662210818|ref|XP_008479068.1|,gi|662210820|ref|XP_008479069.1|,gi|662217917|ref|XP_008482962.1|,gi|662217927|ref|XP_008482967.1|,gi|662221075|ref|XP_008484710.1|	DC_08052014.fasta	11381.8	1	2	5	47	0.0001	0.515	TVTAMDVVYALK	K	R	0.997	69.5	32.6	63.4	0	0	6	2	11	2	1310.7	6742.03		3786220	81	92	Empty	TRUE
ACPDec17	Healthy	C1	Mudpit_FU_2014_0910_RJ_37_C1 (F402050)	PREDICTED: histone H4 [Diaphorina citri]	gi|662210818|ref|XP_008479068.1|,gi|662210820|ref|XP_008479069.1|,gi|662217917|ref|XP_008482962.1|,gi|662217927|ref|XP_008482967.1|,gi|662221075|ref|XP_008484710.1|	DC_08052014.fasta	11381.8	1	2	5	47	0.0001	0.515	TVTAMDVVYALKR	K	Q	0.995	23.6	29.8	23.6	0	0	0	1	0	2	1466.8	6227.64		44370.7	81	93	Empty	TRUE
ACPDec17	Healthy	C1	Mudpit_FU_2014_0910_RJ_37_C1 (F402050)	PREDICTED: histone H4 [Diaphorina citri]	gi|662210818|ref|XP_008479068.1|,gi|662210820|ref|XP_008479069.1|,gi|662217917|ref|XP_008482962.1|,gi|662217927|ref|XP_008482967.1|,gi|662221075|ref|XP_008484710.1|	DC_08052014.fasta	11381.8	1	2	5	47	0.0001	0.515	VFLENVIR	K	D	0.991	33.7	31.8	24.4	0	0	3	1	1	2	989.578	5705.34		3684160	61	68	Empty	FALSE	gi|662217522|ref|XP_008482744.1|
ACPDec17	Healthy	C1	Mudpit_FU_2014_0910_RJ_37_C1 (F402050)	PREDICTED: protein CREG1-like isoform X3 [Diaphorina citri]	gi|662189473|ref|XP_008467465.1|,gi|662189475|ref|XP_008467466.1|,gi|662189477|ref|XP_008467467.1|	DC_08052014.fasta	26666.2	1	1	1	2	0	0.039	CAQVILTGK	R	F	0.997	32.7	35	21.8	0	0	0	0	2	2	978.511	4268.42		452237	130	138	Empty	TRUE
ACPDec17	Healthy	C1	Mudpit_FU_2014_0910_RJ_37_C1 (F402050)	PREDICTED: protein aubergine-like, partial [Diaphorina citri]	gi|662205349|ref|XP_008476083.1|	DC_08052014.fasta	65460.5	1	10	15	31	0.0001	0.251	AGQSEIIYLVPELCYLTGLSDDMR	R	A	0.997	68.4	36	57.4	0	0	3	0	2	2	2732.3	8359.54		259030	242	265	Empty	TRUE
ACPDec17	Healthy	C1	Mudpit_FU_2014_0910_RJ_37_C1 (F402050)	PREDICTED: protein aubergine-like, partial [Diaphorina citri]	gi|662205349|ref|XP_008476083.1|	DC_08052014.fasta	65460.5	1	10	15	31	0.0001	0.251	AIADLNMYEANK	K	I	0.997	61.9	34.4	48.4	0	0	0	0	3	2	1352.65	5006.23		421787	557	568	Empty	TRUE
ACPDec17	Healthy	C1	Mudpit_FU_2014_0910_RJ_37_C1 (F402050)	PREDICTED: protein aubergine-like, partial [Diaphorina citri]	gi|662205349|ref|XP_008476083.1|	DC_08052014.fasta	65460.5	1	10	15	31	0.0001	0.251	ETVLDAWEQCR	K	N	0.997	48.7	32.4	44.5	0	0	0	0	5	2	1395.6	7184.96		494096	153	163	Empty	TRUE
ACPDec17	Healthy	C1	Mudpit_FU_2014_0910_RJ_37_C1 (F402050)	PREDICTED: protein aubergine-like, partial [Diaphorina citri]	gi|662205349|ref|XP_008476083.1|	DC_08052014.fasta	65460.5	1	10	15	31	0.0001	0.251	GENVSYIDYYQK	K	K	0.997	46.8	33.6	37.6	0	0	2	0	0	2	1478.68	4878.42		257952	206	217	Empty	TRUE
ACPDec17	Healthy	C1	Mudpit_FU_2014_0910_RJ_37_C1 (F402050)	PREDICTED: protein aubergine-like, partial [Diaphorina citri]	gi|662205349|ref|XP_008476083.1|	DC_08052014.fasta	65460.5	1	10	15	31	0.0001	0.251	IDFNPPEDIMGVK	R	R	0.997	31.1	34.7	18.9	0	0	1	0	2	2	1474.72	6389.55		278494	11	23	Empty	TRUE
ACPDec17	Healthy	C1	Mudpit_FU_2014_0910_RJ_37_C1 (F402050)	PREDICTED: protein aubergine-like, partial [Diaphorina citri]	gi|662205349|ref|XP_008476083.1|	DC_08052014.fasta	65460.5	1	10	15	31	0.0001	0.251	IGGAPWSVAVPLK	K	G	0.997	41.9	26.8	35	0	0	2	0	0	2	1294.75	6285.39		390271	446	458	Empty	TRUE
ACPDec17	Healthy	C1	Mudpit_FU_2014_0910_RJ_37_C1 (F402050)	PREDICTED: protein aubergine-like, partial [Diaphorina citri]	gi|662205349|ref|XP_008476083.1|	DC_08052014.fasta	65460.5	1	10	15	31	0.0001	0.251	MPTWTLNLYR	-	I	0.995	25.9	34.9	22.7	0	0	0	0	1	2	1294.66	6719.11		75211.1	1	10	Empty	TRUE
ACPDec17	Healthy	C1	Mudpit_FU_2014_0910_RJ_37_C1 (F402050)	PREDICTED: protein aubergine-like, partial [Diaphorina citri]	gi|662205349|ref|XP_008476083.1|	DC_08052014.fasta	65460.5	1	10	15	31	0.0001	0.251	NNAVPVAILMYR	R	D	0.987	25.9	32.2	21.6	0	0	0	0	1	2	1360.74	6473.88		71918.3	524	535	Empty	TRUE
ACPDec17	Healthy	C1	Mudpit_FU_2014_0910_RJ_37_C1 (F402050)	PREDICTED: protein aubergine-like, partial [Diaphorina citri]	gi|662205349|ref|XP_008476083.1|	DC_08052014.fasta	65460.5	1	10	15	31	0.0001	0.251	SGNELSNDIAVSVVHALHK	R	Y	0.997	57.2	31.8	51.1	0	0	0	5	0	2	1990.04	6437.19		866689	501	519	Empty	TRUE
ACPDec17	Healthy	C1	Mudpit_FU_2014_0910_RJ_37_C1 (F402050)	PREDICTED: protein aubergine-like, partial [Diaphorina citri]	gi|662205349|ref|XP_008476083.1|	DC_08052014.fasta	65460.5	1	10	15	31	0.0001	0.251	VDDIQYDVTPCSTFPMK	R	G	0.997	33.5	31.4	33.5	0	0	0	0	4	2	2004.88	6938.12		224678	189	205	Empty	TRUE
ACPDec17	Healthy	C1	Mudpit_FU_2014_0910_RJ_37_C1 (F402050)	PREDICTED: protein sly1 homolog, partial [Diaphorina citri]	gi|662218357|ref|XP_008483202.1|	DC_08052014.fasta	27270	0.977	0	0	1	0	0.0788	GSPFPIVAEAIQEELETLK	K	A	0.997	30.3	32.6	30.3	0	0	0	0	1	2	2072.08	8230.78		24225.4	181	199	Empty	FALSE	gi|662188111|ref|XP_008487715.1|
ACPDec17	Healthy	C1	Mudpit_FU_2014_0910_RJ_37_C1 (F402050)	gi|662198350|ref|XP_008472295.1|-DECOY	gi|662198350|ref|XP_008472295.1|-DECOY		0	1	1	1	2	0	0	LISSNSPK	?	?	0.991	38	35.1	14.8	0	0	2	0	0	2	846.457	2782.5		2256900	0	0	Empty	TRUE
ACPDec17	Healthy	C1	Mudpit_FU_2014_0910_RJ_37_C1 (F402050)	PREDICTED: uncharacterized protein LOC103516968 isoform X1 [Diaphorina citri]	gi|662212856|ref|XP_008480183.1|	DC_08052014.fasta	36362.2	1	4	8	13	0	0.194	GGLFYDGIIK	K	Y	0.993	25.1	32.2	21.2	0	0	0	0	1	2	1082.59	6174.8		180612	268	277	Empty	TRUE
ACPDec17	Healthy	C1	Mudpit_FU_2014_0910_RJ_37_C1 (F402050)	PREDICTED: uncharacterized protein LOC103516968 isoform X1 [Diaphorina citri]	gi|662212856|ref|XP_008480183.1|	DC_08052014.fasta	36362.2	1	4	8	13	0	0.194	GLETLFLK	K	V	0.991	31	29.4	23.4	0	0	2	0	0	2	920.545	6415.78		220488	286	293	Empty	TRUE
ACPDec17	Healthy	C1	Mudpit_FU_2014_0910_RJ_37_C1 (F402050)	PREDICTED: uncharacterized protein LOC103516968 isoform X1 [Diaphorina citri]	gi|662212856|ref|XP_008480183.1|	DC_08052014.fasta	36362.2	1	4	8	13	0	0.194	GYHIFLYEIQK	K	Q	0.984	31.7	32.9	17.3	0	0	1	0	0	2	1410.74	5906.61		138062	118	128	Empty	FALSE	gi|662212858|ref|XP_008480184.1|
ACPDec17	Healthy	C1	Mudpit_FU_2014_0910_RJ_37_C1 (F402050)	PREDICTED: uncharacterized protein LOC103516968 isoform X1 [Diaphorina citri]	gi|662212856|ref|XP_008480183.1|	DC_08052014.fasta	36362.2	1	4	8	13	0	0.194	INPEEVER	R	V	0.991	32.5	36.5	27.4	0	0	0	1	0	2	985.495	3333.93		127388	31	38	Empty	FALSE	gi|662212858|ref|XP_008480184.1|
ACPDec17	Healthy	C1	Mudpit_FU_2014_0910_RJ_37_C1 (F402050)	PREDICTED: uncharacterized protein LOC103516968 isoform X1 [Diaphorina citri]	gi|662212856|ref|XP_008480183.1|	DC_08052014.fasta	36362.2	1	4	8	13	0	0.194	NLDGVYLGPENFNTIR	K	K	0.997	39.8	35.9	23.2	0	0	1	1	2	2	1821.91	6442.88		307048	179	194	Empty	TRUE
ACPDec17	Healthy	C1	Mudpit_FU_2014_0910_RJ_37_C1 (F402050)	PREDICTED: uncharacterized protein LOC103516968 isoform X1 [Diaphorina citri]	gi|662212856|ref|XP_008480183.1|	DC_08052014.fasta	36362.2	1	4	8	13	0	0.194	TFGNSDYK	K	E	0.991	32.3	33.7	32.3	0	0	0	2	2	2	931.416	3055.64		683782	220	227	Empty	TRUE
ACPDec17	Healthy	C1	Mudpit_FU_2014_0910_RJ_37_C1 (F402050)	PREDICTED: histone-binding protein N1/N2-like [Diaphorina citri]	gi|662218211|ref|XP_008483121.1|	DC_08052014.fasta	69249.1	1	5	7	18	0	0.176	DYESAVETLGEVCEK	K	F	0.997	27.5	33.6	27.5	0	0	0	1	0	2	1717.73	7527.16		101041	211	225	Empty	TRUE
ACPDec17	Healthy	C1	Mudpit_FU_2014_0910_RJ_37_C1 (F402050)	PREDICTED: histone-binding protein N1/N2-like [Diaphorina citri]	gi|662218211|ref|XP_008483121.1|	DC_08052014.fasta	69249.1	1	5	7	18	0	0.176	EEANLLNVDKK	R	E	0.977	26.9	33.5	13.8	0	0	1	0	0	2	1272.68	3793.54		74289.3	254	264	Empty	TRUE
ACPDec17	Healthy	C1	Mudpit_FU_2014_0910_RJ_37_C1 (F402050)	PREDICTED: histone-binding protein N1/N2-like [Diaphorina citri]	gi|662218211|ref|XP_008483121.1|	DC_08052014.fasta	69249.1	1	5	7	18	0	0.176	EGESTLDEDVNNLQLAWEMLELAR	K	G	0.985	24.5	31.7	20.6	0	0	0	1	0	2	2775.31	8199.39		37821.9	335	358	Empty	TRUE
ACPDec17	Healthy	C1	Mudpit_FU_2014_0910_RJ_37_C1 (F402050)	PREDICTED: histone-binding protein N1/N2-like [Diaphorina citri]	gi|662218211|ref|XP_008483121.1|	DC_08052014.fasta	69249.1	1	5	7	18	0	0.176	IEECASDNK	R	E	0.997	25.4	26.6	23	0	0	2	0	0	2	1054.42	2843.9		138613	486	494	Empty	TRUE
ACPDec17	Healthy	C1	Mudpit_FU_2014_0910_RJ_37_C1 (F402050)	PREDICTED: histone-binding protein N1/N2-like [Diaphorina citri]	gi|662218211|ref|XP_008483121.1|	DC_08052014.fasta	69249.1	1	5	7	18	0	0.176	KAEAFNLLAQGK	R	R	0.997	64.3	32.4	53.5	0	0	1	5	1	2	1289.72	4757.33		779843	193	204	Empty	TRUE
ACPDec17	Healthy	C1	Mudpit_FU_2014_0910_RJ_37_C1 (F402050)	PREDICTED: histone-binding protein N1/N2-like [Diaphorina citri]	gi|662218211|ref|XP_008483121.1|	DC_08052014.fasta	69249.1	1	5	7	18	0	0.176	LGMAHANNDNYPEAVQNFQR	K	S	0.952	26.9	30.9	6.73	0	0	0	1	0	2	2289.05	4800.84		88011.7	419	438	Empty	TRUE
ACPDec17	Healthy	C1	Mudpit_FU_2014_0910_RJ_37_C1 (F402050)	PREDICTED: histone-binding protein N1/N2-like [Diaphorina citri]	gi|662218211|ref|XP_008483121.1|	DC_08052014.fasta	69249.1	1	5	7	18	0	0.176	VEDTTPAEETPAEK	K	E	0.997	37.1	33.6	31.8	0	0	0	0	3	2	1516.7	3010.62		72081.7	35	48	Empty	TRUE
ACPDec17	Healthy	C1	Mudpit_FU_2014_0910_RJ_37_C1 (F402050)	PREDICTED: histone-binding protein N1/N2-like [Diaphorina citri]	gi|662218211|ref|XP_008483121.1|	DC_08052014.fasta	69249.1	1	5	7	18	0	0.176	VISNFISGK	K	R	0.997	31.6	32.3	26	0	0	1	0	1	2	964.546	4554.99		364354	499	507	Empty	TRUE
ACPDec17	Healthy	C1	Mudpit_FU_2014_0910_RJ_37_C1 (F402050)	PREDICTED: ubiquitin-conjugating enzyme E2 L3 [Diaphorina citri]	gi|662190937|ref|XP_008468258.1|	DC_08052014.fasta	17775.3	1	7	16	43	0.0001	0.688	ADLADEFLK	R	E	0.997	60.3	36.9	46.2	0	0	0	0	3	2	1021.52	5971.66		675509	123	131	Empty	TRUE
ACPDec17	Healthy	C1	Mudpit_FU_2014_0910_RJ_37_C1 (F402050)	PREDICTED: ubiquitin-conjugating enzyme E2 L3 [Diaphorina citri]	gi|662190937|ref|XP_008468258.1|	DC_08052014.fasta	17775.3	1	7	16	43	0.0001	0.688	DVHADENNILSWTGLIVPDNPPYNK	R	G	0.997	62.1	31.8	55.7	0	0	1	7	3	2	2821.38	7751.05		1849000	24	48	Empty	TRUE
ACPDec17	Healthy	C1	Mudpit_FU_2014_0910_RJ_37_C1 (F402050)	PREDICTED: ubiquitin-conjugating enzyme E2 L3 [Diaphorina citri]	gi|662190937|ref|XP_008468258.1|	DC_08052014.fasta	17775.3	1	7	16	43	0.0001	0.688	GQVCLPIISAENWKPATK	K	T	0.997	65	31.1	55.8	0	0	0	7	0	2	2001.03	6685.09		799063	83	100	Empty	TRUE
ACPDec17	Healthy	C1	Mudpit_FU_2014_0910_RJ_37_C1 (F402050)	PREDICTED: ubiquitin-conjugating enzyme E2 L3 [Diaphorina citri]	gi|662190937|ref|XP_008468258.1|	DC_08052014.fasta	17775.3	1	7	16	43	0.0001	0.688	IEINFPAEYPFKPPK	K	I	0.997	50.6	35.6	47.5	0	0	4	1	1	2	1789.95	6423.47		993439	53	67	Empty	TRUE
ACPDec17	Healthy	C1	Mudpit_FU_2014_0910_RJ_37_C1 (F402050)	PREDICTED: ubiquitin-conjugating enzyme E2 L3 [Diaphorina citri]	gi|662190937|ref|XP_008468258.1|	DC_08052014.fasta	17775.3	1	7	16	43	0.0001	0.688	IYHPNIDEK	K	G	0.997	36.2	34.3	20.6	0	0	4	0	0	2	1128.57	3386.79		419718	74	82	Empty	TRUE
ACPDec17	Healthy	C1	Mudpit_FU_2014_0910_RJ_37_C1 (F402050)	PREDICTED: ubiquitin-conjugating enzyme E2 L3 [Diaphorina citri]	gi|662190937|ref|XP_008468258.1|	DC_08052014.fasta	17775.3	1	7	16	43	0.0001	0.688	NAEDYTKK	K	H	0.99	27.3	34.7	16.8	0	0	2	0	0	2	968.468	1707.53		58995.8	139	146	Empty	TRUE
ACPDec17	Healthy	C1	Mudpit_FU_2014_0910_RJ_37_C1 (F402050)	PREDICTED: ubiquitin-conjugating enzyme E2 L3 [Diaphorina citri]	gi|662190937|ref|XP_008468258.1|	DC_08052014.fasta	17775.3	1	7	16	43	0.0001	0.688	TDQVIQALIALVNDPEPEHPLR	K	A	0.997	71.7	34.2	59.7	0	0	7	3	0	2	2468.31	7953.67		4174410	101	122	Empty	TRUE
ACPDec17	Healthy	C1	Mudpit_FU_2014_0910_RJ_37_C1 (F402050)	PREDICTED: soma ferritin-like, partial [Diaphorina citri]	gi|662221393|ref|XP_008484887.1|	DC_08052014.fasta	7302.6	1	4	10	31	0.0001	0.677	DANFTDFLESEFLQEQVDSIK	K	S	0.997	54.4	32	48	0	0	2	8	0	2	2475.16	8004.58		8162750	18	38	Empty	TRUE
ACPDec17	Healthy	C1	Mudpit_FU_2014_0910_RJ_37_C1 (F402050)	PREDICTED: soma ferritin-like, partial [Diaphorina citri]	gi|662221393|ref|XP_008484887.1|	DC_08052014.fasta	7302.6	1	4	10	31	0.0001	0.677	RVGEGLGIFVFDK	R	E	0.997	32.6	30.7	25.9	0	0	2	3	0	2	1436.79	6496.87		957771	49	61	Empty	TRUE
ACPDec17	Healthy	C1	Mudpit_FU_2014_0910_RJ_37_C1 (F402050)	PREDICTED: soma ferritin-like, partial [Diaphorina citri]	gi|662221393|ref|XP_008484887.1|	DC_08052014.fasta	7302.6	1	4	10	31	0.0001	0.677	SLADLLTNVR	K	R	0.997	63.5	32.8	54.1	0	0	7	0	1	2	1101.63	6619.96		1750770	39	48	Empty	TRUE
ACPDec17	Healthy	C1	Mudpit_FU_2014_0910_RJ_37_C1 (F402050)	PREDICTED: soma ferritin-like, partial [Diaphorina citri]	gi|662221393|ref|XP_008484887.1|	DC_08052014.fasta	7302.6	1	4	10	31	0.0001	0.677	VGEGLGIFVFDK	R	E	0.997	68.8	33.3	66.1	0	0	2	0	6	2	1280.69	7284.96		1694630	50	61	Empty	TRUE
ACPDec17	Healthy	C1	Mudpit_FU_2014_0910_RJ_37_C1 (F402050)	PREDICTED: vitellogenic carboxypeptidase-like [Diaphorina citri]	gi|662225624|ref|XP_008487219.1|	DC_08052014.fasta	12986.7	1	3	5	7	0	0.29	EAHNLVEVLIR	K	N	0.997	48.2	28.6	37	0	0	0	3	0	2	1292.73	5854.8		321238	73	83	Empty	TRUE
ACPDec17	Healthy	C1	Mudpit_FU_2014_0910_RJ_37_C1 (F402050)	PREDICTED: vitellogenic carboxypeptidase-like [Diaphorina citri]	gi|662225624|ref|XP_008487219.1|	DC_08052014.fasta	12986.7	1	3	5	7	0	0.29	NAGHMVPR	R	D	0.991	36.2	34	29.9	0	0	0	1	1	2	882.425	1757.72		201282	84	91	Empty	TRUE
ACPDec17	Healthy	C1	Mudpit_FU_2014_0910_RJ_37_C1 (F402050)	PREDICTED: vitellogenic carboxypeptidase-like [Diaphorina citri]	gi|662225624|ref|XP_008487219.1|	DC_08052014.fasta	12986.7	1	3	5	7	0	0.29	QDDQDNIVGFIK	R	E	0.997	34	36.6	27.3	0	0	2	0	0	2	1391.68	5749.11		235896	61	72	Empty	TRUE
ACPDec17	Healthy	C1	Mudpit_FU_2014_0910_RJ_37_C1 (F402050)	PREDICTED: uncharacterized protein LOC103515247 [Diaphorina citri]	gi|662209581|ref|XP_008478398.1|	DC_08052014.fasta	77275.1	1	9	31	63	0.0002	0.231	DIFTLQTGDPQTSIDPVIAR	R	L	0.997	37.7	32.1	34.9	0	0	5	2	4	2	2187.13	6940.55		698364	592	611	Empty	TRUE
ACPDec17	Healthy	C1	Mudpit_FU_2014_0910_RJ_37_C1 (F402050)	PREDICTED: uncharacterized protein LOC103515247 [Diaphorina citri]	gi|662209581|ref|XP_008478398.1|	DC_08052014.fasta	77275.1	1	9	31	63	0.0002	0.231	EPLKDSLSEADVR	R	G	0.997	45.1	34	37.3	0	0	2	0	1	2	1458.74	4133.89		215572	294	306	Empty	TRUE
ACPDec17	Healthy	C1	Mudpit_FU_2014_0910_RJ_37_C1 (F402050)	PREDICTED: uncharacterized protein LOC103515247 [Diaphorina citri]	gi|662209581|ref|XP_008478398.1|	DC_08052014.fasta	77275.1	1	9	31	63	0.0002	0.231	FQSYVTDPR	R	D	0.997	31.6	34.3	25	0	0	0	0	2	2	1112.54	4029.12		461993	583	591	Empty	FALSE	gi|662209579|ref|XP_008478397.1|
ACPDec17	Healthy	C1	Mudpit_FU_2014_0910_RJ_37_C1 (F402050)	PREDICTED: uncharacterized protein LOC103515247 [Diaphorina citri]	gi|662209581|ref|XP_008478398.1|	DC_08052014.fasta	77275.1	1	9	31	63	0.0002	0.231	GDESVTCGR	R	L	0.997	49.7	26.7	45.2	0	0	1	2	0	2	969.377	3238.55		652348	139	147	Empty	TRUE
ACPDec17	Healthy	C1	Mudpit_FU_2014_0910_RJ_37_C1 (F402050)	PREDICTED: uncharacterized protein LOC103515247 [Diaphorina citri]	gi|662209581|ref|XP_008478398.1|	DC_08052014.fasta	77275.1	1	9	31	63	0.0002	0.231	ILWYMIDQLEISK	R	Y	0.997	39.4	34.1	34.3	0	0	2	0	2	2	1651.88	7741.47		318130	450	462	Empty	TRUE
ACPDec17	Healthy	C1	Mudpit_FU_2014_0910_RJ_37_C1 (F402050)	PREDICTED: uncharacterized protein LOC103515247 [Diaphorina citri]	gi|662209581|ref|XP_008478398.1|	DC_08052014.fasta	77275.1	1	9	31	63	0.0002	0.231	LIMDTLIPGSSYLFPNER	K	F	0.997	72.9	32.4	37.8	0	0	6	2	0	2	2066.06	7785.02		1060590	99	116	Empty	TRUE
ACPDec17	Healthy	C1	Mudpit_FU_2014_0910_RJ_37_C1 (F402050)	PREDICTED: uncharacterized protein LOC103515247 [Diaphorina citri]	gi|662209581|ref|XP_008478398.1|	DC_08052014.fasta	77275.1	1	9	31	63	0.0002	0.231	LSQVLDMYYSDR	K	G	0.997	62.8	35.5	61.1	0	0	0	0	4	2	1489.7	5734.7		364681	330	341	Empty	TRUE
ACPDec17	Healthy	C1	Mudpit_FU_2014_0910_RJ_37_C1 (F402050)	PREDICTED: uncharacterized protein LOC103515247 [Diaphorina citri]	gi|662209581|ref|XP_008478398.1|	DC_08052014.fasta	77275.1	1	9	31	63	0.0002	0.231	NPNVMQTDYVVPYTPK	R	G	0.997	60.7	36.2	56.4	0	0	5	2	7	2	1881.91	5526.5		2499030	75	90	Empty	TRUE
ACPDec17	Healthy	C1	Mudpit_FU_2014_0910_RJ_37_C1 (F402050)	PREDICTED: uncharacterized protein LOC103515247 [Diaphorina citri]	gi|662209581|ref|XP_008478398.1|	DC_08052014.fasta	77275.1	1	9	31	63	0.0002	0.231	NYQPGGIGNGGFPDSR	R	S	0.997	43.9	32.8	34.6	0	0	1	0	1	2	1636.74	4665.5		58253.3	196	211	Empty	TRUE
ACPDec17	Healthy	C1	Mudpit_FU_2014_0910_RJ_37_C1 (F402050)	PREDICTED: uncharacterized protein LOC103515247 [Diaphorina citri]	gi|662209581|ref|XP_008478398.1|	DC_08052014.fasta	77275.1	1	9	31	63	0.0002	0.231	VVLFIPAQTGAMSYTDDR	R	S	0.997	52	35.4	47.3	0	0	2	3	1	2	1983.98	6546.68		635921	536	553	Empty	FALSE	gi|662209579|ref|XP_008478397.1|
ACPDec17	Healthy	C1	Mudpit_FU_2014_0910_RJ_37_C1 (F402050)	PREDICTED: uncharacterized protein LOC103515247 [Diaphorina citri]	gi|662209581|ref|XP_008478398.1|	DC_08052014.fasta	77275.1	1	9	31	63	0.0002	0.231	YGSSITVLNAK	K	D	0.997	60.5	32.7	59.7	0	0	2	0	4	2	1152.63	4451.94		1956380	463	473	Empty	TRUE
ACPDec17	Healthy	C1	Mudpit_FU_2014_0910_RJ_37_C1 (F402050)	PREDICTED: heterogeneous nuclear ribonucleoprotein 27C-like [Diaphorina citri]	gi|662212632|ref|XP_008480062.1|	DC_08052014.fasta	54047.9	1	5	9	21	0.0001	0.16	CVSEHFVNLSGK	R	Q	0.997	31.9	36	21.8	0	0	0	0	1	2	1365.63	4622.27		72309	375	386	Empty	TRUE
ACPDec17	Healthy	C1	Mudpit_FU_2014_0910_RJ_37_C1 (F402050)	PREDICTED: heterogeneous nuclear ribonucleoprotein 27C-like [Diaphorina citri]	gi|662212632|ref|XP_008480062.1|	DC_08052014.fasta	54047.9	1	5	9	21	0.0001	0.16	GFGFLSFEDDDAVDR	R	C	0.997	66.6	32.8	60.9	0	0	2	0	2	2	1689.74	7322.2		422227	360	374	Empty	TRUE
ACPDec17	Healthy	C1	Mudpit_FU_2014_0910_RJ_37_C1 (F402050)	PREDICTED: heterogeneous nuclear ribonucleoprotein 27C-like [Diaphorina citri]	gi|662212632|ref|XP_008480062.1|	DC_08052014.fasta	54047.9	1	5	9	21	0.0001	0.16	GFGFVTFADPNNVGVVIQNCPHTLDGR	R	T	0.997	70.8	31.2	66.5	0	0	0	5	5	2	2920.39	7753.82		2595360	270	296	Empty	TRUE
ACPDec17	Healthy	C1	Mudpit_FU_2014_0910_RJ_37_C1 (F402050)	PREDICTED: heterogeneous nuclear ribonucleoprotein 27C-like [Diaphorina citri]	gi|662212632|ref|XP_008480062.1|	DC_08052014.fasta	54047.9	1	5	9	21	0.0001	0.16	VFLGGLPSNVTETDLR	K	T	0.997	52.8	34.1	46.2	0	0	2	0	2	2	1717.91	6320.67		876055	320	335	Empty	TRUE
ACPDec17	Healthy	C1	Mudpit_FU_2014_0910_RJ_37_C1 (F402050)	PREDICTED: heterogeneous nuclear ribonucleoprotein 27C-like [Diaphorina citri]	gi|662212632|ref|XP_008480062.1|	DC_08052014.fasta	54047.9	1	5	9	21	0.0001	0.16	YGEVIDCVVMK	R	N	0.994	29.2	35.2	24.3	0	0	0	0	2	2	1301.59	6477.91		225690	251	261	Empty	TRUE
ACPDec17	Healthy	C1	Mudpit_FU_2014_0910_RJ_37_C1 (F402050)	PREDICTED: longitudinals lacking protein, isoforms H/M/V-like [Diaphorina citri]	gi|662193549|ref|XP_008469685.1|	DC_08052014.fasta	17844	1	2	4	12	0	0.299	AAESLQIK	K	G	0.949	24.2	35.5	12.7	0	0	1	0	0	2	859.488	3401.92		425674	107	114	Empty	FALSE	gi|662190671|ref|XP_008468112.1|,gi|662199523|ref|XP_008472927.1|
ACPDec17	Healthy	C1	Mudpit_FU_2014_0910_RJ_37_C1 (F402050)	PREDICTED: longitudinals lacking protein, isoforms H/M/V-like [Diaphorina citri]	gi|662193549|ref|XP_008469685.1|	DC_08052014.fasta	17844	1	2	4	12	0	0.299	AAESLQIKGLSESEEESTTQTAAPTPRPPPPR	K	A	0.997	37.6	36.3	26.3	0	0	0	0	1	2	3377.67	3761.61		27871	107	138	Empty	TRUE
ACPDec17	Healthy	C1	Mudpit_FU_2014_0910_RJ_37_C1 (F402050)	PREDICTED: longitudinals lacking protein, isoforms H/M/V-like [Diaphorina citri]	gi|662193549|ref|XP_008469685.1|	DC_08052014.fasta	17844	1	2	4	12	0	0.299	GEVNIAQDQLNHFLK	K	A	0.997	53.1	31.4	47.1	0	0	0	3	1	2	1725.89	5957.71		1840790	92	106	Empty	FALSE	gi|662199523|ref|XP_008472927.1|
ACPDec17	Healthy	C1	Mudpit_FU_2014_0910_RJ_37_C1 (F402050)	PREDICTED: longitudinals lacking protein, isoforms H/M/V-like [Diaphorina citri]	gi|662193549|ref|XP_008469685.1|	DC_08052014.fasta	17844	1	2	4	12	0	0.299	GLSESEEESTTQTAAPTPRPPPPR	K	A	0.997	69.4	32.2	60.2	0	0	0	5	1	2	2535.23	3766.35		213472	115	138	Empty	TRUE
ACPDec17	Healthy	C1	Mudpit_FU_2014_0910_RJ_37_C1 (F402050)	PREDICTED: 60 kDa heat shock protein, mitochondrial [Diaphorina citri]	gi|662198003|ref|XP_008472107.1|	DC_08052014.fasta	54927.9	1	7	29	268	0.0007	0.723	AAVEEGIVPGGGTALLR	R	C	0.997	64.6	31.6	38.1	0	0	5	1	2	2	1609.89	5719.71		5405190	425	441	Empty	TRUE
ACPDec17	Healthy	C1	Mudpit_FU_2014_0910_RJ_37_C1 (F402050)	PREDICTED: 60 kDa heat shock protein, mitochondrial [Diaphorina citri]	gi|662198003|ref|XP_008472107.1|	DC_08052014.fasta	54927.9	1	7	29	268	0.0007	0.723	APGFGDNR	K	K	0.991	32.1	35.8	27.4	0	0	0	0	2	2	833.39	2846.83		771826	297	304	Empty	TRUE
ACPDec17	Healthy	C1	Mudpit_FU_2014_0910_RJ_37_C1 (F402050)	PREDICTED: 60 kDa heat shock protein, mitochondrial [Diaphorina citri]	gi|662198003|ref|XP_008472107.1|	DC_08052014.fasta	54927.9	1	7	29	268	0.0007	0.723	ATLQDLAVATGGIVFGDEASPVK	K	L	0.997	69.8	31.3	61.3	0	0	4	4	1	2	2260.17	7756.18		2159880	306	328	Empty	TRUE
ACPDec17	Healthy	C1	Mudpit_FU_2014_0910_RJ_37_C1 (F402050)	PREDICTED: 60 kDa heat shock protein, mitochondrial [Diaphorina citri]	gi|662198003|ref|XP_008472107.1|	DC_08052014.fasta	54927.9	1	7	29	268	0.0007	0.723	AVGELISDAMK	K	R	0.997	49	35.5	35.1	0	0	1	0	5	2	1133.59	5560.09		4564520	176	186	Empty	TRUE
ACPDec17	Healthy	C1	Mudpit_FU_2014_0910_RJ_37_C1 (F402050)	PREDICTED: 60 kDa heat shock protein, mitochondrial [Diaphorina citri]	gi|662198003|ref|XP_008472107.1|	DC_08052014.fasta	54927.9	1	7	29	268	0.0007	0.723	CIAVLDKLETANADQATGVEIVK	R	K	0.997	73.2	32.1	62.2	0	0	7	5	6	2	2447.25	6536.29		4159820	442	464	Empty	TRUE
ACPDec17	Healthy	C1	Mudpit_FU_2014_0910_RJ_37_C1 (F402050)	PREDICTED: 60 kDa heat shock protein, mitochondrial [Diaphorina citri]	gi|662198003|ref|XP_008472107.1|	DC_08052014.fasta	54927.9	1	7	29	268	0.0007	0.723	DKFQNIGAK	K	L	0.997	43.4	33.9	17.6	0	0	3	0	0	2	1020.55	2897.94		363900	83	91	Empty	TRUE
[truncated: 118,409 more rows]
