# Supplementary material for: Metabolic Interplay between the Asian Citrus Psyllid and Its Profftella Symbiont: An Achilles’ Heel of the Citrus Greening Insect Vector
Source: PLoS One. 2015 Nov 18;10(11):e0140826. doi: 10.1371/journal.pone.0140826 (PMC4651294; doi:10.1371/journal.pone.0140826)
Supplement: S3 Table — Average normalized spectral count (N = 3) for protein samples from CLas(+) and CLas(-) adult D. citri. Fold difference CLas(+)/CLas(-). Thresholds for protein differential expression: T-test p-value< = 0.05, fold difference > = 2, < = 0.5. (XLSX) [file pone.0140826.s004.xlsx]

## Sheet: Sheet1
S3 Table. D. citri endosymbiont proteins differentially expressed in CLas(+) compared to CLas(-) insects . Average normalized spectral count (N=3) for protein samples from whole CLas(+) and CLas(-) D. citri. Fold difference CLas(+)/CLas(-). Thresholds for protein differential expression: Ttest p-value<=0.05, fold difference >=2, <=0.5.
Endosymbiont Species	Protein Description	Accession Number	T-Test (P-Value)	CLas(+)	CLas(-)	Fold Difference
Candidatus Profftella armatura	malate dehydrogenase	gi|527122248|gb|AGS06773	0.0016	21.6	6	3.6
Candidatus Profftella armatura	flavin-containing monooxygenase, PedG-like protein (DipO)	gi|527122300|gb|AGS06825	0.0021	12.6	3	4.2
Candidatus Profftella armatura	malonyl CoA-acyl carrier protein transacylase, FabD-like protein (DipA)	gi|527122313|gb|AGS06838	0.005	14.6	1.66	8.8
Candidatus Profftella armatura	hypothetical protein SSDC_01565	gi|527122473|gb|AGS06998	0.0079	5.66	0	N/A
Candidatus Profftella armatura	Molecular chaperone DnaJ	gi|527122388|gb|AGS06913	0.01	8.33	1.33	6.2
Candidatus Profftella armatura	Fe-S cluster assembly scaffold protein	gi|527122177|gb|AGS06702	0.011	10.3	1.66	6.2
Candidatus Profftella armatura	30S ribosomal protein S5	gi|527122218|gb|AGS06743	0.018	8.33	2.66	3.1
Candidatus Profftella armatura	biotin synthase (biotin synthetase)	gi|527122435|gb|AGS06960	0.018	15.3	6.33	2.4
Candidatus Profftella armatura	4Fe-4S ferredoxin	gi|527122506|gb|AGS07031	0.018	16	7.33	2.1
Candidatus Profftella armatura	50S ribosomal protein L19	gi|527122508|gb|AGS07033	0.024	6.66	2.33	2.8
Candidatus Profftella armatura	superoxide dismutase	gi|527122408|gb|AGS06933	0.026	9	3.33	2.7
Candidatus Profftella armatura	succinate dehydrogenase flavoprotein subunit	gi|527122251|gb|AGS06776	0.028	13.6	5.66	2.4
Candidatus Profftella armatura	dihydrolipoyltranssuccinate transferase, component of the 2-oxoglutarate dehydrogenase complex	gi|527122255|gb|AGS06780	0.035	6.66	1.66	4
Candidatus Profftella armatura	50S ribosomal protein L11	gi|527122191|gb|AGS06716	0.045	12	4	3
Candidatus Profftella armatura	translation initiation factor IF-1	gi|527122222|gb|AGS06747	0.047	5	0.66	7.5
Candidatus Profftella armatura	type I polyketide synthase, PedI-like protein (Dip P)	gi|527122298|gb|AGS06823	0.022	2.3	6.3	0.37
Candidatus Profftella armatura	succinyl-CoA synthetase subunit alpha	gi|527122513|gb|AGS07038	0.035	1	4.3	0.23
Candidatus Profftella armatura	stringent starvation protein A (glutathione S-transferase)	gi|527122491|gb|AGS07016	0.013	0	1.32	N/A
Wolbachia endosymbiont of D. citri	dihydrolipoamide succinyltransferase	gi|516101067|ref|WP_017531647	0.0062	6	3	2
Wolbachia endosymbiont of D. citri	dihydrolipoamide dehydrogenase	gi|516101291|ref|WP_017531871	0.038	2.69	0	N/A
Wolbachia endosymbiont of D. citri	hypothetical protein	gi|516102028|ref|WP_017532608	0.021	4	1	4
Wolbachia endosymbiont of D. citri	hypothetical protein	gi|516101487|ref|WP_017532067	0.037	0	2.64	N/A
Candidatus Carsonella ruddii DC	F0F1 ATP synthase subunit alpha	gi|527135646|gb|AGS06497	0.0087	3.72	1.65	2.25
Candidatus Carsonella ruddii DC	superoxide dismutase	gi|527135751|gb|AGS06602	0.04	6.08	13.23	0.46
Candidatus Carsonella ruddii DC	ATP-dependent Clp protease proteolytic subunit ClpP	gi|527135726|gb|AGS06577	0.04	0	3	N/A
