# Supplementary material for: Metabolic Interplay between the Asian Citrus Psyllid and Its Profftella Symbiont: An Achilles’ Heel of the Citrus Greening Insect Vector
Source: PLoS One. 2015 Nov 18;10(11):e0140826. doi: 10.1371/journal.pone.0140826 (PMC4651294; doi:10.1371/journal.pone.0140826)
Supplement: S4 Table — Average normalized spectral count (N = 3) for protein samples from CLas(+) and CLas(-) adult D. citri. Fold difference CLas(+)/CLas(-). Thresholds for protein differential expression: T-test p-value< = 0.05, fold difference > = 2. (XLSX) [file pone.0140826.s005.xlsx]

## Sheet: All_D.citri UP
S4 Table. D. citri proteins identified as up-regulated in CLas(+) insects. Average normalized spectral count (N=3) for protein samples from whole CLas(+) and CLas(-) D. citri. Fold difference CLas(+)/CLas(-). Thresholds for protein differential expression: Ttest p-value<=0.05, fold difference >=2.
Protein Description	Protein ID	Ttest p-value	CLas(+) Whole	CLas(-) Whole	Fold Difference
2-oxoglutarate dehydrogenase-like, mitochondrial	gi|662218743|ref|XP_008483416.1	< 0.00010	33.5757	0	N/A
peroxisomal multifunctional enzyme type 2-like, partial	gi|662223212|ref|XP_008485888.1	< 0.00010	24.4367	0	N/A
catalase-like	gi|662186809|ref|XP_008483979.1	< 0.00010	6.43943	0	N/A
catalase-like, partial	gi|662225026|ref|XP_008486888.1	< 0.00010	6.43943	0	N/A
uncharacterized protein LOC103520384	gi|662186751|ref|XP_008483698.1	< 0.00010	2.03583	0	N/A
tRNA methyltransferase 112 homolog	gi|662211707|ref|XP_008479555.1	0.00096	2.70623	0	N/A
myb-like protein X	gi|662204627|ref|XP_008475694.1	0.0017	2.7218	0	N/A
5-methylcytosine rRNA methyltransferase NSUN4-like	gi|662213232|ref|XP_008480393.1	0.002	8.8269	0	N/A
Cluster of uncharacterized protein LOC103512885 (gi|662204989|ref|XP_008475891.1|)	gi|662204989|ref|XP_008475891.1	0.0021	2.3743	0	N/A
L-2-hydroxyglutarate dehydrogenase, mitochondrial	gi|662203667|ref|XP_008475179.1	0.006	3.04473	0	N/A
uncharacterized protein LOC103509293 isoform X1	gi|662198023|ref|XP_008472117.1	0.0064	1.6883	0	N/A
acyl carrier protein, mitochondrial, partial	gi|662225753|ref|XP_008487294.1	0.0064	5.06493	0	N/A
uncharacterized protein LOC103519500, partial	gi|662217637|ref|XP_008482808.1	0.016	1.35639	0	N/A
homocysteine S-methyltransferase 2-like	gi|662207997|ref|XP_008477526.1	0.018	4.0938	0	N/A
LOW QUALITY PROTEIN: apoptotic chromatin condensation inducer in the nucleus, partial	gi|662215146|ref|XP_008481440.1	0.025	2.02677	0	N/A
splicing factor 3A subunit 1-like	gi|662189416|ref|XP_008467434.1	0.029	2.05142	0	N/A
alpha-tocopherol transfer protein-like	gi|662197345|ref|XP_008471745.1	0.042	2.7243	0	N/A
haloacid dehalogenase-like hydrolase domain-containing protein 2	gi|662192462|ref|XP_008469088.1	0.042	2.73742	0	N/A
ribonuclease H1	gi|662208902|ref|XP_008478028.1	0.0015	8.49973	0.3418	24.8676
uncharacterized protein LOC103511788	gi|662202868|ref|XP_008474747.1	0.0039	7.79323	0.3418	22.8006
uncharacterized protein LOC103505876	gi|662191323|ref|XP_008468470.1	0.0031	7.12297	0.32986	21.5939
larval/pupal cuticle protein H1C-like	gi|662220340|ref|XP_008484300.1	< 0.00010	26.4527	1.67947	15.7506
39S ribosomal protein L39, mitochondrial-like	gi|662191544|ref|XP_008468591.1	0.013	5.11173	0.3418	14.9553
peritrophin-1-like	gi|662187845|ref|XP_008487571.1	0.012	5.09207	0.3418	14.8978
peptidyl-tRNA hydrolase ICT1, mitochondrial	gi|662187560|ref|XP_008487414.1	0.0095	4.74453	0.3418	13.881
ubiquitin thioesterase OTU1 isoform X1	gi|662211942|ref|XP_008479678.1	0.049	4.4438	0.3418	13.0012
enoyl-CoA hydratase domain-containing protein 3, mitochondrial-like, partial	gi|662222663|ref|XP_008485588.1	0.036	4.44133	0.3418	12.994
LOW QUALITY PROTEIN: pyridoxine-5'-phosphate oxidase-like	gi|662190783|ref|XP_008468173.1	0.038	4.08477	0.32418	12.6003
LOW QUALITY PROTEIN: uncharacterized protein LOC103518425, partial	gi|662215633|ref|XP_008481708.1	0.013	3.74877	0.32418	11.5638
protein msta, isoform A-like	gi|662186565|ref|XP_008482772.1	0.0022	3.7332	0.3418	10.9222
uncharacterized protein F02A9.4b-like	gi|662189125|ref|XP_008488268.1	0.0031	3.39223	0.3418	9.92461
activator of 90 kDa heat shock protein ATPase homolog 1, partial	gi|662213554|ref|XP_008480569.1	0.0031	3.39223	0.3418	9.92461
60S ribosomal protein L35	gi|662201264|ref|XP_008473881.1	0.00048	9.15207	1.00153	9.13805
ran-binding protein 9-like	gi|662212338|ref|XP_008479899.1	0.019	3.06933	0.3418	8.97991
putative RNA-binding protein 15	gi|662187095|ref|XP_008485423.1	0.015	3.04473	0.3418	8.90794
uncharacterized protein LOC103524604	gi|662183513|ref|XP_008487855.1	0.0072	5.41903	0.67166	8.06812
ester hydrolase C11orf54 homolog	gi|662184106|ref|XP_008470095.1	< 0.00010	14.937	1.99173	7.4995
glycogenin-1-like	gi|662191133|ref|XP_008468367.1	0.003	10.1789	1.36727	7.44471
complex III assembly factor LYRM7-like	gi|662189809|ref|XP_008467647.1	0.032	4.7552	0.67166	7.07977
uncharacterized protein LOC103522585	gi|662223246|ref|XP_008485907.1	0.0067	2.03583	0.32986	6.17181
craniofacial development protein 2-like, partial	gi|662223244|ref|XP_008485906.1	0.0067	2.03583	0.32986	6.17181
uncharacterized protein LOC103510356	gi|662200074|ref|XP_008473230.1	0.034	4.07413	0.67166	6.06577
ubiquitin-conjugating enzyme E2 G2-like	gi|662184279|ref|XP_008471000.1	0.0055	5.76653	0.978227	5.89488
thymidine phosphorylase-like	gi|662183937|ref|XP_008469192.1	0.012	5.40593	1.00781	5.36402
39S ribosomal protein L3, mitochondrial	gi|662184652|ref|XP_008472983.1	0.031	7.12133	1.33137	5.34889
involucrin-like	gi|662189299|ref|XP_008467370.1	0.022	5.06493	0.978227	5.17767
protein sly1 homolog, partial	gi|662218357|ref|XP_008483202.1	0.045	1.69733	0.32986	5.14562
28S ribosomal protein S9, mitochondrial-like, partial	gi|662218886|ref|XP_008483494.1	0.0021	5.08957	1.00153	5.08177
NAD-dependent protein deacylase sirtuin-5A, mitochondrial-like	gi|662184477|ref|XP_008472004.1	0.026	3.40127	0.683633	4.97528
NADH dehydrogenase [ubiquinone] 1 alpha subcomplex assembly factor 3	gi|662184757|ref|XP_008473527.1	0.024	3.39223	0.683633	4.96207
dnaJ homolog subfamily A member 3, mitochondrial-like	gi|662209992|ref|XP_008478619.1	0.011	6.46157	1.33137	4.85333
39S ribosomal protein L40, mitochondrial	gi|662209074|ref|XP_008478122.1	0.035	8.1302	1.70907	4.7571
uncharacterized protein LOC103508338	gi|662196180|ref|XP_008471108.1	0.0056	4.75767	1.00153	4.75038
protein D3-like	gi|662192849|ref|XP_008469300.1	0.009	7.81797	1.6732	4.67246
mucin-5AC-like	gi|662221035|ref|XP_008484687.1	0.02	3.03817	0.65404	4.64523
uncharacterized protein LOC103519250	gi|662186523|ref|XP_008482560.1	0.025	6.12063	1.34337	4.55619
propionyl-CoA carboxylase alpha chain, mitochondrial-like, partial	gi|662222858|ref|XP_008485697.1	0.031	4.4011	0.983913	4.47306
striatin-3-like	gi|662198813|ref|XP_008472545.1	0.047	4.4126	0.989567	4.45912
mucin-5AC-like	gi|662184976|ref|XP_008474732.1	0.023	4.42823	0.99584	4.44673
bromodomain-containing protein DDB_G0280777-like	gi|662196625|ref|XP_008471352.1	0.035	4.41017	1.02543	4.30078
vegetative cell wall protein gp1-like	gi|662207381|ref|XP_008477190.1	0.031	7.15003	1.69713	4.21302
Cluster of chromatin complexes subunit BAP18 isoform X3 (gi|662186654|ref|XP_008483220.1|)	gi|662186654|ref|XP_008483220.1	0.0071	8.11217	1.97973	4.09761
chromatin complexes subunit BAP18 isoform X3	gi|662186654|ref|XP_008483220.1	0.0071	8.11217	1.97973	4.09761
Cluster of uncharacterized protein LOC103512729 isoform X3 (gi|662204694|ref|XP_008475731.1|)	gi|662204694|ref|XP_008475731.1	0.0033	9.50633	2.32783	4.08378
uncharacterized protein LOC103512729 isoform X3	gi|662204694|ref|XP_008475731.1	0.0033	9.50633	2.32783	4.08378
uncharacterized protein LOC103512729 isoform X1	gi|662204690|ref|XP_008475728.1	0.0033	9.50633	2.32783	4.08378
3-hydroxyisobutyryl-CoA hydrolase, mitochondrial-like	gi|662214377|ref|XP_008481018.1	0.0081	14.6097	3.65297	3.9994
neurogenic locus notch homolog protein 1-like	gi|662208794|ref|XP_008477967.1	0.011	8.80717	2.31528	3.80393
neprilysin-1-like	gi|662220224|ref|XP_008484237.1	0.046	6.40823	1.68517	3.80273
laccase-5-like, partial	gi|662204720|ref|XP_008475745.1	0.042	7.4974	2.00307	3.74296
replication factor C subunit 3	gi|662186013|ref|XP_008480000.1	0.00041	17.9813	4.97303	3.61577
uncharacterized protein LOC103506532	gi|662192562|ref|XP_008469144.1	0.021	38.8067	10.7541	3.60854
NF-kappa-B inhibitor cactus	gi|662188239|ref|XP_008487783.1	0.0013	4.74207	1.32003	3.5924
multiple inositol polyphosphate phosphatase 1	gi|662205521|ref|XP_008476177.1	0.0014	5.77557	1.66186	3.47536
autophagy-related protein 23-like	gi|662205363|ref|XP_008476091.1	0.012	8.11873	2.34549	3.46142
neprilysin-2-like	gi|662208230|ref|XP_008477654.1	0.017	10.1815	2.98698	3.40863
leucine-rich repeat transmembrane neuronal protein 2-like	gi|662203062|ref|XP_008474850.1	0.0086	12.2462	3.65297	3.35241
glycerol kinase	gi|662192512|ref|XP_008469116.1	0.0014	15.2713	4.6255	3.30155
cytochrome b-c1 complex subunit 6, mitochondrial-like	gi|662224536|ref|XP_008486615.1	0.006	16.2463	5.0208	3.23581
src substrate cortactin	gi|662200017|ref|XP_008473198.1	0.0081	13.8877	4.29507	3.2334
UDP-N-acetylhexosamine pyrophosphorylase-like protein 1	gi|662187791|ref|XP_008487541.1	0.022	9.5178	2.96933	3.20537
39S ribosomal protein L9, mitochondrial	gi|662208949|ref|XP_008478054.1	0.044	8.45967	2.7106	3.12096
cuticle protein 5-like	gi|662207238|ref|XP_008477115.1	0.014	8.1655	2.67537	3.05211
aldehyde dehydrogenase, dimeric NADP-preferring-like, partial	gi|662222837|ref|XP_008485684.1	0.0097	13.8787	4.60847	3.01156
peroxisomal biogenesis factor 19-like	gi|662193274|ref|XP_008469537.1	0.0097	7.7868	2.67537	2.91055
aldose 1-epimerase-like	gi|662210504|ref|XP_008478895.1	0.025	10.5266	3.70017	2.84489
cyclin-dependent kinase D-1-like	gi|662216556|ref|XP_008482216.1	0.0067	3.7332	1.32003	2.82812
elongation factor G, mitochondrial	gi|662210486|ref|XP_008478885.1	0.0034	28.1437	10.0177	2.80939
thymidine phosphorylase-like	gi|662208879|ref|XP_008478015.1	0.017	7.43927	2.66337	2.79318
fatty aldehyde dehydrogenase	gi|662218309|ref|XP_008483175.1	0.011	29.4237	10.6018	2.77534
uncharacterized protein LOC103511874	gi|662203040|ref|XP_008474837.1	0.026	6.47057	2.33918	2.76617
glutaryl-CoA dehydrogenase, mitochondrial isoform X1	gi|662196283|ref|XP_008471164.1	0.02	9.14963	3.31173	2.76279
uncharacterized protein LOC103506852	gi|662193190|ref|XP_008469488.1	0.018	20.056	7.25933	2.76279
putative leucine-rich repeat-containing protein DDB_G0290503	gi|662186889|ref|XP_008484380.1	0.0029	48.4303	17.6903	2.73767
alpha,alpha-trehalose-phosphate synthase [UDP-forming]-like	gi|662191741|ref|XP_008468697.1	0.0016	14.5917	5.33873	2.73317
titin-like, partial	gi|662217710|ref|XP_008482848.1	0.015	9.86547	3.67117	2.68728
ras suppressor protein 1-like	gi|662201636|ref|XP_008474077.1	0.018	8.80457	3.28213	2.68257
cytochrome b-c1 complex subunit 6, mitochondrial-like	gi|662208999|ref|XP_008478081.1	0.011	16.9013	6.32263	2.67315
succinate dehydrogenase [ubiquinone] flavoprotein subunit 1, mitochondrial-like	gi|662217534|ref|XP_008482751.1	0.016	14.9573	5.6157	2.66349
alpha/beta hydrolase domain-containing protein 11-like, partial	gi|662220809|ref|XP_008484560.1	0.0055	16.616	6.26343	2.65286
uncharacterized protein LOC103512635	gi|662204499|ref|XP_008475627.1	< 0.00010	7.7958	2.98753	2.60944
Cluster of fatty aldehyde dehydrogenase	gi|662218309|ref|XP_008483175.1	0.0065	34.5133	13.2477	2.60523
dehydrogenase/reductase SDR family member 11-like	gi|662196739|ref|XP_008471414.1	0.0025	9.50863	3.67117	2.59008
LOW QUALITY PROTEIN: ATP synthase subunit alpha, chloroplastic-like, partial	gi|662220525|ref|XP_008484403.1	0.0088	3.38567	1.32003	2.56485
Cluster of involucrin-like	gi|662189299|ref|XP_008467370.1	0.023	8.45707	3.30607	2.55804
MAP7 domain-containing protein 2-like	gi|662189295|ref|XP_008467368.1	0.023	8.45707	3.30607	2.55804
trichohyalin-like, partial	gi|662224901|ref|XP_008486817.1	0.023	8.45707	3.30607	2.55804
28S ribosomal protein S18b, mitochondrial	gi|662185459|ref|XP_008477209.1	0.024	5.1052	1.99738	2.55595
cuticle protein 7-like	gi|662185715|ref|XP_008478519.1	< 0.00010	63.4183	24.9493	2.54188
sodium/potassium-transporting ATPase subunit beta-2-like, partial	gi|662224814|ref|XP_008486769.1	0.002	10.8742	4.32523	2.51414
uncharacterized protein LOC103514764	gi|662185594|ref|XP_008477892.1	0.03	10.8765	4.3315	2.51102
CAP-Gly domain-containing linker protein 1-like	gi|662203955|ref|XP_008475337.1	0.019	4.0717	1.64419	2.47641
NHL repeat-containing protein 2	gi|662192841|ref|XP_008469296.1	0.011	5.76653	2.33353	2.47116
putative leucine-rich repeat-containing protein DDB_G0290503	gi|662186861|ref|XP_008484244.1	0.0043	51.8183	21.0073	2.46668
phosphoglycerate mutase 1-like	gi|662188457|ref|XP_008487904.1	0.017	18.0463	7.3185	2.46585
dynamin-like 120 kDa protein, mitochondrial	gi|662219165|ref|XP_008483648.1	0.026	5.76903	2.34549	2.45962
LOW QUALITY PROTEIN: protein kinase C and casein kinase substrate in neurons protein 1-like, partial	gi|662205607|ref|XP_008476223.1	0.049	18.0503	7.35927	2.45274
short/branched chain specific acyl-CoA dehydrogenase, mitochondrial-like	gi|662203098|ref|XP_008474868.1	0.038	17.6873	7.2248	2.44814
charged multivesicular body protein 5, partial	gi|662203324|ref|XP_008474995.1	0.007	10.5359	4.31953	2.43913
5-methylcytosine rRNA methyltransferase NSUN4-like	gi|662209214|ref|XP_008478197.1	0.012	6.4238	2.64573	2.42798
uncharacterized protein LOC103510669	gi|662200701|ref|XP_008473574.1	0.0054	15.9107	6.61157	2.40649
probable monodehydroascorbate reductase, cytoplasmic isoform 1	gi|662211658|ref|XP_008479527.1	0.0051	14.9393	6.3056	2.36922
uncharacterized protein LOC103519847	gi|662218274|ref|XP_008483156.1	0.0024	5.42803	2.3159	2.34381
Cluster of UPF0160 protein isoform X1 (gi|662204215|ref|XP_008475476.1|)	gi|662204215|ref|XP_008475476.1	0.019	10.8896	4.66077	2.33645
UPF0160 protein isoform X1	gi|662204215|ref|XP_008475476.1	0.019	10.8896	4.66077	2.33645
LOW QUALITY PROTEIN: uncharacterized family 31 glucosidase KIAA1161	gi|662197016|ref|XP_008471565.1	0.00052	14.5827	6.2817	2.32145
la-related protein 4-like	gi|662209152|ref|XP_008478163.1	0.0091	9.8563	4.30133	2.29145
putative ribosomal protein L27e	gi|110671504|gb|ABG82003.1	0.048	26.112	11.4008	2.29036
delta-aminolevulinic acid dehydratase-like	gi|662215819|ref|XP_008481810.1	0.032	10.4997	4.61413	2.27554
succinate-semialdehyde dehydrogenase, mitochondrial-like	gi|662204026|ref|XP_008475373.1	0.0047	14.955	6.64683	2.24994
endophilin-B2 isoform X1	gi|662184441|ref|XP_008471828.1	0.006	26.8627	11.956	2.24679
skin secretory protein xP2	gi|662191749|ref|XP_008468701.1	0.022	21.7483	9.68673	2.24517
prothoracicostatic peptide	gi|662190430|ref|XP_008467981.1	0.025	7.4327	3.3174	2.24052
Cluster of alpha/beta hydrolase domain-containing protein 11-like, partial (gi|662220809|ref|XP_008484560.1|)	gi|662220809|ref|XP_008484560.1	0.017	21.3807	9.56887	2.2344
alpha/beta hydrolase domain-containing protein 11-like	gi|662196079|ref|XP_008471054.1	0.017	21.3807	9.56887	2.2344
esterase FE4-like	gi|662210807|ref|XP_008479062.1	0.00014	28.132	12.61	2.23093
NEDD8-conjugating enzyme Ubc12	gi|662211904|ref|XP_008479656.1	0.02	18.324	8.2734	2.21481
Cluster of cytochrome b-c1 complex subunit 6, mitochondrial-like (gi|662208999|ref|XP_008478081.1|)	gi|662208999|ref|XP_008478081.1	0.012	21.3113	9.66387	2.20526
flavin reductase (NADPH)	gi|662196315|ref|XP_008471183.1	0.0012	54.8847	24.909	2.20341
cGMP-dependent protein kinase, isozyme 2 forms cD4/T1/T3A/T3B	gi|662195329|ref|XP_008470650.1	0.044	10.1414	4.6079	2.20088
L-xylulose reductase-like	gi|662196970|ref|XP_008471539.1	0.019	5.1052	2.32157	2.19903
beta-taxilin-like, partial	gi|662212848|ref|XP_008480179.1	0.0042	11.5223	5.3154	2.16773
NADH dehydrogenase [ubiquinone] 1 alpha subcomplex subunit 2-like	gi|662215526|ref|XP_008481651.1	0.018	25.0847	11.6839	2.14694
sodium/potassium-transporting ATPase subunit beta-3-like	gi|662191472|ref|XP_008468551.1	0.039	6.455	3.01717	2.13942
cell wall protein IFF6-like	gi|662192086|ref|XP_008468886.1	0.0022	11.883	5.6629	2.09839
dehydrogenase/reductase SDR family member 11-like	gi|662196771|ref|XP_008471432.1	0.048	13.6092	6.6121	2.05823
ataxin-2 homolog	gi|662212255|ref|XP_008479853.1	0.043	5.43463	2.64573	2.05411
ras-like protein 2	gi|662189219|ref|XP_008488320.1	0.014	12.919	6.29363	2.05271
H/ACA ribonucleoprotein complex subunit 2-like protein	gi|662185105|ref|XP_008475385.1	0.02	4.0717	1.98603	2.05017
endophilin-B1 isoform X2	gi|662184443|ref|XP_008471835.1	0.012	27.1947	13.2753	2.04851
uncharacterized protein LOC103508761	gi|662196994|ref|XP_008471552.1	0.002	6.78693	3.3174	2.04586
skin secretory protein xP2-like	gi|662207248|ref|XP_008477120.1	0.021	94.774	46.3517	2.04467
glucose-induced degradation protein 8 homolog	gi|662204281|ref|XP_008475511.1	< 0.00010	4.0717	1.99173	2.0443
parathymosin-like isoform X1	gi|662183656|ref|XP_008467684.1	0.024	19.6897	9.66387	2.03745
protein D2-like isoform X4	gi|662202348|ref|XP_008474467.1	0.019	18.6987	9.33967	2.00207
