# Supplementary material for: Metabolic Interplay between the Asian Citrus Psyllid and Its Profftella Symbiont: An Achilles’ Heel of the Citrus Greening Insect Vector
Source: PLoS One. 2015 Nov 18;10(11):e0140826. doi: 10.1371/journal.pone.0140826 (PMC4651294; doi:10.1371/journal.pone.0140826)
Supplement: S5 Table — Average normalized spectral count (N = 3) for protein samples from CLas(+) and CLas(-) adult D. citri. Fold difference CLas(+)/CLas(-). Thresholds for protein differential expression: T-test p-value< = 0.05, fold difference < = 0.5. (XLSX) [file pone.0140826.s006.xlsx]

## Sheet: Sheet1
S5 Table. D. citri proteins identified as down-regulated in CLas(+) insects. Average normalized spectral count (N=3) for protein samples from whole CLas(+) and CLas(-) D. citri. Fold difference CLas(+)/CLas(-). Thresholds for protein differential expression: Ttest p-value<=0.05, fold difference >=0.5.
Protein Description	Protein ID	Ttest p-value	CLas(+)	CLas(-)	Fold Difference
cubilin-like	gi|662188259|ref|XP_008487794.1	< 0.00010	0	0.99584	0
golgin subfamily A member 1-like	gi|662213544|ref|XP_008480565.1	< 0.00010	0	0.99584	0
uncharacterized protein LOC103507057	gi|662193612|ref|XP_008469719.1	< 0.00010	0	5.63333	0
cytoplasmic dynein 1 intermediate chain-like	gi|662211039|ref|XP_008479190.1	< 0.00010	0	7.30087	0
cytochrome b-c1 complex subunit Rieske, mitochondrial-like	gi|662190340|ref|XP_008467930.1	0.00019	0	4.6494	0
group XV phospholipase A2-like	gi|662211160|ref|XP_008479256.1	0.00021	0	3.6416	0
microtubule-associated protein futsch-like	gi|662189635|ref|XP_008467553.1	0.00046	0	3.65357	0
calcium-transporting ATPase sarcoplasmic/endoplasmic reticulum type-like, partial	gi|662225048|ref|XP_008486901.1	0.00058	0	4.96167	0
mediator of RNA polymerase II transcription subunit 23-like	gi|662184337|ref|XP_008471300.1	0.0015	0	2.3159	0
ATPase ASNA1 homolog	gi|662195891|ref|XP_008470952.1	0.0021	0	4.29563	0
nesprin-3-like	gi|662214219|ref|XP_008480932.1	0.0031	0	4.31953	0
uncharacterized protein LOC103515697, partial	gi|662210427|ref|XP_008478853.1	0.0033	0	5.2972	0
chromodomain-helicase-DNA-binding protein Mi-2 homolog	gi|662186735|ref|XP_008483630.1	0.0059	0	4.95597	0
uncharacterized protein LOC103513722	gi|662206651|ref|XP_008476794.1	0.0062	0	1.6499	0
ragulator complex protein LAMTOR1 isoform X1	gi|662206193|ref|XP_008476547.1	0.0067	0	4.30193	0
coatomer subunit alpha-like	gi|662217619|ref|XP_008482797.1	0.0079	0	1.66186	0
developmentally-regulated GTP-binding protein 2	gi|662208895|ref|XP_008478024.1	0.0087	0	1.66755	0
Cluster of activating signal cointegrator 1 complex subunit 1-like (gi|662208484|ref|XP_008477795.1|)	gi|662208484|ref|XP_008477795.1	0.0087	0	1.66755	0
beta-glucuronidase-like	gi|662189023|ref|XP_008488210.1	0.014	0	5.9342	0
uncharacterized protein LOC103512698	gi|662204635|ref|XP_008475698.1	0.016	0	3.66553	0
mannose-6-phosphate isomerase	gi|662199085|ref|XP_008472692.1	0.016	0	3.2941	0
lipase member H-B-like, partial	gi|662218272|ref|XP_008483155.1	0.02	0	4.01297	0
rab GTPase-binding effector protein 2-like isoform X1	gi|662219243|ref|XP_008483694.1	0.02	0	1.33767	0
eukaryotic initiation factor 4A-III, partial	gi|662194014|ref|XP_008469938.1	0.024	0	1.97973	0
OCIA domain-containing protein 1-like	gi|662184696|ref|XP_008473211.1	0.029	0	2.00366	0
U6 snRNA-associated Sm-like protein LSm2	gi|662208966|ref|XP_008478063.1	0.029	0	2.00366	0
uncharacterized protein LOC103523744, partial	gi|662225198|ref|XP_008486985.1	0.029	0	2.00366	0
calcineurin subunit B type 2	gi|662201986|ref|XP_008474269.1	0.03	0	2.00935	0
uncharacterized protein LOC103513095	gi|662205428|ref|XP_008476125.1	0.041	0	2.99386	0
uncharacterized protein LOC103504957	gi|662189505|ref|XP_008467483.1	0.049	0	3.31803	0
E3 ubiquitin-protein ligase Bre1-like	gi|662210283|ref|XP_008478774.1	0.0013	0.331923	16.859	0.0196882
V-type proton ATPase 116 kDa subunit a isoform 1-like	gi|662205253|ref|XP_008476031.1	0.02	0.331923	12.5099	0.0265329
Cluster of probable 26S proteasome non-ATPase regulatory subunit 3, partial (gi|662220344|ref|XP_008484303.1|)	gi|662220344|ref|XP_008484303.1	0.038	0.338467	8.68073	0.0389906
probable 26S proteasome non-ATPase regulatory subunit 3, partial	gi|662220344|ref|XP_008484303.1	0.034	0.338467	8.01457	0.0422314
zonadhesin-like	gi|662183214|ref|XP_008477666.1	0.036	0.338467	7.3252	0.0462058
nesprin-1-like	gi|662214223|ref|XP_008480934.1	0.031	0.331923	6.9835	0.0475297
V-type proton ATPase subunit D	gi|662194221|ref|XP_008470051.1	0.0043	0.338467	6.3289	0.0534795
histone H1.M6.2-like	gi|662212580|ref|XP_008480034.1	0.044	0.331923	5.9285	0.0559877
pleckstrin homology-like domain family A member 1	gi|662195832|ref|XP_008470921.1	0.0038	0.663833	10.9015	0.0608938
LOW QUALITY PROTEIN: charged multivesicular body protein 6-A-like	gi|662205464|ref|XP_008476145.1	0.041	0.3475	5.65033	0.0615008
PHD finger protein 14-like	gi|662211761|ref|XP_008479584.1	0.014	0.338467	5.27957	0.0641088
glucosylceramidase-like	gi|662183453|ref|XP_008487526.1	0.0018	0.331923	4.96733	0.0668212
WD repeat and FYVE domain-containing protein 2-like	gi|662212120|ref|XP_008479775.1	0.003	0.338467	4.9912	0.0678127
uncharacterized protein LOC103511588	gi|662202476|ref|XP_008474535.1	0.0003	0.67039	8.96837	0.0747505
polypyrimidine tract-binding protein 3-like, partial	gi|662214982|ref|XP_008481349.1	0.034	0.331923	3.94817	0.0840702
serine protease inhibitor A3N-like	gi|662193953|ref|XP_008469906.1	0.0049	0.3475	3.97147	0.0874992
clavesin-1-like	gi|662185838|ref|XP_008479107.1	0.0042	0.331923	3.32937	0.0996956
putative lysozyme-like protein	gi|662210355|ref|XP_008478813.1	0.014	0.338467	3.2998	0.102572
low molecular weight phosphotyrosine protein phosphatase 1-like isoform X1	gi|662204334|ref|XP_008475540.1	0.0028	0.3475	3.31173	0.10493
glutathione S-transferase omega-1-like	gi|662205112|ref|XP_008475955.1	0.019	0.331923	2.99953	0.110658
nucleolar protein 56	gi|662208099|ref|XP_008477583.1	0.018	1.01789	8.95763	0.113634
hexaprenyldihydroxybenzoate methyltransferase, mitochondrial-like	gi|662186843|ref|XP_008484157.1	0.014	0.3475	2.96993	0.117006
eukaryotic translation initiation factor 3 subunit E	gi|662208741|ref|XP_008477936.1	0.00069	0.679423	5.65093	0.120232
methionine--tRNA ligase, cytoplasmic-like	gi|662200630|ref|XP_008473534.1	0.0021	0.679423	4.96167	0.136934
uncharacterized protein LOC103513387	gi|662205985|ref|XP_008476433.1	0.0025	0.685967	4.96733	0.138096
dynein beta chain, ciliary-like	gi|662183389|ref|XP_008485687.1	0.00079	1.0335	7.30087	0.141559
cathepsin W-like	gi|662213188|ref|XP_008480369.1	0.0048	3.12763	21.8977	0.14283
importin-7-like	gi|662211912|ref|XP_008479661.1	0.0024	1.01133	6.98293	0.144829
zonadhesin-like	gi|662218101|ref|XP_008483063.1	0.016	1.69486	11.6154	0.145915
sterile alpha and TIR motif-containing protein 1 isoform X1	gi|662183618|ref|XP_008467437.1	0.012	0.338467	2.3159	0.146149
uncharacterized protein LOC103510512	gi|662200401|ref|XP_008473408.1	0.014	0.3475	2.32157	0.149683
importin-4-like	gi|662221194|ref|XP_008484777.1	0.011	2.03583	12.2397	0.16633
signal peptidase complex catalytic subunit SEC11A-like	gi|662206464|ref|XP_008476695.1	0.0094	0.67039	3.99537	0.167792
seprase-like, partial	gi|662220419|ref|XP_008484345.1	0.0028	1.0023	5.9575	0.168242
prohormone-4	gi|662190465|ref|XP_008468001.1	0.0007	1.01789	5.9632	0.170695
inositol polyphosphate multikinase	gi|662189689|ref|XP_008467582.1	0.0092	0.3475	1.99173	0.174471
dual specificity mitogen-activated protein kinase kinase 1-like	gi|662203429|ref|XP_008475053.1	0.0074	1.3408	7.32473	0.183051
integrin-linked protein kinase-like, partial	gi|662215115|ref|XP_008481422.1	0.031	0.67039	3.62967	0.184697
cystinosin homolog	gi|662191209|ref|XP_008468409.1	0.028	1.01133	5.27387	0.191763
LOW QUALITY PROTEIN: translocating chain-associated membrane protein 1-like 1	gi|662202597|ref|XP_008474601.1	0.04	1.34736	6.9181	0.194758
uncharacterized protein LOC103514304	gi|662207754|ref|XP_008477395.1	0.05	0.331923	1.66755	0.199049
uncharacterized protein LOC103512404	gi|662204056|ref|XP_008475390.1	0.044	0.67039	3.30607	0.202776
catenin alpha	gi|662187218|ref|XP_008486042.1	0.0026	2.02677	9.9649	0.203391
uncharacterized protein LOC103505195	gi|662189977|ref|XP_008467734.1	0.023	1.35887	6.6707	0.203707
protein lingerer-like	gi|662212836|ref|XP_008480173.1	0.0049	0.679423	3.3174	0.204806
Fibrillin-1-like	gi|662216117|ref|XP_008481974.1	0.049	0.3475	1.6499	0.210619
coiled-coil domain-containing protein 65-like	gi|662214339|ref|XP_008480997.1	0.028	1.0023	4.66133	0.215024
ganglioside-induced differentiation-associated protein 1-like	gi|662214337|ref|XP_008480996.1	0.028	1.0023	4.66133	0.215024
ATP-dependent RNA helicase WM6-like	gi|662185509|ref|XP_008477454.1	0.034	2.02023	9.31697	0.216834
fibrillin-1-like	gi|662218866|ref|XP_008483483.1	0.017	1.381	6.29307	0.219448
peptidyl-prolyl cis-trans isomerase FKBP8-like, partial	gi|662221754|ref|XP_008485086.1	0.033	2.42357	10.9902	0.22052
transmembrane emp24 domain-containing protein eca	gi|662198091|ref|XP_008472154.1	0.029	1.33423	5.9399	0.224622
myb-like protein X, partial	gi|662221813|ref|XP_008485118.1	0.031	0.679423	3.0052	0.226083
UDP-glucuronosyltransferase 2B20-like, partial	gi|662196016|ref|XP_008471020.1	0.032	1.36542	5.60373	0.243663
small ubiquitin-related modifier 1-like	gi|662197589|ref|XP_008471879.1	0.02	1.71047	6.66443	0.256656
nesprin-1-like	gi|662204641|ref|XP_008475701.1	0.016	6.05417	23.5837	0.25671
coatomer subunit alpha-like	gi|662189465|ref|XP_008467461.1	0.035	1.01789	3.9601	0.257036
eukaryotic translation initiation factor 3 subunit B-like	gi|662192566|ref|XP_008469146.1	0.012	2.02023	7.61873	0.265167
protein krasavietz-like	gi|662206105|ref|XP_008476499.1	0.035	2.6997	10.012	0.269646
laccase-like	gi|662184479|ref|XP_008472015.1	0.014	2.35217	8.59127	0.273786
uncharacterized protein LOC103509115	gi|662197676|ref|XP_008471928.1	0.0005	3.38567	12.298	0.275302
protein MTL1-like	gi|662206619|ref|XP_008476776.1	0.044	14.3238	51.7513	0.276781
uncharacterized protein LOC103519797	gi|662218184|ref|XP_008483107.1	0.027	2.4055	8.6625	0.277691
importin-4-like	gi|662211920|ref|XP_008479665.1	0.0082	4.72897	16.96	0.278831
LOW QUALITY PROTEIN: spectrin beta chain, non-erythrocytic 1-like	gi|662184817|ref|XP_008473865.1	0.00081	59.8783	210.433	0.284548
DNA damage-binding protein 1	gi|662195240|ref|XP_008470602.1	0.0025	2.02023	6.95337	0.29054
uncharacterized protein LOC103522320, partial	gi|662187142|ref|XP_008485650.1	0.011	1.6883	5.6214	0.300334
ras-related protein Rab-5C	gi|662201763|ref|XP_008474145.1	0.031	3.71757	12.2034	0.304635
uncharacterized protein LOC103520927, partial	gi|662220244|ref|XP_008484248.1	0.029	2.753	8.95133	0.307552
uncharacterized protein LOC103504970	gi|662189536|ref|XP_008467499.1	0.0039	7.10493	22.6043	0.314317
long-chain-fatty-acid--CoA ligase ACSBG1-like	gi|662193481|ref|XP_008469652.1	0.009	5.7715	18.3033	0.315325
multiple inositol polyphosphate phosphatase 1-like, partial	gi|662213881|ref|XP_008480747.1	0.027	2.02023	6.26977	0.322218
putative leucine-rich repeat-containing protein DDB_G0290503	gi|662204637|ref|XP_008475699.1	0.015	10.1633	31.4567	0.323089
uncharacterized protein LOC103516159	gi|662211322|ref|XP_008479342.1	0.00068	6.11	18.8857	0.323526
V-type proton ATPase subunit d 1, partial	gi|662225211|ref|XP_008486992.1	0.044	2.744	8.25577	0.332374
Cluster of ubiquitin carboxyl-terminal hydrolase 7-like, partial (gi|662221369|ref|XP_008484874.1|)	gi|662221369|ref|XP_008484874.1	0.017	5.44367	16.329	0.333374
uncharacterized protein LOC103509627	gi|662198682|ref|XP_008472474.1	0.0039	14.567	42.9343	0.339286
CCR4-NOT transcription complex subunit 3-like	gi|662192747|ref|XP_008469245.1	0.024	4.0717	11.9025	0.342088
low molecular weight phosphotyrosine protein phosphatase-like	gi|662187152|ref|XP_008485692.1	0.016	2.38989	6.94767	0.343985
putative deoxyribonuclease TATDN1	gi|662187063|ref|XP_008485284.1	0.048	1.381	3.98343	0.346686
ADP-ribosylation factor 2-like, partial	gi|662218609|ref|XP_008483344.1	0.00033	3.73977	10.6301	0.351808
glutamic acid-rich protein-like	gi|662214173|ref|XP_008480906.1	0.033	3.40783	9.67603	0.352193
ubiquitin carboxyl-terminal hydrolase 7-like, partial	gi|662221369|ref|XP_008484874.1	0.014	5.44367	15.3153	0.355439
ubiquitin-like modifier-activating enzyme 5, partial	gi|662186017|ref|XP_008480018.1	0.027	2.38333	6.6405	0.358909
proteoglycan 4-like	gi|662189087|ref|XP_008488247.1	0.00014	19.3363	53.7117	0.360002
low-density lipoprotein receptor-related protein 2-like	gi|662184603|ref|XP_008472720.1	0.016	1.68173	4.6494	0.36171
uncharacterized protein LOC103510161	gi|662199702|ref|XP_008473025.1	0.038	2.0383	5.62763	0.362195
protein RCC2 homolog isoform X2	gi|662187445|ref|XP_008487011.1	0.012	3.39877	9.31653	0.36481
UDP-glucose:glycoprotein glucosyltransferase 2-like	gi|662194851|ref|XP_008470391.1	0.037	3.03567	8.3148	0.365092
nesprin-1-like	gi|662204639|ref|XP_008475700.1	0.0046	14.532	39.7827	0.365285
ankyrin-3-like	gi|662195844|ref|XP_008470928.1	0.034	1.3498	3.64727	0.370085
importin-7-like	gi|662211916|ref|XP_008479663.1	0.0011	5.78217	15.58	0.371128
uncharacterized protein DDB_G0288805	gi|662192759|ref|XP_008469251.1	0.0026	12.5823	33.5877	0.374611
uncharacterized protein LOC103513702	gi|662206615|ref|XP_008476774.1	0.019	10.5998	28.132	0.376787
protein RCC2 homolog isoform X1	gi|662187443|ref|XP_008487005.1	0.0079	3.39877	8.97453	0.378712
eukaryotic translation initiation factor 3 subunit M	gi|662195460|ref|XP_008470723.1	0.021	10.1323	26.4167	0.383556
charged multivesicular body protein 3	gi|662210407|ref|XP_008478843.1	0.027	4.74453	12.3336	0.384684
15 kDa selenoprotein isoform X1	gi|662216240|ref|XP_008482042.1	0.018	2.70623	6.9943	0.38692
LETM1 and EF-hand domain-containing protein anon-60Da, mitochondrial-like isoform X1	gi|662222944|ref|XP_008485743.1	0.0088	3.74223	9.64637	0.387942
putative GPI-anchored protein PB15E9.01c	gi|662213236|ref|XP_008480396.1	0.0088	9.55157	24.6077	0.388154
coatomer subunit beta-like, partial	gi|662224371|ref|XP_008486523.1	0.026	1.69733	4.31953	0.392944
membrane metallo-endopeptidase-like 1, partial	gi|662218840|ref|XP_008483468.1	0.0088	9.9186	24.8847	0.398583
general transcription factor IIF subunit 2-like	gi|662206736|ref|XP_008476839.1	0.0073	5.79773	14.2773	0.40608
endothelin-converting enzyme 1-like	gi|662218842|ref|XP_008483469.1	0.0066	29.6083	72.4567	0.408635
uncharacterized protein DDB_G0283357-like	gi|662194012|ref|XP_008469937.1	0.0092	6.0919	14.8913	0.40909
uncharacterized protein LOC103506538	gi|662192580|ref|XP_008469154.1	0.031	11.1254	26.536	0.419258
platelet-derived growth factor receptor alpha-like	gi|662205701|ref|XP_008476276.1	0.039	3.05373	7.27693	0.419646
uncharacterized protein LOC103506625	gi|662192743|ref|XP_008469242.1	0.0044	3.73977	8.60323	0.434693
Cluster of glutathione S-transferase-like isoform X2 (gi|662203696|ref|XP_008475194.1|)	gi|662203696|ref|XP_008475194.1	0.0032	5.7625	12.958	0.444706
uncharacterized protein LOC103519267	gi|662217205|ref|XP_008482574.1	0.012	9.47273	21.29	0.444938
Cluster of eukaryotic translation initiation factor 4E transporter, partial (gi|662222038|ref|XP_008485243.1|)	gi|662222038|ref|XP_008485243.1	0.023	8.1655	18.3263	0.445561
ATP-binding cassette sub-family E member 1, partial	gi|662221732|ref|XP_008485074.1	0.019	9.11697	20.254	0.450132
Cluster of endothelin-converting enzyme 1-like (gi|662218842|ref|XP_008483469.1|)	gi|662218842|ref|XP_008483469.1	0.0073	35.7467	79.1033	0.451898
apolipoprotein D-like	gi|662205419|ref|XP_008476120.1	0.032	22.0607	48.5033	0.454828
glutathione S-transferase-like isoform X2	gi|662203696|ref|XP_008475194.1	0.005	5.7625	12.634	0.45611
uncharacterized protein LOC103525035	gi|662189191|ref|XP_008488304.1	0.0088	4.733	10.306	0.459249
dystonin-like	gi|662185050|ref|XP_008475087.1	0.002	178.503	384.697	0.464011
membrane-associated progesterone receptor component 1-like	gi|662216138|ref|XP_008481984.1	0.015	9.5647	20.559	0.465232
putative mitochondrial inner membrane protein	gi|662212782|ref|XP_008480144.1	0.02	12.5756	26.9817	0.466078
A-agglutinin anchorage subunit-like	gi|662199105|ref|XP_008472703.1	0.0055	6.43287	13.577	0.473806
pyridoxine-5'-phosphate oxidase-like	gi|662184726|ref|XP_008473402.1	0.035	2.69063	5.64527	0.476618
membrane metallo-endopeptidase-like 1, partial	gi|662223348|ref|XP_008485960.1	0.027	19.3893	39.6523	0.488983
eukaryotic translation initiation factor 4E transporter, partial	gi|662222038|ref|XP_008485243.1	0.03	7.827	15.993	0.489402
Cluster of signal peptidase complex catalytic subunit SEC11A-like (gi|662206462|ref|XP_008476694.1|)	gi|662206462|ref|XP_008476694.1	0.017	3.7463	7.637	0.490546
N(4)-(beta-N-acetylglucosaminyl)-L-asparaginase-like	gi|662183628|ref|XP_008467482.1	0.00052	9.484	19.2393	0.492948
uncharacterized protein LOC103516416	gi|662211793|ref|XP_008479601.1	0.02	5.41903	10.966	0.494168
catalase-like	gi|662204495|ref|XP_008475625.1	0.00034	27.1077	54.8073	0.494599
NADH dehydrogenase [ubiquinone] 1 beta subcomplex subunit 9-like	gi|662214101|ref|XP_008480867.1	0.011	8.78497	17.6187	0.498617
uncharacterized protein LOC103515448	gi|662209982|ref|XP_008478613.1	0.0025	21.694	43.428	0.499539
Y-box-binding protein 3-like	gi|662194839|ref|XP_008470384.1	0.0043	15.957	31.921	0.49989
