# Supplementary material for: Metabolic Interplay between the Asian Citrus Psyllid and Its Profftella Symbiont: An Achilles’ Heel of the Citrus Greening Insect Vector
Source: PLoS One. 2015 Nov 18;10(11):e0140826. doi: 10.1371/journal.pone.0140826 (PMC4651294; doi:10.1371/journal.pone.0140826)
Supplement: S6 Table — Average normalized spectral count (N = 3) for protein samples from CLas(+) and CLas(-) D. citri Percoll fractions. Fold difference CLas(+)/CLas(-). Thresholds for protein differential expression: Ttest p-value< = 0.05, fold difference > = 2. (XLSX) [file pone.0140826.s007.xlsx]

## Sheet: Sheet2
S6 Table. D. citri and endosymbiont proteins identified as up-regulated in CLas(+) Percoll fractions. Average normalized spectral count (N=3) for protein samples from CLas(+) and CLas(-) D. citri Percoll fractions. Fold difference CLas(+)/CLas(-). Thresholds for protein differential expression: Ttest p-value<=0.05, fold difference >=2.
Protein Description	Accession Number	T-Test (P-Value): (p <= 0.05)	CLas(+) 1	CLas(+) 2	CLas(+) 3	CLas(-) 1	CLas(-) 2	CLas(-) 3	Clas(+) avg	Clas(-) avg	Fold Difference
thioredoxin reductase [Candidatus Profftella armatura]	gi|527122507|gb|AGS07032.1| (+2)	0.035	12.764	24.253	38.845	0	0	3.8368	25.2873	1.27893	19.7722
acetyl-CoA carboxylase, biotin carboxyl carrier protein subunit [Candidatus Profftella armatura]	gi|527122238|gb|AGS06763.1| (+2)	0.0013	25.529	18.656	27.476	2.8184	0	0.95921	23.887	1.2592	18.9699
30S ribosomal protein S7 [Candidatus Profftella armatura]	gi|527122198|gb|AGS06723.1| (+2)	0.00034	5.3185	4.664	5.6846	0.93946	0	0	5.22237	0.313153	16.6767
GTP:AMP phosphotransferase AK3, mitochondrial [Diaphorina citri]	gi|662212946|ref|XP_008480235.1| (+1)	0.0053	10.637	6.5295	7.5795	1.8789	0	0	8.24867	0.6263	13.1705
hyphal wall protein 2-like [Diaphorina citri]	gi|662210623|ref|XP_008478960.1|	0.00057	26.592	20.521	22.738	2.8184	0	3.8368	23.2837	2.2184	10.4957
Cluster of single-stranded DNA-binding protein [Candidatus Profftella armatura]	gi|527122428|gb|AGS06953.1| [3]	0.027	21.274	13.992	34.108	4.6973	0	2.8776	23.1247	2.52497	9.1584
KH domain-containing, RNA-binding, signal transduction-associated protein 2-like isoform X1 [Diaphorina citri]	gi|662200724|ref|XP_008473587.1| (+2)	0.035	10.637	4.664	13.264	1.8789	0	1.9184	9.52167	1.26577	7.52245
Cluster of uncharacterized protein LOC103524693 [Diaphorina citri]	gi|662183531|ref|XP_008487950.1|	0.028	4.2548	2.7984	6.6321	0.93946	0	0.95921	4.56177	0.63289	7.20783
Cluster of 50S ribosomal protein L2 [Candidatus Profftella armatura]	gi|527122204|gb|AGS06729.1| [3]	0.02	6.3822	13.059	14.212	1.8789	0	2.8776	11.2177	1.5855	7.0752
uncharacterized protein LOC103519593 [Diaphorina citri]	gi|662217812|ref|XP_008482905.1|	0.0018	5.3185	6.5295	5.6846	0.93946	0	1.9184	5.8442	0.95262	6.13487
heat shock 70 kDa protein F, mitochondrial-like [Diaphorina citri]	gi|662209994|ref|XP_008478620.1|	0.0088	82.968	94.212	133.59	19.729	2.4231	33.572	103.59	18.5747	5.57694
myosin light chain kinase, smooth muscle-like [Diaphorina citri]	gi|662183533|ref|XP_008487959.1|	0.038	65.949	25.185	54.004	5.6368	6.0578	17.266	48.3793	9.65353	5.01157
methyltransferase type 11, PedE-like protein [Candidatus Profftella armatura]	gi|527122301|gb|AGS06826.1| (+2)	0.024	20.21	28.917	40.74	7.5157	0	10.551	29.9557	6.02223	4.97418
Cluster of longitudinals lacking protein, isoforms H/M/V-like [Diaphorina citri]	gi|662193549|ref|XP_008469685.1| [2]	0.013	8.5095	12.126	14.212	0	2.4231	4.796	11.6158	2.40637	4.82713
uncharacterized protein LOC103513847 isoform X1 [Diaphorina citri]	gi|662206880|ref|XP_008476916.1| (+3)	0.044	4.2548	2.7984	6.6321	0.93946	0	1.9184	4.56177	0.95262	4.78865
30S ribosomal protein S14 [Candidatus Profftella armatura]	gi|527122214|gb|AGS06739.1| (+2)	0.024	3.1911	1.8656	3.7897	0.93946	0	0.95921	2.9488	0.63289	4.65926
ABC transporter F family member 4-like [Diaphorina citri]	gi|662211007|ref|XP_008479172.1|	0.0066	14.892	17.723	21.791	1.8789	2.4231	7.6737	18.1353	3.9919	4.54303
Cluster of LOW QUALITY PROTEIN: uncharacterized protein LOC103518425, partial [Diaphorina citri]	gi|662215633|ref|XP_008481708.1|	0.039	3.1911	5.5967	5.6846	0.93946	0	2.8776	4.82413	1.27235	3.7915
Cluster of isocitrate dehydrogenase [NADP], mitochondrial-like [Diaphorina citri]	gi|662186255|ref|XP_008481246.1|	0.029	47.866	25.185	54.004	14.092	14.539	5.7552	42.3517	11.4621	3.69494
sporozoite surface protein 2-like [Diaphorina citri]	gi|662204207|ref|XP_008475471.1|	0.032	5.3185	3.7312	5.6846	1.8789	0	2.8776	4.91143	1.5855	3.09772
Cluster of uncharacterized protein LOC103506617 [Diaphorina citri]	gi|662192729|ref|XP_008469235.1|	0.035	9.5732	6.5295	12.317	3.7578	1.2116	4.796	9.47323	3.25513	2.91024
chaperonin GroEL [Candidatus Profftella armatura]	gi|527122476|gb|AGS07001.1| (+4)	0.0036	180.83	142.72	201.8	62.004	47.251	71.941	175.117	60.3987	2.89935
F0F1 ATP synthase subunit beta [Candidatus Profftella armatura]	gi|527122375|gb|AGS06900.1| (+2)	0.018	67.013	61.564	90.954	31.942	13.327	38.368	73.177	27.879	2.62481
Cluster of uncharacterized protein LOC103525035 [Diaphorina citri]	gi|662189191|ref|XP_008488304.1| [2]	0.023	12.764	13.992	18.949	9.3946	3.6347	4.796	15.235	5.94177	2.56405
small heat shock protein IbpA [Candidatus Profftella armatura]	gi|527122279|gb|AGS06804.1| (+3)	0.0076	89.35	62.497	90.954	34.76	26.654	36.45	80.9337	32.6213	2.481
Cluster of NADH dehydrogenase [ubiquinone] 1 alpha subcomplex subunit 13-like [Diaphorina citri]	gi|662185270|ref|XP_008476215.1|	0.012	19.146	19.589	24.633	13.152	6.0578	7.6737	21.1227	8.96117	2.35713
aspartate aminotransferase, mitochondrial-like [Diaphorina citri]	gi|662219251|ref|XP_008483699.1|	0.037	4.2548	5.5967	4.7372	1.8789	3.6347	0.95921	4.8629	2.1576	2.25384
natterin-3-like [Diaphorina citri]	gi|662189149|ref|XP_008488281.1|	0.034	9.5732	11.193	9.4744	4.6973	2.4231	7.6737	10.0802	4.93137	2.0441
Cluster of muscle-specific protein 20-like [Diaphorina citri]	gi|662218544|ref|XP_008483308.1|	0.018	17.019	24.253	25.581	12.213	12.116	8.6329	22.2843	10.9873	2.02819
cytosolic 10-formyltetrahydrofolate dehydrogenase [Diaphorina citri]	gi|662187356|ref|XP_008486653.1|	0.011	1.0637	1.8656	0.94744	0	0	0	1.29225	0	#DIV/0!
30S ribosomal protein S13 [Candidatus Profftella armatura]	gi|527122224|gb|AGS06749.1| (+2)	0.026	2.1274	4.664	6.6321	0	0	0	4.4745	0	#DIV/0!
Cluster of DNA-directed RNA polymerase subunit beta' [Candidatus Profftella armatura]	gi|527122196|gb|AGS06721.1| [3]	0.047	2.1274	7.4623	3.7897	0	0	0	4.4598	0	#DIV/0!
