# Supplementary material for: Metabolic Interplay between the Asian Citrus Psyllid and Its Profftella Symbiont: An Achilles’ Heel of the Citrus Greening Insect Vector
Source: PLoS One. 2015 Nov 18;10(11):e0140826. doi: 10.1371/journal.pone.0140826 (PMC4651294; doi:10.1371/journal.pone.0140826)
Supplement: S8 Table — Normalized peptide spectral count numbers for all proteins identified in Percoll fraction samples. Fold difference: CLas(+) average/CLas(-) average. (XLSX) [file pone.0140826.s009.xlsx]

## Sheet: Samples View Report for Percoll
S8 Table. Scaffold output of mascot data from Percoll fraction peptide mass spectra. Normalized peptide spectral count numbers for all proteins identified in Percoll fraction samples. Fold difference: CLas(+) average/CLas(-) average.
Protein Description	Accession Number	T-Test (P-Value)	CLas(+) 1	CLas(+) 2	CLas(+) 3	CLas(-) 1	CLas(-) 2	CLas(-) 3	CLas(+) avg	CLas(-) avg	Fold Difference
30S ribosomal protein S7 [Candidatus Profftella armatura]	gi|527122198|gb|AGS06723.1| (+2)	0.00034	5.3185	4.664	5.6846	0.93946	0	0	5.22237	0.313153	16.6767
PREDICTED: hyphal wall protein 2-like [Diaphorina citri]	gi|662210623|ref|XP_008478960.1|	0.00057	26.592	20.521	22.738	2.8184	0	3.8368	23.2837	2.2184	10.4957
PREDICTED: dnaJ protein homolog 1 isoform X1 [Diaphorina citri]	gi|662200620|ref|XP_008473529.1| (+1)	0.00079	0	0	0	2.8184	2.4231	1.9184	0	2.38663	0
acetyl-CoA carboxylase, biotin carboxyl carrier protein subunit [Candidatus Profftella armatura]	gi|527122238|gb|AGS06763.1| (+2)	0.0013	25.529	18.656	27.476	2.8184	0	0.95921	23.887	1.2592	18.9699
PREDICTED: uncharacterized protein LOC103519593 [Diaphorina citri]	gi|662217812|ref|XP_008482905.1|	0.0018	5.3185	6.5295	5.6846	0.93946	0	1.9184	5.8442	0.95262	6.13487
chaperonin GroEL [Candidatus Profftella armatura]	gi|527122476|gb|AGS07001.1| (+4)	0.0036	180.83	142.72	201.8	62.004	47.251	71.941	175.117	60.3987	2.89935
PREDICTED: GTP:AMP phosphotransferase AK3, mitochondrial [Diaphorina citri]	gi|662212946|ref|XP_008480235.1| (+1)	0.0053	10.637	6.5295	7.5795	1.8789	0	0	8.24867	0.6263	13.1705
PREDICTED: uncharacterized protein LOC103519217 [Diaphorina citri]	gi|662217109|ref|XP_008482522.1|	0.0064	53.185	50.371	52.109	31.002	33.924	41.246	51.8883	35.3907	1.46616
PREDICTED: ABC transporter F family member 4-like [Diaphorina citri]	gi|662211007|ref|XP_008479172.1|	0.0066	14.892	17.723	21.791	1.8789	2.4231	7.6737	18.1353	3.9919	4.54303
small heat shock protein IbpA [Candidatus Profftella armatura]	gi|527122279|gb|AGS06804.1| (+3)	0.0076	89.35	62.497	90.954	34.76	26.654	36.45	80.9337	32.6213	2.481
PREDICTED: protein-L-isoaspartate(D-aspartate) O-methyltransferase-like [Diaphorina citri]	gi|662200746|ref|XP_008473599.1|	0.0079	0	0	0	3.7578	2.4231	1.9184	0	2.69977	0
PREDICTED: golgin subfamily A member 6-like protein 22 isoform X1 [Diaphorina citri]	gi|662198027|ref|XP_008472119.1| (+4)	0.0081	5.3185	6.5295	8.5269	24.426	16.962	17.266	6.79163	19.5513	0.347374
PREDICTED: heat shock 70 kDa protein F, mitochondrial-like [Diaphorina citri]	gi|662209994|ref|XP_008478620.1|	0.0088	82.968	94.212	133.59	19.729	2.4231	33.572	103.59	18.5747	5.57694
PREDICTED: cytosolic 10-formyltetrahydrofolate dehydrogenase [Diaphorina citri]	gi|662187356|ref|XP_008486653.1|	0.011	1.0637	1.8656	0.94744	0	0	0	1.29225	0	#DIV/0!
PREDICTED: 2-oxoglutarate dehydrogenase-like, mitochondrial [Diaphorina citri]	gi|662209925|ref|XP_008478580.1|	0.012	29.783	27.984	30.318	16.91	21.808	23.021	29.3617	20.5797	1.42673
Cluster of PREDICTED: NADH dehydrogenase [ubiquinone] 1 alpha subcomplex subunit 13-like [Diaphorina citri] (gi|662185270|ref|XP_008476215.1|)	gi|662185270|ref|XP_008476215.1|	0.012	19.146	19.589	24.633	13.152	6.0578	7.6737	21.1227	8.96117	2.35713
PREDICTED: 26S protease regulatory subunit 6B [Diaphorina citri]	gi|662211003|ref|XP_008479170.1|	0.013	0	0	0	2.8184	1.2116	1.9184	0	1.9828	0
Cluster of PREDICTED: longitudinals lacking protein, isoforms H/M/V-like [Diaphorina citri] (gi|662193549|ref|XP_008469685.1|)	gi|662193549|ref|XP_008469685.1| [2]	0.013	8.5095	12.126	14.212	0	2.4231	4.796	11.6158	2.40637	4.82713
alkyl hydroperoxide reductase [Candidatus Profftella armatura]	gi|527122396|gb|AGS06921.1| (+3)	0.014	117.01	118.46	139.27	87.37	65.425	90.165	124.913	80.9867	1.54239
Cluster of putative ribosomal protein L13 [Diaphorina citri] (gi|110671512|gb|ABG82007.1|)	gi|110671512|gb|ABG82007.1| [3]	0.015	18.083	17.723	19.896	14.092	12.116	15.347	18.5673	13.8517	1.34044
PREDICTED: uncharacterized family 31 glucosidase KIAA1161-like, partial [Diaphorina citri]	gi|662222241|ref|XP_008485355.1|	0.015	19.146	17.723	10.422	27.244	30.289	36.45	15.7637	31.3277	0.503187
PREDICTED: probable GPI-anchored adhesin-like protein PGA55 [Diaphorina citri]	gi|662199531|ref|XP_008472932.1|	0.015	0	0	0.94744	6.5762	6.0578	2.8776	0.315813	5.17053	0.0610795
PREDICTED: ATP synthase subunit beta, mitochondrial-like [Diaphorina citri]	gi|662185036|ref|XP_008475020.1|	0.016	666.93	559.67	666.99	794.78	762.08	779.84	631.197	778.9	0.810369
PREDICTED: leucine-rich repeat-containing protein 48-like [Diaphorina citri]	gi|662205829|ref|XP_008476347.1|	0.017	1.0637	0.93279	0.94744	4.6973	4.8463	8.6329	0.98131	6.05883	0.161964
Cluster of PREDICTED: muscle-specific protein 20-like [Diaphorina citri] (gi|662218544|ref|XP_008483308.1|)	gi|662218544|ref|XP_008483308.1|	0.018	17.019	24.253	25.581	12.213	12.116	8.6329	22.2843	10.9873	2.02819
PREDICTED: uncharacterized protein DDB_G0288805 [Diaphorina citri]	gi|662192759|ref|XP_008469251.1|	0.018	36.166	40.11	35.055	27.244	31.501	29.735	37.1103	29.4933	1.25826
F0F1 ATP synthase subunit beta [Candidatus Profftella armatura]	gi|527122375|gb|AGS06900.1| (+2)	0.018	67.013	61.564	90.954	31.942	13.327	38.368	73.177	27.879	2.62481
Cluster of 50S ribosomal protein L2 [Candidatus Profftella armatura] (gi|527122204|gb|AGS06729.1|)	gi|527122204|gb|AGS06729.1| [3]	0.02	6.3822	13.059	14.212	1.8789	0	2.8776	11.2177	1.5855	7.0752
Cluster of PREDICTED: 2-oxoglutarate dehydrogenase, mitochondrial [Diaphorina citri] (gi|662205659|ref|XP_008476253.1|)	gi|662205659|ref|XP_008476253.1|	0.021	76.586	59.699	74.847	37.578	49.674	49.879	70.3773	45.7103	1.53964
Cluster of PREDICTED: uncharacterized protein LOC103525035 [Diaphorina citri] (gi|662189191|ref|XP_008488304.1|)	gi|662189191|ref|XP_008488304.1| [2]	0.023	12.764	13.992	18.949	9.3946	3.6347	4.796	15.235	5.94177	2.56405
50S ribosomal protein L7/L12 [Candidatus Profftella armatura]	gi|527122194|gb|AGS06719.1| (+2)	0.023	21.274	17.723	23.686	14.092	7.2694	12.47	20.8943	11.2771	1.85281
30S ribosomal protein S14 [Candidatus Profftella armatura]	gi|527122214|gb|AGS06739.1| (+2)	0.024	3.1911	1.8656	3.7897	0.93946	0	0.95921	2.9488	0.63289	4.65926
methyltransferase type 11, PedE-like protein [Candidatus Profftella armatura]	gi|527122301|gb|AGS06826.1| (+2)	0.024	20.21	28.917	40.74	7.5157	0	10.551	29.9557	6.02223	4.97418
Cluster of PREDICTED: uncharacterized protein LOC103508190 [Diaphorina citri] (gi|662195877|ref|XP_008470945.1|)	gi|662195877|ref|XP_008470945.1|	0.024	5.3185	4.664	3.7897	7.5157	6.0578	6.7144	4.59073	6.76263	0.678838
PREDICTED: mitochondrial-processing peptidase subunit beta, partial [Diaphorina citri]	gi|662203811|ref|XP_008475257.1|	0.024	647.79	568.07	606.36	677.35	705.13	699.26	607.407	693.913	0.875335
30S ribosomal protein S13 [Candidatus Profftella armatura]	gi|527122224|gb|AGS06749.1| (+2)	0.026	2.1274	4.664	6.6321	0	0	0	4.4745	0	#DIV/0!
Cluster of single-stranded DNA-binding protein [Candidatus Profftella armatura] (gi|527122428|gb|AGS06953.1|)	gi|527122428|gb|AGS06953.1| [3]	0.027	21.274	13.992	34.108	4.6973	0	2.8776	23.1247	2.52497	9.1584
PREDICTED: ATP synthase subunit beta, mitochondrial-like, partial [Diaphorina citri]	gi|662192689|ref|XP_008469213.1|	0.028	702.04	588.59	739.95	857.73	835.98	815.33	676.86	836.347	0.809306
Cluster of PREDICTED: uncharacterized protein LOC103524693 [Diaphorina citri] (gi|662183531|ref|XP_008487950.1|)	gi|662183531|ref|XP_008487950.1|	0.028	4.2548	2.7984	6.6321	0.93946	0	0.95921	4.56177	0.63289	7.20783
Cluster of PREDICTED: serine protease inhibitor 3/4-like, partial [Diaphorina citri] (gi|662223633|ref|XP_008486118.1|)	gi|662223633|ref|XP_008486118.1|	0.029	7.4458	5.5967	11.369	51.67	52.097	22.062	8.13717	41.943	0.194005
Cluster of PREDICTED: isocitrate dehydrogenase [NADP], mitochondrial-like [Diaphorina citri] (gi|662186255|ref|XP_008481246.1|)	gi|662186255|ref|XP_008481246.1|	0.029	47.866	25.185	54.004	14.092	14.539	5.7552	42.3517	11.4621	3.69494
ATP synthase F0F1 subunit beta [Candidatus Liberibacter asiaticus]	gi|594436755|gb|EXU77780.1|	0.031	38.293	36.379	44.529	49.791	58.155	48.92	39.7337	52.2887	0.759891
PREDICTED: cathepsin B-like cysteine proteinase 4 [Diaphorina citri]	gi|662196064|ref|XP_008471046.1|	0.032	35.102	29.849	33.16	36.639	39.982	39.327	32.7037	38.6493	0.846164
PREDICTED: sporozoite surface protein 2-like [Diaphorina citri]	gi|662204207|ref|XP_008475471.1|	0.032	5.3185	3.7312	5.6846	1.8789	0	2.8776	4.91143	1.5855	3.09772
PREDICTED: natterin-3-like [Diaphorina citri]	gi|662189149|ref|XP_008488281.1|	0.034	9.5732	11.193	9.4744	4.6973	2.4231	7.6737	10.0802	4.93137	2.0441
PREDICTED: KH domain-containing, RNA-binding, signal transduction-associated protein 2-like isoform X1 [Diaphorina citri]	gi|662200724|ref|XP_008473587.1| (+2)	0.035	10.637	4.664	13.264	1.8789	0	1.9184	9.52167	1.26577	7.52245
PREDICTED: uncharacterized protein LOC103514874, partial [Diaphorina citri]	gi|662208875|ref|XP_008478013.1|	0.035	7.4458	1.8656	9.4744	14.092	16.962	12.47	6.26193	14.508	0.431619
Cluster of PREDICTED: uncharacterized protein LOC103506617 [Diaphorina citri] (gi|662192729|ref|XP_008469235.1|)	gi|662192729|ref|XP_008469235.1|	0.035	9.5732	6.5295	12.317	3.7578	1.2116	4.796	9.47323	3.25513	2.91024
thioredoxin reductase [Candidatus Profftella armatura]	gi|527122507|gb|AGS07032.1| (+2)	0.035	12.764	24.253	38.845	0	0	3.8368	25.2873	1.27893	19.7722
PREDICTED: ATP synthase subunit delta, mitochondrial [Diaphorina citri]	gi|662202233|ref|XP_008474405.1|	0.035	164.87	94.212	143.06	242.38	196.27	202.39	134.047	213.68	0.627327
PREDICTED: aspartate aminotransferase, mitochondrial-like [Diaphorina citri]	gi|662219251|ref|XP_008483699.1|	0.037	4.2548	5.5967	4.7372	1.8789	3.6347	0.95921	4.8629	2.1576	2.25384
Cluster of PREDICTED: paxillin isoform X3 [Diaphorina citri] (gi|662194092|ref|XP_008469978.1|)	gi|662194092|ref|XP_008469978.1| [3]	0.038	63.822	54.102	54.951	48.852	47.251	41.246	57.625	45.783	1.25865
PREDICTED: myosin light chain kinase, smooth muscle-like [Diaphorina citri]	gi|662183533|ref|XP_008487959.1|	0.038	65.949	25.185	54.004	5.6368	6.0578	17.266	48.3793	9.65353	5.01157
Cluster of PREDICTED: vitellogenin-A1-like, partial [Diaphorina citri] (gi|662224309|ref|XP_008486488.1|)	gi|662224309|ref|XP_008486488.1| [3]	0.038	35.102	293.83	18.949	832.36	753.59	349.15	115.96	645.033	0.179774
Cluster of PREDICTED: LOW QUALITY PROTEIN: uncharacterized protein LOC103518425, partial [Diaphorina citri] (gi|662215633|ref|XP_008481708.1|)	gi|662215633|ref|XP_008481708.1|	0.039	3.1911	5.5967	5.6846	0.93946	0	2.8776	4.82413	1.27235	3.7915
PREDICTED: transitional endoplasmic reticulum ATPase TER94-like [Diaphorina citri]	gi|662216228|ref|XP_008482035.1|	0.04	4.2548	2.7984	2.8423	9.3946	6.0578	5.7552	3.2985	7.0692	0.466602
Cluster of PREDICTED: heat shock 70 kDa protein cognate 2-like [Diaphorina citri] (gi|662189021|ref|XP_008488209.1|)	gi|662189021|ref|XP_008488209.1|	0.041	29.783	34.513	38.845	25.365	27.866	22.062	34.3803	25.0977	1.36986
PREDICTED: uncharacterized protein LOC103504974 [Diaphorina citri]	gi|662189540|ref|XP_008467501.1|	0.043	0	0.93279	0	9.3946	2.4231	8.6329	0.31093	6.81687	0.0456119
PREDICTED: vitellogenin-3-like [Diaphorina citri]	gi|662206226|ref|XP_008476565.1|	0.044	6.3822	75.556	0.94744	214.2	165.98	87.288	27.6285	155.823	0.177308
PREDICTED: uncharacterized protein LOC103513847 isoform X1 [Diaphorina citri]	gi|662206880|ref|XP_008476916.1| (+3)	0.044	4.2548	2.7984	6.6321	0.93946	0	1.9184	4.56177	0.95262	4.78865
PREDICTED: NADH dehydrogenase [ubiquinone] 1 alpha subcomplex assembly factor 3 [Diaphorina citri]	gi|662184757|ref|XP_008473527.1|	0.047	4.2548	5.5967	4.7372	6.5762	7.2694	5.7552	4.8629	6.5336	0.744291
Cluster of DNA-directed RNA polymerase subunit beta' [Candidatus Profftella armatura] (gi|527122196|gb|AGS06721.1|)	gi|527122196|gb|AGS06721.1| [3]	0.047	2.1274	7.4623	3.7897	0	0	0	4.4598	0	#DIV/0!
PREDICTED: cAMP-dependent protein kinase type II regulatory subunit-like [Diaphorina citri]	gi|662201159|ref|XP_008473823.1|	0.049	11.701	7.4623	9.4744	6.5762	6.0578	4.796	9.5459	5.81	1.64301
PREDICTED: V-type proton ATPase subunit E-like [Diaphorina citri]	gi|662224732|ref|XP_008486726.1| (+1)	0.05	88.286	72.758	76.742	103.34	101.77	88.247	79.262	97.7857	0.810569
30S ribosomal protein S12 [Candidatus Profftella armatura]	gi|527122197|gb|AGS06722.1| (+2)	0.05	1.0637	1.8656	3.7897	0	0	0	2.23967	0	#DIV/0!
Cluster of PREDICTED: uncharacterized protein LOC103506769 isoform X2 [Diaphorina citri] (gi|662193018|ref|XP_008469391.1|)	gi|662193018|ref|XP_008469391.1| [3]	0.051	9.5732	10.261	16.106	6.5762	3.6347	6.7144	11.9801	5.64177	2.12346
Cluster of PREDICTED: vitellogenin-1-like [Diaphorina citri] (gi|662225417|ref|XP_008487105.1|)	gi|662225417|ref|XP_008487105.1| [2]	0.051	0	67.161	1.8949	270.56	196.27	84.41	23.0186	183.747	0.125274
PREDICTED: 60S ribosomal protein L22-like [Diaphorina citri]	gi|662212576|ref|XP_008480032.1|	0.052	10.637	16.79	19.896	4.6973	3.6347	10.551	15.7743	6.29433	2.50612
PREDICTED: V-type proton ATPase catalytic subunit A [Diaphorina citri]	gi|662194507|ref|XP_008470205.1|	0.053	257.41	209.88	234.02	289.35	404.66	314.62	233.77	336.21	0.695309
PREDICTED: uncharacterized protein LOC103520583 [Diaphorina citri]	gi|662219625|ref|XP_008483905.1|	0.053	11.701	12.126	11.369	5.6368	6.0578	10.551	11.732	7.4152	1.58216
PREDICTED: 39S ribosomal protein L18, mitochondrial [Diaphorina citri]	gi|662189766|ref|XP_008467625.1|	0.053	1.0637	2.7984	1.8949	0.93946	0	0	1.919	0.313153	6.12799
Cluster of PREDICTED: dnaJ homolog subfamily A member 3, mitochondrial-like [Diaphorina citri] (gi|662209992|ref|XP_008478619.1|)	gi|662209992|ref|XP_008478619.1| [4]	0.054	2.1274	5.5967	9.4744	0	0	0	5.73283	0	#DIV/0!
Cluster of PREDICTED: arginine kinase [Diaphorina citri] (gi|662183106|ref|XP_008471592.1|)	gi|662183106|ref|XP_008471592.1|	0.054	47.866	35.446	54.004	24.426	35.135	25.899	45.772	28.4867	1.60679
PREDICTED: ribonucleoside-diphosphate reductase subunit M2 B [Diaphorina citri]	gi|662191508|ref|XP_008468571.1|	0.055	2.1274	0.93279	1.8949	2.8184	2.4231	2.8776	1.6517	2.70637	0.6103
dihydrolipoyltranssuccinate transferase, component of the 2-oxoglutarate dehydrogenase complex [Candidatus Profftella armatura]	gi|527122255|gb|AGS06780.1| (+3)	0.055	6.3822	22.387	25.581	0	0	4.796	18.1167	1.59867	11.3324
malate dehydrogenase [Candidatus Profftella armatura]	gi|527122248|gb|AGS06773.1| (+3)	0.057	4.2548	11.193	16.106	1.8789	0	1.9184	10.5179	1.26577	8.30954
elongation factor Tu [Candidatus Profftella armatura]	gi|527122188|gb|AGS06713.1| (+5)	0.057	78.713	115.67	105.17	69.52	32.712	68.104	99.851	56.7787	1.7586
PREDICTED: ubiquitin-conjugating enzyme E2 variant 2-like [Diaphorina citri]	gi|662189603|ref|XP_008467536.1| (+1)	0.058	0	0	0	12.213	4.8463	3.8368	0	6.96537	0
PREDICTED: NADH dehydrogenase [ubiquinone] 1 alpha subcomplex subunit 2-like [Diaphorina citri]	gi|662215526|ref|XP_008481651.1| (+1)	0.058	52.121	45.707	50.214	40.397	46.04	39.327	49.3473	41.9213	1.17714
Cluster of PREDICTED: homeobox protein 2-like isoform X1 [Diaphorina citri] (gi|662215803|ref|XP_008481801.1|)	gi|662215803|ref|XP_008481801.1|	0.058	4.2548	6.5295	2.8423	1.8789	0	1.9184	4.5422	1.26577	3.5885
PREDICTED: mitochondrial import inner membrane translocase subunit TIM44 isoform X1 [Diaphorina citri]	gi|662196119|ref|XP_008471076.1| (+2)	0.059	28.72	29.849	39.792	24.426	23.02	23.021	32.787	23.489	1.39584
PREDICTED: LETM1 and EF-hand domain-containing protein anon-60Da, mitochondrial-like isoform X1 [Diaphorina citri]	gi|662222944|ref|XP_008485743.1| (+1)	0.06	1.0637	3.7312	5.6846	0	0	0	3.49317	0	#DIV/0!
Cluster of PREDICTED: ATP synthase subunit alpha, mitochondrial-like [Diaphorina citri] (gi|662216234|ref|XP_008482039.1|)	gi|662216234|ref|XP_008482039.1| [7]	0.061	196.78	206.15	228.33	248.02	226.56	254.19	210.42	242.923	0.866199
PREDICTED: venom serine carboxypeptidase [Diaphorina citri]	gi|662185785|ref|XP_008478839.1|	0.061	15.955	17.723	20.844	43.215	35.135	23.021	18.174	33.7903	0.537846
30S ribosomal protein S11 [Candidatus Profftella armatura]	gi|527122225|gb|AGS06750.1| (+2)	0.062	4.2548	5.5967	4.7372	3.7578	0	1.9184	4.8629	1.89207	2.57015
PREDICTED: ATPase family AAA domain-containing protein 1-like isoform X1 [Diaphorina citri]	gi|662192238|ref|XP_008468969.1| (+1)	0.063	7.4458	14.925	17.054	5.6368	3.6347	6.7144	13.1416	5.32863	2.46622
PREDICTED: LOW QUALITY PROTEIN: titin-like [Diaphorina citri]	gi|662200430|ref|XP_008473425.1|	0.063	147.85	131.52	170.54	61.065	70.271	130.45	149.97	87.262	1.71862
PREDICTED: annexin B9-like [Diaphorina citri]	gi|662191510|ref|XP_008468572.1|	0.063	4.2548	10.261	11.369	16.91	13.327	14.388	8.62827	14.875	0.580052
PREDICTED: activating signal cointegrator 1 complex subunit 2 homolog [Diaphorina citri]	gi|662195836|ref|XP_008470923.1|	0.064	46.802	13.059	34.108	4.6973	7.2694	6.7144	31.323	6.22703	5.03016
PREDICTED: nucleolar protein 58-like, partial [Diaphorina citri]	gi|662194489|ref|XP_008470196.1|	0.064	5.3185	2.7984	7.5795	0	0	2.8776	5.23213	0.9592	5.45468
Cluster of PREDICTED: integrin alpha-PS2-like [Diaphorina citri] (gi|662221206|ref|XP_008484783.1|)	gi|662221206|ref|XP_008484783.1| [2]	0.065	31.911	34.513	34.108	12.213	30.289	13.429	33.5107	18.6437	1.79743
sp|K2C1_HUMAN|	sp|K2C1_HUMAN|	0.066	318.04	242.53	274.76	349.48	370.74	317.5	278.443	345.907	0.804967
Cluster of PREDICTED: NADH dehydrogenase [ubiquinone] iron-sulfur protein 6, mitochondrial-like [Diaphorina citri] (gi|662206063|ref|XP_008476475.1|)	gi|662206063|ref|XP_008476475.1|	0.066	41.484	27.051	29.371	49.791	49.674	78.655	32.6353	59.3733	0.549663
PREDICTED: probable GPI-anchored adhesin-like protein PGA55 [Diaphorina citri]	gi|662192530|ref|XP_008469126.1|	0.066	104.24	121.26	136.43	74.217	94.502	100.72	120.643	89.813	1.34327
PREDICTED: vitellogenin-2-like [Diaphorina citri]	gi|662206232|ref|XP_008476568.1|	0.066	0	66.228	1.8949	259.29	199.91	67.144	22.7076	175.448	0.129427
PREDICTED: synaptosomal-associated protein 25-like [Diaphorina citri]	gi|662197182|ref|XP_008471657.1|	0.067	15.955	9.3279	20.844	2.8184	9.6925	3.8368	15.3756	5.44923	2.82161
PREDICTED: nucleolar and coiled-body phosphoprotein 1-like [Diaphorina citri]	gi|662198534|ref|XP_008472393.1|	0.067	3.1911	0.93279	3.7897	0	0	0.95921	2.63786	0.319737	8.25011
Cluster of PREDICTED: protein PF14_0175-like [Diaphorina citri] (gi|662193797|ref|XP_008469820.1|)	gi|662193797|ref|XP_008469820.1|	0.068	7.4458	6.5295	3.7897	3.7578	2.4231	2.8776	5.92167	3.0195	1.96114
Cluster of PREDICTED: pyruvate dehydrogenase protein X component-like, partial [Diaphorina citri] (gi|662224215|ref|XP_008486435.1|)	gi|662224215|ref|XP_008486435.1|	0.068	11.701	10.261	13.264	10.334	6.0578	4.796	11.742	7.0626	1.66256
PREDICTED: hydroxyacylglutathione hydrolase, mitochondrial-like [Diaphorina citri]	gi|662203729|ref|XP_008475210.1|	0.068	17.019	30.782	35.055	9.3946	2.4231	18.225	27.6187	10.0142	2.75794
putative ribosomal protein L18A [Diaphorina citri]	gi|110671436|gb|ABG81969.1| (+1)	0.069	2.1274	1.8656	0	3.7578	2.4231	3.8368	1.331	3.33923	0.398594
PREDICTED: uncharacterized protein LOC103524593 [Diaphorina citri]	gi|662188345|ref|XP_008487841.1|	0.069	587.16	348.86	472.77	212.32	315.01	312.7	469.597	280.01	1.67707
PREDICTED: venom dipeptidyl peptidase 4-like, partial [Diaphorina citri]	gi|662218745|ref|XP_008483417.1|	0.07	1.0637	0	0.94744	1.8789	1.2116	1.9184	0.67038	1.66963	0.401513
Cluster of PREDICTED: probable 3-hydroxyacyl-CoA dehydrogenase B0272.3 isoform X1 [Diaphorina citri] (gi|662210156|ref|XP_008478707.1|)	gi|662210156|ref|XP_008478707.1| [2]	0.07	23.401	18.656	29.371	15.971	14.539	2.8776	23.8093	11.1292	2.13936
Cluster of PREDICTED: probable GPI-anchored adhesin-like protein PGA55 [Diaphorina citri] (gi|662188363|ref|XP_008487851.1|)	gi|662188363|ref|XP_008487851.1| [2]	0.071	842.44	415.09	639.52	252.71	354.99	350.11	632.35	319.27	1.98061
DNA-directed RNA polymerase subunit alpha [Candidatus Profftella armatura]	gi|527122227|gb|AGS06752.1| (+2)	0.071	30.847	43.841	64.426	14.092	0	29.735	46.3713	14.609	3.17416
PREDICTED: MAGUK p55 subfamily member 7 [Diaphorina citri]	gi|662192341|ref|XP_008469024.1|	0.072	5.3185	3.7312	3.7897	0	2.4231	2.8776	4.2798	1.7669	2.42221
Cluster of PREDICTED: heat shock 70 kDa protein cognate 4-like [Diaphorina citri] (gi|662223938|ref|XP_008486283.1|)	gi|662223938|ref|XP_008486283.1|	0.075	18.083	24.253	19.896	25.365	24.231	27.817	20.744	25.8043	0.803896
putative ribosomal protein S10e [Diaphorina citri]	gi|110671454|gb|ABG81978.1| (+6)	0.075	43.611	32.648	37.897	33.821	20.597	22.062	38.052	25.4933	1.49263
PREDICTED: golgin subfamily A member 4-like [Diaphorina citri]	gi|662194491|ref|XP_008470197.1|	0.075	4.2548	3.7312	8.5269	0	1.2116	2.8776	5.5043	1.36307	4.03817
PREDICTED: dynein light chain 1, cytoplasmic [Diaphorina citri]	gi|662195011|ref|XP_008470477.1| (+4)	0.076	12.764	22.387	21.791	12.213	1.2116	10.551	18.9807	7.99187	2.375
PREDICTED: transitional endoplasmic reticulum ATPase-like [Diaphorina citri]	gi|662188229|ref|XP_008487777.1|	0.08	8.5095	7.4623	8.5269	10.334	10.904	8.6329	8.16623	9.95697	0.820153
chaperonin GroEL [Candidatus Carsonella ruddii DC]	gi|527135701|gb|AGS06552.1| (+2)	0.081	30.847	42.908	41.687	90.188	58.155	52.756	38.4807	67.033	0.574056
gi|662183535|ref|XP_008487970.1|-DECOY	gi|662183535|ref|XP_008487970.1|-DECOY	0.081	3.1911	1.8656	2.8423	0	1.2116	1.9184	2.633	1.04333	2.52364
PREDICTED: dihydrolipoyllysine-residue acetyltransferase component of pyruvate dehydrogenase complex, mitochondrial-like [Diaphorina citri]	gi|662204855|ref|XP_008475819.1|	0.082	41.484	35.446	50.214	32.881	33.924	26.858	42.3813	31.221	1.35746
PREDICTED: cytochrome c-type heme lyase [Diaphorina citri]	gi|662192888|ref|XP_008469322.1|	0.082	11.701	14.925	16.106	4.6973	9.6925	11.51	14.244	8.63327	1.6499
Cluster of PREDICTED: spectrin alpha chain [Diaphorina citri] (gi|662211474|ref|XP_008479424.1|)	gi|662211474|ref|XP_008479424.1| [2]	0.082	759.48	864.7	842.27	574.01	666.36	772.16	822.15	670.843	1.22555
NADP-dependent malic enzyme [Candidatus Profftella armatura]	gi|527122441|gb|AGS06966.1| (+2)	0.083	7.4458	31.715	38.845	2.8184	0	7.6737	26.0019	3.49737	7.43472
ATP F0F1 synthase subunit beta [Wolbachia endosymbiont of Diaphorina citri]	gi|648400947|ref|WP_026092698.1|	0.083	58.503	48.505	54.004	57.307	82.387	79.614	53.6707	73.1027	0.734182
PREDICTED: cathepsin B-like [Diaphorina citri]	gi|662196066|ref|XP_008471047.1|	0.084	30.847	21.454	28.423	34.76	31.501	39.327	26.908	35.196	0.764519
type I polyketide synthase, PedI-like protein [Candidatus Profftella armatura]	gi|527122298|gb|AGS06823.1| (+2)	0.084	1.0637	7.4623	10.422	0	0	0	6.316	0	#DIV/0!
Cluster of PREDICTED: LOW QUALITY PROTEIN: titin-like [Diaphorina citri] (gi|662194664|ref|XP_008470288.1|)	gi|662194664|ref|XP_008470288.1| [2]	0.085	889.25	791.01	881.12	593.74	571.86	817.24	853.793	660.947	1.29177
PREDICTED: isocitrate dehydrogenase [NADP], mitochondrial-like [Diaphorina citri]	gi|662186257|ref|XP_008481256.1|	0.086	11.701	3.7312	16.106	4.6973	0	0	10.5127	1.56577	6.71411
PREDICTED: probable GPI-anchored adhesin-like protein PGA55 [Diaphorina citri]	gi|662216934|ref|XP_008482427.1|	0.086	1.0637	0.93279	1.8949	0.93946	0	0	1.29713	0.313153	4.14216
PREDICTED: esterase FE4-like isoform X1 [Diaphorina citri]	gi|662191892|ref|XP_008468779.1|	0.086	1.0637	0.93279	1.8949	0.93946	0	0	1.29713	0.313153	4.14216
sulfate adenylyltransferase subunit 2 [Candidatus Profftella armatura]	gi|527122497|gb|AGS07022.1| (+2)	0.087	28.72	40.11	51.162	19.729	1.2116	28.776	39.9973	16.5722	2.41352
F0F1 ATP synthase subunit alpha [Candidatus Profftella armatura]	gi|527122377|gb|AGS06902.1| (+2)	0.088	9.5732	20.521	30.318	8.4551	0	7.6737	20.1374	5.37627	3.74561
Cluster of PREDICTED: ATP-dependent RNA helicase DED1-like [Diaphorina citri] (gi|662216532|ref|XP_008482202.1|)	gi|662216532|ref|XP_008482202.1|	0.088	2.1274	13.059	13.264	0	0	2.8776	9.48347	0.9592	9.88685
PREDICTED: phosphatidylinositol transfer protein alpha isoform [Diaphorina citri]	gi|662204730|ref|XP_008475751.1|	0.089	2.1274	9.3279	5.6846	14.092	8.481	12.47	5.7133	11.681	0.489111
PREDICTED: E3 ubiquitin-protein ligase BRE1-like [Diaphorina citri]	gi|662193020|ref|XP_008469393.1|	0.089	60.63	44.774	57.794	72.338	73.906	60.43	54.3993	68.8913	0.78964
PREDICTED: suppressor protein SRP40-like [Diaphorina citri]	gi|662218115|ref|XP_008483070.1| (+1)	0.09	8.5095	6.5295	4.7372	15.971	15.75	7.6737	6.59207	13.1316	0.502002
PREDICTED: NADH dehydrogenase [ubiquinone] 1 alpha subcomplex subunit 6 [Diaphorina citri]	gi|662183973|ref|XP_008469368.1|	0.092	23.401	22.387	33.16	21.608	3.6347	12.47	26.316	12.5709	2.09341
PREDICTED: uncharacterized protein DDB_G0284459-like [Diaphorina citri]	gi|662188241|ref|XP_008487784.1| (+1)	0.092	5.3185	10.261	11.369	5.6368	3.6347	4.796	8.98283	4.68917	1.91566
PREDICTED: myb-like protein X, partial [Diaphorina citri]	gi|662217450|ref|XP_008482707.1|	0.092	4.2548	4.664	11.369	0	1.2116	2.8776	6.7626	1.36307	4.96131
PREDICTED: NADH dehydrogenase [ubiquinone] 1 beta subcomplex subunit 9-like [Diaphorina citri]	gi|662214101|ref|XP_008480867.1|	0.094	40.42	26.118	36.003	54.489	54.521	38.368	34.1803	49.126	0.695769
transcription elongation factor NusA [Candidatus Profftella armatura]	gi|527122371|gb|AGS06896.1| (+2)	0.094	13.828	25.185	40.74	12.213	1.2116	10.551	26.5843	7.99187	3.32642
PREDICTED: V-type proton ATPase subunit D [Diaphorina citri]	gi|662194221|ref|XP_008470051.1|	0.095	6.3822	11.193	10.422	7.5157	1.2116	3.8368	9.3324	4.18803	2.22835
PREDICTED: vesicle-associated membrane protein 2 [Diaphorina citri]	gi|662197299|ref|XP_008471720.1|	0.096	11.701	19.589	17.054	12.213	9.6925	10.551	16.1147	10.8188	1.4895
PREDICTED: Y-box factor homolog, partial [Diaphorina citri]	gi|662217353|ref|XP_008482654.1|	0.096	31.911	40.11	31.265	29.123	24.231	28.776	34.4287	27.3767	1.25759
PREDICTED: nascent polypeptide-associated complex subunit alpha [Diaphorina citri]	gi|662214040|ref|XP_008480836.1|	0.098	9.5732	13.059	5.6846	15.031	18.174	12.47	9.43893	15.225	0.619963
PREDICTED: cysteine proteinase COT44-like [Diaphorina citri]	gi|662192933|ref|XP_008469347.1|	0.099	1.0637	0	0	10.334	4.8463	1.9184	0.354567	5.69957	0.0622094
pyruvate dehydrogenase E2 component [Candidatus Profftella armatura]	gi|527122347|gb|AGS06872.1| (+2)	0.099	4.2548	29.849	36.95	1.8789	0	4.796	23.6846	2.22497	10.6449
PREDICTED: titin-like, partial [Diaphorina citri]	gi|662219413|ref|XP_008483789.1|	0.1	85.095	86.75	98.533	37.578	48.463	86.329	90.126	57.4567	1.56859
PREDICTED: protein lethal(2)essential for life-like [Diaphorina citri]	gi|662224851|ref|XP_008486790.1|	0.1	32.974	28.917	23.686	46.973	50.886	30.695	28.5257	42.8513	0.665689
PREDICTED: CDGSH iron-sulfur domain-containing protein 2 homolog [Diaphorina citri]	gi|662187117|ref|XP_008485537.1|	0.1	61.694	55.035	48.319	64.823	70.271	60.43	55.016	65.1747	0.844132
PREDICTED: voltage-dependent anion-selective channel-like [Diaphorina citri]	gi|662220096|ref|XP_008484163.1|	0.1	430.8	348.86	411.19	539.25	497.95	422.05	396.95	486.417	0.81607
PREDICTED: gamma-glutamyl hydrolase A-like [Diaphorina citri]	gi|662200678|ref|XP_008473562.1|	0.1	5.3185	0	5.6846	16.91	8.481	7.6737	3.6677	11.0216	0.332775
PREDICTED: uncharacterized protein LOC103515247 [Diaphorina citri]	gi|662209581|ref|XP_008478398.1|	0.1	26.592	41.976	36.003	49.791	48.463	40.287	34.857	46.1803	0.754802
PREDICTED: NADH dehydrogenase [ubiquinone] iron-sulfur protein 7, mitochondrial-like [Diaphorina citri]	gi|662201650|ref|XP_008474085.1|	0.1	34.038	42.908	53.056	32.881	18.174	32.613	43.334	27.8893	1.55378
PREDICTED: 2-methoxy-6-polyprenyl-1,4-benzoquinol methylase, mitochondrial-like [Diaphorina citri]	gi|662195045|ref|XP_008470496.1|	0.1	1.0637	2.7984	3.7897	0.93946	1.2116	0	2.5506	0.71702	3.55722
Cluster of PREDICTED: probable citrate synthase 2, mitochondrial [Diaphorina citri] (gi|662190955|ref|XP_008468268.1|)	gi|662190955|ref|XP_008468268.1|	0.11	65.949	49.438	77.69	27.244	54.521	40.287	64.359	40.684	1.58192
PREDICTED: actin-binding LIM protein 1 [Diaphorina citri]	gi|662203593|ref|XP_008475141.1|	0.11	2.1274	3.7312	2.8423	1.8789	0	1.9184	2.9003	1.26577	2.29134
PREDICTED: hydroxysteroid dehydrogenase-like protein 2 isoform X1 [Diaphorina citri]	gi|662208808|ref|XP_008477975.1| (+1)	0.11	24.465	41.043	49.267	29.123	18.174	14.388	38.2583	20.5617	1.86066
PREDICTED: glutamyl aminopeptidase-like [Diaphorina citri]	gi|662186923|ref|XP_008484543.1|	0.11	4.2548	13.059	6.6321	0	0	4.796	7.98197	1.59867	4.99289
PREDICTED: extensin [Diaphorina citri]	gi|662188774|ref|XP_008488076.1|	0.11	27.656	41.976	35.055	14.092	29.078	23.98	34.8957	22.3833	1.559
Cluster of PREDICTED: peroxiredoxin-2-like isoform X2 [Diaphorina citri] (gi|662216826|ref|XP_008482366.1|)	gi|662216826|ref|XP_008482366.1|	0.11	8.5095	3.7312	0	12.213	9.6925	7.6737	4.08023	9.85973	0.413828
PREDICTED: uncharacterized protein LOC103506774 [Diaphorina citri]	gi|662193033|ref|XP_008469399.1|	0.11	3.1911	2.7984	2.8423	0	0	2.8776	2.94393	0.9592	3.06915
PREDICTED: transitional endoplasmic reticulum ATPase-like, partial [Diaphorina citri]	gi|662222357|ref|XP_008485419.1|	0.11	6.3822	6.5295	6.6321	7.5157	8.481	6.7144	6.5146	7.57037	0.86054
Cluster of gi|662198646|ref|XP_008472453.1|-DECOY	gi|662198646|ref|XP_008472453.1|-DECOY	0.11	5.3185	9.3279	4.7372	0.93946	2.4231	4.796	6.4612	2.71952	2.37586
PREDICTED: titin-like, partial [Diaphorina citri]	gi|662216448|ref|XP_008482157.1|	0.11	203.17	105.41	180.96	58.247	76.329	130.45	163.18	88.342	1.84714
putative ribosomal protein S15A [Diaphorina citri]	gi|110671418|gb|ABG81960.1| (+3)	0.11	0	0.93279	0.94744	3.7578	2.4231	0.95921	0.626743	2.38004	0.263333
PREDICTED: ankyrin-2-like [Diaphorina citri]	gi|662191552|ref|XP_008468596.1|	0.11	9.5732	13.059	20.844	2.8184	0	11.51	14.4921	4.77613	3.03427
PREDICTED: uncharacterized protein LOC103519413 [Diaphorina citri]	gi|662217476|ref|XP_008482719.1|	0.11	70.204	67.161	68.215	35.7	54.521	64.267	68.5267	51.496	1.33072
50S ribosomal protein L11 [Candidatus Profftella armatura]	gi|527122191|gb|AGS06716.1| (+2)	0.11	4.2548	10.261	13.264	6.5762	0	0.95921	9.25993	2.5118	3.68657
PREDICTED: integrin beta-PS [Diaphorina citri]	gi|662209660|ref|XP_008478443.1|	0.11	10.637	27.051	17.054	5.6368	8.481	10.551	18.2473	8.22293	2.21908
PREDICTED: cathepsin B-like [Diaphorina citri]	gi|662203893|ref|XP_008475303.1|	0.11	37.229	34.513	30.318	20.668	24.231	32.613	34.02	25.8373	1.3167
hypothetical protein SSDC_00710 [Candidatus Profftella armatura]	gi|527122310|gb|AGS06835.1| (+2)	0.12	0	6.5295	6.6321	0	0	0	4.3872	0	#DIV/0!
Cluster of dihydrolipoamide dehydrogenase [Candidatus Profftella armatura] (gi|527122256|gb|AGS06781.1|)	gi|527122256|gb|AGS06781.1| [3]	0.12	0	2.7984	2.8423	0	0	0	1.88023	0	#DIV/0!
PREDICTED: AP-2 complex subunit beta-like [Diaphorina citri]	gi|662195170|ref|XP_008470562.1|	0.12	0	2.7984	2.8423	0	0	0	1.88023	0	#DIV/0!
Cluster of PREDICTED: MAR-binding filament-like protein 1-1 [Diaphorina citri] (gi|662204621|ref|XP_008475691.1|)	gi|662204621|ref|XP_008475691.1|	0.12	0	2.7984	2.8423	0	0	0	1.88023	0	#DIV/0!
PREDICTED: histone H1.M6.2-like [Diaphorina citri]	gi|662212580|ref|XP_008480034.1|	0.12	0	1.8656	1.8949	0	0	0	1.2535	0	#DIV/0!
PREDICTED: 26S protease regulatory subunit 8 [Diaphorina citri]	gi|662196678|ref|XP_008471380.1|	0.12	0	0	0	4.6973	4.8463	0	0	3.1812	0
Cluster of PREDICTED: dehydrogenase/reductase SDR family member 4-like [Diaphorina citri] (gi|662184571|ref|XP_008472530.1|)	gi|662184571|ref|XP_008472530.1|	0.12	3.1911	4.664	5.6846	3.7578	2.4231	1.9184	4.51323	2.69977	1.67171
PREDICTED: probable succinyl-CoA ligase [GDP-forming] subunit beta, mitochondrial [Diaphorina citri]	gi|662208830|ref|XP_008477987.1|	0.12	28.72	39.177	48.319	21.608	29.078	28.776	38.7387	26.4873	1.46254
PREDICTED: uncharacterized protein LOC103512698 [Diaphorina citri]	gi|662204635|ref|XP_008475698.1|	0.12	6.3822	9.3279	13.264	2.8184	3.6347	7.6737	9.65803	4.70893	2.051
PREDICTED: triosephosphate isomerase-like [Diaphorina citri]	gi|662202328|ref|XP_008474456.1|	0.12	0	0	0	8.4551	7.2694	0	0	5.2415	0
30S ribosomal protein S3 [Candidatus Profftella armatura]	gi|527122207|gb|AGS06732.1| (+2)	0.12	0	5.5967	4.7372	0	0	0	3.44463	0	#DIV/0!
PREDICTED: ras-related C3 botulinum toxin substrate 1 [Diaphorina citri]	gi|662203299|ref|XP_008474981.1|	0.12	1.0637	6.5295	6.6321	1.8789	0	0.95921	4.74177	0.946037	5.01224
Cluster of PREDICTED: LOW QUALITY PROTEIN: dynein heavy chain 5, axonemal [Diaphorina citri] (gi|662207456|ref|XP_008477231.1|)	gi|662207456|ref|XP_008477231.1|	0.12	0	0	0	0	2.4231	2.8776	0	1.7669	0
PREDICTED: tubulin beta chain-like [Diaphorina citri]	gi|662196158|ref|XP_008471096.1|	0.12	15.955	15.857	13.264	19.729	15.75	18.225	15.0253	17.9013	0.839342
PREDICTED: arrestin domain-containing protein 3-like [Diaphorina citri]	gi|662218762|ref|XP_008483426.1|	0.12	2.1274	6.5295	4.7372	6.5762	8.481	6.7144	4.4647	7.2572	0.61521
Cluster of PREDICTED: uncharacterized protein LOC103510798 [Diaphorina citri] (gi|662200955|ref|XP_008473711.1|)	gi|662200955|ref|XP_008473711.1|	0.12	10.637	10.261	6.6321	6.5762	7.2694	5.7552	9.1767	6.5336	1.40454
Cluster of leucyl aminopeptidase [Candidatus Profftella armatura] (gi|527122501|gb|AGS07026.1|)	gi|527122501|gb|AGS07026.1| [3]	0.12	0	12.126	9.4744	0	0	0	7.20013	0	#DIV/0!
PREDICTED: Na(+)/H(+) exchange regulatory cofactor NHE-RF1-like [Diaphorina citri]	gi|662193981|ref|XP_008469921.1|	0.12	0	0	0	2.8184	3.6347	0	0	2.15103	0
Cluster of PREDICTED: LOW QUALITY PROTEIN: trichohyalin-like [Diaphorina citri] (gi|662207555|ref|XP_008477284.1|)	gi|662207555|ref|XP_008477284.1| [2]	0.12	54.248	18.656	33.16	17.85	14.539	12.47	35.3547	14.953	2.36439
Cluster of PREDICTED: transmembrane GTPase Marf-like [Diaphorina citri] (gi|662198274|ref|XP_008472252.1|)	gi|662198274|ref|XP_008472252.1|	0.12	17.019	4.664	15.159	4.6973	3.6347	5.7552	12.2807	4.69573	2.61528
acetyl-CoA carboxylase carboxyltransferase subunit alpha [Candidatus Profftella armatura]	gi|527122443|gb|AGS06968.1| (+2)	0.12	0	3.7312	2.8423	0	0	0	2.19117	0	#DIV/0!
Cluster of PREDICTED: uncharacterized protein LOC103512729 isoform X1 [Diaphorina citri] (gi|662204690|ref|XP_008475728.1|)	gi|662204690|ref|XP_008475728.1| [2]	0.12	4.2548	2.7984	3.7897	5.6368	6.0578	3.8368	3.6143	5.17713	0.698128
PREDICTED: uncharacterized protein LOC103513293 [Diaphorina citri]	gi|662205803|ref|XP_008476332.1|	0.13	9.5732	11.193	8.5269	10.334	19.385	15.347	9.76437	15.022	0.650004
PREDICTED: elongation factor Tu, mitochondrial-like [Diaphorina citri]	gi|662199441|ref|XP_008472883.1|	0.13	61.694	63.43	73.9	49.791	59.367	60.43	66.3413	56.5293	1.17357
PREDICTED: 26S protease regulatory subunit 6A-B [Diaphorina citri]	gi|662187287|ref|XP_008486389.1|	0.13	1.0637	5.5967	0.94744	13.152	8.481	3.8368	2.53595	8.48993	0.2987
Cluster of PREDICTED: suppressor protein SRP40-like [Diaphorina citri] (gi|662187115|ref|XP_008485527.1|)	gi|662187115|ref|XP_008485527.1|	0.13	2.1274	2.7984	6.6321	0.93946	0	1.9184	3.85263	0.95262	4.04425
PREDICTED: UPF0585 protein C16orf13 homolog A [Diaphorina citri]	gi|662211130|ref|XP_008479239.1|	0.13	2.1274	1.8656	1.8949	7.5157	6.0578	1.9184	1.96263	5.16397	0.380063
Cluster of ATP-dependent protease ATP-binding subunit ClpX [Candidatus Profftella armatura] (gi|527122263|gb|AGS06788.1|)	gi|527122263|gb|AGS06788.1| [3]	0.13	0	6.5295	9.4744	0	0	0	5.33463	0	#DIV/0!
Cluster of PREDICTED: LOW QUALITY PROTEIN: hemocytin-like [Diaphorina citri] (gi|662197443|ref|XP_008471801.1|)	gi|662197443|ref|XP_008471801.1|	0.13	0	0	0	2.8184	0	1.9184	0	1.57893	0
pyruvate dehydrogenase E1 component [Candidatus Profftella armatura]	gi|527317611|ref|YP_008343815.1| (+2)	0.13	0	5.5967	3.7897	0	0	0	3.1288	0	#DIV/0!
30S ribosomal protein S5 [Candidatus Profftella armatura]	gi|527122218|gb|AGS06743.1| (+2)	0.13	0	2.7984	1.8949	0	0	0	1.56443	0	#DIV/0!
PREDICTED: ATP-binding cassette sub-family B member 7, mitochondrial-like [Diaphorina citri]	gi|662192731|ref|XP_008469236.1|	0.13	0	2.7984	1.8949	0	0	0	1.56443	0	#DIV/0!
Cluster of PREDICTED: cathepsin L1-like [Diaphorina citri] (gi|662192635|ref|XP_008469183.1|)	gi|662192635|ref|XP_008469183.1|	0.13	90.414	60.631	84.322	93.007	93.291	113.19	78.4557	99.8293	0.785898
Cluster of PREDICTED: probable serine carboxypeptidase CPVL [Diaphorina citri] (gi|662212880|ref|XP_008480196.1|)	gi|662212880|ref|XP_008480196.1|	0.13	13.828	23.32	26.528	9.3946	3.6347	18.225	21.2253	10.4181	2.03735
PREDICTED: TOM1-like protein 2 isoform X1 [Diaphorina citri]	gi|662205089|ref|XP_008475945.1| (+5)	0.13	3.1911	5.5967	2.8423	12.213	4.8463	7.6737	3.8767	8.24433	0.470226
Cluster of PREDICTED: serine/threonine-protein phosphatase PP1-alpha catalytic subunit, partial [Diaphorina citri] (gi|662198392|ref|XP_008472317.1|)	gi|662198392|ref|XP_008472317.1|	0.13	0	0.93279	2.8423	2.8184	2.4231	3.8368	1.25836	3.0261	0.415837
PREDICTED: titin-like, partial [Diaphorina citri]	gi|662219415|ref|XP_008483790.1|	0.13	38.293	40.11	38.845	22.547	26.654	39.327	39.0827	29.5093	1.32442
sp|K1C9_HUMAN|	sp|K1C9_HUMAN|	0.13	164.87	135.25	152.54	275.26	243.52	150.6	150.887	223.127	0.676238
PREDICTED: long-chain-fatty-acid--CoA ligase 6 [Diaphorina citri]	gi|662185152|ref|XP_008475607.1|	0.13	0	3.7312	5.6846	0	0	0	3.1386	0	#DIV/0!
DNA gyrase subunit B [Candidatus Profftella armatura]	gi|527122479|gb|AGS07004.1| (+2)	0.13	0	1.8656	2.8423	0	0	0	1.5693	0	#DIV/0!
PREDICTED: uncharacterized protein LOC103510410 isoform X1 [Diaphorina citri]	gi|662200174|ref|XP_008473286.1| (+1)	0.13	0	1.8656	2.8423	0	0	0	1.5693	0	#DIV/0!
Cluster of PREDICTED: aconitate hydratase 3, mitochondrial-like [Diaphorina citri] (gi|662217530|ref|XP_008482749.1|)	gi|662217530|ref|XP_008482749.1|	0.13	0	1.8656	2.8423	0	0	0	1.5693	0	#DIV/0!
PREDICTED: V-type proton ATPase subunit B-like [Diaphorina citri]	gi|662208623|ref|XP_008477871.1|	0.13	171.25	118.46	142.12	167.22	224.14	173.62	143.943	188.327	0.764328
PREDICTED: chitinase-like protein EN03 [Diaphorina citri]	gi|662183421|ref|XP_008487098.1|	0.13	21.274	27.051	33.16	20.668	21.808	19.184	27.1617	20.5533	1.32152
PREDICTED: LOW QUALITY PROTEIN: collagen alpha-2(IV) chain [Diaphorina citri]	gi|662185933|ref|XP_008479592.1|	0.13	26.592	33.58	13.264	30.063	42.405	41.246	24.4787	37.9047	0.645796
PREDICTED: uncharacterized protein LOC103507066 [Diaphorina citri]	gi|662193628|ref|XP_008469728.1| (+3)	0.13	30.847	26.118	9.4744	0.93946	0	17.266	22.1465	6.06849	3.64942
Cluster of PREDICTED: hornerin-like [Diaphorina citri] (gi|662195824|ref|XP_008470917.1|)	gi|662195824|ref|XP_008470917.1| [2]	0.13	0	0	0	5.6368	3.6347	0	0	3.0905	0
Cluster of PREDICTED: twitchin-like [Diaphorina citri] (gi|662204678|ref|XP_008475722.1|)	gi|662204678|ref|XP_008475722.1| [2]	0.14	236.14	241.59	251.07	217.02	227.77	239.8	242.933	228.197	1.06458
PREDICTED: myosin regulatory light chain sqh [Diaphorina citri]	gi|662209192|ref|XP_008478185.1|	0.14	14.892	11.193	17.054	34.76	20.597	18.225	14.3797	24.5273	0.586271
PREDICTED: uncharacterized protein LOC103507731 [Diaphorina citri]	gi|662194970|ref|XP_008470455.1|	0.14	27.656	8.3951	13.264	4.6973	7.2694	4.796	16.4384	5.58757	2.94195
PREDICTED: uncharacterized protein LOC103524650 [Diaphorina citri]	gi|662188459|ref|XP_008487905.1|	0.14	48.93	51.303	42.635	50.731	58.155	52.756	47.6227	53.8807	0.883854
PREDICTED: protein ROP [Diaphorina citri]	gi|662184207|ref|XP_008470642.1|	0.14	4.2548	4.664	9.4744	4.6973	0	1.9184	6.13107	2.20523	2.78023
Cluster of ATP-dependent protease La [Candidatus Profftella armatura] (gi|527122264|gb|AGS06789.1|)	gi|527122264|gb|AGS06789.1| [3]	0.14	0	6.5295	11.369	0	0	0	5.96617	0	#DIV/0!
PREDICTED: uncharacterized protein LOC103507921 [Diaphorina citri]	gi|662195347|ref|XP_008470662.1|	0.14	2.1274	0.93279	0	5.6368	7.2694	0.95921	1.02006	4.6218	0.220707
PREDICTED: putative protein FAM10A4 [Diaphorina citri]	gi|662194505|ref|XP_008470203.1|	0.14	0	0	0	8.4551	4.8463	0	0	4.4338	0
PREDICTED: protein kinase C-binding protein 1-like [Diaphorina citri]	gi|662196986|ref|XP_008471548.1|	0.15	1.0637	1.8656	0	0	0	0	0.976433	0	#DIV/0!
PREDICTED: sporozoite surface protein 2-like [Diaphorina citri]	gi|662219588|ref|XP_008483886.1|	0.15	94.669	75.556	74.847	103.34	100.56	86.329	81.6907	96.743	0.844409
putative FK506-binding protein [Diaphorina citri]	gi|110671506|gb|ABG82004.1|	0.15	13.828	10.261	9.4744	21.608	13.327	14.388	11.1878	16.441	0.680482
PREDICTED: soma ferritin-like [Diaphorina citri]	gi|662186221|ref|XP_008481078.1|	0.15	19.146	8.3951	7.5795	30.063	16.962	18.225	11.7069	21.75	0.538247
Cluster of PREDICTED: esterase FE4-like isoform X2 [Diaphorina citri] (gi|662212984|ref|XP_008480256.1|)	gi|662212984|ref|XP_008480256.1|	0.15	4.2548	1.8656	3.7897	2.8184	1.2116	0	3.30337	1.34333	2.45908
PREDICTED: uncharacterized protein LOC103522166, partial [Diaphorina citri]	gi|662222486|ref|XP_008485489.1|	0.15	15.955	12.126	18.949	9.3946	14.539	8.6329	15.6767	10.8555	1.44412
PREDICTED: paramyosin, short form-like, partial [Diaphorina citri]	gi|662214109|ref|XP_008480872.1|	0.15	486.11	427.22	432.03	460.34	529.45	502.62	448.453	497.47	0.901468
Cluster of PREDICTED: contactin-like, partial [Diaphorina citri] (gi|662220886|ref|XP_008484603.1|)	gi|662220886|ref|XP_008484603.1|	0.15	0	5.5967	4.7372	0.93946	0	0	3.44463	0.313153	10.9998
PREDICTED: mitochondrial import receptor subunit TOM70-like [Diaphorina citri]	gi|662188690|ref|XP_008488033.1|	0.15	2.1274	9.3279	12.317	2.8184	0	3.8368	7.9241	2.2184	3.57199
hypothetical protein SSDC_01295 [Candidatus Profftella armatura]	gi|527122423|gb|AGS06948.1| (+2)	0.15	7.4458	0	14.212	0	0	0	7.21927	0	#DIV/0!
polynucleotide phosphorylase/polyadenylase [Candidatus Profftella armatura]	gi|527122503|gb|AGS07028.1| (+2)	0.15	1.0637	10.261	13.264	1.8789	0	2.8776	8.19623	1.5855	5.16949
PREDICTED: 60S ribosomal protein L4-B-like, partial [Diaphorina citri]	gi|662218739|ref|XP_008483413.1|	0.15	4.2548	4.664	11.369	2.8184	2.4231	2.8776	6.7626	2.70637	2.49877
Cluster of PREDICTED: putative uncharacterized protein DDB_G0286901 [Diaphorina citri] (gi|662220027|ref|XP_008484125.1|)	gi|662220027|ref|XP_008484125.1|	0.15	7.4458	1.8656	1.8949	0	1.2116	0	3.73543	0.403867	9.24917
molecular chaperone DnaK [Wolbachia endosymbiont of Diaphorina citri]	gi|516102032|ref|WP_017532612.1|	0.15	27.656	27.984	24.633	23.487	25.443	24.939	26.7577	24.623	1.08669
PREDICTED: cytochrome P450 2J3-like, partial [Diaphorina citri]	gi|662224483|ref|XP_008486586.1|	0.15	1.0637	3.7312	0	4.6973	2.4231	4.796	1.5983	3.97213	0.402378
PREDICTED: plexin A3-like isoform X1 [Diaphorina citri]	gi|662201820|ref|XP_008474176.1| (+1)	0.16	0	0	0	4.6973	2.4231	0	0	2.37347	0
PREDICTED: stress-activated protein kinase JNK-like [Diaphorina citri]	gi|662197407|ref|XP_008471782.1|	0.16	0	0	0	1.8789	0	0.95921	0	0.946037	0
PREDICTED: soma ferritin-like, partial [Diaphorina citri]	gi|662221393|ref|XP_008484887.1|	0.16	25.529	12.126	14.212	31.942	49.674	20.143	17.289	33.9197	0.509704
DNA-directed RNA polymerase subunit beta [Candidatus Carsonella ruddii DC]	gi|527135827|gb|AGS06678.1| (+1)	0.16	0	1.8656	0.94744	0	0	0	0.93768	0	#DIV/0!
PREDICTED: uncharacterized protein LOC103516791, partial [Diaphorina citri]	gi|662212518|ref|XP_008479998.1|	0.16	0	3.7312	1.8949	0	0	0	1.87537	0	#DIV/0!
PREDICTED: uncharacterized protein LOC103517362 isoform X1 [Diaphorina citri]	gi|662213630|ref|XP_008480611.1| (+1)	0.16	0	1.8656	0.94744	0	0	0	0.93768	0	#DIV/0!
PREDICTED: plexin domain-containing protein 2 [Diaphorina citri]	gi|662215325|ref|XP_008481539.1|	0.16	4.2548	3.7312	8.5269	4.6973	0	0.95921	5.5043	1.8855	2.91927
hypothetical protein SSDC_01565 [Candidatus Profftella armatura]	gi|527122473|gb|AGS06998.1| (+2)	0.16	0	0.93279	1.8949	0	0	0	0.942563	0	#DIV/0!
sugar kinase ribokinase family protein [Candidatus Profftella armatura]	gi|527122229|gb|AGS06754.1| (+2)	0.16	2.1274	10.261	9.4744	1.8789	0	4.796	7.2876	2.22497	3.27537
PREDICTED: pyrroline-5-carboxylate reductase [Diaphorina citri]	gi|662219615|ref|XP_008483900.1|	0.16	1.0637	2.7984	5.6846	1.8789	0	0	3.18223	0.6263	5.081
Cluster of PREDICTED: tubulin beta-1 chain [Diaphorina citri] (gi|662186144|ref|XP_008480683.1|)	gi|662186144|ref|XP_008480683.1| [4]	0.16	207.42	206.15	157.27	235.8	202.33	235.01	190.28	224.38	0.848026
PREDICTED: myosin-binding protein C, fast-type-like [Diaphorina citri]	gi|662220450|ref|XP_008484362.1| (+1)	0.16	30.847	21.454	34.108	15.971	23.02	23.98	28.803	20.9903	1.3722
PREDICTED: keratin-associated protein 5-3-like [Diaphorina citri]	gi|662208047|ref|XP_008477552.1|	0.16	15.955	12.126	0	0	0	2.8776	9.36033	0.9592	9.75848
PREDICTED: evolutionarily conserved signaling intermediate in Toll pathway, mitochondrial, partial [Diaphorina citri]	gi|662206688|ref|XP_008476813.1|	0.16	1.0637	2.7984	0.94744	2.8184	2.4231	5.7552	1.60318	3.66557	0.437362
Cluster of PREDICTED: NADH-ubiquinone oxidoreductase subunit 8 [Diaphorina citri] (gi|662197010|ref|XP_008471561.1|)	gi|662197010|ref|XP_008471561.1|	0.16	105.31	87.682	95.691	119.31	99.348	109.35	96.2277	109.336	0.88011
PREDICTED: uncharacterized protein LOC103511661 isoform X1 [Diaphorina citri]	gi|662202616|ref|XP_008474611.1| (+1)	0.16	0	4.664	3.7897	0	0	0.95921	2.8179	0.319737	8.81319
Cluster of heat shock protein 90 [Candidatus Profftella armatura] (gi|527122325|gb|AGS06850.1|)	gi|527122325|gb|AGS06850.1| [3]	0.16	57.439	138.99	138.33	74.217	3.6347	73.859	111.586	50.5702	2.20656
PREDICTED: alpha-actinin, sarcomeric [Diaphorina citri]	gi|662207286|ref|XP_008477140.1|	0.16	738.2	710.79	693.52	570.25	665.15	699.26	714.17	644.887	1.10743
PREDICTED: zinc finger RNA-binding protein [Diaphorina citri]	gi|662211442|ref|XP_008479408.1|	0.16	3.1911	4.664	3.7897	3.7578	2.4231	1.9184	3.8816	2.69977	1.43775
Cluster of PREDICTED: fatty acid-binding protein, muscle isoform X1 [Diaphorina citri] (gi|662187306|ref|XP_008486453.1|)	gi|662187306|ref|XP_008486453.1| [5]	0.17	0	0	0.94744	4.6973	3.6347	0	0.315813	2.77733	0.113711
PREDICTED: nesprin-3-like [Diaphorina citri]	gi|662214219|ref|XP_008480932.1|	0.17	7.4458	28.917	22.738	5.6368	4.8463	13.429	19.7003	7.9707	2.47159
PREDICTED: LOW QUALITY PROTEIN: EH domain-containing protein 1-like [Diaphorina citri]	gi|662183904|ref|XP_008468983.1|	0.17	2.1274	6.5295	6.6321	3.7578	1.2116	1.9184	5.09633	2.29593	2.21972
Cluster of PREDICTED: dentin sialophosphoprotein [Diaphorina citri] (gi|662203529|ref|XP_008475106.1|)	gi|662203529|ref|XP_008475106.1|	0.17	2.1274	0	4.7372	0	0	0	2.2882	0	#DIV/0!
PREDICTED: nucleolar and coiled-body phosphoprotein 1-like, partial [Diaphorina citri]	gi|662222312|ref|XP_008485393.1|	0.17	2.1274	0	4.7372	0	0	0	2.2882	0	#DIV/0!
PREDICTED: cathepsin L1 [Diaphorina citri]	gi|662192931|ref|XP_008469346.1|	0.17	14.892	13.992	13.264	31.002	19.385	15.347	14.0493	21.9113	0.64119
Cluster of PREDICTED: heat shock protein 83 [Diaphorina citri] (gi|662184237|ref|XP_008470814.1|)	gi|662184237|ref|XP_008470814.1| [2]	0.17	55.312	68.094	53.056	92.067	67.848	65.226	58.8207	75.047	0.783784
PREDICTED: maltase 1-like [Diaphorina citri]	gi|662204587|ref|XP_008475674.1|	0.17	1.0637	6.5295	5.6846	0.93946	0	2.8776	4.42593	1.27235	3.47854
Cluster of PREDICTED: uncharacterized protein LOC103520002 [Diaphorina citri] (gi|662183336|ref|XP_008483346.1|)	gi|662183336|ref|XP_008483346.1| [2]	0.17	29.783	27.051	18.001	17.85	12.116	22.062	24.945	17.3427	1.43836
Cluster of PREDICTED: 39S ribosomal protein L19, mitochondrial-like [Diaphorina citri] (gi|662225246|ref|XP_008487012.1|)	gi|662225246|ref|XP_008487012.1|	0.17	2.1274	0.93279	0	0	0	0	1.02006	0	#DIV/0!
Cluster of PREDICTED: NADH-ubiquinone oxidoreductase 75 kDa subunit, mitochondrial, partial [Diaphorina citri] (gi|662194155|ref|XP_008470014.1|)	gi|662194155|ref|XP_008470014.1| [2]	0.17	353.15	319.01	298.44	340.08	365.89	352.03	323.533	352.667	0.917391
PREDICTED: LOW QUALITY PROTEIN: ryanodine receptor 44F-like [Diaphorina citri]	gi|662201672|ref|XP_008474097.1|	0.17	2.1274	20.521	19.896	3.7578	1.2116	6.7144	14.1815	3.8946	3.64132
PREDICTED: nesprin-1-like [Diaphorina citri]	gi|662204639|ref|XP_008475700.1|	0.17	30.847	125.93	120.32	15.971	26.654	65.226	92.3657	35.9503	2.56926
PREDICTED: uncharacterized protein LOC103515373 isoform X1 [Diaphorina citri]	gi|662209839|ref|XP_008478535.1| (+2)	0.18	0	0	0	2.8184	1.2116	0	0	1.34333	0
PREDICTED: 40S ribosomal protein S3a [Diaphorina citri]	gi|662209138|ref|XP_008478156.1|	0.18	24.465	24.253	20.844	22.547	13.327	19.184	23.1873	18.3527	1.26343
Cluster of PREDICTED: V-type proton ATPase subunit B, partial [Diaphorina citri] (gi|662208619|ref|XP_008477869.1|)	gi|662208619|ref|XP_008477869.1|	0.18	57.439	43.841	47.372	67.641	90.868	50.838	49.5507	69.7823	0.710075
PREDICTED: ATP synthase subunit alpha, mitochondrial-like [Diaphorina citri]	gi|662216230|ref|XP_008482037.1|	0.18	81.904	85.817	91.901	115.55	83.598	113.19	86.5407	104.113	0.831221
PREDICTED: cAMP-dependent protein kinase type II regulatory subunit-like, partial [Diaphorina citri]	gi|662221746|ref|XP_008485081.1|	0.18	32.974	21.454	21.791	20.668	16.962	19.184	25.4063	18.938	1.34155
PREDICTED: DE-cadherin-like, partial [Diaphorina citri]	gi|662211898|ref|XP_008479654.1|	0.18	14.892	18.656	22.738	27.244	26.654	19.184	18.762	24.3607	0.770176
Cluster of PREDICTED: delta-1-pyrroline-5-carboxylate synthase-like [Diaphorina citri] (gi|662203069|ref|XP_008474853.1|)	gi|662203069|ref|XP_008474853.1| [2]	0.18	90.414	192.15	227.38	104.28	64.213	123.74	169.981	97.411	1.74499
PREDICTED: ATP-dependent RNA helicase p62-like [Diaphorina citri]	gi|662199469|ref|XP_008472898.1|	0.18	11.701	13.992	10.422	21.608	14.539	13.429	12.0383	16.5253	0.728477
PREDICTED: eukaryotic translation initiation factor 3 subunit F-1 [Diaphorina citri]	gi|662216107|ref|XP_008481968.1|	0.18	0	0	0	4.6973	0	1.9184	0	2.20523	0
PREDICTED: ras GTPase-activating protein-binding protein 1 isoform X1 [Diaphorina citri]	gi|662201420|ref|XP_008473962.1| (+1)	0.18	3.1911	1.8656	3.7897	0	2.4231	1.9184	2.9488	1.44717	2.03764
Cluster of PREDICTED: vesicle-associated membrane protein-associated protein A isoform X2 [Diaphorina citri] (gi|662185877|ref|XP_008479318.1|)	gi|662185877|ref|XP_008479318.1| [2]	0.18	26.592	37.312	34.108	28.184	16.962	28.776	32.6707	24.6407	1.32588
PREDICTED: uncharacterized protein LOC103517195, partial [Diaphorina citri]	gi|662213319|ref|XP_008480440.1|	0.18	0	0	0.94744	0.93946	3.6347	0.95921	0.315813	1.84446	0.171223
Cluster of PREDICTED: LOW QUALITY PROTEIN: bifunctional 3'-phosphoadenosine 5'-phosphosulfate synthase-like [Diaphorina citri] (gi|662214145|ref|XP_008480890.1|)	gi|662214145|ref|XP_008480890.1|	0.18	24.465	19.589	14.212	15.971	9.6925	15.347	19.422	13.6702	1.42076
PREDICTED: putative leucine-rich repeat-containing protein DDB_G0290503 [Diaphorina citri]	gi|662214221|ref|XP_008480933.1|	0.18	20.21	96.077	84.322	19.729	16.962	43.164	66.8697	26.6183	2.51217
PREDICTED: A-agglutinin anchorage subunit-like [Diaphorina citri]	gi|662199105|ref|XP_008472703.1|	0.18	1.0637	4.664	9.4744	0	1.2116	1.9184	5.06737	1.04333	4.8569
PREDICTED: mitochondrial import inner membrane translocase subunit Tim23 [Diaphorina citri]	gi|662188750|ref|XP_008488063.1|	0.18	11.701	24.253	26.528	12.213	2.4231	17.266	20.8273	10.634	1.95855
Cluster of PREDICTED: ejaculatory bulb-specific protein 3-like isoform X1 [Diaphorina citri] (gi|662210437|ref|XP_008478860.1|)	gi|662210437|ref|XP_008478860.1| [2]	0.18	10.637	2.7984	9.4744	10.334	20.597	11.51	7.6366	14.147	0.539803
Cluster of PREDICTED: inter-alpha-trypsin inhibitor heavy chain H4-like [Diaphorina citri] (gi|662195828|ref|XP_008470919.1|)	gi|662195828|ref|XP_008470919.1| [4]	0.18	4.2548	4.664	0	18.789	7.2694	4.796	2.97293	10.2848	0.289061
gi|662196955|ref|XP_008471532.1|-DECOY	gi|662196955|ref|XP_008471532.1|-DECOY	0.18	0	0	0	0	2.4231	0.95921	0	1.12744	0
PREDICTED: apolipoprotein O-like isoform X1 [Diaphorina citri]	gi|662191297|ref|XP_008468458.1| (+1)	0.19	61.694	75.556	95.691	58.247	53.309	69.063	77.647	60.2063	1.28968
ATP-dependent Clp protease proteolytic subunit [Candidatus Profftella armatura]	gi|527122262|gb|AGS06787.1| (+2)	0.19	0	3.7312	9.4744	0	0	0	4.40187	0	#DIV/0!
50S ribosomal protein L1 [Candidatus Profftella armatura]	gi|527122192|gb|AGS06717.1| (+2)	0.19	2.1274	15.857	21.791	6.5762	0	3.8368	13.2585	3.471	3.81978
PREDICTED: barrier-to-autointegration factor [Diaphorina citri]	gi|662212936|ref|XP_008480229.1| (+1)	0.19	19.146	8.3951	23.686	14.092	6.0578	5.7552	17.0757	8.635	1.9775
PREDICTED: glycine-rich cell wall structural protein-like [Diaphorina citri]	gi|662192741|ref|XP_008469241.1|	0.19	13.828	18.656	23.686	15.971	7.2694	14.388	18.7233	12.5428	1.49276
PREDICTED: protein NipSnap [Diaphorina citri]	gi|662207206|ref|XP_008477096.1|	0.19	17.019	14.925	11.369	13.152	10.904	3.8368	14.4377	9.2976	1.55284
PREDICTED: uncharacterized protein LOC103509627 [Diaphorina citri]	gi|662198682|ref|XP_008472474.1|	0.19	8.5095	15.857	11.369	5.6368	1.2116	11.51	11.9118	6.11947	1.94655
Cluster of PREDICTED: ras-related protein Rab-10-like [Diaphorina citri] (gi|662199473|ref|XP_008472901.1|)	gi|662199473|ref|XP_008472901.1| [2]	0.19	12.764	27.984	22.738	15.031	2.4231	16.307	21.162	11.2537	1.88045
PREDICTED: cAMP-dependent protein kinase type I regulatory subunit [Diaphorina citri]	gi|662210510|ref|XP_008478898.1|	0.19	0	0.93279	0.94744	16.91	3.6347	2.8776	0.626743	7.80743	0.0802752
PREDICTED: uncharacterized protein LOC103517653 [Diaphorina citri]	gi|662214191|ref|XP_008480917.1|	0.19	0	2.7984	2.8423	0	0	0.95921	1.88023	0.319737	5.88057
PREDICTED: sodium/potassium-transporting ATPase subunit alpha-like [Diaphorina citri]	gi|662196321|ref|XP_008471186.1|	0.19	1.0637	15.857	15.159	3.7578	0	4.796	10.6932	2.85127	3.75034
PREDICTED: phosphoglycerate mutase 2-like [Diaphorina citri]	gi|662199038|ref|XP_008472666.1|	0.19	2.1274	0	0.94744	9.3946	7.2694	0	1.02495	5.55467	0.18452
PREDICTED: uncharacterized protein LOC103517373 isoform X1 [Diaphorina citri]	gi|662213656|ref|XP_008480624.1| (+1)	0.19	26.592	32.648	10.422	2.8184	0	22.062	23.2207	8.29347	2.79987
PREDICTED: probable delta-1-pyrroline-5-carboxylate synthase, partial [Diaphorina citri]	gi|662218082|ref|XP_008483053.1|	0.2	22.338	49.438	55.899	28.184	16.962	30.695	42.5583	25.2803	1.68346
PREDICTED: thioredoxin reductase 1, mitochondrial-like, partial [Diaphorina citri]	gi|662219403|ref|XP_008483783.1|	0.2	1.0637	0	0	2.8184	3.6347	0	0.354567	2.15103	0.164836
PREDICTED: 39S ribosomal protein L38, mitochondrial [Diaphorina citri]	gi|662195285|ref|XP_008470626.1|	0.2	3.1911	2.7984	3.7897	2.8184	1.2116	2.8776	3.25973	2.30253	1.41572
PREDICTED: choline transporter-like protein 3 isoform X1 [Diaphorina citri]	gi|662193109|ref|XP_008469444.1| (+4)	0.2	2.1274	4.664	11.369	1.8789	0	2.8776	6.05347	1.5855	3.81802
PREDICTED: uncharacterized protein LOC103520241 [Diaphorina citri]	gi|662186719|ref|XP_008483558.1|	0.2	1.0637	10.261	4.7372	0	0	2.8776	5.35397	0.9592	5.5817
PREDICTED: NADH dehydrogenase [ubiquinone] 1 beta subcomplex subunit 5, mitochondrial [Diaphorina citri]	gi|662197174|ref|XP_008471652.1|	0.2	28.72	30.782	26.528	24.426	21.808	28.776	28.6767	25.0033	1.14691
signal peptide peptidase, S49 family [Candidatus Profftella armatura]	gi|527122451|gb|AGS06976.1| (+2)	0.2	1.0637	6.5295	6.6321	0	0	3.8368	4.74177	1.27893	3.70759
PREDICTED: ryanodine receptor 44F-like [Diaphorina citri]	gi|662201670|ref|XP_008474096.1|	0.2	1.0637	7.4623	4.7372	0.93946	0	2.8776	4.42107	1.27235	3.47472
PREDICTED: uncharacterized protein LOC103520914, partial [Diaphorina citri]	gi|662220220|ref|XP_008484234.1|	0.2	28.72	19.589	24.633	25.365	32.712	30.695	24.314	29.5907	0.821678
PREDICTED: probable cytochrome P450 6a14 [Diaphorina citri]	gi|662215624|ref|XP_008481704.1|	0.2	1.0637	2.7984	5.6846	0.93946	0	1.9184	3.18223	0.95262	3.34051
PREDICTED: EH domain-containing protein 3-like [Diaphorina citri]	gi|662203763|ref|XP_008475230.1|	0.2	18.083	40.11	40.74	20.668	12.116	26.858	32.9777	19.8807	1.65878
Cluster of PREDICTED: guanine nucleotide-binding protein G(I)/G(S)/G(T) subunit beta-1 isoform X2 [Diaphorina citri] (gi|662210784|ref|XP_008479048.1|)	gi|662210784|ref|XP_008479048.1| [3]	0.2	53.185	32.648	45.477	54.489	61.79	47.96	43.77	54.7463	0.799506
PREDICTED: ubiquitin carboxyl-terminal hydrolase isozyme L5-like [Diaphorina citri]	gi|662208571|ref|XP_008477841.1|	0.2	0	0	0	2.8184	0	0.95921	0	1.2592	0
PREDICTED: muscle M-line assembly protein unc-89-like [Diaphorina citri]	gi|662186989|ref|XP_008484872.1|	0.2	1.0637	0.93279	1.8949	0.93946	0	0.95921	1.29713	0.63289	2.04953
PREDICTED: probable monodehydroascorbate reductase, cytoplasmic isoform 1 [Diaphorina citri]	gi|662211658|ref|XP_008479527.1|	0.2	0	2.7984	0.94744	0	0	0	1.24861	0	#DIV/0!
PREDICTED: uncharacterized protein LOC103513571 [Diaphorina citri]	gi|662206358|ref|XP_008476637.1|	0.2	10.637	15.857	12.317	10.334	10.904	10.551	12.937	10.5963	1.22089
PREDICTED: inner nuclear membrane protein Man1 isoform X1 [Diaphorina citri]	gi|662183481|ref|XP_008487695.1| (+1)	0.21	0	0.93279	2.8423	0	0	0	1.25836	0	#DIV/0!
flavin-containing monooxygenase, PedG-like protein [Candidatus Profftella armatura]	gi|527122300|gb|AGS06825.1| (+3)	0.21	0	0.93279	2.8423	0	0	0	1.25836	0	#DIV/0!
PREDICTED: mitochondrial glutamate carrier 1-like [Diaphorina citri]	gi|662200101|ref|XP_008473246.1|	0.21	5.3185	11.193	14.212	5.6368	1.2116	8.6329	10.2412	5.16043	1.98456
PREDICTED: microtubule-actin cross-linking factor 1-like, partial [Diaphorina citri]	gi|662221939|ref|XP_008485189.1|	0.21	5.3185	24.253	18.949	10.334	1.2116	8.6329	16.1735	6.72617	2.40456
PREDICTED: prohibitin-like [Diaphorina citri]	gi|662191061|ref|XP_008468327.1|	0.21	53.185	55.035	67.268	58.247	44.828	43.164	58.496	48.7463	1.20001
PREDICTED: protein no-on-transient A-like [Diaphorina citri]	gi|662193258|ref|XP_008469528.1|	0.21	2.1274	0	0	2.8184	2.4231	0.95921	0.709133	2.0669	0.34309
PREDICTED: LOW QUALITY PROTEIN: H/ACA ribonucleoprotein complex subunit 4 [Diaphorina citri]	gi|662206097|ref|XP_008476495.1|	0.21	3.1911	6.5295	2.8423	2.8184	2.4231	1.9184	4.18763	2.38663	1.75462
Cluster of PREDICTED: cathepsin K-like [Diaphorina citri] (gi|662220864|ref|XP_008484591.1|)	gi|662220864|ref|XP_008484591.1|	0.21	0	0	0	7.5157	2.4231	0	0	3.31293	0
PREDICTED: triosephosphate isomerase-like, partial [Diaphorina citri]	gi|662202324|ref|XP_008474454.1|	0.21	0	0	0	3.7578	1.2116	0	0	1.65647	0
Cluster of PREDICTED: histone H1-like [Diaphorina citri] (gi|662215416|ref|XP_008481589.1|)	gi|662215416|ref|XP_008481589.1| [3]	0.21	47.866	69.027	69.163	40.397	53.309	54.675	62.0187	49.4603	1.25391
PREDICTED: syntaxin-1A-like [Diaphorina citri]	gi|662207216|ref|XP_008477101.1|	0.21	3.1911	4.664	2.8423	2.8184	2.4231	2.8776	3.5658	2.70637	1.31756
putative ribosomal protein S14e [Diaphorina citri]	gi|110671466|gb|ABG81984.1| (+2)	0.21	26.592	27.051	31.265	28.184	23.02	23.98	28.3027	25.0613	1.12934
PREDICTED: CCHC-type zinc finger protein CG3800-like [Diaphorina citri]	gi|662193920|ref|XP_008469887.1|	0.21	12.764	10.261	6.6321	13.152	13.327	11.51	9.8857	12.663	0.780676
gi|662208693|ref|XP_008477910.1|-DECOY	gi|662208693|ref|XP_008477910.1|-DECOY	0.21	2.1274	3.7312	1.8949	3.7578	6.0578	2.8776	2.5845	4.23107	0.610839
PREDICTED: flocculation protein FLO11-like [Diaphorina citri]	gi|662198071|ref|XP_008472142.1|	0.21	3.1911	1.8656	2.8423	0.93946	2.4231	1.9184	2.633	1.76032	1.49575
PREDICTED: succinate dehydrogenase [ubiquinone] iron-sulfur subunit, mitochondrial [Diaphorina citri]	gi|662194323|ref|XP_008470107.1|	0.21	119.13	103.54	121.27	106.16	101.77	109.35	114.647	105.76	1.08403
PREDICTED: uncharacterized protein LOC103518664 [Diaphorina citri]	gi|662216101|ref|XP_008481965.1|	0.22	2.1274	0	2.8423	0	0	0.95921	1.65657	0.319737	5.18103
PREDICTED: uncharacterized protein LOC103520704 [Diaphorina citri]	gi|662186819|ref|XP_008484027.1|	0.22	21.274	16.79	20.844	8.4551	18.174	17.266	19.636	14.6317	1.34202
PREDICTED: phosphoglycerate kinase isoform X1 [Diaphorina citri]	gi|662201250|ref|XP_008473873.1|	0.22	0	0	0.94744	9.3946	3.6347	0	0.315813	4.3431	0.0727161
Cluster of PREDICTED: probable ATP-dependent RNA helicase DDX52 [Diaphorina citri] (gi|662205120|ref|XP_008475959.1|)	gi|662205120|ref|XP_008475959.1| [2]	0.22	113.82	88.615	71.058	108.04	102.98	122.78	91.1643	111.267	0.819332
PREDICTED: stromal cell-derived factor 2-like [Diaphorina citri]	gi|662223952|ref|XP_008486291.1|	0.22	3.1911	4.664	6.6321	1.8789	3.6347	3.8368	4.82907	3.1168	1.54937
PREDICTED: protein lingerer-like [Diaphorina citri]	gi|662213893|ref|XP_008480754.1|	0.22	3.1911	0.93279	0	0	0	0	1.37463	0	#DIV/0!
PREDICTED: malectin-like [Diaphorina citri]	gi|662204718|ref|XP_008475744.1|	0.22	0	4.664	9.4744	0	0	1.9184	4.7128	0.639467	7.36989
Cluster of PREDICTED: glutathione S-transferase 1, isoform D-like [Diaphorina citri] (gi|662199746|ref|XP_008473050.1|)	gi|662199746|ref|XP_008473050.1| [2]	0.22	23.401	10.261	11.369	36.639	18.174	21.103	15.0103	25.3053	0.593169
PREDICTED: troponin C, isoform 2-like [Diaphorina citri]	gi|662212670|ref|XP_008480083.1|	0.22	381.87	284.5	306.02	373.91	559.74	352.03	324.13	428.56	0.756324
PREDICTED: uncharacterized protein LOC103524261 [Diaphorina citri]	gi|662187699|ref|XP_008487490.1|	0.22	9.5732	0	0	10.334	8.481	5.7552	3.19107	8.19007	0.389626
Cluster of molecular chaperone DnaK [Candidatus Liberibacter asiaticus str. psy62] (gi|254547845|gb|ACT57110.2|)	gi|254547845|gb|ACT57110.2| [6]	0.22	26.592	27.984	24.633	24.426	25.443	24.939	26.403	24.936	1.05883
PREDICTED: uncharacterized protein LOC103504943 [Diaphorina citri]	gi|662183626|ref|XP_008467472.1|	0.22	0	0	0	8.4551	1.2116	0.95921	0	3.54197	0
PREDICTED: uncharacterized protein LOC103517683 [Diaphorina citri]	gi|662186197|ref|XP_008480954.1|	0.22	297.83	216.41	246.33	174.74	236.26	219.66	253.523	210.22	1.20599
PREDICTED: pyruvate carboxylase, mitochondrial-like [Diaphorina citri]	gi|662192943|ref|XP_008469353.1|	0.22	46.802	70.892	126.01	56.368	32.712	48.92	81.2347	46	1.76597
PREDICTED: V-type proton ATPase subunit F isoform X1 [Diaphorina citri]	gi|662200332|ref|XP_008473370.1| (+1)	0.22	24.465	13.992	16.106	25.365	21.808	22.062	18.1877	23.0783	0.788084
PREDICTED: rootletin [Diaphorina citri]	gi|662197411|ref|XP_008471784.1|	0.22	0	3.7312	1.8949	1.8789	4.8463	5.7552	1.87537	4.16013	0.450795
membrane protein [Wolbachia endosymbiont of Diaphorina citri]	gi|648400904|ref|WP_026092655.1|	0.23	30.847	23.32	35.055	29.123	16.962	22.062	29.7407	22.7157	1.30926
PREDICTED: uncharacterized protein LOC103505336 [Diaphorina citri]	gi|662190265|ref|XP_008467888.1|	0.23	4.2548	2.7984	10.422	1.8789	1.2116	3.8368	5.82507	2.3091	2.52266
PREDICTED: Y-box factor homolog [Diaphorina citri]	gi|662201361|ref|XP_008473930.1| (+1)	0.23	5.3185	6.5295	3.7897	3.7578	0	4.796	5.21257	2.85127	1.82816
GTP-binding elongation factor [Candidatus Profftella armatura]	gi|527122367|gb|AGS06892.1| (+2)	0.23	5.3185	5.5967	4.7372	4.6973	4.8463	1.9184	5.21747	3.82067	1.36559
PREDICTED: LETM1 and EF-hand domain-containing protein anon-60Da, mitochondrial-like [Diaphorina citri]	gi|662196714|ref|XP_008471400.1|	0.23	6.3822	17.723	17.054	9.3946	1.2116	10.551	13.7197	7.0524	1.9454
PREDICTED: paramyosin [Diaphorina citri]	gi|662196919|ref|XP_008471512.1|	0.23	2104	1549.4	1909.1	1955	2443.7	2090.1	1854.17	2162.93	0.857246
ATPase AAA [Wolbachia endosymbiont of Diaphorina citri]	gi|516101084|ref|WP_017531664.1|	0.23	0	0	0.94744	1.8789	0	2.8776	0.315813	1.5855	0.199188
PREDICTED: putative serine protease K12H4.7 [Diaphorina citri]	gi|662203334|ref|XP_008475000.1|	0.23	11.701	9.3279	12.317	19.729	13.327	11.51	11.1153	14.8553	0.748236
Cluster of PREDICTED: maltase 2-like, partial [Diaphorina citri] (gi|662200389|ref|XP_008473401.1|)	gi|662200389|ref|XP_008473401.1|	0.23	11.701	45.707	21.791	10.334	2.4231	19.184	26.3997	10.647	2.47953
PREDICTED: cathepsin L1-like, partial [Diaphorina citri]	gi|662225765|ref|XP_008487301.1|	0.23	5.3185	2.7984	2.8423	12.213	6.0578	3.8368	3.65307	7.3692	0.495721
PREDICTED: adenosylhomocysteinase A-like, partial [Diaphorina citri]	gi|662210248|ref|XP_008478755.1|	0.23	4.2548	15.857	16.106	7.5157	0	8.6329	12.0726	5.38287	2.24278
Cluster of PREDICTED: ras suppressor protein 1-like [Diaphorina citri] (gi|662201636|ref|XP_008474077.1|)	gi|662201636|ref|XP_008474077.1|	0.23	6.3822	7.4623	4.7372	9.3946	7.2694	6.7144	6.1939	7.7928	0.794823
PREDICTED: AP-2 complex subunit alpha [Diaphorina citri]	gi|662211502|ref|XP_008479440.1|	0.23	0	10.261	7.5795	0	0	3.8368	5.94683	1.27893	4.64984
PREDICTED: uncharacterized protein LOC103509405 [Diaphorina citri]	gi|662198252|ref|XP_008472240.1|	0.23	2.1274	6.5295	2.8423	1.8789	0	2.8776	3.83307	1.5855	2.41758
PREDICTED: uncharacterized protein LOC103507808 [Diaphorina citri]	gi|662195146|ref|XP_008470550.1|	0.23	0	0	0	0.93946	3.6347	0	0	1.52472	0
PREDICTED: nesprin-1-like [Diaphorina citri]	gi|662214223|ref|XP_008480934.1|	0.23	5.3185	46.64	53.056	2.8184	4.8463	26.858	35.0048	11.5076	3.0419
30S ribosomal protein S2 [Candidatus Profftella armatura]	gi|527122486|gb|AGS07011.1| (+2)	0.24	0	3.7312	0.94744	0	0	0	1.55955	0	#DIV/0!
PREDICTED: putative phosphatidate phosphatase [Diaphorina citri]	gi|662195998|ref|XP_008471010.1|	0.24	0	3.7312	0.94744	0	0	0	1.55955	0	#DIV/0!
PREDICTED: integrin-linked protein kinase-like [Diaphorina citri]	gi|662215113|ref|XP_008481421.1|	0.24	0	3.7312	0.94744	0	0	0	1.55955	0	#DIV/0!
PREDICTED: von Willebrand factor A domain-containing protein 8 [Diaphorina citri]	gi|662205860|ref|XP_008476364.1|	0.24	0	3.7312	1.8949	0.93946	0	0	1.87537	0.313153	5.98865
PREDICTED: lipid storage droplets surface-binding protein 1-like [Diaphorina citri]	gi|662196364|ref|XP_008471210.1|	0.24	5.3185	20.521	13.264	7.5157	0	9.5921	13.0345	5.7026	2.28571
PREDICTED: T-complex protein 1 subunit beta-like [Diaphorina citri]	gi|662186537|ref|XP_008482626.1|	0.24	0	0	0	9.3946	1.2116	0.95921	0	3.85514	0
PREDICTED: LOW QUALITY PROTEIN: dynamin-like 120 kDa protein, mitochondrial, partial [Diaphorina citri]	gi|662191850|ref|XP_008468756.1|	0.24	9.5732	9.3279	19.896	10.334	4.8463	7.6737	12.9324	7.618	1.69761
Cluster of PREDICTED: neurofilament heavy polypeptide-like, partial [Diaphorina citri] (gi|662211962|ref|XP_008479689.1|)	gi|662211962|ref|XP_008479689.1|	0.24	86.159	57.833	83.374	57.307	66.636	64.267	75.7887	62.7367	1.20804
bifunctional riboflavin biosynthesis protein [Candidatus Profftella armatura]	gi|527122343|gb|AGS06868.1| (+2)	0.24	0	1.8656	7.5795	0	0	0	3.14837	0	#DIV/0!
50S ribosomal protein L21 [Candidatus Profftella armatura]	gi|527122236|gb|AGS06761.1| (+2)	0.24	5.3185	8.3951	5.6846	3.7578	1.2116	6.7144	6.46607	3.8946	1.66026
PREDICTED: sericin 1-like [Diaphorina citri]	gi|662193727|ref|XP_008469781.1|	0.24	31.911	13.992	15.159	36.639	43.616	19.184	20.354	33.1463	0.614065
PREDICTED: dynactin subunit 2-like, partial [Diaphorina citri]	gi|662210216|ref|XP_008478737.1|	0.24	6.3822	5.5967	3.7897	14.092	8.481	4.796	5.2562	9.123	0.576148
PREDICTED: uncharacterized protein LOC103506667 [Diaphorina citri]	gi|662192815|ref|XP_008469281.1|	0.24	2.1274	0	1.8949	0	0	0.95921	1.34077	0.319737	4.19335
PREDICTED: uncharacterized protein LOC103520611 [Diaphorina citri]	gi|662219675|ref|XP_008483932.1|	0.24	40.42	52.236	55.899	39.457	33.924	48.92	49.5183	40.767	1.21467
PREDICTED: 39S ribosomal protein L11, mitochondrial [Diaphorina citri]	gi|662197738|ref|XP_008471963.1|	0.24	2.1274	1.8656	0	0	0	0.95921	1.331	0.319737	4.1628
PREDICTED: cytochrome c [Diaphorina citri]	gi|662193577|ref|XP_008469702.1| (+1)	0.24	24.465	7.4623	4.7372	19.729	36.347	16.307	12.2215	24.1277	0.506535
PREDICTED: multiple coagulation factor deficiency protein 2 homolog [Diaphorina citri]	gi|662202042|ref|XP_008474299.1| (+1)	0.24	2.1274	1.8656	6.6321	1.8789	0	1.9184	3.5417	1.26577	2.79807
PREDICTED: nesprin-1-like [Diaphorina citri]	gi|662204641|ref|XP_008475701.1|	0.25	23.401	76.489	75.795	8.4551	10.904	58.512	58.5617	25.957	2.2561
PREDICTED: talin-1 [Diaphorina citri]	gi|662192476|ref|XP_008469095.1|	0.25	58.503	129.66	102.32	44.155	67.848	82.492	96.8277	64.8317	1.49352
Cluster of PREDICTED: pentatricopeptide repeat-containing protein At1g05670, mitochondrial-like [Diaphorina citri] (gi|662201228|ref|XP_008473861.1|)	gi|662201228|ref|XP_008473861.1|	0.25	0	9.3279	4.7372	0.93946	0	1.9184	4.68837	0.95262	4.92155
Cluster of PREDICTED: cytochrome c oxidase subunit 5A, mitochondrial [Diaphorina citri] (gi|662199549|ref|XP_008472941.1|)	gi|662199549|ref|XP_008472941.1| [6]	0.25	252.09	186.56	218.86	243.32	266.54	234.05	219.17	247.97	0.883857
PREDICTED: syntaxin-12-like isoform X1 [Diaphorina citri]	gi|662201960|ref|XP_008474253.1| (+2)	0.25	0	0.93279	0	1.8789	0	1.9184	0.31093	1.26577	0.245646
Cluster of PREDICTED: putative leucine-rich repeat-containing protein DDB_G0290503 [Diaphorina citri] (gi|662186889|ref|XP_008484380.1|)	gi|662186889|ref|XP_008484380.1| [2]	0.25	4.2548	5.5967	4.7372	4.6973	6.0578	7.6737	4.8629	6.14293	0.791625
Cluster of PREDICTED: LOW QUALITY PROTEIN: mitochondrial dicarboxylate carrier-like [Diaphorina citri] (gi|662203129|ref|XP_008474885.1|)	gi|662203129|ref|XP_008474885.1|	0.25	0	13.992	13.264	1.8789	0	5.7552	9.08533	2.5447	3.5703
PREDICTED: uncharacterized protein LOC103510601 [Diaphorina citri]	gi|662183146|ref|XP_008473535.1|	0.25	45.739	46.64	56.846	38.518	49.674	41.246	49.7417	43.146	1.15287
PREDICTED: putative leucine-rich repeat-containing protein DDB_G0290503 [Diaphorina citri]	gi|662204637|ref|XP_008475699.1|	0.25	18.083	38.244	45.477	2.8184	12.116	35.491	33.9347	16.8085	2.0189
PREDICTED: muscle-specific protein 20 isoform X1 [Diaphorina citri]	gi|662186363|ref|XP_008481814.1| (+2)	0.25	4.2548	2.7984	1.8949	13.152	7.2694	1.9184	2.9827	7.4466	0.400545
Cluster of PREDICTED: uncharacterized protein LOC103519222 [Diaphorina citri] (gi|662186517|ref|XP_008482529.1|)	gi|662186517|ref|XP_008482529.1|	0.25	1.0637	0	0	1.8789	0	2.8776	0.354567	1.5855	0.223631
PREDICTED: NADH dehydrogenase [ubiquinone] iron-sulfur protein 2, mitochondrial [Diaphorina citri]	gi|662187693|ref|XP_008487487.1|	0.25	42.548	99.809	97.586	37.578	26.654	77.696	79.981	47.3093	1.6906
PREDICTED: sideroflexin-3 [Diaphorina citri]	gi|662190860|ref|XP_008468216.1|	0.25	3.1911	18.656	19.896	2.8184	0	12.47	13.9144	5.09613	2.73038
PREDICTED: multidrug resistance-associated protein 1-like [Diaphorina citri]	gi|662190888|ref|XP_008468231.1|	0.25	8.5095	13.992	15.159	6.5762	1.2116	13.429	12.5535	7.07227	1.77503
Cluster of PREDICTED: uncharacterized protein LOC103512558 [Diaphorina citri] (gi|662204352|ref|XP_008475551.1|)	gi|662204352|ref|XP_008475551.1|	0.25	0	0	0	11.274	2.4231	0	0	4.5657	0
Cluster of ATP-dependent Clp protease ATP-binding subunit ClpB [Candidatus Profftella armatura] (gi|527122426|gb|AGS06951.1|)	gi|527122426|gb|AGS06951.1| [4]	0.25	1.0637	7.4623	14.212	4.6973	0	1.9184	7.57933	2.20523	3.43698
putative ribosomal protein S25 [Diaphorina citri]	gi|110671462|gb|ABG81982.1| (+2)	0.25	20.21	27.984	18.001	15.031	15.75	21.103	22.065	17.2947	1.27583
gi|662200854|ref|XP_008473657.1|-DECOY	gi|662200854|ref|XP_008473657.1|-DECOY	0.25	10.637	10.261	10.422	11.274	7.2694	7.6737	10.44	8.73903	1.19464
PREDICTED: dual specificity protein kinase shkD-like [Diaphorina citri]	gi|662207517|ref|XP_008477263.1|	0.25	7.4458	8.3951	15.159	12.213	13.327	16.307	10.3333	13.949	0.740791
PREDICTED: neuronal calcium sensor 2 [Diaphorina citri]	gi|662204770|ref|XP_008475772.1|	0.25	15.955	13.059	13.264	14.092	16.962	16.307	14.0927	15.787	0.892675
Cluster of PREDICTED: histone H4 [Diaphorina citri] (gi|662210818|ref|XP_008479068.1|)	gi|662210818|ref|XP_008479068.1| [6]	0.25	69.14	55.035	79.585	69.52	46.04	46.042	67.92	53.8673	1.26088
PREDICTED: uncharacterized protein LOC103509172 [Diaphorina citri]	gi|662197785|ref|XP_008471988.1|	0.25	1.0637	1.8656	3.7897	1.8789	0	0.95921	2.23967	0.946037	2.36742
Cluster of PREDICTED: mitochondrial inner membrane protein OXA1L-like [Diaphorina citri] (gi|662207685|ref|XP_008477357.1|)	gi|662207685|ref|XP_008477357.1|	0.26	0	1.8656	1.8949	0	0	0.95921	1.2535	0.319737	3.92041
type II citrate synthase [Candidatus Profftella armatura]	gi|527122253|gb|AGS06778.1| (+2)	0.26	0	1.8656	1.8949	0	0	0.95921	1.2535	0.319737	3.92041
Cluster of PREDICTED: 40S ribosomal protein S12 [Diaphorina citri] (gi|662203048|ref|XP_008474843.1|)	gi|662203048|ref|XP_008474843.1|	0.26	3.1911	1.8656	0.94744	6.5762	6.0578	0.95921	2.00138	4.53107	0.441701
PREDICTED: uncharacterized protein LOC103520453, partial [Diaphorina citri]	gi|662219379|ref|XP_008483770.1|	0.26	25.529	29.849	37.897	24.426	13.327	30.695	31.0917	22.816	1.36271
Cluster of PREDICTED: ATPase family AAA domain-containing protein 3-like, partial [Diaphorina citri] (gi|662224778|ref|XP_008486748.1|)	gi|662224778|ref|XP_008486748.1| [2]	0.26	23.401	38.244	48.319	30.063	19.385	28.776	36.6547	26.0747	1.40576
Cluster of PREDICTED: cytochrome c oxidase subunit 6A1, mitochondrial-like [Diaphorina citri] (gi|662199270|ref|XP_008472794.1|)	gi|662199270|ref|XP_008472794.1| [4]	0.26	76.586	61.564	69.163	62.944	66.636	57.552	69.1043	62.3773	1.10784
PREDICTED: V-type proton ATPase 116 kDa subunit a isoform 1-like, partial [Diaphorina citri]	gi|662202806|ref|XP_008474713.1|	0.26	0	5.5967	2.8423	0.93946	0	0.95921	2.813	0.63289	4.44469
Cluster of PREDICTED: long-chain fatty acid transport protein 4-like [Diaphorina citri] (gi|662186662|ref|XP_008483258.1|)	gi|662186662|ref|XP_008483258.1| [2]	0.26	0	13.992	6.6321	0	0	3.8368	6.8747	1.27893	5.37534
PREDICTED: myb-like protein X [Diaphorina citri]	gi|662186839|ref|XP_008484138.1|	0.26	38.293	9.3279	17.054	5.6368	15.75	6.7144	21.5583	9.36707	2.3015
PREDICTED: uncharacterized protein LOC103506542 [Diaphorina citri]	gi|662192588|ref|XP_008469158.1|	0.26	38.293	37.312	31.265	37.578	13.327	26.858	35.6233	25.921	1.3743
PREDICTED: sodium/potassium-transporting ATPase subunit beta-3-like [Diaphorina citri]	gi|662191472|ref|XP_008468551.1|	0.26	2.1274	6.5295	4.7372	3.7578	0	2.8776	4.4647	2.2118	2.01858
PREDICTED: hemoglobinase-like [Diaphorina citri]	gi|662188164|ref|XP_008487742.1|	0.26	10.637	7.4623	8.5269	8.4551	7.2694	6.7144	8.8754	7.47963	1.18661
PREDICTED: uncharacterized protein LOC103516181 [Diaphorina citri]	gi|662211359|ref|XP_008479363.1|	0.26	6.3822	7.4623	9.4744	8.4551	12.116	8.6329	7.77297	9.73467	0.798483
PREDICTED: papilin-like [Diaphorina citri]	gi|662192387|ref|XP_008469049.1|	0.26	57.439	46.64	41.687	46.034	78.752	62.348	48.5887	62.378	0.778939
Cluster of PREDICTED: LOW QUALITY PROTEIN: spectrin beta chain, non-erythrocytic 1-like [Diaphorina citri] (gi|662184817|ref|XP_008473865.1|)	gi|662184817|ref|XP_008473865.1|	0.26	18.083	223.87	183.8	48.852	7.2694	100.72	141.918	52.2805	2.71454
Cluster of PREDICTED: dnaJ homolog subfamily A member 1-like isoform X1 [Diaphorina citri] (gi|662206382|ref|XP_008476650.1|)	gi|662206382|ref|XP_008476650.1| [2]	0.26	1.0637	9.3279	4.7372	13.152	4.8463	10.551	5.04293	9.51643	0.529918
PREDICTED: histone-lysine N-methyltransferase NSD3-like [Diaphorina citri]	gi|662198177|ref|XP_008472200.1| (+1)	0.26	0	0.93279	4.7372	0	0	0	1.89	0	#DIV/0!
PREDICTED: sialin [Diaphorina citri]	gi|662204219|ref|XP_008475478.1|	0.26	0	5.5967	6.6321	1.8789	0	1.9184	4.07627	1.26577	3.22039
PREDICTED: eukaryotic translation initiation factor 3 subunit A [Diaphorina citri]	gi|662200403|ref|XP_008473410.1|	0.26	0	8.3951	6.6321	1.8789	1.2116	1.9184	5.00907	1.66963	3.0001
PREDICTED: uncharacterized protein LOC103508051 isoform X1 [Diaphorina citri]	gi|662195615|ref|XP_008470806.1|	0.26	0	4.664	1.8949	19.729	2.4231	5.7552	2.1863	9.30243	0.235025
Cluster of PREDICTED: venom acid phosphatase Acph-1-like isoform X1 [Diaphorina citri] (gi|662184996|ref|XP_008474857.1|)	gi|662184996|ref|XP_008474857.1|	0.26	268.05	305.02	292.76	279.02	237.47	280.09	288.61	265.527	1.08693
PREDICTED: probable cyclin-dependent serine/threonine-protein kinase DDB_G0292550, partial [Diaphorina citri]	gi|662208689|ref|XP_008477908.1|	0.27	57.439	91.413	68.215	199.17	100.56	71.941	72.3557	123.89	0.58403
PREDICTED: myb-like protein X, partial [Diaphorina citri]	gi|662223639|ref|XP_008486121.1|	0.27	7.4458	2.7984	4.7372	3.7578	1.2116	3.8368	4.9938	2.9354	1.70123
PREDICTED: sorting nexin-6 isoform X1 [Diaphorina citri]	gi|662200058|ref|XP_008473222.1| (+1)	0.27	2.1274	5.5967	4.7372	16.91	7.2694	3.8368	4.15377	9.33873	0.444789
putative ribosomal protein S17e [Diaphorina citri]	gi|110671428|gb|ABG81965.1|	0.27	17.019	37.312	22.738	20.668	8.481	20.143	25.6897	16.4307	1.56352
PREDICTED: calcium/calmodulin-dependent protein kinase type 1-like, partial [Diaphorina citri]	gi|662207466|ref|XP_008477236.1|	0.27	1.0637	2.7984	0.94744	6.5762	2.4231	1.9184	1.60318	3.63923	0.440527
sulfate adenylyltransferase subunit 1 [Candidatus Profftella armatura]	gi|527122498|gb|AGS07023.1| (+2)	0.27	5.3185	13.992	18.001	6.5762	0	11.51	12.4372	6.02873	2.06298
PREDICTED: protein PFC0760c-like isoform X1 [Diaphorina citri]	gi|662198547|ref|XP_008472400.1| (+1)	0.27	3.1911	3.7312	0	1.8789	0	0	2.30743	0.6263	3.68423
PREDICTED: uncharacterized protein LOC103505958 [Diaphorina citri]	gi|662183824|ref|XP_008468563.1|	0.27	64.885	49.438	52.109	53.549	81.175	67.144	55.4773	67.2893	0.82446
PREDICTED: nesprin-1-like, partial [Diaphorina citri]	gi|662214225|ref|XP_008480935.1|	0.27	8.5095	35.446	20.844	6.5762	4.8463	19.184	21.5998	10.2022	2.11718
PREDICTED: membrane-bound alkaline phosphatase-like, partial [Diaphorina citri]	gi|662209503|ref|XP_008478356.1|	0.27	5.3185	7.4623	6.6321	8.4551	0	0	6.47097	2.81837	2.296
putative ribosomal protein L26e [Diaphorina citri]	gi|110671412|gb|ABG81957.1| (+1)	0.27	3.1911	9.3279	7.5795	4.6973	0	5.7552	6.6995	3.48417	1.92284
Cluster of PREDICTED: sulfide:quinone oxidoreductase, mitochondrial [Diaphorina citri] (gi|662217790|ref|XP_008482892.1|)	gi|662217790|ref|XP_008482892.1|	0.27	8.5095	21.454	21.791	13.152	1.2116	14.388	17.2515	9.58387	1.80006
PREDICTED: sorbin and SH3 domain-containing protein 1-like [Diaphorina citri]	gi|662194646|ref|XP_008470279.1|	0.28	14.892	4.664	8.5269	5.6368	7.2694	2.8776	9.36097	5.26127	1.77922
PREDICTED: insulin-like growth factor 2 mRNA-binding protein 1, partial [Diaphorina citri]	gi|662219774|ref|XP_008483987.1|	0.28	0	0	0	5.6368	0	0.95921	0	2.19867	0
flavin-dependent oxygenase, PedJ-like protein [Candidatus Profftella armatura]	gi|527122297|gb|AGS06822.1| (+2)	0.28	0	5.5967	0.94744	0	0	0	2.18138	0	#DIV/0!
PREDICTED: sodium/potassium-transporting ATPase subunit beta-2-like, partial [Diaphorina citri]	gi|662224814|ref|XP_008486769.1|	0.28	5.3185	10.261	12.317	4.6973	2.4231	9.5921	9.29883	5.57083	1.6692
PREDICTED: retinol dehydrogenase 12-like [Diaphorina citri]	gi|662205679|ref|XP_008476264.1|	0.28	8.5095	13.059	12.317	21.608	10.904	14.388	11.2952	15.6333	0.722505
PREDICTED: rRNA 2'-O-methyltransferase fibrillarin [Diaphorina citri]	gi|662216029|ref|XP_008481927.1|	0.28	17.019	18.656	16.106	15.031	4.8463	17.266	17.2603	12.3811	1.39409
PREDICTED: venom serine carboxypeptidase-like [Diaphorina citri]	gi|662211207|ref|XP_008479280.1|	0.28	7.4458	12.126	9.4744	7.5157	3.6347	9.5921	9.68207	6.91417	1.40032
PREDICTED: selenide, water dikinase isoform X1 [Diaphorina citri]	gi|662186067|ref|XP_008480283.1| (+1)	0.28	0	0	0	14.092	1.2116	0.95921	0	5.42094	0
Cluster of PREDICTED: esterase E4-like [Diaphorina citri] (gi|662210805|ref|XP_008479061.1|)	gi|662210805|ref|XP_008479061.1|	0.28	0	3.7312	2.8423	0.93946	1.2116	0	2.19117	0.71702	3.05594
PREDICTED: bis(5'-nucleosyl)-tetraphosphatase [asymmetrical] isoform X1 [Diaphorina citri]	gi|662201383|ref|XP_008473943.1| (+1)	0.28	1.0637	0.93279	0	5.6368	1.2116	0.95921	0.665497	2.60254	0.255711
PREDICTED: LOW QUALITY PROTEIN: kinesin heavy chain-like [Diaphorina citri]	gi|662197295|ref|XP_008471717.1|	0.28	4.2548	11.193	8.5269	21.608	7.2694	12.47	7.99157	13.7825	0.579836
sp|LYSC_HUMAN|	sp|LYSC_HUMAN|	0.28	0	0	0.94744	1.8789	7.2694	0	0.315813	3.04943	0.103565
Cluster of PREDICTED: proline-rich extensin-like protein EPR1 [Diaphorina citri] (gi|662220452|ref|XP_008484363.1|)	gi|662220452|ref|XP_008484363.1| [2]	0.28	345.7	209.88	270.02	147.5	266.54	216.78	275.2	210.273	1.30877
PREDICTED: uncharacterized protein LOC103515322 [Diaphorina citri]	gi|662209743|ref|XP_008478484.1|	0.28	4.2548	2.7984	2.8423	1.8789	3.6347	0.95921	3.2985	2.1576	1.52878
PREDICTED: flightin-like [Diaphorina citri]	gi|662184297|ref|XP_008471095.1|	0.28	264.86	219.21	244.44	190.71	181.74	256.11	242.837	209.52	1.15901
PREDICTED: ATPase family AAA domain-containing protein 1-like [Diaphorina citri]	gi|662188065|ref|XP_008487689.1|	0.28	3.1911	3.7312	9.4744	1.8789	1.2116	4.796	5.46557	2.62883	2.07908
PREDICTED: 60S ribosomal protein L4-like [Diaphorina citri]	gi|662194197|ref|XP_008470038.1|	0.29	22.338	28.917	15.159	17.85	9.6925	20.143	22.138	15.8952	1.39275
PREDICTED: uncharacterized protein LOC103514164 [Diaphorina citri]	gi|662207494|ref|XP_008477252.1|	0.29	3.1911	7.4623	1.8949	8.4551	3.6347	9.5921	4.18277	7.2273	0.578745
Cluster of PREDICTED: homeobox protein 6-like [Diaphorina citri] (gi|662188772|ref|XP_008488075.1|)	gi|662188772|ref|XP_008488075.1|	0.29	21.274	23.32	21.791	11.274	23.02	19.184	22.1283	17.826	1.24135
PREDICTED: 39S ribosomal protein L10, mitochondrial-like isoform X1 [Diaphorina citri]	gi|662188620|ref|XP_008487994.1|	0.29	0	6.5295	5.6846	0	1.2116	2.8776	4.07137	1.36307	2.98692
PREDICTED: skin secretory protein xP2-like [Diaphorina citri]	gi|662207246|ref|XP_008477119.1|	0.29	4.2548	3.7312	0.94744	0	1.2116	2.8776	2.97781	1.36307	2.18464
PREDICTED: histone H2A.V [Diaphorina citri]	gi|662187501|ref|XP_008487247.1|	0.29	24.465	15.857	21.791	22.547	13.327	8.6329	20.7043	14.8356	1.39558
PREDICTED: PDZ and LIM domain protein Zasp-like [Diaphorina citri]	gi|662209411|ref|XP_008478306.1|	0.29	641.41	481.32	542.88	401.15	545.21	490.15	555.203	478.837	1.15948
PREDICTED: probable V-type proton ATPase 116 kDa subunit a [Diaphorina citri]	gi|662198344|ref|XP_008472291.1|	0.29	0	9.3279	4.7372	2.8184	0	0.95921	4.68837	1.2592	3.72328
PREDICTED: pyruvate dehydrogenase E1 component subunit beta, mitochondrial-like [Diaphorina citri]	gi|662193973|ref|XP_008469917.1|	0.29	40.42	21.454	28.423	44.155	49.674	27.817	30.099	40.5487	0.742293
PREDICTED: NHP2-like protein 1 [Diaphorina citri]	gi|662211247|ref|XP_008479302.1|	0.29	6.3822	7.4623	7.5795	9.3946	8.481	6.7144	7.14133	8.19667	0.871248
PREDICTED: probable GPI-anchored adhesin-like protein PGA55 [Diaphorina citri]	gi|662207551|ref|XP_008477282.1|	0.29	71.267	33.58	44.529	31.942	43.616	30.695	49.792	35.4177	1.40585
Cluster of PREDICTED: pupal cuticle protein-like [Diaphorina citri] (gi|662204833|ref|XP_008475807.1|)	gi|662204833|ref|XP_008475807.1|	0.3	8.5095	7.4623	3.7897	0	2.4231	7.6737	6.58717	3.3656	1.9572
PREDICTED: probable NADH dehydrogenase [ubiquinone] flavoprotein 2, mitochondrial [Diaphorina citri]	gi|662222294|ref|XP_008485384.1|	0.3	76.586	67.161	73.9	75.157	92.079	73.859	72.549	80.365	0.902744
PREDICTED: S-phase kinase-associated protein 1 [Diaphorina citri]	gi|662204040|ref|XP_008475381.1| (+2)	0.3	9.5732	5.5967	6.6321	14.092	8.481	7.6737	7.26733	10.0822	0.720806
Cluster of PREDICTED: LOW QUALITY PROTEIN: titin-like [Diaphorina citri] (gi|662183545|ref|XP_008488026.1|)	gi|662183545|ref|XP_008488026.1| [2]	0.3	2782.6	2980.3	2906.7	2197.4	2826.6	2849.8	2889.87	2624.6	1.10107
Cluster of PREDICTED: esterase E4-like, partial [Diaphorina citri] (gi|662222829|ref|XP_008485680.1|)	gi|662222829|ref|XP_008485680.1|	0.3	17.019	15.857	26.528	15.971	13.327	17.266	19.8013	15.5213	1.27575
PREDICTED: UTP--glucose-1-phosphate uridylyltransferase-like, partial [Diaphorina citri]	gi|662212050|ref|XP_008479736.1|	0.3	0	7.4623	7.5795	9.3946	7.2694	7.6737	5.01393	8.11257	0.618045
Cluster of PREDICTED: uncharacterized protein LOC103515697, partial [Diaphorina citri] (gi|662210427|ref|XP_008478853.1|)	gi|662210427|ref|XP_008478853.1|	0.3	1.0637	10.261	11.369	3.7578	0	5.7552	7.56457	3.171	2.38555
PREDICTED: beta-parvin isoform X1 [Diaphorina citri]	gi|662189442|ref|XP_008467449.1| (+1)	0.3	1.0637	8.3951	8.5269	3.7578	2.4231	2.8776	5.99523	3.0195	1.98551
PREDICTED: uncharacterized protein LOC103505812 [Diaphorina citri]	gi|662191187|ref|XP_008468397.1|	0.3	2.1274	0.93279	0	8.4551	1.2116	1.9184	1.02006	3.8617	0.264149
PREDICTED: protein lethal(2)essential for life-like [Diaphorina citri]	gi|662200764|ref|XP_008473609.1|	0.3	63.822	52.236	50.214	76.096	98.137	47.001	55.424	73.7447	0.751566
PREDICTED: elongation factor 1-alpha [Diaphorina citri]	gi|662209078|ref|XP_008478125.1|	0.3	80.841	138.05	100.43	141.86	109.04	139.09	106.44	129.997	0.818793
PREDICTED: LOW QUALITY PROTEIN: MAGUK p55 subfamily member 6 [Diaphorina citri]	gi|662194778|ref|XP_008470352.1|	0.3	0	4.664	4.7372	0	0	2.8776	3.13373	0.9592	3.26703
Cluster of PREDICTED: LOW QUALITY PROTEIN: uncharacterized protein LOC103520694 [Diaphorina citri] (gi|662186817|ref|XP_008484018.1|)	gi|662186817|ref|XP_008484018.1| [2]	0.3	69.14	53.169	65.373	37.578	64.213	53.716	62.5607	51.8357	1.2069
Cluster of PREDICTED: 39S ribosomal protein L39, mitochondrial-like [Diaphorina citri] (gi|662222902|ref|XP_008485721.1|)	gi|662222902|ref|XP_008485721.1| [2]	0.31	11.701	7.4623	9.4744	9.3946	14.539	11.51	9.5459	11.8145	0.807979
PREDICTED: neuroglian-like [Diaphorina citri]	gi|662204943|ref|XP_008475866.1|	0.31	0	8.3951	0.94744	0	0	0	3.11418	0	#DIV/0!
PREDICTED: histone H1-II [Diaphorina citri]	gi|662199232|ref|XP_008472772.1|	0.31	2.1274	13.059	7.5795	3.7578	4.8463	2.8776	7.58863	3.82723	1.9828
PREDICTED: facilitated trehalose transporter Tret1-like isoform X1 [Diaphorina citri]	gi|662194786|ref|XP_008470356.1| (+5)	0.31	0	6.5295	3.7897	0	0	2.8776	3.43973	0.9592	3.58604
PREDICTED: uncharacterized protein LOC103505826 [Diaphorina citri]	gi|662191211|ref|XP_008468410.1|	0.31	48.93	43.841	41.687	31.942	46.04	40.287	44.8193	39.423	1.13688
PREDICTED: ubiquitin-conjugating enzyme E2 variant 2-like [Diaphorina citri]	gi|662189617|ref|XP_008467543.1|	0.31	10.637	5.5967	5.6846	15.971	12.116	5.7552	7.3061	11.2807	0.647662
PREDICTED: eukaryotic translation initiation factor 2 subunit 3-like [Diaphorina citri]	gi|662206087|ref|XP_008476490.1|	0.31	10.637	8.3951	7.5795	21.608	9.6925	9.5921	8.87053	13.6309	0.650768
Cluster of PREDICTED: laminin subunit alpha-like [Diaphorina citri] (gi|662211353|ref|XP_008479360.1|)	gi|662211353|ref|XP_008479360.1|	0.31	27.656	17.723	22.738	22.547	49.674	26.858	22.7057	33.0263	0.687502
PREDICTED: cytochrome c oxidase subunit 5B, mitochondrial-like isoform X1 [Diaphorina citri]	gi|662211864|ref|XP_008479635.1| (+1)	0.31	89.35	66.228	72.953	84.551	93.291	78.655	76.177	85.499	0.890969
PREDICTED: mitochondrial pyruvate carrier 2-like [Diaphorina citri]	gi|662215379|ref|XP_008481568.1|	0.31	0	8.3951	5.6846	3.7578	0	0.95921	4.69323	1.57234	2.98488
Cluster of PREDICTED: ataxin-2 homolog [Diaphorina citri] (gi|662199053|ref|XP_008472674.1|)	gi|662199053|ref|XP_008472674.1|	0.32	3.1911	4.664	7.5795	1.8789	1.2116	5.7552	5.14487	2.94857	1.74487
PREDICTED: mitochondrial import inner membrane translocase subunit TIM50-C-like isoform X1 [Diaphorina citri]	gi|662195256|ref|XP_008470611.1| (+1)	0.32	8.5095	9.3279	20.844	1.8789	8.481	11.51	12.8938	7.28997	1.7687
PREDICTED: HIG1 domain family member 2A, mitochondrial [Diaphorina citri]	gi|662191692|ref|XP_008468670.1|	0.32	0	2.7984	2.8423	0	1.2116	0.95921	1.88023	0.723603	2.59843
PREDICTED: T-complex protein 1 subunit delta-like isoform X1 [Diaphorina citri]	gi|662198843|ref|XP_008472561.1| (+1)	0.32	1.0637	4.664	1.8949	13.152	1.2116	5.7552	2.54087	6.70627	0.378879
Cluster of PREDICTED: 60S acidic ribosomal protein P0 [Diaphorina citri] (gi|662190691|ref|XP_008468123.1|)	gi|662190691|ref|XP_008468123.1| [2]	0.32	18.083	27.984	25.581	35.7	29.078	23.021	23.8827	29.2663	0.816046
DNA gyrase subunit A [Candidatus Profftella armatura]	gi|527122429|gb|AGS06954.1| (+2)	0.32	0	1.8656	1.8949	0	1.2116	0	1.2535	0.403867	3.10375
PREDICTED: serine/threonine-protein phosphatase 2B catalytic subunit 3-like, partial [Diaphorina citri]	gi|662204325|ref|XP_008475536.1|	0.32	3.1911	3.7312	5.6846	4.6973	2.4231	0.95921	4.2023	2.6932	1.56034
Cluster of PREDICTED: myosin heavy chain, muscle-like [Diaphorina citri] (gi|662204082|ref|XP_008475404.1|)	gi|662204082|ref|XP_008475404.1| [2]	0.32	4705.8	5347.7	4307	4084.8	4290.2	4751	4786.83	4375.33	1.09405
translation initiation factor IF-2 [Candidatus Profftella armatura]	gi|527122370|gb|AGS06895.1| (+2)	0.32	0	10.261	7.5795	2.8184	0	3.8368	5.94683	2.2184	2.68069
PREDICTED: LOW QUALITY PROTEIN: calphotin-like [Diaphorina citri]	gi|662189625|ref|XP_008467548.1|	0.32	4.2548	3.7312	5.6846	6.5762	3.6347	10.551	4.55687	6.92063	0.658446
PREDICTED: adenylyl cyclase-associated protein 1 [Diaphorina citri]	gi|662187459|ref|XP_008487073.1|	0.32	0	0	0.94744	0	1.2116	1.9184	0.315813	1.04333	0.302696
PREDICTED: ATP-citrate synthase [Diaphorina citri]	gi|662190200|ref|XP_008467853.1|	0.32	0	0	0	11.274	0	0.95921	0	4.07774	0
PREDICTED: probable medium-chain specific acyl-CoA dehydrogenase, mitochondrial [Diaphorina citri]	gi|662190906|ref|XP_008468241.1|	0.32	14.892	13.992	21.791	15.971	14.539	9.5921	16.8917	13.3674	1.26365
Cluster of PREDICTED: probable medium-chain specific acyl-CoA dehydrogenase, mitochondrial [Diaphorina citri] (gi|662217287|ref|XP_008482619.1|)	gi|662217287|ref|XP_008482619.1|	0.32	13.828	12.126	15.159	13.152	13.327	6.7144	13.7043	11.0645	1.23859
PREDICTED: dihydrolipoyllysine-residue succinyltransferase component of 2-oxoglutarate dehydrogenase complex, mitochondrial-like [Diaphorina citri]	gi|662215771|ref|XP_008481785.1|	0.33	29.783	30.782	46.424	36.639	23.02	23.98	35.663	27.8797	1.27918
PREDICTED: esterase E4-like [Diaphorina citri]	gi|662186919|ref|XP_008484523.1|	0.33	3.1911	4.664	3.7897	7.5157	6.0578	2.8776	3.8816	5.4837	0.707843
membrane protein [Wolbachia endosymbiont of Diaphorina citri]	gi|516101547|ref|WP_017532127.1|	0.33	7.4458	8.3951	18.001	12.213	1.2116	4.796	11.2806	6.07353	1.85734
PREDICTED: uncharacterized protein LOC103521797 [Diaphorina citri]	gi|662221825|ref|XP_008485125.1|	0.33	8.5095	12.126	15.159	11.274	3.6347	10.551	11.9315	8.48657	1.40593
Cluster of PREDICTED: V-type proton ATPase subunit G [Diaphorina citri] (gi|662210913|ref|XP_008479120.1|)	gi|662210913|ref|XP_008479120.1| [2]	0.33	76.586	65.295	64.426	86.43	72.694	69.063	68.769	76.0623	0.904114
Cluster of PREDICTED: enolase [Diaphorina citri] (gi|662215194|ref|XP_008481466.1|)	gi|662215194|ref|XP_008481466.1|	0.33	13.828	6.5295	11.369	25.365	21.808	5.7552	10.5755	17.6427	0.599425
Cluster of PREDICTED: synapsin-like [Diaphorina citri] (gi|662204340|ref|XP_008475544.1|)	gi|662204340|ref|XP_008475544.1| [2]	0.33	11.701	7.4623	14.212	2.8184	13.327	4.796	11.1251	6.98047	1.59375
putative 40S ribosomal protein SA [Diaphorina citri]	gi|110671460|gb|ABG81981.1| (+1)	0.33	1.0637	8.3951	3.7897	15.971	6.0578	4.796	4.41617	8.9416	0.49389
PREDICTED: plasma membrane calcium-transporting ATPase 3-like [Diaphorina citri]	gi|662183037|ref|XP_008467828.1|	0.33	14.892	55.035	51.162	19.729	9.6925	40.287	40.363	23.2362	1.73708
PREDICTED: 85/88 kDa calcium-independent phospholipase A2-like [Diaphorina citri]	gi|662194576|ref|XP_008470242.1|	0.34	0	5.5967	4.7372	6.5762	3.6347	6.7144	3.44463	5.64177	0.610559
PREDICTED: NADH dehydrogenase [ubiquinone] 1 beta subcomplex subunit 10 [Diaphorina citri]	gi|662223109|ref|XP_008485834.1|	0.34	57.439	41.043	49.267	50.731	63.001	53.716	49.2497	55.816	0.882358
PREDICTED: very long-chain specific acyl-CoA dehydrogenase, mitochondrial [Diaphorina citri]	gi|662202858|ref|XP_008474742.1|	0.34	95.732	247.19	220.75	125.89	49.674	187.05	187.891	120.871	1.55447
PREDICTED: ras-like protein 3 [Diaphorina citri]	gi|662201174|ref|XP_008473831.1|	0.34	4.2548	8.3951	6.6321	5.6368	4.8463	4.796	6.42733	5.09303	1.26199
Cluster of PREDICTED: sodium/potassium-transporting ATPase subunit alpha-like [Diaphorina citri] (gi|662195082|ref|XP_008470516.1|)	gi|662195082|ref|XP_008470516.1| [2]	0.34	28.72	105.41	108.01	48.852	21.808	73.859	80.7133	48.173	1.67549
PREDICTED: transmembrane protein 177 [Diaphorina citri]	gi|662183140|ref|XP_008473245.1|	0.34	2.1274	4.664	1.8949	2.8184	0	1.9184	2.89543	1.57893	1.83379
PREDICTED: dystonin-like [Diaphorina citri]	gi|662185050|ref|XP_008475087.1|	0.34	31.911	150.18	103.27	42.276	26.654	89.206	95.1203	52.712	1.80453
PREDICTED: neuroguidin-like [Diaphorina citri]	gi|662196526|ref|XP_008471298.1|	0.34	0	1.8656	0.94744	4.6973	0	2.8776	0.93768	2.52497	0.371363
PREDICTED: trichohyalin-like [Diaphorina citri]	gi|662214513|ref|XP_008481091.1|	0.34	1.0637	0	0	8.4551	1.2116	0	0.354567	3.22223	0.110038
putative ribosomal protein L27e [Diaphorina citri]	gi|110671504|gb|ABG82003.1| (+4)	0.34	1.0637	3.7312	5.6846	0.93946	0	3.8368	3.49317	1.59209	2.19408
PREDICTED: ADP-ribosylation factor 6 [Diaphorina citri]	gi|662193745|ref|XP_008469790.1|	0.34	0	0.93279	0	4.6973	0	0.95921	0.31093	1.8855	0.164906
50S ribosomal protein L7/L12 [Wolbachia endosymbiont of Diaphorina citri]	gi|516101533|ref|WP_017532113.1|	0.34	5.3185	0	4.7372	2.8184	1.2116	0	3.3519	1.34333	2.49521
PREDICTED: luciferin 4-monooxygenase-like [Diaphorina citri]	gi|662217062|ref|XP_008482496.1|	0.34	0	3.7312	0.94744	0.93946	0	0	1.55955	0.313153	4.98014
PREDICTED: spectrin beta chain [Diaphorina citri]	gi|662194361|ref|XP_008470128.1|	0.34	103.18	269.58	246.33	125.89	83.598	206.23	206.363	138.573	1.48921
PREDICTED: ATP-binding cassette sub-family F member 2 [Diaphorina citri]	gi|662190085|ref|XP_008467791.1|	0.35	0	0.93279	0	5.6368	0	0.95921	0.31093	2.19867	0.141417
elongation factor Tu [Candidatus Carsonella ruddii DC]	gi|527135822|gb|AGS06673.1| (+1)	0.35	11.701	18.656	18.001	31.942	12.116	23.98	16.1193	22.6793	0.71075
Cluster of PREDICTED: histone H2B-like [Diaphorina citri] (gi|662215412|ref|XP_008481587.1|)	gi|662215412|ref|XP_008481587.1| [7]	0.35	99.987	97.943	146.85	126.83	72.694	65.226	114.927	88.25	1.30229
PREDICTED: ras-like protein 2 [Diaphorina citri]	gi|662189219|ref|XP_008488320.1|	0.35	2.1274	9.3279	3.7897	3.7578	2.4231	1.9184	5.08167	2.69977	1.88226
Cluster of PREDICTED: electron transfer flavoprotein-ubiquinone oxidoreductase, mitochondrial-like [Diaphorina citri] (gi|662193641|ref|XP_008469735.1|)	gi|662193641|ref|XP_008469735.1| [2]	0.35	19.146	27.051	29.371	28.184	12.116	17.266	25.1893	19.1887	1.31272
PREDICTED: succinate dehydrogenase [ubiquinone] flavoprotein subunit, mitochondrial [Diaphorina citri]	gi|662188053|ref|XP_008487682.1|	0.35	320.17	285.43	302.23	278.08	283.51	305.03	302.61	288.873	1.04755
Cluster of PREDICTED: ATP synthase subunit O, mitochondrial [Diaphorina citri] (gi|662194265|ref|XP_008470075.1|)	gi|662194265|ref|XP_008470075.1|	0.35	351.02	302.22	363.82	431.21	385.28	319.42	339.02	378.637	0.89537
PREDICTED: translocon-associated protein subunit alpha [Diaphorina citri]	gi|662197067|ref|XP_008471593.1|	0.35	1.0637	7.4623	2.8423	1.8789	0	2.8776	3.78943	1.5855	2.39006
PREDICTED: LOW QUALITY PROTEIN: ubiquitin carboxyl-terminal hydrolase 5-like [Diaphorina citri]	gi|662192436|ref|XP_008469074.1|	0.35	0	0.93279	0.94744	17.85	0	1.9184	0.626743	6.58947	0.0951129
PREDICTED: heterogeneous nuclear ribonucleoprotein A/B-like isoform X4 [Diaphorina citri]	gi|662185618|ref|XP_008478001.1| (+1)	0.35	44.675	15.857	22.738	46.034	48.463	24.939	27.7567	39.812	0.697193
PREDICTED: NADH dehydrogenase [ubiquinone] 1 beta subcomplex subunit 6 [Diaphorina citri]	gi|662209709|ref|XP_008478467.1| (+3)	0.35	36.166	60.631	71.058	39.457	25.443	58.512	55.9517	41.1373	1.36012
PREDICTED: phosphatidylinositol 4-phosphate 5-kinase type-1 alpha-like isoform X1 [Diaphorina citri]	gi|662192974|ref|XP_008469369.1|	0.35	0	0.93279	2.8423	0	0	0.95921	1.25836	0.319737	3.93562
PREDICTED: reticulon-1-A [Diaphorina citri]	gi|662205026|ref|XP_008475911.1|	0.35	30.847	49.438	48.319	42.276	21.808	37.409	42.868	33.831	1.26712
Cluster of PREDICTED: inorganic pyrophosphatase-like [Diaphorina citri] (gi|662191360|ref|XP_008468490.1|)	gi|662191360|ref|XP_008468490.1| [2]	0.35	25.529	8.3951	12.317	9.3946	14.539	2.8776	15.4137	8.93707	1.72469
30S ribosomal protein S1 [Candidatus Profftella armatura]	gi|527122431|gb|AGS06956.1| (+2)	0.35	0	6.5295	6.6321	4.6973	0	0	4.3872	1.56577	2.80195
PREDICTED: glutamine synthetase 2 cytoplasmic-like isoform X1 [Diaphorina citri]	gi|662206820|ref|XP_008476884.1| (+3)	0.36	11.701	7.4623	5.6846	10.334	18.174	7.6737	8.28263	12.0606	0.686753
Cluster of PREDICTED: GTPase HRas [Diaphorina citri] (gi|662192004|ref|XP_008468841.1|)	gi|662192004|ref|XP_008468841.1|	0.36	3.1911	10.261	8.5269	6.5762	1.2116	5.7552	7.32633	4.51433	1.6229
Cluster of PREDICTED: ornithine aminotransferase, mitochondrial-like, partial [Diaphorina citri] (gi|662218385|ref|XP_008483218.1|)	gi|662218385|ref|XP_008483218.1|	0.36	4.2548	8.3951	17.054	5.6368	2.4231	8.6329	9.9013	5.56427	1.77944
Cluster of PREDICTED: allergen Cr-PI-like [Diaphorina citri] (gi|662208685|ref|XP_008477906.1|)	gi|662208685|ref|XP_008477906.1|	0.36	1300.9	1616.5	1853.2	3423.4	2109.3	1259.4	1590.2	2264.03	0.702375
Cluster of PREDICTED: LOW QUALITY PROTEIN: RNA-binding protein squid-like [Diaphorina citri] (gi|662208272|ref|XP_008477678.1|)	gi|662208272|ref|XP_008477678.1| [2]	0.36	12.764	8.3951	1.8949	15.971	13.327	6.7144	7.68467	12.0041	0.640168
PREDICTED: eukaryotic translation initiation factor 3 subunit K [Diaphorina citri]	gi|662189768|ref|XP_008467626.1|	0.36	0	2.7984	0.94744	5.6368	0	3.8368	1.24861	3.15787	0.395398
PREDICTED: putative tricarboxylate transport protein, mitochondrial [Diaphorina citri]	gi|662197199|ref|XP_008471666.1|	0.36	3.1911	18.656	18.001	11.274	0	9.5921	13.2827	6.95537	1.90971
PREDICTED: uncharacterized protein LOC103513598 [Diaphorina citri]	gi|662206411|ref|XP_008476666.1|	0.36	99.987	82.086	83.374	96.764	126	84.41	88.4823	102.391	0.864158
PREDICTED: vigilin-like [Diaphorina citri]	gi|662195929|ref|XP_008470971.1|	0.36	0	9.3279	3.7897	22.547	3.6347	6.7144	4.37253	10.9654	0.398759
PREDICTED: fatty acid synthase-like [Diaphorina citri]	gi|662199987|ref|XP_008473182.1|	0.37	0	3.7312	3.7897	22.547	3.6347	1.9184	2.50697	9.3667	0.267647
PREDICTED: calcium-binding mitochondrial carrier protein-like [Diaphorina citri]	gi|662197203|ref|XP_008471668.1|	0.37	12.764	33.58	29.371	18.789	9.6925	23.98	25.2383	17.4872	1.44325
PREDICTED: acyl-CoA dehydrogenase family member 9, mitochondrial [Diaphorina citri]	gi|662223468|ref|XP_008486027.1|	0.37	0	7.4623	5.6846	2.8184	0	2.8776	4.3823	1.89867	2.30809
Cluster of PREDICTED: enoyl-CoA delta isomerase 1, mitochondrial-like [Diaphorina citri] (gi|662213812|ref|XP_008480709.1|)	gi|662213812|ref|XP_008480709.1| [2]	0.37	17.019	17.723	29.371	9.3946	25.443	8.6329	21.371	14.4902	1.47486
PREDICTED: neurochondrin homolog [Diaphorina citri]	gi|662214395|ref|XP_008481028.1|	0.37	0	2.7984	0	2.8184	0	5.7552	0.9328	2.85787	0.326397
PREDICTED: F-actin-capping protein subunit alpha [Diaphorina citri]	gi|662201555|ref|XP_008474032.1|	0.37	71.267	43.841	67.268	67.641	86.021	62.348	60.792	72.0033	0.844294
PREDICTED: uncharacterized protein LOC103515787 [Diaphorina citri]	gi|662210608|ref|XP_008478953.1|	0.37	2.1274	0.93279	0	4.6973	0	2.8776	1.02006	2.52497	0.403991
50S ribosomal protein L22 [Candidatus Profftella armatura]	gi|527122206|gb|AGS06731.1| (+2)	0.37	0	1.8656	0.94744	0.93946	0	0	0.93768	0.313153	2.99432
PREDICTED: LOW QUALITY PROTEIN: vesicle-fusing ATPase 2-like, partial [Diaphorina citri]	gi|662222478|ref|XP_008485484.1|	0.37	0	3.7312	3.7897	2.8184	0	0	2.50697	0.939467	2.6685
PREDICTED: MAGUK p55 subfamily member 6-like, partial [Diaphorina citri]	gi|662221440|ref|XP_008484913.1|	0.37	0	0	0	0	0	1.9184	0	0.639467	0
PREDICTED: probable GPI-anchored adhesin-like protein PGA55 [Diaphorina citri]	gi|662188977|ref|XP_008488185.1|	0.37	0	0	0	8.4551	0	0	0	2.81837	0
PREDICTED: LOW QUALITY PROTEIN: arginine-glutamic acid dipeptide repeats protein-like [Diaphorina citri]	gi|662200822|ref|XP_008473641.1|	0.37	0	1.8656	0	0	0	0	0.621867	0	#DIV/0!
gi|662200003|ref|XP_008473191.1|-DECOY	gi|662200003|ref|XP_008473191.1|-DECOY	0.37	0	1.8656	0	0	0	0	0.621867	0	#DIV/0!
PREDICTED: uncharacterized protein LOC103504970 [Diaphorina citri]	gi|662189536|ref|XP_008467499.1|	0.37	0	0	0	16.91	0	0	0	5.63667	0
PREDICTED: probable methylthioribulose-1-phosphate dehydratase [Diaphorina citri]	gi|662187976|ref|XP_008487642.1| (+2)	0.37	0	0	0	8.4551	0	0	0	2.81837	0
PREDICTED: uncharacterized protein LOC103506037 [Diaphorina citri]	gi|662191631|ref|XP_008468638.1|	0.37	0	0	0	2.8184	0	0	0	0.939467	0
Cluster of PREDICTED: transcription factor SPT20 homolog, partial [Diaphorina citri] (gi|662224627|ref|XP_008486666.1|)	gi|662224627|ref|XP_008486666.1|	0.37	0	1.8656	0	0	0	0	0.621867	0	#DIV/0!
PREDICTED: xanthine dehydrogenase-like, partial [Diaphorina citri]	gi|662221339|ref|XP_008484857.1|	0.37	0	0	0	2.8184	0	0	0	0.939467	0
putative ribosomal protein S21 [Diaphorina citri]	gi|110671526|gb|ABG82014.1| (+2)	0.37	0	0	0	13.152	0	0	0	4.384	0
PREDICTED: serine protease nudel-like [Diaphorina citri]	gi|662204348|ref|XP_008475548.1|	0.37	0	0	0	4.6973	0	0	0	1.56577	0
PREDICTED: sphingosine-1-phosphate lyase isoform X1 [Diaphorina citri]	gi|662191246|ref|XP_008468430.1| (+1)	0.37	0	1.8656	0	0	0	0	0.621867	0	#DIV/0!
PREDICTED: importin subunit beta-1-like [Diaphorina citri]	gi|662207315|ref|XP_008477155.1|	0.37	0	0	0	0	0	2.8776	0	0.9592	0
PREDICTED: T-complex protein 1 subunit theta [Diaphorina citri]	gi|662199313|ref|XP_008472817.1|	0.37	0	0	0	2.8184	0	0	0	0.939467	0
PREDICTED: uncharacterized protein LOC103511289 [Diaphorina citri]	gi|662201918|ref|XP_008474229.1|	0.37	0	0	0	8.4551	0	0	0	2.81837	0
PREDICTED: peroxisomal membrane protein PEX14 isoform X2 [Diaphorina citri]	gi|662214057|ref|XP_008480845.1| (+1)	0.37	0	2.7984	0	0	0	0	0.9328	0	#DIV/0!
PREDICTED: acyl-protein thioesterase 1 [Diaphorina citri]	gi|662204425|ref|XP_008475591.1|	0.37	0	0	0	6.5762	0	0	0	2.19207	0
PREDICTED: serine/threonine-protein kinase greatwall-like [Diaphorina citri]	gi|662193559|ref|XP_008469691.1|	0.37	0	0	0	0	2.4231	0	0	0.8077	0
PREDICTED: uncharacterized protein LOC103514598, partial [Diaphorina citri]	gi|662208344|ref|XP_008477718.1|	0.37	0	0	0	2.8184	0	0	0	0.939467	0
PREDICTED: uncharacterized protein LOC103517735 [Diaphorina citri]	gi|662214347|ref|XP_008481001.1|	0.37	0	0	0	2.8184	0	0	0	0.939467	0
PREDICTED: uncharacterized protein LOC103509207 [Diaphorina citri]	gi|662197856|ref|XP_008472026.1|	0.37	0	2.7984	0	0	0	0	0.9328	0	#DIV/0!
Cluster of PREDICTED: Golgi apparatus protein 1, partial [Diaphorina citri] (gi|662220043|ref|XP_008484134.1|)	gi|662220043|ref|XP_008484134.1|	0.37	0	1.8656	0	0	0	0	0.621867	0	#DIV/0!
PREDICTED: uncharacterized protein LOC103506136 [Diaphorina citri]	gi|662191823|ref|XP_008468741.1|	0.37	0	1.8656	0	0	0	0	0.621867	0	#DIV/0!
PREDICTED: phosphatidylinositol phosphatase PTPRQ-like [Diaphorina citri]	gi|662219070|ref|XP_008483595.1|	0.37	0	0	0	6.5762	0	0	0	2.19207	0
PREDICTED: eukaryotic translation initiation factor 3 subunit B-like [Diaphorina citri]	gi|662183124|ref|XP_008472463.1| (+1)	0.37	0	0	0	2.8184	0	0	0	0.939467	0
PREDICTED: cytosolic non-specific dipeptidase-like [Diaphorina citri]	gi|662213650|ref|XP_008480621.1|	0.37	0	0	0	2.8184	0	0	0	0.939467	0
PREDICTED: 26S proteasome non-ATPase regulatory subunit 10-like [Diaphorina citri]	gi|662211118|ref|XP_008479232.1|	0.37	0	0	0	2.8184	0	0	0	0.939467	0
PREDICTED: von Willebrand factor A domain-containing protein 8-like [Diaphorina citri]	gi|662205866|ref|XP_008476367.1|	0.37	0	1.8656	0	0	0	0	0.621867	0	#DIV/0!
PREDICTED: 28S ribosomal protein S11, mitochondrial isoform X1 [Diaphorina citri]	gi|662185185|ref|XP_008475781.1| (+4)	0.37	0	1.8656	0	0	0	0	0.621867	0	#DIV/0!
PREDICTED: peptidyl-tRNA hydrolase 2, mitochondrial isoform X1 [Diaphorina citri]	gi|662187576|ref|XP_008487423.1|	0.37	0	2.7984	0	0	0	0	0.9328	0	#DIV/0!
PREDICTED: presenilin-2 [Diaphorina citri]	gi|662187594|ref|XP_008487432.1|	0.37	0	1.8656	0	0	0	0	0.621867	0	#DIV/0!
50S ribosomal protein L24 [Candidatus Profftella armatura]	gi|527122212|gb|AGS06737.1| (+2)	0.37	0	1.8656	0	0	0	0	0.621867	0	#DIV/0!
PREDICTED: 5-formyltetrahydrofolate cyclo-ligase [Diaphorina citri]	gi|662203519|ref|XP_008475101.1|	0.37	0	0	0	3.7578	0	0	0	1.2526	0
PREDICTED: uncharacterized protein LOC103522621 [Diaphorina citri]	gi|662183395|ref|XP_008485972.1|	0.37	0	0	1.8949	0	0	0	0.631633	0	#DIV/0!
PREDICTED: ubiquitin carboxyl-terminal hydrolase 7-like [Diaphorina citri]	gi|662197692|ref|XP_008471937.1|	0.37	0	0	0	3.7578	0	0	0	1.2526	0
PREDICTED: LOW QUALITY PROTEIN: carnitine O-palmitoyltransferase 1, liver isoform [Diaphorina citri]	gi|662204402|ref|XP_008475579.1|	0.37	0	0	3.7897	0	0	0	1.26323	0	#DIV/0!
Cluster of PREDICTED: uncharacterized protein LOC103504836 [Diaphorina citri] (gi|662189277|ref|XP_008467358.1|)	gi|662189277|ref|XP_008467358.1|	0.37	0	0	0	7.5157	0	0	0	2.50523	0
Cluster of hypothetical protein, partial [Wolbachia endosymbiont of Diaphorina citri] (gi|516101487|ref|WP_017532067.1|)	gi|516101487|ref|WP_017532067.1|	0.37	0	0	0	1.8789	0	0	0	0.6263	0
PREDICTED: importin-5-like [Diaphorina citri]	gi|662218270|ref|XP_008483154.1|	0.37	0	0	0	1.8789	0	0	0	0.6263	0
PREDICTED: glutamate dehydrogenase, mitochondrial-like isoform X1 [Diaphorina citri]	gi|662203847|ref|XP_008475277.1| (+3)	0.37	0	0	0	3.7578	0	0	0	1.2526	0
hypothetical protein, partial [Wolbachia endosymbiont of Diaphorina citri]	gi|516101417|ref|WP_017531997.1|	0.37	0	0	0	3.7578	0	0	0	1.2526	0
PREDICTED: cytochrome c oxidase subunit 6B [Diaphorina citri]	gi|662206696|ref|XP_008476818.1|	0.37	0	0	0	1.8789	0	0	0	0.6263	0
Cluster of PREDICTED: bifunctional purine biosynthesis protein PURH isoform X1 [Diaphorina citri] (gi|662209302|ref|XP_008478246.1|)	gi|662209302|ref|XP_008478246.1|	0.37	0	0	0	3.7578	0	0	0	1.2526	0
Cluster of PREDICTED: protein FAM154B-like [Diaphorina citri] (gi|662217121|ref|XP_008482528.1|)	gi|662217121|ref|XP_008482528.1|	0.37	0	0	0	3.7578	0	0	0	1.2526	0
PREDICTED: eukaryotic peptide chain release factor subunit 1-like [Diaphorina citri]	gi|662219564|ref|XP_008483873.1|	0.37	0	0	0	1.8789	0	0	0	0.6263	0
PREDICTED: uncharacterized protein LOC103506036 [Diaphorina citri]	gi|662191629|ref|XP_008468637.1|	0.37	0	0	0	1.8789	0	0	0	0.6263	0
PREDICTED: anamorsin homolog [Diaphorina citri]	gi|662199242|ref|XP_008472778.1|	0.37	0	0	0	1.8789	0	0	0	0.6263	0
PREDICTED: glutenin, high molecular weight subunit DX5-like [Diaphorina citri]	gi|662215336|ref|XP_008481544.1|	0.37	0	0	0	3.7578	0	0	0	1.2526	0
PREDICTED: uncharacterized protein LOC103516416 [Diaphorina citri]	gi|662211793|ref|XP_008479601.1|	0.37	0	0	0	1.8789	0	0	0	0.6263	0
Cluster of gi|527122264|gb|AGS06789.1|-DECOY	gi|527122264|gb|AGS06789.1|-DECOY [3]	0.37	0	0	0	1.8789	0	0	0	0.6263	0
Cluster of PREDICTED: uncharacterized protein LOC103522374, partial [Diaphorina citri] (gi|662222856|ref|XP_008485696.1|)	gi|662222856|ref|XP_008485696.1|	0.37	0	0	0	1.8789	0	0	0	0.6263	0
PREDICTED: coatomer subunit beta-like, partial [Diaphorina citri]	gi|662224371|ref|XP_008486523.1|	0.37	0	0	0	1.8789	0	0	0	0.6263	0
PREDICTED: sorbin and SH3 domain-containing protein 1-like [Diaphorina citri]	gi|662194638|ref|XP_008470275.1|	0.37	5.3185	0	0.94744	0	1.2116	0	2.08865	0.403867	5.17162
PREDICTED: RNA-binding protein Rsf1 isoform X1 [Diaphorina citri]	gi|662213159|ref|XP_008480353.1|	0.38	2.1274	0	0.94744	2.8184	4.8463	0	1.02495	2.5549	0.401169
Cluster of PREDICTED: multidrug resistance-associated protein 1-like, partial [Diaphorina citri] (gi|662198330|ref|XP_008472284.1|)	gi|662198330|ref|XP_008472284.1|	0.38	3.1911	15.857	10.422	4.6973	0	10.551	9.82337	5.08277	1.93268
Cluster of PREDICTED: myosin heavy chain, muscle-like, partial [Diaphorina citri] (gi|662220194|ref|XP_008484217.1|)	gi|662220194|ref|XP_008484217.1| [2]	0.38	3131.5	3709.7	3075.4	2654.9	2957.4	3413.8	3305.53	3008.7	1.09866
PREDICTED: fructose-bisphosphate aldolase-like [Diaphorina citri]	gi|662215140|ref|XP_008481437.1|	0.38	22.338	7.4623	16.106	24.426	31.501	11.51	15.3021	22.479	0.680729
PREDICTED: uncharacterized protein LOC103506439 [Diaphorina citri]	gi|662192391|ref|XP_008469051.1|	0.38	27.656	20.521	19.896	17.85	35.135	32.613	22.691	28.5327	0.795264
PREDICTED: uncharacterized protein LOC103513455 [Diaphorina citri]	gi|662206119|ref|XP_008476507.1|	0.38	4.2548	0.93279	0	22.547	2.4231	0.95921	1.7292	8.6431	0.200067
PREDICTED: uncharacterized protein LOC103510441 isoform X1 [Diaphorina citri]	gi|662200241|ref|XP_008473319.1|	0.39	29.783	6.5295	17.054	34.76	50.886	8.6329	17.7888	31.4263	0.566049
PREDICTED: regulator of chromosome condensation [Diaphorina citri]	gi|662206077|ref|XP_008476483.1|	0.39	1.0637	0	0	0.93946	2.4231	0	0.354567	1.12085	0.316336
PREDICTED: uncharacterized protein LOC103506691 [Diaphorina citri]	gi|662192865|ref|XP_008469309.1|	0.39	8.5095	19.589	13.264	12.213	7.2694	11.51	13.7875	10.3308	1.3346
PREDICTED: cytochrome b-c1 complex subunit 2, mitochondrial [Diaphorina citri]	gi|662200497|ref|XP_008473462.1|	0.39	382.93	362.86	398.87	396.45	405.87	379.85	381.553	394.057	0.96827
PREDICTED: probable enoyl-CoA hydratase, mitochondrial isoform X1 [Diaphorina citri]	gi|662190444|ref|XP_008467990.1| (+1)	0.39	12.764	4.664	15.159	8.4551	10.904	0	10.8623	6.45303	1.68329
Cluster of PREDICTED: trifunctional enzyme subunit alpha, mitochondrial-like [Diaphorina citri] (gi|662196440|ref|XP_008471251.1|)	gi|662196440|ref|XP_008471251.1|	0.39	45.739	76.489	73.9	53.549	41.193	66.185	65.376	53.6423	1.21874
putative ribosomal protein S18 [Diaphorina citri]	gi|110671476|gb|ABG81989.1| (+1)	0.39	23.401	25.185	21.791	30.063	21.808	25.899	23.459	25.9233	0.904938
PREDICTED: ATP synthase-coupling factor 6, mitochondrial-like [Diaphorina citri]	gi|662194177|ref|XP_008470026.1| (+1)	0.39	122.32	102.61	121.27	117.43	140.54	117.02	115.4	124.997	0.923225
PREDICTED: eukaryotic translation initiation factor 5 [Diaphorina citri]	gi|662215835|ref|XP_008481819.1|	0.4	1.0637	2.7984	0	3.7578	2.4231	0.95921	1.28737	2.38004	0.540902
PREDICTED: phosphate carrier protein, mitochondrial-like [Diaphorina citri]	gi|662191655|ref|XP_008468651.1|	0.4	55.312	104.47	87.164	61.065	33.924	90.165	82.3153	61.718	1.33373
Cluster of PREDICTED: LOW QUALITY PROTEIN: calcium-binding mitochondrial carrier protein Aralar1-like, partial [Diaphorina citri] (gi|662206390|ref|XP_008476655.1|)	gi|662206390|ref|XP_008476655.1|	0.4	0	16.79	8.5269	3.7578	0	6.7144	8.43897	3.49073	2.41753
PREDICTED: uncharacterized protein LOC103505364 [Diaphorina citri]	gi|662190312|ref|XP_008467914.1|	0.4	2.1274	3.7312	3.7897	1.8789	1.2116	3.8368	3.2161	2.3091	1.39279
PREDICTED: paraplegin-like [Diaphorina citri]	gi|662217897|ref|XP_008482952.1|	0.4	1.0637	0.93279	4.7372	0.93946	0	1.9184	2.24456	0.95262	2.3562
PREDICTED: 14-3-3 protein zeta, partial [Diaphorina citri]	gi|662217123|ref|XP_008482530.1|	0.4	9.5732	4.664	5.6846	6.5762	9.6925	8.6329	6.6406	8.30053	0.800021
PREDICTED: annexin B9 [Diaphorina citri]	gi|662190775|ref|XP_008468168.1|	0.4	4.2548	0.93279	3.7897	7.5157	7.2694	0.95921	2.99243	5.2481	0.570193
PREDICTED: tropomyosin-1, isoforms 33/34-like isoform X1 [Diaphorina citri]	gi|662207450|ref|XP_008477228.1| (+1)	0.4	685.02	524.23	587.41	493.22	608.21	531.4	598.887	544.277	1.10034
PREDICTED: ATP-dependent RNA helicase bel-like [Diaphorina citri]	gi|662199658|ref|XP_008473002.1|	0.4	0	6.5295	2.8423	11.274	1.2116	6.7144	3.12393	6.4	0.488115
PREDICTED: fructose-bisphosphate aldolase-like, partial [Diaphorina citri]	gi|662216435|ref|XP_008482150.1|	0.4	19.146	4.664	14.212	24.426	30.289	6.7144	12.674	20.4765	0.618954
PREDICTED: heterogeneous nuclear ribonucleoprotein M-like isoform X1 [Diaphorina citri]	gi|662185483|ref|XP_008477330.1| (+1)	0.4	24.465	11.193	11.369	15.971	9.6925	6.7144	15.6757	10.7926	1.45244
PREDICTED: apolipoprotein D-like [Diaphorina citri]	gi|662205419|ref|XP_008476120.1|	0.4	0	8.3951	0	19.729	2.4231	3.8368	2.79837	8.66297	0.323026
PREDICTED: programmed cell death protein 4 [Diaphorina citri]	gi|662193301|ref|XP_008469551.1|	0.4	2.1274	7.4623	1.8949	4.6973	0	0	3.8282	1.56577	2.44494
PREDICTED: synaptic vesicle membrane protein VAT-1 homolog-like [Diaphorina citri]	gi|662219530|ref|XP_008483854.1|	0.4	2.1274	0.93279	1.8949	1.8789	1.2116	0	1.6517	1.03017	1.60333
PREDICTED: NADH dehydrogenase [ubiquinone] iron-sulfur protein 4, mitochondrial isoform X1 [Diaphorina citri]	gi|662193539|ref|XP_008469680.1| (+1)	0.4	58.503	43.841	65.373	63.883	60.578	61.389	55.9057	61.95	0.902432
PREDICTED: uncharacterized protein LOC103524223 [Diaphorina citri]	gi|662187632|ref|XP_008487454.1|	0.4	34.038	35.446	37.897	34.76	15.75	37.409	35.7937	29.3063	1.22136
Cluster of PREDICTED: uncharacterized protein LOC103524574 [Diaphorina citri] (gi|662188310|ref|XP_008487822.1|)	gi|662188310|ref|XP_008487822.1|	0.4	12.764	8.3951	7.5795	11.274	13.327	9.5921	9.57953	11.3977	0.84048
PREDICTED: pyruvate dehydrogenase E1 component subunit beta, mitochondrial-like, partial [Diaphorina citri]	gi|662218717|ref|XP_008483400.1|	0.4	57.439	33.58	43.582	49.791	63.001	46.042	44.867	52.9447	0.847432
PREDICTED: vacuolar protein sorting-associated protein 4B [Diaphorina citri]	gi|662204012|ref|XP_008475367.1|	0.4	0	1.8656	0.94744	6.5762	0	1.9184	0.93768	2.83153	0.331156
PREDICTED: eukaryotic translation initiation factor 3 subunit H-like [Diaphorina citri]	gi|662188616|ref|XP_008487991.1|	0.41	1.0637	5.5967	3.7897	9.3946	3.6347	3.8368	3.48337	5.62203	0.619592
PREDICTED: long-chain-fatty-acid--CoA ligase ACSBG2-like [Diaphorina citri]	gi|662193479|ref|XP_008469651.1|	0.41	15.955	44.774	36.003	27.244	13.327	28.776	32.244	23.1157	1.3949
PREDICTED: tropomodulin [Diaphorina citri]	gi|662193453|ref|XP_008469637.1|	0.41	72.331	63.43	67.268	62.004	64.213	68.104	67.6763	64.7737	1.04481
PREDICTED: alpha,alpha-trehalose-phosphate synthase [UDP-forming] A-like [Diaphorina citri]	gi|662191739|ref|XP_008468696.1|	0.41	0	16.79	10.422	7.5157	0	4.796	9.07067	4.1039	2.21026
PREDICTED: NADH dehydrogenase [ubiquinone] 1 alpha subcomplex subunit 1-like isoform X1 [Diaphorina citri]	gi|662191649|ref|XP_008468648.1| (+1)	0.41	19.146	14.925	18.949	17.85	16.962	11.51	17.6733	15.4407	1.1446
PREDICTED: uncharacterized protein LOC103513092 [Diaphorina citri]	gi|662205422|ref|XP_008476121.1|	0.41	17.019	14.925	12.317	16.91	2.4231	12.47	14.7537	10.601	1.39172
PREDICTED: 26S protease regulatory subunit 4-like [Diaphorina citri]	gi|662207419|ref|XP_008477211.1|	0.41	0	1.8656	0	1.8789	0	2.8776	0.621867	1.5855	0.392221
PREDICTED: lysosomal aspartic protease-like [Diaphorina citri]	gi|662195753|ref|XP_008470879.1|	0.41	40.42	37.312	54.004	89.249	39.982	47.001	43.912	58.744	0.747515
PREDICTED: uncharacterized protein LOC103521047 [Diaphorina citri]	gi|662220470|ref|XP_008484373.1|	0.41	28.72	24.253	20.844	25.365	38.77	23.98	24.6057	29.3717	0.837735
Cluster of PREDICTED: coatomer subunit gamma [Diaphorina citri] (gi|662211644|ref|XP_008479519.1|)	gi|662211644|ref|XP_008479519.1|	0.42	0	1.8656	0.94744	5.6368	0	1.9184	0.93768	2.5184	0.372332
PREDICTED: NADH-cytochrome b5 reductase 2-like [Diaphorina citri]	gi|662214601|ref|XP_008481139.1|	0.42	14.892	41.043	36.003	28.184	12.116	25.899	30.646	22.0663	1.38881
PREDICTED: uncharacterized protein LOC103515448 [Diaphorina citri]	gi|662209982|ref|XP_008478613.1|	0.42	0	6.5295	0	22.547	0	3.8368	2.1765	8.7946	0.247481
PREDICTED: cuticle protein 7-like [Diaphorina citri]	gi|662185715|ref|XP_008478519.1| (+1)	0.42	0	0	0.94744	0	0	10.551	0.315813	3.517	0.0897962
PREDICTED: ubiquinone biosynthesis protein COQ7 homolog [Diaphorina citri]	gi|662199539|ref|XP_008472936.1| (+4)	0.42	8.5095	2.7984	9.4744	7.5157	10.904	8.6329	6.92743	9.01753	0.768218
Cluster of PREDICTED: 60S ribosomal protein L3, partial [Diaphorina citri] (gi|662202178|ref|XP_008474374.1|)	gi|662202178|ref|XP_008474374.1| [2]	0.42	7.4458	19.589	13.264	15.031	1.2116	9.5921	13.4329	8.61157	1.55987
PREDICTED: superoxide dismutase [Cu-Zn] [Diaphorina citri]	gi|662184577|ref|XP_008472568.1|	0.42	35.102	13.059	22.738	31.942	41.193	21.103	23.633	31.4127	0.75234
PREDICTED: protein TFG-like [Diaphorina citri]	gi|662183854|ref|XP_008468742.1|	0.42	1.0637	2.7984	3.7897	2.8184	1.2116	0.95921	2.5506	1.66307	1.53367
PREDICTED: LIM domain and actin-binding protein 1-like, partial [Diaphorina citri]	gi|662188708|ref|XP_008488042.1|	0.42	9.5732	0	0	0	0	0.95921	3.19107	0.319737	9.9803
PREDICTED: hypoxia up-regulated protein 1-like [Diaphorina citri]	gi|662224677|ref|XP_008486694.1|	0.42	21.274	34.513	42.635	29.123	16.962	31.654	32.8073	25.913	1.26606
PREDICTED: muscle LIM protein Mlp84B [Diaphorina citri]	gi|662183790|ref|XP_008468377.1|	0.42	281.88	152.98	154.43	224.53	278.66	212.94	196.43	238.71	0.822881
PREDICTED: T-complex protein 1 subunit gamma [Diaphorina citri]	gi|662211444|ref|XP_008479409.1|	0.42	0	2.7984	0.94744	12.213	0	1.9184	1.24861	4.71047	0.265072
PREDICTED: putative uncharacterized protein DDB_G0286901, partial [Diaphorina citri]	gi|662224569|ref|XP_008486634.1|	0.42	415.9	814.33	960.7	1967.2	1074.7	423.01	730.31	1154.97	0.632319
Cluster of PREDICTED: LOW QUALITY PROTEIN: protein D3-like [Diaphorina citri] (gi|662224609|ref|XP_008486656.1|)	gi|662224609|ref|XP_008486656.1| [2]	0.42	14.892	0.93279	2.8423	12.213	23.02	2.8776	6.22236	12.7035	0.489814
PREDICTED: proton-coupled amino acid transporter 1-like [Diaphorina citri]	gi|662186807|ref|XP_008483968.1|	0.42	7.4458	31.715	23.686	5.6368	2.4231	26.858	20.9489	11.6393	1.79984
Cluster of PREDICTED: 26S protease regulatory subunit 10B [Diaphorina citri] (gi|662206814|ref|XP_008476881.1|)	gi|662206814|ref|XP_008476881.1|	0.42	1.0637	0.93279	0	6.5762	0	0.95921	0.665497	2.5118	0.264948
PREDICTED: spectrin beta chain, erythrocytic-like, partial [Diaphorina citri]	gi|662218361|ref|XP_008483204.1|	0.42	2.1274	14.925	5.6846	5.6368	0	5.7552	7.579	3.79733	1.99587
PREDICTED: fruit bromelain-like [Diaphorina citri]	gi|662192633|ref|XP_008469182.1|	0.43	15.955	9.3279	11.369	12.213	21.808	12.47	12.2173	15.497	0.788365
PREDICTED: disorganized muscle protein 1-like [Diaphorina citri]	gi|662220407|ref|XP_008484338.1|	0.43	93.605	98.876	85.269	64.823	67.848	107.43	92.5833	80.0337	1.1568
Cluster of PREDICTED: uncharacterized protein LOC103512977 [Diaphorina citri] (gi|662205209|ref|XP_008476008.1|)	gi|662205209|ref|XP_008476008.1| [2]	0.43	7.4458	9.3279	6.6321	0.93946	7.2694	8.6329	7.80193	5.61392	1.38975
PREDICTED: 3-hydroxyacyl-CoA dehydrogenase type-2 [Diaphorina citri]	gi|662202444|ref|XP_008474517.1|	0.43	25.529	30.782	34.108	32.881	30.289	34.531	30.1397	32.567	0.925466
Cluster of putative odorant-binding protein precursor [Diaphorina citri] (gi|110671464|gb|ABG81983.1|)	gi|110671464|gb|ABG81983.1| [2]	0.43	21.274	10.261	13.264	11.274	14.539	9.5921	14.933	11.8017	1.26533
PREDICTED: trimeric intracellular cation channel type B-A [Diaphorina citri]	gi|662215395|ref|XP_008481577.1|	0.43	0	4.664	4.7372	1.8789	0	2.8776	3.13373	1.5855	1.9765
PREDICTED: uncharacterized protein LOC103520719, partial [Diaphorina citri]	gi|662219873|ref|XP_008484042.1|	0.43	7.4458	6.5295	9.4744	8.4551	6.0578	5.7552	7.81657	6.75603	1.15698
PREDICTED: excitatory amino acid transporter isoform X1 [Diaphorina citri]	gi|662209767|ref|XP_008478498.1|	0.43	9.5732	18.656	19.896	8.4551	1.2116	21.103	16.0417	10.2566	1.56405
PREDICTED: amyloid beta A4 protein-like, partial [Diaphorina citri]	gi|662225145|ref|XP_008486955.1|	0.43	3.1911	0.93279	0.94744	0	10.904	2.8776	1.69044	4.59387	0.367978
PREDICTED: pyruvate kinase-like [Diaphorina citri]	gi|662213710|ref|XP_008480655.1|	0.43	1.0637	2.7984	2.8423	8.4551	0	4.796	2.2348	4.41703	0.50595
PREDICTED: NADP-dependent malic enzyme-like, partial [Diaphorina citri]	gi|662186493|ref|XP_008482419.1|	0.44	6.3822	2.7984	4.7372	3.7578	3.6347	3.8368	4.63927	3.7431	1.23942
PREDICTED: 27 kDa glycoprotein-like [Diaphorina citri]	gi|662213078|ref|XP_008480307.1|	0.44	1.0637	7.4623	6.6321	5.6368	7.2694	7.6737	5.0527	6.85997	0.736549
hypothetical protein [Wolbachia endosymbiont of Diaphorina citri]	gi|516101179|ref|WP_017531759.1|	0.44	62.758	21.454	39.792	46.973	23.02	14.388	41.3347	28.127	1.46957
PREDICTED: cubilin-like [Diaphorina citri]	gi|662188259|ref|XP_008487794.1|	0.44	0	0.93279	1.8949	1.8789	0	4.796	0.942563	2.22497	0.42363
PREDICTED: peroxiredoxin-5, mitochondrial-like isoform X1 [Diaphorina citri]	gi|662195413|ref|XP_008470698.1|	0.44	44.675	11.193	21.791	33.821	64.213	21.103	25.8863	39.7123	0.651846
PREDICTED: protein disulfide-isomerase-like [Diaphorina citri]	gi|662205677|ref|XP_008476263.1|	0.44	129.77	110.07	126.01	124.95	140.54	121.82	121.95	129.103	0.944592
PREDICTED: pyruvate kinase-like [Diaphorina citri]	gi|662213712|ref|XP_008480656.1|	0.44	1.0637	4.664	5.6846	20.668	0	6.7144	3.8041	9.12747	0.416775
Cluster of PREDICTED: ATP synthase subunit gamma, mitochondrial [Diaphorina citri] (gi|662199407|ref|XP_008472867.1|)	gi|662199407|ref|XP_008472867.1|	0.44	120.2	198.68	202.75	139.04	119.95	180.33	173.877	146.44	1.18736
PREDICTED: cAMP-dependent protein kinase catalytic subunit [Diaphorina citri]	gi|662186154|ref|XP_008480723.1|	0.44	0	4.664	1.8949	1.8789	0	0.95921	2.1863	0.946037	2.31101
PREDICTED: T-complex protein 1 subunit beta-like [Diaphorina citri]	gi|662192697|ref|XP_008469218.1|	0.44	0	0.93279	0	6.5762	0	0	0.31093	2.19207	0.141843
Cluster of PREDICTED: T-complex protein 1 subunit eta-like [Diaphorina citri] (gi|662212595|ref|XP_008480042.1|)	gi|662212595|ref|XP_008480042.1|	0.44	0	0.93279	0	6.5762	0	0	0.31093	2.19207	0.141843
PREDICTED: RNA-binding protein lark [Diaphorina citri]	gi|662225634|ref|XP_008487225.1|	0.45	5.3185	3.7312	5.6846	5.6368	3.6347	2.8776	4.91143	4.0497	1.21279
PREDICTED: 28S ribosomal protein S27, mitochondrial-like [Diaphorina citri]	gi|662187170|ref|XP_008485784.1|	0.45	1.0637	2.7984	3.7897	2.8184	2.4231	5.7552	2.5506	3.66557	0.695827
PREDICTED: sodium/potassium-transporting ATPase subunit beta-2-like [Diaphorina citri]	gi|662185671|ref|XP_008478271.1|	0.45	2.1274	11.193	11.369	6.5762	1.2116	7.6737	8.2298	5.15383	1.59683
PREDICTED: heat shock protein 75 kDa, mitochondrial-like [Diaphorina citri]	gi|662213080|ref|XP_008480308.1|	0.45	8.5095	8.3951	8.5269	7.5157	4.8463	9.5921	8.47717	7.31803	1.15839
Cluster of PREDICTED: endophilin-A3-like isoform X1 [Diaphorina citri] (gi|662199857|ref|XP_008473110.1|)	gi|662199857|ref|XP_008473110.1| [3]	0.45	8.5095	0.93279	5.6846	1.8789	6.0578	0	5.0423	2.64557	1.90594
Cluster of PREDICTED: heat shock 70 kDa protein cognate 5 [Diaphorina citri] (gi|662206271|ref|XP_008476589.1|)	gi|662206271|ref|XP_008476589.1|	0.45	109.56	74.623	93.796	65.762	105.41	64.267	92.6597	78.4797	1.18068
PREDICTED: muscle LIM protein Mlp84B-like, partial [Diaphorina citri]	gi|662223973|ref|XP_008486301.1|	0.45	306.34	168.84	157.27	245.2	321.07	211.98	210.817	259.417	0.812657
PREDICTED: ADP-ribosylation factor 1 [Diaphorina citri]	gi|662190483|ref|XP_008468011.1|	0.45	0	5.5967	3.7897	2.8184	0	1.9184	3.1288	1.57893	1.98159
putative ribosomal protein L15 [Diaphorina citri]	gi|110671442|gb|ABG81972.1|	0.45	4.2548	10.261	6.6321	5.6368	9.6925	12.47	7.0493	9.26643	0.760735
PREDICTED: peroxiredoxin-6-like [Diaphorina citri]	gi|662206081|ref|XP_008476485.1|	0.45	31.911	29.849	24.633	50.731	35.135	22.062	28.7977	35.976	0.800469
PREDICTED: prostaglandin E synthase 2 isoform X1 [Diaphorina citri]	gi|662189438|ref|XP_008467447.1| (+1)	0.45	0	9.3279	9.4744	1.8789	1.2116	6.7144	6.26743	3.2683	1.91764
Cluster of PREDICTED: laminin subunit alpha-like [Diaphorina citri] (gi|662211351|ref|XP_008479359.1|)	gi|662211351|ref|XP_008479359.1|	0.45	2.1274	0.93279	0	0	1.2116	0	1.02006	0.403867	2.52574
putative S5e ribosomal protein [Diaphorina citri]	gi|110671422|gb|ABG81962.1| (+2)	0.45	10.637	17.723	10.422	14.092	7.2694	9.5921	12.9273	10.3178	1.25291
ribosome recycling factor [Candidatus Profftella armatura]	gi|527122489|gb|AGS07014.1| (+2)	0.45	0	2.7984	0	5.6368	0	1.9184	0.9328	2.5184	0.370394
PREDICTED: vinculin [Diaphorina citri]	gi|662200935|ref|XP_008473701.1|	0.45	2.1274	17.723	13.264	7.5157	7.2694	6.7144	11.0381	7.1665	1.54024
Cluster of PREDICTED: protoporphyrinogen oxidase-like [Diaphorina citri] (gi|662207842|ref|XP_008477444.1|)	gi|662207842|ref|XP_008477444.1| [2]	0.45	0	6.5295	6.6321	1.8789	0	4.796	4.3872	2.22497	1.9718
PREDICTED: sarcalumenin [Diaphorina citri]	gi|662194501|ref|XP_008470202.1|	0.45	202.1	179.1	207.49	185.07	253.22	205.27	196.23	214.52	0.91474
Cluster of putative ribosomal protein S3, partial [Diaphorina citri] (gi|110456370|gb|ABG74703.1|)	gi|110456370|gb|ABG74703.1|	0.45	34.038	59.699	37.897	47.912	21.808	34.531	43.878	34.7503	1.26266
PREDICTED: location of vulva defective 1-like, partial [Diaphorina citri]	gi|662223488|ref|XP_008486038.1|	0.45	2.1274	2.7984	0.94744	1.8789	0	1.9184	1.95775	1.26577	1.54669
PREDICTED: cartilage oligomeric matrix protein, partial [Diaphorina citri]	gi|662193547|ref|XP_008469684.1|	0.45	3.1911	3.7312	2.8423	2.8184	3.6347	1.9184	3.25487	2.7905	1.16641
PREDICTED: uncharacterized protein LOC103512899 [Diaphorina citri]	gi|662205017|ref|XP_008475907.1|	0.45	2.1274	8.3951	6.6321	7.5157	2.4231	0	5.7182	3.31293	1.72602
Cluster of sp|ALBU_BOVIN|	sp|ALBU_BOVIN|	0.45	11.701	11.193	45.477	15.031	6.0578	236.92	22.7903	86.0029	0.264995
transcription elongation factor GreA [Candidatus Profftella armatura]	gi|527122271|gb|AGS06796.1| (+2)	0.45	1.0637	0	0	6.5762	0	0	0.354567	2.19207	0.16175
Cluster of PREDICTED: uncharacterized protein LOC103508562 [Diaphorina citri] (gi|662196603|ref|XP_008471340.1|)	gi|662196603|ref|XP_008471340.1| [2]	0.46	2.1274	4.664	3.7897	16.91	3.6347	1.9184	3.52703	7.4877	0.471044
F0F1 ATP synthase subunit beta [Candidatus Carsonella ruddii DC]	gi|527135648|gb|AGS06499.1| (+1)	0.46	34.038	34.513	36.95	40.397	38.77	32.613	35.167	37.26	0.943827
PREDICTED: THO complex subunit 4 [Diaphorina citri]	gi|662211375|ref|XP_008479372.1|	0.46	3.1911	1.8656	0	0.93946	4.8463	2.8776	1.68557	2.88779	0.583688
PREDICTED: LIM and senescent cell antigen-like-containing domain protein 1 [Diaphorina citri]	gi|662190247|ref|XP_008467879.1|	0.46	2.1274	12.126	4.7372	5.6368	0	4.796	6.3302	3.4776	1.82028
Cluster of PREDICTED: dnaJ homolog subfamily B member 11 isoform X1 [Diaphorina citri] (gi|662204248|ref|XP_008475494.1|)	gi|662204248|ref|XP_008475494.1|	0.46	15.955	9.3279	17.054	11.274	14.539	9.5921	14.1123	11.8017	1.19579
PREDICTED: bifunctional ATP-dependent dihydroxyacetone kinase/FAD-AMP lyase (cyclizing)-like [Diaphorina citri]	gi|662185198|ref|XP_008475832.1|	0.46	0	2.7984	0.94744	2.8184	2.4231	0.95921	1.24861	2.0669	0.604099
Cluster of PREDICTED: nucleoporin nup211-like [Diaphorina citri] (gi|662190945|ref|XP_008468262.1|)	gi|662190945|ref|XP_008468262.1|	0.46	0	0	5.6846	0	0	0.95921	1.89487	0.319737	5.92634
PREDICTED: ras-related protein Rab-5C [Diaphorina citri]	gi|662201763|ref|XP_008474145.1|	0.46	1.0637	4.664	0	0	0	1.9184	1.90923	0.639467	2.98567
PREDICTED: uncharacterized protein LOC103508016 [Diaphorina citri]	gi|662184227|ref|XP_008470768.1|	0.46	58.503	35.446	19.896	74.217	53.309	28.776	37.9483	52.1007	0.728366
Cluster of PREDICTED: SH3 domain-containing protein C23A1.17-like [Diaphorina citri] (gi|662215498|ref|XP_008481634.1|)	gi|662215498|ref|XP_008481634.1|	0.46	9.5732	5.5967	1.8949	10.334	4.8463	8.6329	5.68827	7.93773	0.716611
PREDICTED: calcium-transporting ATPase sarcoplasmic/endoplasmic reticulum type-like [Diaphorina citri]	gi|662207909|ref|XP_008477479.1|	0.46	232.95	426.29	380.87	267.75	216.87	373.13	346.703	285.917	1.2126
hypothetical protein [Wolbachia endosymbiont of Diaphorina citri]	gi|516101400|ref|WP_017531980.1|	0.46	22.338	1.8656	5.6846	10.334	2.4231	0	9.96273	4.25237	2.34287
PREDICTED: surfeit locus protein 1 isoform X1 [Diaphorina citri]	gi|662205482|ref|XP_008476155.1| (+1)	0.46	1.0637	4.664	6.6321	1.8789	2.4231	3.8368	4.11993	2.71293	1.51863
PREDICTED: calphotin-like [Diaphorina citri]	gi|662209476|ref|XP_008478341.1|	0.46	24.465	9.3279	12.317	27.244	25.443	10.551	15.37	21.0793	0.729149
PREDICTED: acyl-CoA Delta(11) desaturase [Diaphorina citri]	gi|662208347|ref|XP_008477720.1|	0.46	5.3185	15.857	15.159	10.334	4.8463	11.51	12.1115	8.89677	1.36134
PREDICTED: putative ATP-dependent RNA helicase me31b [Diaphorina citri]	gi|662212992|ref|XP_008480260.1|	0.46	0	2.7984	0	3.7578	1.2116	0.95921	0.9328	1.9762	0.472016
Cluster of PREDICTED: UPF0545 protein C22orf39 homolog [Diaphorina citri] (gi|662210544|ref|XP_008478916.1|)	gi|662210544|ref|XP_008478916.1|	0.46	6.3822	0.93279	3.7897	2.8184	3.6347	0	3.70156	2.15103	1.72083
PREDICTED: TAR DNA-binding protein 43-like [Diaphorina citri]	gi|662188907|ref|XP_008488149.1|	0.47	3.1911	0.93279	2.8423	6.5762	2.4231	1.9184	2.32206	3.63923	0.638064
PREDICTED: uncharacterized protein LOC103519267 [Diaphorina citri]	gi|662217205|ref|XP_008482574.1|	0.47	0	5.5967	0	10.334	0	3.8368	1.86557	4.7236	0.394946
PREDICTED: uncharacterized protein LOC103509806 [Diaphorina citri]	gi|662199026|ref|XP_008472660.1|	0.47	0	5.5967	4.7372	1.8789	1.2116	2.8776	3.44463	1.98937	1.73152
PREDICTED: peptidyl-prolyl cis-trans isomerase 5 isoform X1 [Diaphorina citri]	gi|662223095|ref|XP_008485826.1|	0.47	26.592	18.656	21.791	23.487	29.078	22.062	22.3463	24.8757	0.898321
PREDICTED: fructose-bisphosphate aldolase [Diaphorina citri]	gi|662200015|ref|XP_008473197.1|	0.47	17.019	2.7984	8.5269	32.881	15.75	2.8776	9.4481	17.1695	0.550283
hypothetical protein [Wolbachia endosymbiont of Diaphorina citri]	gi|516101969|ref|WP_017532549.1|	0.47	3.1911	0	3.7897	0.93946	1.2116	1.9184	2.32693	1.35649	1.71541
PREDICTED: nucleolar protein 58 [Diaphorina citri]	gi|662184283|ref|XP_008471019.1|	0.47	7.4458	19.589	14.212	12.213	2.4231	14.388	13.7489	9.6747	1.42112
Cluster of putative ribosomal protein L7, partial [Diaphorina citri] (gi|110456387|gb|ABG74705.1|)	gi|110456387|gb|ABG74705.1|	0.47	10.637	18.656	16.106	14.092	4.8463	16.307	15.133	11.7484	1.28809
PREDICTED: myosin regulatory light chain 2 [Diaphorina citri]	gi|662209172|ref|XP_008478173.1|	0.47	1965.7	1271.4	1445.8	1661	2200.2	1525.1	1560.97	1795.43	0.869409
PREDICTED: ras-related protein Rab-11A [Diaphorina citri]	gi|662202803|ref|XP_008474711.1|	0.47	2.1274	5.5967	6.6321	7.5157	0	0	4.7854	2.50523	1.91016
Cluster of PREDICTED: aquaporin AQPAe.a [Diaphorina citri] (gi|662193939|ref|XP_008469897.1|)	gi|662193939|ref|XP_008469897.1|	0.47	10.637	12.126	11.369	10.334	12.116	15.347	11.3773	12.599	0.903035
Cluster of PREDICTED: tropomyosin-1 [Diaphorina citri] (gi|662195007|ref|XP_008470475.1|)	gi|662195007|ref|XP_008470475.1|	0.47	1712.5	1054.1	1190	1355.6	1963.9	1328.5	1318.87	1549.33	0.851248
PREDICTED: small glutamine-rich tetratricopeptide repeat-containing protein beta [Diaphorina citri]	gi|662201988|ref|XP_008474270.1|	0.47	1.0637	0	0	5.6368	0	0	0.354567	1.87893	0.188706
peptidoglycan-associated lipoprotein [Wolbachia endosymbiont of Diaphorina citri]	gi|516101767|ref|WP_017532347.1|	0.47	1.0637	0	0	5.6368	0	0	0.354567	1.87893	0.188706
PREDICTED: tubulin alpha chain-like isoform X1 [Diaphorina citri]	gi|662197490|ref|XP_008471826.1| (+3)	0.47	15.955	19.589	20.844	17.85	14.539	19.184	18.796	17.191	1.09336
PREDICTED: cytochrome c oxidase subunit 4 isoform 2, mitochondrial-like [Diaphorina citri]	gi|662184568|ref|XP_008472514.1|	0.47	148.92	158.57	175.28	121.19	117.52	187.05	160.923	141.92	1.1339
gi|662224569|ref|XP_008486634.1|-DECOY	gi|662224569|ref|XP_008486634.1|-DECOY	0.47	2.1274	1.8656	2.8423	4.6973	7.2694	0	2.27843	3.9889	0.571193
PREDICTED: pulmonary surfactant-associated protein B-like [Diaphorina citri]	gi|662187419|ref|XP_008486909.1|	0.47	9.5732	7.4623	9.4744	8.4551	9.6925	10.551	8.83663	9.5662	0.923735
mixed type I polyketide synthase/non-ribosomal peptide synthetase, PedH-like protein [Candidatus Profftella armatura]	gi|527122299|gb|AGS06824.1| (+2)	0.47	2.1274	1.8656	2.8423	2.8184	0	1.9184	2.27843	1.57893	1.44302
PREDICTED: troponin C [Diaphorina citri]	gi|662192417|ref|XP_008469064.1|	0.47	51.057	27.984	36.003	56.368	65.425	25.899	38.348	49.2307	0.778945
PREDICTED: cylicin-2-like [Diaphorina citri]	gi|662206344|ref|XP_008476630.1|	0.47	3.1911	17.723	6.6321	5.6368	0	9.5921	9.18207	5.0763	1.80881
PREDICTED: innexin inx3 [Diaphorina citri]	gi|662193598|ref|XP_008469711.1|	0.47	0	4.664	0.94744	0	0	1.9184	1.87048	0.639467	2.92506
PREDICTED: ras-related protein Rab-2A [Diaphorina citri]	gi|662197932|ref|XP_008472068.1|	0.47	4.2548	13.059	6.6321	6.5762	2.4231	7.6737	7.98197	5.55767	1.43621
PREDICTED: tyramine beta-hydroxylase-like [Diaphorina citri]	gi|662184638|ref|XP_008472910.1|	0.48	0	0.93279	0	4.6973	0	0	0.31093	1.56577	0.19858
elongation factor G [Candidatus Profftella armatura]	gi|527122199|gb|AGS06724.1| (+3)	0.48	0	4.664	0	0.93946	0	0	1.55467	0.313153	4.96455
PREDICTED: glutaredoxin-related protein 5, mitochondrial-like [Diaphorina citri]	gi|662217025|ref|XP_008482476.1|	0.48	6.3822	0.93279	8.5269	5.6368	3.6347	0	5.28063	3.0905	1.70867
Cluster of PREDICTED: dnaJ homolog subfamily C member 3-like [Diaphorina citri] (gi|662219465|ref|XP_008483817.1|)	gi|662219465|ref|XP_008483817.1|	0.48	0	4.664	2.8423	2.8184	0	0.95921	2.5021	1.2592	1.98705
PREDICTED: FAD-dependent oxidoreductase domain-containing protein 1-like [Diaphorina citri]	gi|662194798|ref|XP_008470362.1|	0.48	0	4.664	1.8949	0	1.2116	1.9184	2.1863	1.04333	2.0955
PREDICTED: LOW QUALITY PROTEIN: sorting and assembly machinery component 50 homolog [Diaphorina citri]	gi|662183485|ref|XP_008487713.1|	0.48	3.1911	15.857	22.738	6.5762	2.4231	16.307	13.9287	8.43543	1.65121
Cluster of PREDICTED: calpain-A isoform X1 [Diaphorina citri] (gi|662184429|ref|XP_008471771.1|)	gi|662184429|ref|XP_008471771.1| [2]	0.48	2.1274	23.32	15.159	7.5157	0	15.347	13.5355	7.6209	1.7761
PREDICTED: plasma membrane calcium-transporting ATPase 2-like [Diaphorina citri]	gi|662193882|ref|XP_008469866.1|	0.48	11.701	39.177	33.16	15.971	8.481	33.572	28.0127	19.3413	1.44833
PREDICTED: protein disulfide-isomerase-like [Diaphorina citri]	gi|662205673|ref|XP_008476261.1|	0.48	85.095	85.817	84.322	81.733	95.714	87.288	85.078	88.245	0.964111
Cluster of PREDICTED: putative uncharacterized protein DDB_G0282133 [Diaphorina citri] (gi|662203411|ref|XP_008475043.1|)	gi|662203411|ref|XP_008475043.1|	0.48	67.013	76.489	63.478	61.065	54.521	74.818	68.9933	63.468	1.08706
Cluster of PREDICTED: apyrase-like, partial [Diaphorina citri] (gi|662185429|ref|XP_008477058.1|)	gi|662185429|ref|XP_008477058.1|	0.48	3.1911	6.5295	6.6321	4.6973	2.4231	5.7552	5.4509	4.29187	1.27005
PREDICTED: eukaryotic translation initiation factor 3 subunit I, partial [Diaphorina citri]	gi|662225067|ref|XP_008486912.1|	0.48	1.0637	0.93279	0	3.7578	0	0.95921	0.665497	1.57234	0.423253
PREDICTED: probable uridine nucleosidase 2, partial [Diaphorina citri]	gi|662220262|ref|XP_008484258.1|	0.49	1.0637	0	3.7897	1.8789	0	0	1.6178	0.6263	2.58311
PREDICTED: mitochondrial import inner membrane translocase subunit Tim13-like [Diaphorina citri]	gi|662197069|ref|XP_008471594.1|	0.49	2.1274	2.7984	2.8423	3.7578	7.2694	0.95921	2.58937	3.99547	0.648076
membrane protein [Wolbachia endosymbiont of Diaphorina citri]	gi|516101614|ref|WP_017532194.1|	0.49	11.701	16.79	26.528	20.668	6.0578	14.388	18.3397	13.7046	1.33821
PREDICTED: 60S ribosomal protein L7a [Diaphorina citri]	gi|662197840|ref|XP_008472018.1|	0.49	7.4458	14.925	12.317	3.7578	6.0578	15.347	11.5626	8.38753	1.37855
Cluster of PREDICTED: uncharacterized protein LOC103521361 isoform X3 [Diaphorina citri] (gi|662221047|ref|XP_008484694.1|)	gi|662221047|ref|XP_008484694.1| [2]	0.49	13.828	11.193	12.317	9.3946	13.327	11.51	12.446	11.4105	1.09075
PREDICTED: nucleolar protein 56 [Diaphorina citri]	gi|662208099|ref|XP_008477583.1|	0.49	0	7.4623	6.6321	0	0	6.7144	4.69813	2.23813	2.09913
PREDICTED: uncharacterized protein PFB0145c-like [Diaphorina citri]	gi|662183539|ref|XP_008487992.1|	0.49	9.5732	4.664	6.6321	3.7578	8.481	3.8368	6.95643	5.35853	1.2982
PREDICTED: 40S ribosomal protein S6 [Diaphorina citri]	gi|662193427|ref|XP_008469622.1|	0.49	37.229	54.102	36.95	34.76	37.559	42.205	42.7603	38.1747	1.12012
PREDICTED: ubiquitin-conjugating enzyme E2 N [Diaphorina citri]	gi|662187869|ref|XP_008487583.1|	0.49	1.0637	0	0	4.6973	0	0	0.354567	1.56577	0.226449
Cluster of PREDICTED: fatty aldehyde dehydrogenase [Diaphorina citri] (gi|662218309|ref|XP_008483175.1|)	gi|662218309|ref|XP_008483175.1| [2]	0.49	0	24.253	21.791	13.152	2.4231	11.51	15.348	9.02837	1.69998
Cluster of PREDICTED: endoplasmic reticulum aminopeptidase 1-like [Diaphorina citri] (gi|662209312|ref|XP_008478251.1|)	gi|662209312|ref|XP_008478251.1| [2]	0.5	42.548	65.295	71.058	53.549	37.559	62.348	59.6337	51.152	1.16581
PREDICTED: troponin C, isoform 1-like [Diaphorina citri]	gi|662192123|ref|XP_008468906.1|	0.5	220.18	169.77	187.59	186.95	253.22	194.72	192.513	211.63	0.909669
PREDICTED: GTP-binding protein SAR1 [Diaphorina citri]	gi|662210629|ref|XP_008478962.1|	0.5	0	2.7984	1.8949	2.8184	1.2116	2.8776	1.56443	2.30253	0.67944
PREDICTED: putative mitochondrial inner membrane protein isoform X1 [Diaphorina citri]	gi|662212774|ref|XP_008480140.1| (+1)	0.5	46.802	48.505	78.637	61.065	61.79	76.737	57.9813	66.5307	0.871498
PREDICTED: uncharacterized protein LOC103505639 [Diaphorina citri]	gi|662190862|ref|XP_008468217.1|	0.5	4.2548	0	0	17.85	0	0	1.41827	5.95	0.238364
PREDICTED: ras-related protein Rab-2-like [Diaphorina citri]	gi|662197908|ref|XP_008472055.1|	0.5	6.3822	13.059	7.5795	5.6368	2.4231	11.51	9.0069	6.5233	1.38073
PREDICTED: reticulon-4-interacting protein 1 homolog, mitochondrial [Diaphorina citri]	gi|662189073|ref|XP_008488239.1|	0.5	0	3.7312	0	7.5157	0	1.9184	1.24373	3.1447	0.395501
PREDICTED: 60S ribosomal protein L37a [Diaphorina citri]	gi|662202742|ref|XP_008474678.1|	0.5	0	1.8656	0	3.7578	0	0.95921	0.621867	1.57234	0.395505
PREDICTED: hybrid signal transduction histidine kinase L-like isoform X1 [Diaphorina citri]	gi|662217496|ref|XP_008482730.1| (+1)	0.5	4.2548	12.126	9.4744	3.7578	0	12.47	8.6184	5.40927	1.59327
PREDICTED: uncharacterized protein LOC103511547 [Diaphorina citri]	gi|662202396|ref|XP_008474493.1|	0.5	30.847	43.841	39.792	37.578	26.654	38.368	38.16	34.2	1.11579
PREDICTED: ATP synthase subunit alpha, mitochondrial-like, partial [Diaphorina citri]	gi|662222159|ref|XP_008485307.1|	0.5	175.51	206.15	236.86	277.14	190.22	219.66	206.173	229.007	0.900294
PREDICTED: long-chain-fatty-acid--CoA ligase ACSBG1-like [Diaphorina citri]	gi|662193481|ref|XP_008469652.1|	0.5	1.0637	3.7312	0.94744	6.5762	2.4231	0.95921	1.91411	3.3195	0.576626
PREDICTED: uncharacterized protein LOC103521604 [Diaphorina citri]	gi|662221478|ref|XP_008484933.1|	0.5	4.2548	0	0	0.93946	6.0578	1.9184	1.41827	2.97189	0.477228
PREDICTED: neuroglian-like, partial [Diaphorina citri]	gi|662218850|ref|XP_008483474.1|	0.5	0	6.5295	6.6321	3.7578	0	3.8368	4.3872	2.53153	1.73302
Cluster of PREDICTED: actin, muscle isoform X1 [Diaphorina citri] (gi|662191724|ref|XP_008468689.1|)	gi|662191724|ref|XP_008468689.1| [5]	0.51	3086.8	3567.9	2818.6	3070.2	3140.4	4194.6	3157.77	3468.4	0.910439
PREDICTED: dnaJ homolog subfamily A member 2-like [Diaphorina citri]	gi|662190428|ref|XP_008467980.1|	0.51	3.1911	5.5967	2.8423	7.5157	3.6347	3.8368	3.8767	4.99573	0.776002
PREDICTED: cuticle protein 12.5-like [Diaphorina citri]	gi|662202718|ref|XP_008474666.1|	0.51	35.102	27.984	29.371	18.789	23.02	37.409	30.819	26.406	1.16712
PREDICTED: esterase E4 isoform X1 [Diaphorina citri]	gi|662203915|ref|XP_008475315.1| (+2)	0.51	1.0637	6.5295	0.94744	15.971	0	3.8368	2.84688	6.6026	0.431176
PREDICTED: mitochondrial import receptor subunit TOM70-like [Diaphorina citri]	gi|662188686|ref|XP_008488031.1|	0.51	0	1.8656	1.8949	0	1.2116	0.95921	1.2535	0.723603	1.7323
PREDICTED: dnaJ homolog subfamily C member 30 isoform X1 [Diaphorina citri]	gi|662194954|ref|XP_008470446.1| (+1)	0.51	1.0637	1.8656	0.94744	0.93946	1.2116	3.8368	1.29225	1.99595	0.647433
PREDICTED: integrin-linked protein kinase-like, partial [Diaphorina citri]	gi|662215115|ref|XP_008481422.1|	0.51	0	5.5967	3.7897	0	2.4231	2.8776	3.1288	1.7669	1.77078
PREDICTED: eukaryotic peptide chain release factor subunit 1-like [Diaphorina citri]	gi|662219566|ref|XP_008483874.1|	0.51	0	1.8656	0	1.8789	0	1.9184	0.621867	1.26577	0.491296
Cluster of PREDICTED: peroxiredoxin 1 [Diaphorina citri] (gi|662194533|ref|XP_008470220.1|)	gi|662194533|ref|XP_008470220.1| [3]	0.51	44.675	27.051	40.74	45.094	63.001	28.776	37.4887	45.6237	0.821693
PREDICTED: ATP synthase subunit epsilon, mitochondrial-like isoform X2 [Diaphorina citri]	gi|662192015|ref|XP_008468847.1|	0.51	25.529	25.185	28.423	25.365	31.501	26.858	26.379	27.908	0.945213
PREDICTED: apyrase-like [Diaphorina citri]	gi|662223694|ref|XP_008486149.1|	0.51	143.6	194.95	207.49	170.98	155.08	175.53	182.013	167.197	1.08862
Cluster of PREDICTED: lon protease homolog, mitochondrial-like [Diaphorina citri] (gi|662191876|ref|XP_008468770.1|)	gi|662191876|ref|XP_008468770.1| [2]	0.51	2.1274	12.126	27.476	5.6368	1.2116	16.307	13.9098	7.71847	1.80215
hypothetical protein [Wolbachia endosymbiont of Diaphorina citri]	gi|516101398|ref|WP_017531978.1|	0.51	6.3822	7.4623	8.5269	12.213	0	1.9184	7.45713	4.71047	1.5831
PREDICTED: cell wall protein IFF6-like [Diaphorina citri]	gi|662192086|ref|XP_008468886.1|	0.51	2.1274	2.7984	0.94744	2.8184	2.4231	1.9184	1.95775	2.38663	0.820296
PREDICTED: probable hydroxyacid-oxoacid transhydrogenase, mitochondrial [Diaphorina citri]	gi|662185144|ref|XP_008475568.1|	0.51	2.1274	0.93279	3.7897	6.5762	4.8463	0	2.2833	3.8075	0.599684
PREDICTED: ras-like GTP-binding protein Rho1 [Diaphorina citri]	gi|662200832|ref|XP_008473646.1| (+1)	0.51	15.955	26.118	25.581	17.85	13.327	25.899	22.5513	19.0253	1.18533
PREDICTED: proline dehydrogenase 1, mitochondrial [Diaphorina citri]	gi|662211562|ref|XP_008479475.1|	0.51	82.968	152.04	158.22	114.61	71.482	140.04	131.076	108.711	1.20573
PREDICTED: calnexin-like [Diaphorina citri]	gi|662213614|ref|XP_008480602.1|	0.52	4.2548	15.857	12.317	8.4551	3.6347	11.51	10.8096	7.8666	1.37411
Cluster of PREDICTED: LOW QUALITY PROTEIN: twitchin-like [Diaphorina citri] (gi|662204028|ref|XP_008475375.1|)	gi|662204028|ref|XP_008475375.1| [2]	0.52	1441.3	1486.9	1507.4	1300.2	1314.6	1604.8	1478.53	1406.53	1.05119
PREDICTED: EH domain-containing protein 1 [Diaphorina citri]	gi|662184004|ref|XP_008469508.1|	0.52	4.2548	16.79	21.791	17.85	1.2116	8.6329	14.2786	9.2315	1.54673
Cluster of PREDICTED: B-cell receptor-associated protein 31 [Diaphorina citri] (gi|662206107|ref|XP_008476501.1|)	gi|662206107|ref|XP_008476501.1| [2]	0.52	4.2548	9.3279	8.5269	9.3946	3.6347	3.8368	7.36987	5.62203	1.31089
PREDICTED: pro-resilin-like [Diaphorina citri]	gi|662218078|ref|XP_008483050.1|	0.52	29.783	25.185	26.528	23.487	31.501	17.266	27.1653	24.0847	1.12791
PREDICTED: uncharacterized protein LOC103507787 [Diaphorina citri]	gi|662195078|ref|XP_008470514.1|	0.52	2.1274	4.664	0	15.971	0	1.9184	2.2638	5.96313	0.379633
PREDICTED: 14-3-3 protein zeta-like [Diaphorina citri]	gi|662211990|ref|XP_008479703.1|	0.52	17.019	8.3951	10.422	13.152	20.597	10.551	11.9454	14.7667	0.808941
PREDICTED: uncharacterized protein LOC103524439 [Diaphorina citri]	gi|662188043|ref|XP_008487677.1|	0.52	0	3.7312	3.7897	3.7578	0	0	2.50697	1.2526	2.00141
PREDICTED: retinol dehydrogenase 12-like isoform X1 [Diaphorina citri]	gi|662196935|ref|XP_008471521.1|	0.52	2.1274	13.059	13.264	9.3946	2.4231	7.6737	9.48347	6.49713	1.45964
PREDICTED: NADH dehydrogenase [ubiquinone] 1 beta subcomplex subunit 3 [Diaphorina citri]	gi|662213609|ref|XP_008480599.1| (+1)	0.52	23.401	30.782	15.159	22.547	13.327	22.062	23.114	19.312	1.19687
PREDICTED: glyceraldehyde-3-phosphate dehydrogenase-like [Diaphorina citri]	gi|662199329|ref|XP_008472826.1|	0.52	2.1274	5.5967	0	21.608	1.2116	0	2.5747	7.60653	0.338485
PREDICTED: laminin subunit alpha-like [Diaphorina citri]	gi|662211363|ref|XP_008479365.1|	0.52	20.21	13.992	16.106	15.031	32.712	15.347	16.7693	21.03	0.797401
Cluster of PREDICTED: LOW QUALITY PROTEIN: guanine nucleotide-binding protein G(o) subunit alpha [Diaphorina citri] (gi|662194343|ref|XP_008470118.1|)	gi|662194343|ref|XP_008470118.1| [2]	0.52	5.3185	25.185	34.108	17.85	8.481	19.184	21.5372	15.1717	1.41956
PREDICTED: myosin light chain alkali [Diaphorina citri]	gi|662195505|ref|XP_008470747.1|	0.53	1664.7	1043.8	1096.2	1359.4	1611.4	1294.9	1268.23	1421.9	0.891929
Cluster of PREDICTED: trifunctional enzyme subunit alpha, mitochondrial-like [Diaphorina citri] (gi|662196464|ref|XP_008471263.1|)	gi|662196464|ref|XP_008471263.1| [2]	0.53	123.39	224.8	263.39	164.41	156.29	199.52	203.86	173.407	1.17562
PREDICTED: moesin/ezrin/radixin homolog 1-like, partial [Diaphorina citri]	gi|662216878|ref|XP_008482395.1|	0.53	8.5095	8.3951	8.5269	9.3946	13.327	6.7144	8.47717	9.812	0.863959
PREDICTED: transcription factor BTF3 homolog 4-like [Diaphorina citri]	gi|662194223|ref|XP_008470052.1|	0.53	2.1274	1.8656	0.94744	6.5762	2.4231	0	1.64681	2.99977	0.54898
PREDICTED: endocuticle structural glycoprotein SgAbd-2-like [Diaphorina citri]	gi|662182962|ref|XP_008480455.1|	0.53	4.2548	1.8656	1.8949	0.93946	3.6347	0.95921	2.67177	1.84446	1.44854
PREDICTED: dynamin-1-like protein [Diaphorina citri]	gi|662201157|ref|XP_008473822.1|	0.53	0	1.8656	0.94744	5.6368	0	0.95921	0.93768	2.19867	0.426476
PREDICTED: probable isocitrate dehydrogenase [NAD] subunit alpha, mitochondrial [Diaphorina citri]	gi|662210423|ref|XP_008478851.1|	0.53	101.05	49.438	70.11	78.915	122.37	66.185	73.5327	89.1567	0.824758
PREDICTED: putative mitochondrial inner membrane protein [Diaphorina citri]	gi|662212782|ref|XP_008480144.1|	0.53	7.4458	14.925	19.896	12.213	4.8463	15.347	14.0889	10.8021	1.30428
succinate dehydrogenase flavoprotein subunit [Candidatus Profftella armatura]	gi|527122251|gb|AGS06776.1| (+3)	0.53	1.0637	3.7312	3.7897	0	0	4.796	2.86153	1.59867	1.78995
Cluster of PREDICTED: uncharacterized protein LOC103509447, partial [Diaphorina citri] (gi|662198340|ref|XP_008472289.1|)	gi|662198340|ref|XP_008472289.1|	0.53	0	6.5295	4.7372	3.7578	0	2.8776	3.75557	2.2118	1.69797
PREDICTED: UMP-CMP kinase-like [Diaphorina citri]	gi|662188027|ref|XP_008487668.1|	0.53	3.1911	8.3951	2.8423	12.213	6.0578	2.8776	4.8095	7.04947	0.68225
PREDICTED: dual specificity protein phosphatase 23-like [Diaphorina citri]	gi|662188909|ref|XP_008488150.1|	0.53	5.3185	0	0.94744	0	4.8463	6.7144	2.08865	3.85357	0.542004
PREDICTED: retinol dehydrogenase 12-like isoform X1 [Diaphorina citri]	gi|662209320|ref|XP_008478256.1|	0.53	0	11.193	2.8423	4.6973	0	1.9184	4.67843	2.20523	2.12151
PREDICTED: uncharacterized protein LOC103518909, partial [Diaphorina citri]	gi|662216548|ref|XP_008482211.1|	0.53	6.3822	8.3951	0.94744	13.152	6.0578	3.8368	5.24158	7.6822	0.682302
PREDICTED: laminin subunit alpha-like [Diaphorina citri]	gi|662211357|ref|XP_008479362.1|	0.53	11.701	10.261	11.369	7.5157	25.443	11.51	11.1103	14.8229	0.749538
PREDICTED: vigilin-like [Diaphorina citri]	gi|662188253|ref|XP_008487791.1|	0.53	0	13.059	3.7897	25.365	0	8.6329	5.61623	11.3326	0.495581
PREDICTED: uncharacterized protein LOC103518265, partial [Diaphorina citri]	gi|662215340|ref|XP_008481547.1|	0.53	2.1274	8.3951	8.5269	3.7578	0	8.6329	6.3498	4.13023	1.53739
Cluster of PREDICTED: GTP-binding nuclear protein Ran [Diaphorina citri] (gi|662220266|ref|XP_008484260.1|)	gi|662220266|ref|XP_008484260.1|	0.54	3.1911	3.7312	0.94744	7.5157	3.6347	0.95921	2.62325	4.03654	0.649876
Cluster of PREDICTED: signal peptidase complex catalytic subunit SEC11A-like [Diaphorina citri] (gi|662206464|ref|XP_008476695.1|)	gi|662206464|ref|XP_008476695.1| [2]	0.54	3.1911	15.857	12.317	4.6973	1.2116	14.388	10.455	6.76563	1.54531
PREDICTED: uncharacterized protein LOC103512374 [Diaphorina citri]	gi|662203993|ref|XP_008475357.1| (+2)	0.54	105.31	71.825	88.112	75.157	88.444	80.573	88.4157	81.3913	1.0863
PREDICTED: pituitary homeobox 2-like, partial [Diaphorina citri]	gi|662216504|ref|XP_008482186.1|	0.54	8.5095	4.664	7.5795	6.5762	8.481	0	6.91767	5.01907	1.37828
PREDICTED: transmembrane emp24 domain-containing protein 2-like isoform X1 [Diaphorina citri]	gi|662215270|ref|XP_008481507.1| (+1)	0.54	0	2.7984	2.8423	3.7578	0	5.7552	1.88023	3.171	0.592946
PREDICTED: choline-phosphate cytidylyltransferase A-like [Diaphorina citri]	gi|662208625|ref|XP_008477873.1|	0.54	9.5732	5.5967	4.7372	7.5157	4.8463	3.8368	6.6357	5.3996	1.22892
PREDICTED: ADP-ribosylation factor-like protein 3 [Diaphorina citri]	gi|662191690|ref|XP_008468669.1|	0.54	3.1911	3.7312	7.5795	2.8184	4.8463	3.8368	4.83393	3.83383	1.26086
PREDICTED: nucleoporin NSP1-like [Diaphorina citri]	gi|662200298|ref|XP_008473351.1|	0.54	10.637	3.7312	7.5795	5.6368	7.2694	4.796	7.3159	5.90073	1.23983
PREDICTED: acyl-coenzyme A thioesterase 13-like [Diaphorina citri]	gi|662188445|ref|XP_008487897.1|	0.54	3.1911	8.3951	8.5269	7.5157	8.481	7.6737	6.70437	7.89013	0.849715
PREDICTED: uncharacterized protein LOC103524757 [Diaphorina citri]	gi|662183543|ref|XP_008488014.1|	0.54	81.904	51.303	64.426	24.426	79.963	56.593	65.8777	53.6607	1.22767
PREDICTED: peptidyl-prolyl cis-trans isomerase FKBP14-like, partial [Diaphorina citri]	gi|662221591|ref|XP_008484997.1| (+1)	0.54	11.701	7.4623	9.4744	10.334	13.327	8.6329	9.5459	10.7646	0.886784
PREDICTED: uncharacterized protein LOC103521042 [Diaphorina citri]	gi|662220460|ref|XP_008484367.1|	0.54	304.22	237.86	280.44	242.38	205.97	305.03	274.173	251.127	1.09177
PREDICTED: chorion class high-cysteine HCB protein 13-like [Diaphorina citri]	gi|662194875|ref|XP_008470402.1|	0.54	17.019	12.126	7.5795	7.5157	1.2116	17.266	12.2415	8.66443	1.41284
PREDICTED: probable cysteine desulfurase, mitochondrial, partial [Diaphorina citri]	gi|662218669|ref|XP_008483374.1|	0.55	3.1911	4.664	1.8949	0.93946	4.8463	0.95921	3.25	2.24832	1.44552
PREDICTED: dolichyl-diphosphooligosaccharide--protein glycosyltransferase subunit 2-like [Diaphorina citri]	gi|662200278|ref|XP_008473339.1|	0.55	0	24.253	18.001	14.092	0	11.51	14.0847	8.534	1.65042
PREDICTED: basigin [Diaphorina citri]	gi|662214991|ref|XP_008481353.1|	0.55	30.847	46.64	40.74	27.244	37.559	41.246	39.409	35.3497	1.11483
PREDICTED: delta-1-pyrroline-5-carboxylate dehydrogenase, mitochondrial [Diaphorina citri]	gi|662208152|ref|XP_008477612.1|	0.55	69.14	27.051	42.635	57.307	83.598	34.531	46.2753	58.4787	0.79132
sp|K22E_HUMAN|	sp|K22E_HUMAN|	0.55	198.91	123.13	195.17	170.98	153.87	141.96	172.403	155.603	1.10797
PREDICTED: gamma-glutamyltranspeptidase 1-like [Diaphorina citri]	gi|662199708|ref|XP_008473029.1|	0.55	9.5732	0	4.7372	6.5762	4.8463	8.6329	4.77013	6.68513	0.713543
PREDICTED: uncharacterized protein LOC103506852 [Diaphorina citri]	gi|662193190|ref|XP_008469488.1|	0.55	2.1274	0	0	6.5762	0	0	0.709133	2.19207	0.3235
PREDICTED: muscle-specific protein 20 [Diaphorina citri]	gi|662205302|ref|XP_008476059.1|	0.56	12.764	12.126	4.7372	31.942	9.6925	4.796	9.87573	15.4768	0.638098
PREDICTED: carboxypeptidase E-like [Diaphorina citri]	gi|662201936|ref|XP_008474240.1|	0.56	31.911	6.5295	14.212	15.031	13.327	9.5921	17.5508	12.65	1.38741
PREDICTED: calcium uniporter protein, mitochondrial isoform X1 [Diaphorina citri]	gi|662201954|ref|XP_008474250.1| (+1)	0.56	0	0	1.8949	0	0	5.7552	0.631633	1.9184	0.32925
Cluster of PREDICTED: ubiquitin-conjugating enzyme E2-22 kDa-like [Diaphorina citri] (gi|662195671|ref|XP_008470835.1|)	gi|662195671|ref|XP_008470835.1|	0.56	0	0.93279	0	2.8184	0	0	0.31093	0.939467	0.330964
PREDICTED: sodium/potassium-transporting ATPase subunit alpha-like, partial [Diaphorina citri]	gi|662196490|ref|XP_008471277.1|	0.56	13.828	44.774	53.056	23.487	14.539	45.083	37.2193	27.703	1.34351
Cluster of putative ribosomal protein S2 [Diaphorina citri] (gi|110671482|gb|ABG81992.1|)	gi|110671482|gb|ABG81992.1| [3]	0.56	30.847	45.707	35.055	38.518	23.02	37.409	37.203	32.9823	1.12797
PREDICTED: sodium/potassium-transporting ATPase subunit beta-2-like isoform X1 [Diaphorina citri]	gi|662207999|ref|XP_008477527.1| (+1)	0.56	4.2548	13.992	14.212	6.5762	6.0578	12.47	10.8196	8.368	1.29297
Cluster of PREDICTED: AFG3-like protein 2 [Diaphorina citri] (gi|662189479|ref|XP_008467468.1|)	gi|662189479|ref|XP_008467468.1|	0.56	6.3822	31.715	25.581	16.91	4.8463	23.98	21.2261	15.2454	1.39229
5-methyltetrahydropteroyltriglutamate--homocysteine S-methyltransferase [Candidatus Carsonella ruddii DC]	gi|527135664|gb|AGS06515.1| (+1)	0.56	0	7.4623	3.7897	3.7578	0	2.8776	3.75067	2.2118	1.69575
acyl carrier protein, PedN-like protein [Candidatus Profftella armatura]	gi|527122308|gb|AGS06833.1| (+2)	0.56	9.5732	8.3951	10.422	9.3946	9.6925	7.6737	9.46343	8.92027	1.06089
PREDICTED: DNA-directed RNA polymerase I subunit RPA1 [Diaphorina citri]	gi|662205848|ref|XP_008476357.1|	0.56	0	2.7984	0	0.93946	0	0	0.9328	0.313153	2.97873
PREDICTED: putative OPA3-like protein CG13603 [Diaphorina citri]	gi|662211769|ref|XP_008479588.1| (+1)	0.56	0	2.7984	0	0.93946	0	0	0.9328	0.313153	2.97873
PREDICTED: eukaryotic translation initiation factor 3 subunit C [Diaphorina citri]	gi|662211560|ref|XP_008479473.1|	0.56	0	0	0.94744	2.8184	0	0	0.315813	0.939467	0.336162
PREDICTED: 26S proteasome non-ATPase regulatory subunit 7 [Diaphorina citri]	gi|662189383|ref|XP_008467415.1|	0.56	0	0	0.94744	2.8184	0	0	0.315813	0.939467	0.336162
putative ribosomal protein S13e [Diaphorina citri]	gi|110671484|gb|ABG81993.1| (+1)	0.56	10.637	17.723	8.5269	19.729	7.2694	19.184	12.2956	15.3941	0.798722
PREDICTED: dynamin [Diaphorina citri]	gi|662193069|ref|XP_008469421.1|	0.56	7.4458	15.857	10.422	26.305	6.0578	13.429	11.2416	15.2639	0.736481
elongation factor Ts [Candidatus Profftella armatura]	gi|527122487|gb|AGS07012.1| (+2)	0.56	0	5.5967	3.7897	3.7578	0	1.9184	3.1288	1.89207	1.65364
PREDICTED: lysosomal Pro-X carboxypeptidase-like [Diaphorina citri]	gi|662183198|ref|XP_008476948.1|	0.56	5.3185	2.7984	4.7372	6.5762	3.6347	4.796	4.2847	5.0023	0.856546
PREDICTED: uncharacterized protein LOC103513714 [Diaphorina citri]	gi|662206635|ref|XP_008476785.1|	0.57	9.5732	0	0	24.426	1.2116	0	3.19107	8.54587	0.373405
PREDICTED: T-complex protein 1 subunit alpha [Diaphorina citri]	gi|662189159|ref|XP_008488287.1| (+2)	0.57	0	7.4623	2.8423	13.152	1.2116	3.8368	3.43487	6.0668	0.566174
Cluster of PREDICTED: ATP-dependent Clp protease ATP-binding subunit clpX-like, mitochondrial [Diaphorina citri] (gi|662196849|ref|XP_008471473.1|)	gi|662196849|ref|XP_008471473.1|	0.57	0	2.7984	0	0	0	0.95921	0.9328	0.319737	2.9174
PREDICTED: phospholipid scramblase 1 [Diaphorina citri]	gi|662194139|ref|XP_008470003.1|	0.57	0	2.7984	0	0	0	0.95921	0.9328	0.319737	2.9174
PREDICTED: dehydrogenase/reductase SDR family member 7 [Diaphorina citri]	gi|662212295|ref|XP_008479875.1|	0.57	3.1911	18.656	12.317	10.334	2.4231	11.51	11.388	8.08903	1.40784
PREDICTED: septin-2-like [Diaphorina citri]	gi|662191924|ref|XP_008468798.1|	0.57	2.1274	2.7984	1.8949	1.8789	2.4231	1.9184	2.27357	2.07347	1.09651
PREDICTED: superoxide dismutase [Cu-Zn]-like [Diaphorina citri]	gi|662193916|ref|XP_008469885.1|	0.57	2.1274	2.7984	2.8423	1.8789	2.4231	5.7552	2.58937	3.3524	0.772392
50S ribosomal protein L19 [Candidatus Profftella armatura]	gi|527122508|gb|AGS07033.1| (+2)	0.57	0	1.8656	4.7372	1.8789	0	1.9184	2.20093	1.26577	1.73881
Cluster of PREDICTED: 4-aminobutyrate aminotransferase, mitochondrial, partial [Diaphorina citri] (gi|662191514|ref|XP_008468575.1|)	gi|662191514|ref|XP_008468575.1| [2]	0.57	13.828	6.5295	6.6321	5.6368	10.904	4.796	8.99653	7.11227	1.26493
Cluster of PREDICTED: serine/threonine-protein phosphatase PGAM5, mitochondrial-like [Diaphorina citri] (gi|662186866|ref|XP_008484272.1|)	gi|662186866|ref|XP_008484272.1|	0.57	0	2.7984	3.7897	0.93946	2.4231	0.95921	2.19603	1.44059	1.5244
Cluster of PREDICTED: band 7 protein AGAP004871-like [Diaphorina citri] (gi|662196287|ref|XP_008471166.1|)	gi|662196287|ref|XP_008471166.1| [2]	0.57	17.019	25.185	29.371	22.547	15.75	24.939	23.8583	21.0787	1.13187
PREDICTED: cuticle protein 12.5-like [Diaphorina citri]	gi|662207236|ref|XP_008477113.1|	0.57	25.529	26.118	30.318	5.6368	9.6925	44.124	27.3217	19.8178	1.37865
Cluster of putative ribosomal protein S7e [Diaphorina citri] (gi|110671514|gb|ABG82008.1|)	gi|110671514|gb|ABG82008.1| [2]	0.57	14.892	32.648	20.844	43.215	15.75	26.858	22.7947	28.6077	0.796803
PREDICTED: T-complex protein 1 subunit zeta-like [Diaphorina citri]	gi|662210719|ref|XP_008479013.1|	0.58	0	2.7984	0.94744	1.8789	0	0	1.24861	0.6263	1.99363
PREDICTED: fibrillin-2-like [Diaphorina citri]	gi|662205809|ref|XP_008476336.1|	0.58	6.3822	15.857	7.5795	10.334	10.904	14.388	9.93957	11.8753	0.836993
PREDICTED: uncharacterized protein LOC103515273 isoform X1 [Diaphorina citri]	gi|662209631|ref|XP_008478426.1| (+1)	0.58	68.076	21.454	24.633	40.397	58.155	44.124	38.0543	47.5587	0.800156
PREDICTED: phosphate carrier protein, mitochondrial-like [Diaphorina citri]	gi|662205813|ref|XP_008476338.1|	0.59	95.732	136.19	136.43	107.1	89.656	137.17	122.784	111.309	1.10309
Cluster of PREDICTED: 3-ketoacyl-CoA thiolase, mitochondrial isoform X2 [Diaphorina citri] (gi|662207991|ref|XP_008477523.1|)	gi|662207991|ref|XP_008477523.1| [2]	0.59	12.764	15.857	31.265	23.487	15.75	7.6737	19.962	15.6369	1.2766
PREDICTED: staphylococcal nuclease domain-containing protein 1-like [Diaphorina citri]	gi|662206450|ref|XP_008476687.1|	0.59	0	0.93279	0.94744	4.6973	0	0	0.626743	1.56577	0.400279
PREDICTED: phosphatidylinositol-glycan biosynthesis class X protein [Diaphorina citri]	gi|662224728|ref|XP_008486723.1|	0.59	2.1274	13.059	12.317	7.5157	4.8463	8.6329	9.1678	6.9983	1.31
PREDICTED: 17-beta-hydroxysteroid dehydrogenase 13-like [Diaphorina citri]	gi|662216604|ref|XP_008482244.1|	0.59	0	2.7984	0.94744	0	0	1.9184	1.24861	0.639467	1.95259
Cluster of hypothetical protein [Wolbachia endosymbiont of Diaphorina citri] (gi|516101739|ref|WP_017532319.1|)	gi|516101739|ref|WP_017532319.1|	0.59	55.312	41.043	54.951	49.791	46.04	47.001	50.4353	47.6107	1.05933
PREDICTED: cuticle protein 7-like [Diaphorina citri]	gi|662217502|ref|XP_008482733.1|	0.59	123.39	72.758	90.954	97.704	127.21	94.002	95.7007	106.305	0.900243
PREDICTED: neural cell adhesion molecule 2-like [Diaphorina citri]	gi|662197130|ref|XP_008471629.1|	0.59	8.5095	17.723	9.4744	4.6973	4.8463	17.266	11.9023	8.93653	1.33187
PREDICTED: endonuclease G, mitochondrial-like [Diaphorina citri]	gi|662183228|ref|XP_008478270.1|	0.59	2.1274	0.93279	0.94744	1.8789	0	0.95921	1.33588	0.946037	1.41208
thioredoxin [Candidatus Profftella armatura]	gi|527122522|gb|AGS07047.1| (+2)	0.6	0	1.8656	3.7897	6.5762	0	2.8776	1.8851	3.15127	0.598204
PREDICTED: protein transport protein Sec61 subunit alpha isoform 2 [Diaphorina citri]	gi|662199945|ref|XP_008473159.1|	0.6	0	2.7984	3.7897	3.7578	0	6.7144	2.19603	3.49073	0.629104
putative mitochondrial NADH dehydrogenase (ubiquinone) 1 alpha subcomplex [Diaphorina citri]	gi|110671434|gb|ABG81968.1|	0.6	84.032	55.967	76.742	78.915	64.213	54.675	72.247	65.9343	1.09574
PREDICTED: 60S ribosomal protein L6 [Diaphorina citri]	gi|662184978|ref|XP_008474741.1|	0.6	5.3185	13.059	5.6846	9.3946	7.2694	12.47	8.0207	9.71133	0.825911
putative ribosomal protein S23e [Diaphorina citri]	gi|110671450|gb|ABG81976.1| (+2)	0.6	4.2548	8.3951	5.6846	7.5157	1.2116	5.7552	6.1115	4.8275	1.26598
PREDICTED: prisilkin-39-like [Diaphorina citri]	gi|662215869|ref|XP_008481838.1|	0.6	31.911	21.454	20.844	21.608	27.866	16.307	24.7363	21.927	1.12812
PREDICTED: cathepsin B-like [Diaphorina citri]	gi|662203391|ref|XP_008475032.1|	0.6	21.274	16.79	24.633	21.608	24.231	21.103	20.899	22.314	0.936587
restriction endonuclease subunit S [Wolbachia endosymbiont of Diaphorina citri]	gi|516101559|ref|WP_017532139.1|	0.6	10.637	0.93279	4.7372	8.4551	1.2116	0	5.43566	3.22223	1.68692
PREDICTED: disks large 1 tumor suppressor protein-like [Diaphorina citri]	gi|662184061|ref|XP_008469840.1|	0.6	4.2548	6.5295	4.7372	4.6973	4.8463	4.796	5.17383	4.77987	1.08242
PREDICTED: maltase 2-like [Diaphorina citri]	gi|662188926|ref|XP_008488159.1|	0.6	6.3822	23.32	16.106	11.274	6.0578	18.225	15.2694	11.8523	1.28831
PREDICTED: transketolase-like protein 2 [Diaphorina citri]	gi|662221859|ref|XP_008485145.1|	0.6	0	4.664	1.8949	7.5157	1.2116	1.9184	2.1863	3.54857	0.616108
PREDICTED: uncharacterized protein LOC103520248 [Diaphorina citri]	gi|662219008|ref|XP_008483561.1|	0.6	2.1274	9.3279	12.317	8.4551	1.2116	7.6737	7.9241	5.78013	1.37092
Cluster of putative ATP synthase-like protein [Diaphorina citri] (gi|110671478|gb|ABG81990.1|)	gi|110671478|gb|ABG81990.1|	0.6	104.24	197.75	165.8	118.37	93.291	188.96	155.93	133.54	1.16766
PREDICTED: glycerol-3-phosphate dehydrogenase, mitochondrial [Diaphorina citri]	gi|662194444|ref|XP_008470172.1|	0.6	261.67	321.81	333.5	260.23	265.33	335.72	305.66	287.093	1.06467
PREDICTED: gamma-glutamyl hydrolase-like [Diaphorina citri]	gi|662196676|ref|XP_008471379.1|	0.6	8.5095	0	6.6321	6.5762	2.4231	0.95921	5.0472	3.3195	1.52047
PREDICTED: uncharacterized protein LOC103519237, partial [Diaphorina citri]	gi|662217151|ref|XP_008482545.1|	0.61	0	1.8656	0	4.6973	0	0	0.621867	1.56577	0.397164
PREDICTED: fatty acid synthase-like, partial [Diaphorina citri]	gi|662220035|ref|XP_008484130.1|	0.61	0	1.8656	0	4.6973	0	0	0.621867	1.56577	0.397164
PREDICTED: PDZ and LIM domain protein Zasp-like [Diaphorina citri]	gi|662209409|ref|XP_008478305.1|	0.61	93.605	74.623	75.795	74.217	84.81	72.9	81.341	77.309	1.05215
PREDICTED: cAMP-specific 3',5'-cyclic phosphodiesterase, isoform F-like [Diaphorina citri]	gi|662204862|ref|XP_008475822.1|	0.61	0	3.7312	0	1.8789	1.2116	2.8776	1.24373	1.98937	0.625191
PREDICTED: endoplasmin-like [Diaphorina citri]	gi|662201572|ref|XP_008474043.1|	0.61	57.439	77.422	79.585	61.065	60.578	77.696	71.482	66.4463	1.07579
PREDICTED: eukaryotic translation initiation factor 3 subunit D [Diaphorina citri]	gi|662184994|ref|XP_008474839.1|	0.61	5.3185	1.8656	0	1.8789	2.4231	0	2.3947	1.434	1.66994
PREDICTED: prohibitin-2 [Diaphorina citri]	gi|662201044|ref|XP_008473760.1|	0.61	55.312	97.943	90.006	68.581	60.578	88.247	81.087	72.4687	1.11892
Cluster of PREDICTED: uncharacterized protein LOC103520858 [Diaphorina citri] (gi|662220122|ref|XP_008484178.1|)	gi|662220122|ref|XP_008484178.1| [2]	0.61	26.592	306.89	164.85	69.52	8.481	241.72	166.111	106.574	1.55865
PREDICTED: 14-3-3 protein zeta-like [Diaphorina citri]	gi|662211842|ref|XP_008479623.1|	0.61	34.038	22.387	27.476	31.002	37.559	23.98	27.967	30.847	0.906636
Cluster of PREDICTED: LOW QUALITY PROTEIN: serine/threonine-protein phosphatase 2A 65 kDa regulatory subunit A alpha isoform-like [Diaphorina citri] (gi|662211114|ref|XP_008479230.1|)	gi|662211114|ref|XP_008479230.1|	0.61	2.1274	8.3951	6.6321	10.334	3.6347	7.6737	5.7182	7.21413	0.792639
PREDICTED: trifunctional enzyme subunit beta, mitochondrial [Diaphorina citri]	gi|662203209|ref|XP_008474931.1|	0.61	191.46	225.74	249.18	211.38	197.49	226.37	222.127	211.747	1.04902
PREDICTED: cdc42 homolog [Diaphorina citri]	gi|662184269|ref|XP_008470953.1|	0.61	0	6.5295	3.7897	1.8789	1.2116	3.8368	3.43973	2.3091	1.48964
Cluster of PREDICTED: receptor expression-enhancing protein 5-like isoform X1 [Diaphorina citri] (gi|662187291|ref|XP_008486404.1|)	gi|662187291|ref|XP_008486404.1| [4]	0.61	11.701	10.261	13.264	14.092	4.8463	11.51	11.742	10.1494	1.15691
PREDICTED: 60S ribosomal protein L14 [Diaphorina citri]	gi|662196470|ref|XP_008471266.1|	0.61	12.764	17.723	9.4744	12.213	8.481	14.388	13.3205	11.694	1.13909
Cluster of PREDICTED: transmembrane emp24 domain-containing protein 7-like [Diaphorina citri] (gi|662224221|ref|XP_008486439.1|)	gi|662224221|ref|XP_008486439.1|	0.61	0	4.664	0.94744	1.8789	1.2116	0	1.87048	1.03017	1.81571
alkyl hydroperoxide reductase [Candidatus Carsonella ruddii DC]	gi|527135773|gb|AGS06624.1| (+1)	0.61	0	4.664	1.8949	6.5762	0	3.8368	2.1863	3.471	0.629876
PREDICTED: protein ERGIC-53 [Diaphorina citri]	gi|662189237|ref|XP_008467336.1|	0.61	3.1911	14.925	8.5269	10.334	0	8.6329	8.881	6.3223	1.40471
gi|662224219|ref|XP_008486438.1|-DECOY	gi|662224219|ref|XP_008486438.1|-DECOY	0.61	1.0637	1.8656	0	0.93946	0	0.95921	0.976433	0.63289	1.54282
gi|662191690|ref|XP_008468669.1|-DECOY	gi|662191690|ref|XP_008468669.1|-DECOY	0.61	1.0637	0.93279	1.8949	0.93946	0	1.9184	1.29713	0.95262	1.36164
PREDICTED: 60S ribosomal protein L8 [Diaphorina citri]	gi|662209083|ref|XP_008478127.1| (+1)	0.61	9.5732	13.059	7.5795	17.85	6.0578	12.47	10.0706	12.1259	0.830498
PREDICTED: LOW QUALITY PROTEIN: 14-3-3 protein epsilon [Diaphorina citri]	gi|662204728|ref|XP_008475750.1|	0.62	31.911	19.589	23.686	26.305	39.982	20.143	25.062	28.81	0.869906
putative 60S acidic ribosomal protein P1 [Diaphorina citri]	gi|110671420|gb|ABG81961.1| (+2)	0.62	24.465	19.589	22.738	20.668	24.231	18.225	22.264	21.0413	1.05811
Cluster of PREDICTED: LOW QUALITY PROTEIN: heat shock 70 kDa protein cognate 3-like [Diaphorina citri] (gi|662185398|ref|XP_008476889.1|)	gi|662185398|ref|XP_008476889.1| [6]	0.62	389.31	372.18	384.66	377.66	384.07	375.05	382.05	378.927	1.00824
PREDICTED: 26S proteasome non-ATPase regulatory subunit 2 [Diaphorina citri]	gi|662185069|ref|XP_008475209.1|	0.62	1.0637	1.8656	0.94744	1.8789	0	3.8368	1.29225	1.90523	0.678262
PREDICTED: uncharacterized protein LOC103516583, partial [Diaphorina citri]	gi|662212126|ref|XP_008479778.1|	0.62	23.401	15.857	20.844	27.244	24.231	15.347	20.034	22.274	0.899434
PREDICTED: four and a half LIM domains protein 2 isoform X1 [Diaphorina citri]	gi|662182964|ref|XP_008487638.1|	0.62	42.548	22.387	25.581	34.76	46.04	23.98	30.172	34.9267	0.863867
PREDICTED: pre-mRNA-splicing factor ATP-dependent RNA helicase PRP16 [Diaphorina citri]	gi|662207945|ref|XP_008477498.1|	0.62	0	1.8656	0	0.93946	2.4231	0	0.621867	1.12085	0.554815
PREDICTED: tubulin beta chain-like [Diaphorina citri]	gi|662191564|ref|XP_008468602.1|	0.62	39.357	48.505	21.791	45.094	30.289	49.879	36.551	41.754	0.875389
PREDICTED: synaptic vesicle membrane protein VAT-1 homolog-like [Diaphorina citri]	gi|662189556|ref|XP_008467510.1|	0.62	3.1911	1.8656	0.94744	3.7578	0	0	2.00138	1.2526	1.59778
Cluster of PREDICTED: CAR1 transcription factor-like [Diaphorina citri] (gi|662185951|ref|XP_008479688.1|)	gi|662185951|ref|XP_008479688.1| [2]	0.63	55.312	71.825	78.637	80.794	63.001	75.777	68.5913	73.1907	0.93716
putative ribosomal protein S9 [Diaphorina citri]	gi|110671456|gb|ABG81979.1| (+1)	0.63	2.1274	19.589	9.4744	23.487	7.2694	11.51	10.3969	14.0888	0.737957
PREDICTED: putative cysteine proteinase CG12163 [Diaphorina citri]	gi|662198363|ref|XP_008472301.1|	0.63	5.3185	0	0	2.8184	4.8463	0.95921	1.77283	2.87464	0.616716
gi|662195732|ref|XP_008470867.1|-DECOY	gi|662195732|ref|XP_008470867.1|-DECOY	0.63	0	0	1.8949	0	2.4231	0.95921	0.631633	1.12744	0.560238
PREDICTED: uncharacterized protein LOC103510507 [Diaphorina citri]	gi|662200391|ref|XP_008473403.1|	0.63	12.764	13.059	13.264	13.152	16.962	11.51	13.029	13.8747	0.93905
Cluster of PREDICTED: signal recognition particle subunit SRP72-like [Diaphorina citri] (gi|662197860|ref|XP_008472028.1|)	gi|662197860|ref|XP_008472028.1|	0.63	0	3.7312	0	4.6973	0	1.9184	1.24373	2.20523	0.563992
Cluster of PREDICTED: glutamic acid-rich protein-like [Diaphorina citri] (gi|662214173|ref|XP_008480906.1|)	gi|662214173|ref|XP_008480906.1|	0.63	0	2.7984	0	1.8789	0	2.8776	0.9328	1.5855	0.588332
Cluster of PREDICTED: papilin-like [Diaphorina citri] (gi|662192393|ref|XP_008469052.1|)	gi|662192393|ref|XP_008469052.1| [2]	0.63	136.15	112.87	112.74	109.92	184.16	108.39	120.587	134.157	0.89885
bacterioferritin (cytochrome b1) [Candidatus Profftella armatura]	gi|527122373|gb|AGS06898.1| (+2)	0.63	2.1274	5.5967	3.7897	5.6368	2.4231	5.7552	3.83793	4.60503	0.833421
PREDICTED: uncharacterized protein LOC103519204 [Diaphorina citri]	gi|662186513|ref|XP_008482512.1|	0.63	4.2548	0	3.7897	0.93946	3.6347	0.95921	2.6815	1.84446	1.45382
PREDICTED: alpha-soluble NSF attachment protein-like, partial [Diaphorina citri]	gi|662206378|ref|XP_008476648.1|	0.63	1.0637	0	0	0	2.4231	0	0.354567	0.8077	0.438983
PREDICTED: malate dehydrogenase, mitochondrial-like [Diaphorina citri]	gi|662205392|ref|XP_008476106.1|	0.64	39.357	29.849	33.16	34.76	39.982	15.347	34.122	30.0297	1.13628
PREDICTED: uncharacterized protein LOC103520276, partial [Diaphorina citri]	gi|662219055|ref|XP_008483587.1|	0.64	0	9.3279	6.6321	2.8184	0	7.6737	5.32	3.49737	1.52114
gi|662196571|ref|XP_008471323.1|-DECOY	gi|662196571|ref|XP_008471323.1|-DECOY	0.64	2.1274	0	0	0.93946	0	0	0.709133	0.313153	2.26449
PREDICTED: 2-hydroxyacylsphingosine 1-beta-galactosyltransferase-like [Diaphorina citri]	gi|662184530|ref|XP_008472316.1|	0.64	0	6.5295	4.7372	2.8184	0	4.796	3.75557	2.53813	1.47966
Cluster of PREDICTED: V-type proton ATPase 116 kDa subunit a isoform 1-like [Diaphorina citri] (gi|662205253|ref|XP_008476031.1|)	gi|662205253|ref|XP_008476031.1|	0.64	3.1911	12.126	14.212	4.6973	1.2116	15.347	9.84303	7.0853	1.38922
putative ATP synthase subunit d [Diaphorina citri]	gi|110671524|gb|ABG82013.1| (+1)	0.64	257.41	208.01	238.75	245.2	265.33	222.54	234.723	244.357	0.960577
PREDICTED: kunitz-type serine protease inhibitor long epsilon-dendrotoxin Arg55-like [Diaphorina citri]	gi|662192385|ref|XP_008469048.1|	0.64	31.911	26.118	20.844	24.426	32.712	27.817	26.291	28.3183	0.928409
PREDICTED: complexin [Diaphorina citri]	gi|662213481|ref|XP_008480530.1|	0.64	2.1274	0	1.8949	0	2.4231	0	1.34077	0.8077	1.65998
PREDICTED: 60S ribosomal protein L24 [Diaphorina citri]	gi|662187389|ref|XP_008486795.1|	0.64	5.3185	13.992	6.6321	5.6368	4.8463	10.551	8.64753	7.01137	1.23336
Cluster of PREDICTED: Y-box-binding protein 3-like [Diaphorina citri] (gi|662194839|ref|XP_008470384.1|)	gi|662194839|ref|XP_008470384.1|	0.64	0	2.7984	1.8949	7.5157	0	0.95921	1.56443	2.82497	0.553788
PREDICTED: uncharacterized protein LOC103514107, partial [Diaphorina citri]	gi|662207389|ref|XP_008477194.1|	0.64	0	1.8656	0	0	1.2116	1.9184	0.621867	1.04333	0.596038
PREDICTED: tropomyosin [Diaphorina citri]	gi|662193248|ref|XP_008469522.1|	0.64	1939.1	1059.7	1332.1	1485.3	1999.1	1341	1443.63	1608.47	0.897521
PREDICTED: uncharacterized protein LOC103510509 [Diaphorina citri]	gi|662200395|ref|XP_008473405.1|	0.64	0	1.8656	2.8423	2.8184	0	0	1.5693	0.939467	1.67042
PREDICTED: NADH dehydrogenase [ubiquinone] 1 alpha subcomplex subunit 10, mitochondrial [Diaphorina citri]	gi|662212934|ref|XP_008480228.1|	0.64	81.904	92.346	90.006	88.309	70.271	94.002	88.0853	84.194	1.04622
PREDICTED: malate dehydrogenase, mitochondrial-like [Diaphorina citri]	gi|662198005|ref|XP_008472108.1|	0.65	47.866	12.126	19.896	44.155	38.77	17.266	26.6293	33.397	0.797357
PREDICTED: importin-7-like [Diaphorina citri]	gi|662211916|ref|XP_008479663.1|	0.65	2.1274	0.93279	0	0.93946	1.2116	1.9184	1.02006	1.35649	0.751989
PREDICTED: apoptosis-inducing factor 1, mitochondrial-like [Diaphorina citri]	gi|662218438|ref|XP_008483247.1|	0.65	2.1274	9.3279	9.4744	5.6368	3.6347	7.6737	6.97657	5.6484	1.23514
Cluster of PREDICTED: NADH dehydrogenase [ubiquinone] flavoprotein 1, mitochondrial-like [Diaphorina citri] (gi|662184493|ref|XP_008472090.1|)	gi|662184493|ref|XP_008472090.1|	0.65	19.146	26.118	30.318	27.244	18.174	23.98	25.194	23.1327	1.08911
PREDICTED: fibrillin-1-like, partial [Diaphorina citri]	gi|662220760|ref|XP_008484533.1|	0.65	5.3185	13.059	10.422	5.6368	9.6925	9.5921	9.59983	8.30713	1.15561
Cluster of PREDICTED: ankyrin-3-like, partial [Diaphorina citri] (gi|662219741|ref|XP_008483970.1|)	gi|662219741|ref|XP_008483970.1|	0.65	0	1.8656	0.94744	0.93946	0	0.95921	0.93768	0.63289	1.48158
Cluster of PREDICTED: dynamin-like 120 kDa protein, mitochondrial [Diaphorina citri] (gi|662219163|ref|XP_008483647.1|)	gi|662219163|ref|XP_008483647.1| [2]	0.65	12.764	11.193	18.949	8.4551	13.327	16.307	14.302	12.6964	1.12646
Cluster of PREDICTED: uncharacterized protein LOC103518882 [Diaphorina citri] (gi|662186444|ref|XP_008482189.1|)	gi|662186444|ref|XP_008482189.1|	0.65	10.637	1.8656	1.8949	4.6973	4.8463	0	4.79917	3.1812	1.5086
PREDICTED: UDP-glucuronosyltransferase 2B9-like [Diaphorina citri]	gi|662219897|ref|XP_008484055.1|	0.65	0	0.93279	0.94744	3.7578	0	0	0.626743	1.2526	0.500354
PREDICTED: succinyl-CoA ligase [ADP-forming] subunit beta, mitochondrial [Diaphorina citri]	gi|662194219|ref|XP_008470049.1|	0.65	67.013	58.766	83.374	72.338	70.271	52.756	69.7177	65.1217	1.07058
Cluster of PREDICTED: ankyrin-3-like, partial [Diaphorina citri] (gi|662187144|ref|XP_008485658.1|)	gi|662187144|ref|XP_008485658.1|	0.66	0	5.5967	3.7897	5.6368	1.2116	5.7552	3.1288	4.2012	0.74474
PREDICTED: muscle M-line assembly protein unc-89-like [Diaphorina citri]	gi|662207706|ref|XP_008477368.1|	0.66	6.3822	3.7312	9.4744	5.6368	7.2694	9.5921	6.52927	7.49943	0.870635
PREDICTED: catalase-like, partial [Diaphorina citri]	gi|662224965|ref|XP_008486853.1|	0.66	8.5095	12.126	12.317	11.274	10.904	8.6329	10.9842	10.2703	1.06951
PREDICTED: LOW QUALITY PROTEIN: AP-1 complex subunit beta-1-like, partial [Diaphorina citri]	gi|662210598|ref|XP_008478947.1|	0.66	0	2.7984	1.8949	0	0	2.8776	1.56443	0.9592	1.63098
PREDICTED: probable 28S ribosomal protein S26, mitochondrial isoform X1 [Diaphorina citri]	gi|662214470|ref|XP_008481069.1| (+1)	0.66	2.1274	0	2.8423	0	2.4231	0.95921	1.65657	1.12744	1.46932
putative mitochondrial ATP synthase H+ transporting F0 complex subunit g [Diaphorina citri]	gi|110671488|gb|ABG81995.1| (+1)	0.66	28.72	49.438	44.529	52.61	23.02	31.654	40.8957	35.7613	1.14357
Cluster of PREDICTED: eukaryotic translation initiation factor 4E-like isoform X1 [Diaphorina citri] (gi|662195534|ref|XP_008470762.1|)	gi|662195534|ref|XP_008470762.1|	0.66	4.2548	1.8656	0	2.8184	1.2116	0	2.04013	1.34333	1.51871
PREDICTED: heat shock protein beta-1 isoform X1 [Diaphorina citri]	gi|662186381|ref|XP_008481895.1|	0.66	26.592	17.723	20.844	22.547	32.712	17.266	21.7197	24.175	0.898435
PREDICTED: calreticulin [Diaphorina citri]	gi|662193618|ref|XP_008469722.1|	0.66	41.484	30.782	38.845	32.881	39.982	32.613	37.037	35.1587	1.05342
PREDICTED: dihydrolipoyllysine-residue succinyltransferase component of 2-oxoglutarate dehydrogenase complex, mitochondrial-like [Diaphorina citri]	gi|662207421|ref|XP_008477212.1|	0.66	18.083	13.059	16.106	16.91	15.75	11.51	15.7493	14.7233	1.06969
Cluster of PREDICTED: tubulin alpha-1 chain-like [Diaphorina citri] (gi|662206772|ref|XP_008476859.1|)	gi|662206772|ref|XP_008476859.1| [2]	0.67	108.5	120.33	102.32	98.643	92.079	124.7	110.383	105.141	1.04986
PREDICTED: uncharacterized protein LOC103511229 [Diaphorina citri]	gi|662201808|ref|XP_008474170.1|	0.67	8.5095	11.193	7.5795	5.6368	7.2694	11.51	9.094	8.13873	1.11737
Cluster of PREDICTED: calmodulin [Diaphorina citri] (gi|662200666|ref|XP_008473555.1|)	gi|662200666|ref|XP_008473555.1|	0.67	59.567	27.051	45.477	42.276	69.059	39.327	44.0317	50.2207	0.876764
PREDICTED: uncharacterized protein LOC103515486 [Diaphorina citri]	gi|662210050|ref|XP_008478649.1|	0.67	4.2548	17.723	0	20.668	0	12.47	7.32593	11.046	0.66322
putative glutamyl-tRNA synthetase, partial [Diaphorina citri]	gi|110456557|gb|ABG74724.1|	0.67	0	0.93279	0	0	0	1.9184	0.31093	0.639467	0.486233
PREDICTED: long-chain-fatty-acid--CoA ligase 4-like, partial [Diaphorina citri]	gi|662211930|ref|XP_008479671.1|	0.67	0	0.93279	0	0	0	1.9184	0.31093	0.639467	0.486233
Cluster of PREDICTED: 40S ribosomal protein S11 isoform X2 [Diaphorina citri] (gi|662184233|ref|XP_008470793.1|)	gi|662184233|ref|XP_008470793.1| [2]	0.67	5.3185	9.3279	5.6846	15.971	2.4231	7.6737	6.777	8.68927	0.779928
PREDICTED: skin secretory protein xP2-like [Diaphorina citri]	gi|662207248|ref|XP_008477120.1|	0.67	1.0637	0	0.94744	0	0	3.8368	0.67038	1.27893	0.524171
50S ribosomal protein L4 [Candidatus Profftella armatura]	gi|527122202|gb|AGS06727.1| (+2)	0.67	1.0637	1.8656	3.7897	0.93946	0	3.8368	2.23967	1.59209	1.40675
Cluster of putative ribosomal protein L31e [Diaphorina citri] (gi|110671500|gb|ABG82001.1|)	gi|110671500|gb|ABG82001.1|	0.67	8.5095	18.656	12.317	15.971	13.327	14.388	13.1608	14.562	0.903779
Cluster of PREDICTED: LOW QUALITY PROTEIN: SWI/SNF complex subunit SMARCC2-like, partial [Diaphorina citri] (gi|662198096|ref|XP_008472156.1|)	gi|662198096|ref|XP_008472156.1| [2]	0.67	3.1911	1.8656	5.6846	3.7578	1.2116	3.8368	3.58043	2.9354	1.21974
Cluster of PREDICTED: probable pyruvate dehydrogenase E1 component subunit alpha, mitochondrial [Diaphorina citri] (gi|662187164|ref|XP_008485752.1|)	gi|662187164|ref|XP_008485752.1| [2]	0.67	30.847	16.79	23.686	23.487	31.501	23.021	23.7743	26.003	0.914292
putative 60S acidic ribosomal protein P2 [Diaphorina citri]	gi|110671472|gb|ABG81987.1| (+1)	0.67	48.93	31.715	37.897	44.155	52.097	32.613	39.514	42.955	0.919893
PREDICTED: proton-coupled amino acid transporter 4-like [Diaphorina citri]	gi|662214297|ref|XP_008480975.1|	0.67	0	0	0.94744	0	0	1.9184	0.315813	0.639467	0.49387
PREDICTED: peroxisomal multifunctional enzyme A-like [Diaphorina citri]	gi|662192987|ref|XP_008469375.1|	0.67	3.1911	3.7312	12.317	8.4551	4.8463	10.551	6.4131	7.9508	0.806598
Cluster of PREDICTED: laminin subunit gamma-1 [Diaphorina citri] (gi|662196646|ref|XP_008471363.1|)	gi|662196646|ref|XP_008471363.1|	0.68	177.64	106.34	108.01	125.89	220.51	103.59	130.663	149.997	0.871108
PREDICTED: hrp65 protein-like [Diaphorina citri]	gi|662200662|ref|XP_008473553.1|	0.68	2.1274	0.93279	0.94744	1.8789	1.2116	0	1.33588	1.03017	1.29676
Cluster of PREDICTED: eukaryotic translation initiation factor 4H-like, partial [Diaphorina citri] (gi|662225599|ref|XP_008487205.1|)	gi|662225599|ref|XP_008487205.1|	0.68	0	0.93279	0	1.8789	0	0	0.31093	0.6263	0.496455
PREDICTED: T-complex protein 1 subunit eta-like [Diaphorina citri]	gi|662212591|ref|XP_008480040.1|	0.68	0	1.8656	0	3.7578	0	0	0.621867	1.2526	0.496461
PREDICTED: 60S ribosomal protein L36-like [Diaphorina citri]	gi|662192774|ref|XP_008469259.1| (+6)	0.68	1.0637	3.7312	3.7897	3.7578	0	2.8776	2.86153	2.2118	1.29376
Cluster of PREDICTED: uncharacterized protein LOC103506518 [Diaphorina citri] (gi|662192536|ref|XP_008469129.1|)	gi|662192536|ref|XP_008469129.1| [2]	0.68	30.847	42.908	37.897	31.942	21.808	47.001	37.2173	33.5837	1.1082
PREDICTED: uncharacterized protein LOC103517165 [Diaphorina citri]	gi|662213262|ref|XP_008480409.1|	0.68	12.764	18.656	14.212	22.547	10.904	4.796	15.2107	12.749	1.19309
PREDICTED: uncharacterized protein LOC103524150, partial [Diaphorina citri]	gi|662225890|ref|XP_008487374.1|	0.68	0	1.8656	0	0.93946	0	0	0.621867	0.313153	1.98582
PREDICTED: larval cuticle protein A2B-like, partial [Diaphorina citri]	gi|662212305|ref|XP_008479881.1|	0.68	0	0	2.8423	5.6368	0	0	0.947433	1.87893	0.50424
PREDICTED: cathepsin B-like cysteine proteinase 4 [Diaphorina citri]	gi|662189687|ref|XP_008467581.1|	0.68	0	0	0.94744	1.8789	0	0	0.315813	0.6263	0.504252
PREDICTED: gelsolin-like [Diaphorina citri]	gi|662182960|ref|XP_008470658.1|	0.68	65.949	54.102	70.11	83.612	78.752	45.083	63.387	69.149	0.916673
Cluster of PREDICTED: isocitrate dehydrogenase [NAD] subunit gamma, mitochondrial-like isoform X1 [Diaphorina citri] (gi|662212429|ref|XP_008479949.1|)	gi|662212429|ref|XP_008479949.1| [2]	0.68	31.911	22.387	33.16	33.821	29.078	16.307	29.1527	26.402	1.10418
PREDICTED: muscle M-line assembly protein unc-89-like [Diaphorina citri]	gi|662198625|ref|XP_008472442.1|	0.68	0	0	1.8949	0	0	0.95921	0.631633	0.319737	1.97548
PREDICTED: LOW QUALITY PROTEIN: probable trehalose-phosphate phosphatase 1, partial [Diaphorina citri]	gi|662218813|ref|XP_008483454.1|	0.69	2.1274	9.3279	10.422	8.4551	1.2116	7.6737	7.29243	5.78013	1.26164
Cluster of PREDICTED: ADP,ATP carrier protein 2-like [Diaphorina citri] (gi|662185885|ref|XP_008479356.1|)	gi|662185885|ref|XP_008479356.1| [2]	0.69	191.46	252.79	230.23	197.29	204.75	242.68	224.827	214.907	1.04616
PREDICTED: V-type proton ATPase subunit H [Diaphorina citri]	gi|662189356|ref|XP_008467401.1|	0.69	32.974	72.758	61.583	54.489	35.135	59.471	55.7717	49.6983	1.1222
PREDICTED: titin-like, partial [Diaphorina citri]	gi|662217710|ref|XP_008482848.1|	0.69	0	0.93279	2.8423	4.6973	1.2116	0	1.25836	1.96963	0.638882
PREDICTED: twitchin-like [Diaphorina citri]	gi|662204680|ref|XP_008475723.1|	0.69	478.66	519.56	487.93	451.88	468.88	530.44	495.383	483.733	1.02408
PREDICTED: uncharacterized protein LOC103518675 [Diaphorina citri]	gi|662216124|ref|XP_008481977.1|	0.69	8.5095	8.3951	5.6846	3.7578	10.904	4.796	7.52973	6.48593	1.16093
PREDICTED: hexaprenyldihydroxybenzoate methyltransferase, mitochondrial-like [Diaphorina citri]	gi|662186843|ref|XP_008484157.1|	0.69	1.0637	0	1.8949	1.8789	0	0	0.9862	0.6263	1.57464
hypothetical protein [Wolbachia endosymbiont of Diaphorina citri]	gi|516101286|ref|WP_017531866.1|	0.69	2.1274	0	0.94744	5.6368	0	0	1.02495	1.87893	0.545494
PREDICTED: uncharacterized protein LOC103506377 [Diaphorina citri]	gi|662183059|ref|XP_008469016.1|	0.69	15.955	18.656	15.159	26.305	9.6925	20.143	16.59	18.7135	0.886526
PREDICTED: LOW QUALITY PROTEIN: cuticle protein 38-like [Diaphorina citri]	gi|662219879|ref|XP_008484045.1|	0.69	8.5095	15.857	19.896	1.8789	6.0578	25.899	14.7542	11.2786	1.30816
PREDICTED: mitochondrial import inner membrane translocase subunit Tim16-like isoform X1 [Diaphorina citri]	gi|662199614|ref|XP_008472978.1| (+1)	0.69	4.2548	5.5967	7.5795	12.213	6.0578	2.8776	5.81033	7.04947	0.824223
Cluster of PREDICTED: histone H2A-like [Diaphorina citri] (gi|662208256|ref|XP_008477669.1|)	gi|662208256|ref|XP_008477669.1| [10]	0.69	34.038	24.253	36.003	55.428	31.501	21.103	31.4313	36.0107	0.872834
PREDICTED: uncharacterized protein LOC103524634 [Diaphorina citri]	gi|662183519|ref|XP_008487889.1|	0.69	10.637	1.8656	2.8423	0.93946	7.2694	2.8776	5.11497	3.69549	1.38411
PREDICTED: polyadenylate-binding protein 1-B-like [Diaphorina citri]	gi|662197327|ref|XP_008471735.1|	0.69	15.955	18.656	12.317	29.123	8.481	17.266	15.6427	18.29	0.855258
PREDICTED: putative aminopeptidase W07G4.4 [Diaphorina citri]	gi|662203505|ref|XP_008475093.1|	0.69	7.4458	3.7312	7.5795	5.6368	9.6925	5.7552	6.25217	7.02817	0.889587
PREDICTED: dolichyl-diphosphooligosaccharide--protein glycosyltransferase subunit DAD1 [Diaphorina citri]	gi|662195411|ref|XP_008470697.1|	0.69	1.0637	11.193	1.8949	3.7578	0	5.7552	4.7172	3.171	1.48761
PREDICTED: peptidyl-prolyl cis-trans isomerase-like [Diaphorina citri]	gi|662221586|ref|XP_008484994.1|	0.7	38.293	9.3279	19.896	33.821	44.828	6.7144	22.5056	28.4545	0.790935
PREDICTED: cytochrome c oxidase subunit 6C-like [Diaphorina citri]	gi|662212000|ref|XP_008479708.1|	0.7	54.248	50.371	61.583	65.762	53.309	53.716	55.4007	57.5957	0.961889
PREDICTED: probable NADH dehydrogenase [ubiquinone] 1 alpha subcomplex subunit 12 [Diaphorina citri]	gi|662187807|ref|XP_008487550.1|	0.7	10.637	8.3951	8.5269	15.031	4.8463	2.8776	9.18633	7.58497	1.21112
PREDICTED: fragile X mental retardation syndrome-related protein 1 [Diaphorina citri]	gi|662188304|ref|XP_008487819.1|	0.7	5.3185	1.8656	4.7372	4.6973	3.6347	1.9184	3.97377	3.4168	1.16301
PREDICTED: multiple inositol polyphosphate phosphatase 1 [Diaphorina citri]	gi|662205521|ref|XP_008476177.1|	0.7	2.1274	3.7312	1.8949	4.6973	2.4231	1.9184	2.5845	3.01293	0.857802
PREDICTED: F-actin-capping protein subunit beta [Diaphorina citri]	gi|662211427|ref|XP_008479400.1|	0.7	48.93	42.908	58.741	55.428	52.097	32.613	50.193	46.7127	1.07451
Cluster of PREDICTED: cytochrome b-c1 complex subunit 6, mitochondrial-like [Diaphorina citri] (gi|662208999|ref|XP_008478081.1|)	gi|662208999|ref|XP_008478081.1| [2]	0.7	38.293	23.32	32.213	29.123	35.135	35.491	31.2753	33.2497	0.940621
PREDICTED: uncharacterized protein F02A9.4b-like [Diaphorina citri]	gi|662220688|ref|XP_008484493.1|	0.7	1.0637	1.8656	4.7372	1.8789	6.0578	1.9184	2.5555	3.28503	0.777922
putative troponin I [Diaphorina citri]	gi|110671496|gb|ABG81999.1| (+1)	0.7	193.59	126.86	133.59	140.92	172.04	169.78	151.347	160.913	0.940548
PREDICTED: surfeit locus protein 4 homolog [Diaphorina citri]	gi|662200117|ref|XP_008473254.1|	0.7	2.1274	4.664	0.94744	0.93946	1.2116	3.8368	2.57961	1.99595	1.29242
PREDICTED: uncharacterized protein LOC103518492 [Diaphorina citri]	gi|662215765|ref|XP_008481782.1|	0.71	1.0637	11.193	0	18.789	0	1.9184	4.08557	6.90247	0.5919
Cluster of putative ribosomal protein L28 [Diaphorina citri] (gi|110671516|gb|ABG82009.1|)	gi|110671516|gb|ABG82009.1| [3]	0.71	10.637	12.126	7.5795	11.274	6.0578	17.266	10.1142	11.5326	0.877007
PREDICTED: uncharacterized protein LOC103523651 [Diaphorina citri]	gi|662187417|ref|XP_008486904.1|	0.71	2.1274	5.5967	0.94744	2.8184	4.8463	2.8776	2.89051	3.5141	0.822547
PREDICTED: translocon-associated protein subunit beta isoform X2 [Diaphorina citri]	gi|662187479|ref|XP_008487165.1|	0.71	6.3822	1.8656	4.7372	2.8184	6.0578	1.9184	4.32833	3.5982	1.20292
PREDICTED: ADP,ATP carrier protein-like isoform X1 [Diaphorina citri]	gi|662196024|ref|XP_008471024.1| (+2)	0.71	32.974	52.236	50.214	48.852	29.078	47.001	45.1413	41.6437	1.08399
PREDICTED: 54S ribosomal protein L12, mitochondrial [Diaphorina citri]	gi|662204643|ref|XP_008475703.1|	0.71	11.701	7.4623	5.6846	6.5762	15.75	6.7144	8.28263	9.6802	0.855626
PREDICTED: kinectin-like [Diaphorina citri]	gi|662201796|ref|XP_008474163.1|	0.71	1.0637	11.193	6.6321	0.93946	2.4231	10.551	6.29627	4.63785	1.35758
PREDICTED: uncharacterized protein LOC103505852, partial [Diaphorina citri]	gi|662191264|ref|XP_008468440.1|	0.72	8.5095	15.857	15.159	12.213	13.327	17.266	13.1752	14.2687	0.923364
PREDICTED: cathepsin B-like cysteine proteinase 4 [Diaphorina citri]	gi|662203171|ref|XP_008474909.1|	0.72	3.1911	0	0	0	0	5.7552	1.0637	1.9184	0.554472
ATP-dependent Clp protease ATP-binding protein [Wolbachia endosymbiont of Diaphorina citri]	gi|516101832|ref|WP_017532412.1|	0.72	1.0637	0	0	0	0	1.9184	0.354567	0.639467	0.554472
Cluster of PREDICTED: polyadenylate-binding protein 4-like, partial [Diaphorina citri] (gi|662202946|ref|XP_008474790.1|)	gi|662202946|ref|XP_008474790.1|	0.72	3.1911	6.5295	3.7897	7.5157	0	9.5921	4.50343	5.7026	0.789716
PREDICTED: succinate dehydrogenase cytochrome b560 subunit, mitochondrial-like [Diaphorina citri]	gi|662193912|ref|XP_008469883.1|	0.72	0	5.5967	5.6846	4.6973	0	3.8368	3.76043	2.8447	1.32191
PREDICTED: stomatin-like protein 2, mitochondrial, partial [Diaphorina citri]	gi|662215585|ref|XP_008481683.1|	0.72	6.3822	7.4623	9.4744	7.5157	10.904	6.7144	7.77297	8.37803	0.927779
Cluster of PREDICTED: uncharacterized protein LOC103510432 [Diaphorina citri] (gi|662200219|ref|XP_008473308.1|)	gi|662200219|ref|XP_008473308.1| [2]	0.72	28.72	19.589	9.4744	51.67	13.327	9.5921	19.2611	24.863	0.77469
Cluster of PREDICTED: aarF domain-containing protein kinase 4-like, partial [Diaphorina citri] (gi|662225258|ref|XP_008487019.1|)	gi|662225258|ref|XP_008487019.1| [2]	0.72	0	9.3279	9.4744	6.5762	0	7.6737	6.26743	4.74997	1.31947
PREDICTED: LOW QUALITY PROTEIN: uncharacterized protein LOC103511713 [Diaphorina citri]	gi|662202728|ref|XP_008474671.1|	0.72	0	4.664	1.8949	2.8184	2.4231	2.8776	2.1863	2.70637	0.807836
PREDICTED: J domain-containing protein isoform X1 [Diaphorina citri]	gi|662204546|ref|XP_008475652.1| (+1)	0.72	4.2548	0.93279	1.8949	5.6368	3.6347	0	2.36083	3.0905	0.763899
Cluster of PREDICTED: probable ATP-dependent RNA helicase DDX5, partial [Diaphorina citri] (gi|662214419|ref|XP_008481041.1|)	gi|662214419|ref|XP_008481041.1|	0.72	5.3185	10.261	6.6321	10.334	7.2694	6.7144	7.40387	8.10593	0.913389
PREDICTED: short-chain dehydrogenase/reductase family 16C member 6-like [Diaphorina citri]	gi|662195539|ref|XP_008470764.1|	0.73	0	1.8656	0.94744	1.8789	0	0	0.93768	0.6263	1.49717
PREDICTED: oxysterol-binding protein-related protein 9-like [Diaphorina citri]	gi|662185311|ref|XP_008476403.1|	0.73	0	4.664	1.8949	1.8789	0	2.8776	2.1863	1.5855	1.37893
sp|DHE3_BOVIN|	sp|DHE3_BOVIN|	0.73	5.3185	4.664	6.6321	3.7578	6.0578	5.7552	5.5382	5.19027	1.06704
PREDICTED: protein disulfide-isomerase A6-like [Diaphorina citri]	gi|662187461|ref|XP_008487078.1|	0.73	44.675	25.185	29.371	28.184	38.77	23.98	33.077	30.3113	1.09124
Cluster of PREDICTED: pyrroline-5-carboxylate reductase 3 isoform X2 [Diaphorina citri] (gi|662191291|ref|XP_008468454.1|)	gi|662191291|ref|XP_008468454.1|	0.73	2.1274	2.7984	4.7372	0.93946	4.8463	5.7552	3.221	3.84699	0.837279
PREDICTED: LOW QUALITY PROTEIN: apolipophorins-like [Diaphorina citri]	gi|662190099|ref|XP_008467797.1|	0.73	211.67	346.07	317.39	377.66	254.43	304.07	291.71	312.053	0.934808
PREDICTED: V-type proton ATPase subunit C [Diaphorina citri]	gi|662213836|ref|XP_008480724.1|	0.73	44.675	74.623	62.531	63.883	37.559	66.185	60.6097	55.8757	1.08472
PREDICTED: uncharacterized protein LOC103514764 [Diaphorina citri]	gi|662185594|ref|XP_008477892.1|	0.73	6.3822	0	0	0	3.6347	0	2.1274	1.21157	1.75591
PREDICTED: probable serine/threonine-protein kinase kinX [Diaphorina citri]	gi|662225250|ref|XP_008487014.1|	0.73	2.1274	0	0	0	1.2116	0	0.709133	0.403867	1.75586
PREDICTED: elongation factor Ts, mitochondrial [Diaphorina citri]	gi|662188524|ref|XP_008487941.1| (+1)	0.73	7.4458	4.664	2.8423	3.7578	4.8463	4.796	4.98403	4.4667	1.11582
PREDICTED: endocuticle structural glycoprotein SgAbd-2-like [Diaphorina citri]	gi|662197351|ref|XP_008471749.1|	0.73	10.637	14.925	5.6846	14.092	10.904	9.5921	10.4155	11.5294	0.903392
PREDICTED: basement membrane-specific heparan sulfate proteoglycan core protein-like [Diaphorina citri]	gi|662198350|ref|XP_008472295.1|	0.73	455.26	499.04	362.87	404.91	510.07	458.5	439.057	457.827	0.959002
Cluster of PREDICTED: endophilin-B2 isoform X1 [Diaphorina citri] (gi|662184441|ref|XP_008471828.1|)	gi|662184441|ref|XP_008471828.1|	0.73	8.5095	0	0.94744	1.8789	8.481	2.8776	3.15231	4.4125	0.714405
PREDICTED: protein C19orf12 homolog [Diaphorina citri]	gi|662183090|ref|XP_008470621.1|	0.73	0	1.8656	1.8949	1.8789	0	0.95921	1.2535	0.946037	1.325
PREDICTED: long-chain-fatty-acid--CoA ligase 3-like [Diaphorina citri]	gi|662186357|ref|XP_008481749.1|	0.73	0	5.5967	4.7372	1.8789	0	5.7552	3.44463	2.5447	1.35365
PREDICTED: multiple inositol polyphosphate phosphatase 1-like, partial [Diaphorina citri]	gi|662213881|ref|XP_008480747.1|	0.73	1.0637	2.7984	0.94744	0.93946	1.2116	1.9184	1.60318	1.35649	1.18186
Cluster of PREDICTED: lamin Dm0-like [Diaphorina citri] (gi|662199676|ref|XP_008473012.1|)	gi|662199676|ref|XP_008473012.1|	0.73	151.04	122.2	163.91	182.26	165.98	115.1	145.717	154.447	0.943476
PREDICTED: NADH dehydrogenase [ubiquinone] 1 beta subcomplex subunit 4 [Diaphorina citri]	gi|662207258|ref|XP_008477125.1|	0.73	9.5732	14.925	19.896	15.971	13.327	11.51	14.7981	13.6027	1.08788
PREDICTED: eukaryotic initiation factor 4A-I-like [Diaphorina citri]	gi|662208447|ref|XP_008477775.1|	0.73	4.2548	20.521	13.264	20.668	8.481	15.347	12.6799	14.832	0.854904
PREDICTED: cytochrome b-c1 complex subunit 7-like [Diaphorina citri]	gi|662221222|ref|XP_008484791.1| (+1)	0.73	148.92	126.86	143.06	139.04	138.12	134.29	139.613	137.15	1.01796
PREDICTED: neurofilament medium polypeptide-like [Diaphorina citri]	gi|662211964|ref|XP_008479690.1|	0.73	135.09	102.61	139.27	100.52	140.54	117.98	125.657	119.68	1.04994
PREDICTED: 60S ribosomal protein L5 [Diaphorina citri]	gi|662201527|ref|XP_008474018.1|	0.74	4.2548	21.454	15.159	12.213	7.2694	15.347	13.6226	11.6098	1.17337
PREDICTED: aminopeptidase N-like [Diaphorina citri]	gi|662197668|ref|XP_008471923.1|	0.74	122.32	178.16	180.01	141.86	116.31	190.88	160.163	149.683	1.07001
PREDICTED: cytochrome P450 1A1-like [Diaphorina citri]	gi|662190320|ref|XP_008467918.1|	0.74	0	4.664	0.94744	0.93946	0	2.8776	1.87048	1.27235	1.47009
PREDICTED: uncharacterized protein LOC103513825 [Diaphorina citri]	gi|662185401|ref|XP_008476900.1|	0.74	3.1911	0	0.94744	1.8789	2.4231	0.95921	1.37951	1.75374	0.786614
PREDICTED: transforming acidic coiled-coil-containing protein 3-like [Diaphorina citri]	gi|662198674|ref|XP_008472470.1|	0.74	2.1274	0	0	1.8789	1.2116	0	0.709133	1.03017	0.688368
PREDICTED: putative GPI-anchored protein PB15E9.01c [Diaphorina citri]	gi|662213236|ref|XP_008480396.1|	0.74	18.083	19.589	15.159	18.789	24.231	13.429	17.6103	18.8163	0.935907
PREDICTED: juvenile hormone epoxide hydrolase 1-like [Diaphorina citri]	gi|662204006|ref|XP_008475363.1|	0.74	22.338	78.354	58.741	65.762	12.116	56.593	53.1443	44.8237	1.18563
Cluster of PREDICTED: neurexin-4 [Diaphorina citri] (gi|662207818|ref|XP_008477430.1|)	gi|662207818|ref|XP_008477430.1|	0.74	0	1.8656	0.94744	0	0	1.9184	0.93768	0.639467	1.46635
gi|662204268|ref|XP_008475505.1|-DECOY	gi|662204268|ref|XP_008475505.1|-DECOY	0.74	2.1274	2.7984	0	1.8789	0	1.9184	1.64193	1.26577	1.29718
Cluster of PREDICTED: dolichyl-diphosphooligosaccharide--protein glycosyltransferase 48 kDa subunit-like [Diaphorina citri] (gi|662225662|ref|XP_008487241.1|)	gi|662225662|ref|XP_008487241.1| [2]	0.74	4.2548	21.454	20.844	20.668	10.904	22.062	15.5176	17.878	0.867972
PREDICTED: uncharacterized protein LOC103520952, partial [Diaphorina citri]	gi|662220288|ref|XP_008484271.1|	0.74	8.5095	2.7984	0.94744	5.6368	3.6347	0	4.08511	3.0905	1.32183
PREDICTED: myosin heavy chain, non-muscle-like [Diaphorina citri]	gi|662213182|ref|XP_008480365.1|	0.74	4.2548	12.126	7.5795	10.334	1.2116	8.6329	7.98677	6.72617	1.18742
Cluster of PREDICTED: protein-L-isoaspartate(D-aspartate) O-methyltransferase-like isoform X4 [Diaphorina citri] (gi|662191452|ref|XP_008468540.1|)	gi|662191452|ref|XP_008468540.1|	0.75	2.1274	0	1.8949	2.8184	0	0	1.34077	0.939467	1.42716
PREDICTED: probable signal peptidase complex subunit 2 [Diaphorina citri]	gi|662202091|ref|XP_008474325.1|	0.75	0	10.261	1.8949	3.7578	0	4.796	4.05197	2.85127	1.42111
PREDICTED: epimerase family protein SDR39U1 isoform X2 [Diaphorina citri]	gi|662205407|ref|XP_008476115.1|	0.75	2.1274	9.3279	8.5269	7.5157	6.0578	3.8368	6.66073	5.80343	1.14772
PREDICTED: cytochrome b-c1 complex subunit 9 [Diaphorina citri]	gi|662191846|ref|XP_008468754.1|	0.75	12.764	14.925	11.369	19.729	10.904	11.51	13.0193	14.0477	0.926797
Cluster of PREDICTED: ATP-dependent RNA helicase dbp2-like [Diaphorina citri] (gi|662223886|ref|XP_008486256.1|)	gi|662223886|ref|XP_008486256.1| [2]	0.75	12.764	33.58	18.949	27.244	12.116	18.225	21.7643	19.195	1.13385
PREDICTED: 40S ribosomal protein S19a-like [Diaphorina citri]	gi|662222733|ref|XP_008485625.1|	0.75	18.083	29.849	18.949	29.123	14.539	17.266	22.2937	20.3093	1.09771
Cluster of PREDICTED: 60S ribosomal protein L10a-like [Diaphorina citri] (gi|662199648|ref|XP_008472996.1|)	gi|662199648|ref|XP_008472996.1| [2]	0.75	9.5732	10.261	4.7372	11.274	6.0578	9.5921	8.19047	8.97463	0.912624
Cluster of PREDICTED: armadillo segment polarity protein-like [Diaphorina citri] (gi|662211070|ref|XP_008479206.1|)	gi|662211070|ref|XP_008479206.1|	0.75	0	3.7312	4.7372	2.8184	1.2116	2.8776	2.8228	2.30253	1.22595
Cluster of PREDICTED: ras-related protein Rab-8A-like isoform X2 [Diaphorina citri] (gi|662219727|ref|XP_008483962.1|)	gi|662219727|ref|XP_008483962.1|	0.75	1.0637	2.7984	0.94744	2.8184	0	0.95921	1.60318	1.2592	1.27317
ribosomal protein S3a-like protein, partial [Diaphorina citri]	gi|110456351|gb|ABG74701.1|	0.76	6.3822	7.4623	6.6321	12.213	4.8463	5.7552	6.82553	7.60483	0.897526
PREDICTED: ADP-ribosylation factor 2-like, partial [Diaphorina citri]	gi|662218609|ref|XP_008483344.1|	0.76	0	6.5295	3.7897	6.5762	0	0.95921	3.43973	2.5118	1.36943
PREDICTED: glyceraldehyde-3-phosphate dehydrogenase 2 isoform X1 [Diaphorina citri]	gi|662212233|ref|XP_008479841.1| (+1)	0.76	5.3185	5.5967	9.4744	16.91	7.2694	0.95921	6.79653	8.37954	0.811087
putative ribosomal protein L19e [Diaphorina citri]	gi|110671438|gb|ABG81970.1| (+1)	0.76	14.892	18.656	11.369	15.971	9.6925	16.307	14.9723	13.9902	1.0702
PREDICTED: uncharacterized protein LOC103522298 isoform X1 [Diaphorina citri]	gi|662187136|ref|XP_008485626.1| (+2)	0.76	1.0637	1.8656	0.94744	2.8184	0	1.9184	1.29225	1.57893	0.81843
PREDICTED: signal recognition particle subunit SRP68 [Diaphorina citri]	gi|662196518|ref|XP_008471294.1|	0.76	0	1.8656	0.94744	2.8184	0	0.95921	0.93768	1.2592	0.744661
putative ribosomal protein S20 [Diaphorina citri]	gi|110671492|gb|ABG81997.1| (+1)	0.76	21.274	27.984	22.738	31.002	18.174	18.225	23.9987	22.467	1.06817
Cluster of PREDICTED: tubulin alpha-1 chain-like [Diaphorina citri] (gi|662213931|ref|XP_008480775.1|)	gi|662213931|ref|XP_008480775.1| [2]	0.76	69.14	70.892	54.951	79.854	49.674	75.777	64.9943	68.435	0.949724
PREDICTED: translation elongation factor 2 [Diaphorina citri]	gi|662186303|ref|XP_008481482.1|	0.77	1.0637	29.849	11.369	17.85	7.2694	26.858	14.0939	17.3258	0.813463
PREDICTED: alpha-glucosidase-like, partial [Diaphorina citri]	gi|662225046|ref|XP_008486900.1|	0.77	20.21	10.261	4.7372	7.5157	4.8463	17.266	11.7361	9.876	1.18834
Cluster of gi|662190945|ref|XP_008468262.1|-DECOY	gi|662190945|ref|XP_008468262.1|-DECOY	0.77	6.3822	8.3951	5.6846	3.7578	8.481	6.7144	6.82063	6.31773	1.0796
bifunctional proline dehydrogenase/pyrroline-5-carboxylate dehydrogenase [Candidatus Carsonella ruddii DC]	gi|527135732|gb|AGS06583.1| (+1)	0.77	0	12.126	11.369	3.7578	1.2116	13.429	7.83167	6.1328	1.27701
PREDICTED: lamin Dm0-like, partial [Diaphorina citri]	gi|662199672|ref|XP_008473010.1|	0.77	72.331	52.236	74.847	74.217	75.117	58.512	66.4713	69.282	0.959432
Cluster of PREDICTED: uncharacterized protein LOC103510933 [Diaphorina citri] (gi|662201226|ref|XP_008473860.1|)	gi|662201226|ref|XP_008473860.1|	0.77	0	4.664	1.8949	2.8184	0	5.7552	2.1863	2.85787	0.765011
PREDICTED: sodium/hydrogen exchanger 9B1-like [Diaphorina citri]	gi|662185523|ref|XP_008477530.1|	0.77	0	0.93279	2.8423	1.8789	0	0.95921	1.25836	0.946037	1.33014
PREDICTED: synapse-associated protein of 47 kDa-like isoform X1 [Diaphorina citri]	gi|662185527|ref|XP_008477561.1| (+1)	0.77	25.529	1.8656	9.4744	3.7578	19.385	5.7552	12.2897	9.63267	1.27583
PREDICTED: prosaposin-like [Diaphorina citri]	gi|662187421|ref|XP_008486916.1|	0.77	14.892	7.4623	10.422	20.668	10.904	5.7552	10.9254	12.4424	0.878081
sp|K1C10_HUMAN|	sp|K1C10_HUMAN|	0.77	330.81	208.01	305.07	347.6	279.87	258.99	281.297	295.487	0.951978
PREDICTED: probable isocitrate dehydrogenase [NAD] subunit beta, mitochondrial [Diaphorina citri]	gi|662208053|ref|XP_008477555.1|	0.77	26.592	16.79	21.791	19.729	25.443	23.021	21.7243	22.731	0.955714
putative ribosomal protein L32e [Diaphorina citri]	gi|110671486|gb|ABG81994.1| (+2)	0.78	4.2548	7.4623	6.6321	7.5157	4.8463	4.796	6.1164	5.71933	1.06943
PREDICTED: innexin inx2-like [Diaphorina citri]	gi|662196992|ref|XP_008471551.1|	0.78	2.1274	8.3951	7.5795	8.4551	0	6.7144	6.034	5.0565	1.19332
PREDICTED: 60S ribosomal protein L12 isoform X1 [Diaphorina citri]	gi|662209701|ref|XP_008478463.1| (+3)	0.78	14.892	22.387	18.949	18.789	18.174	17.266	18.7427	18.0763	1.03686
PREDICTED: probable RISC-loading complex subunit BRAFLDRAFT_242885 [Diaphorina citri]	gi|662190360|ref|XP_008467942.1|	0.78	0	4.664	1.8949	4.6973	0	0	2.1863	1.56577	1.39631
PREDICTED: pro-resilin-like [Diaphorina citri]	gi|662184008|ref|XP_008469526.1|	0.78	6.3822	3.7312	4.7372	5.6368	10.904	0.95921	4.9502	5.83334	0.848605
PREDICTED: deoxynucleoside triphosphate triphosphohydrolase SAMHD1 [Diaphorina citri]	gi|662185180|ref|XP_008475757.1| (+1)	0.78	10.637	41.043	20.844	32.881	4.8463	23.98	24.1747	20.5691	1.17529
PREDICTED: uncharacterized protein LOC103517768 [Diaphorina citri]	gi|662214411|ref|XP_008481036.1|	0.78	36.166	186.56	109.9	79.854	30.289	169.78	110.875	93.3077	1.18828
molecular chaperone GroeL [Wolbachia endosymbiont of Diaphorina citri]	gi|516101041|ref|WP_017531621.1|	0.78	17.019	8.3951	8.5269	15.031	9.6925	5.7552	11.3137	10.1596	1.1136
PREDICTED: moesin/ezrin/radixin homolog 1-like, partial [Diaphorina citri]	gi|662216880|ref|XP_008482396.1|	0.78	19.146	18.656	18.001	16.91	21.808	15.347	18.601	18.0217	1.03215
riboflavin synthase subunit beta [Candidatus Profftella armatura]	gi|527122344|gb|AGS06869.1| (+2)	0.79	2.1274	5.5967	2.8423	1.8789	0	6.7144	3.52213	2.86443	1.22961
PREDICTED: 40S ribosomal protein S28 [Diaphorina citri]	gi|662206362|ref|XP_008476639.1|	0.79	5.3185	8.3951	12.317	9.3946	10.904	7.6737	8.67687	9.3241	0.930585
PREDICTED: very low-density lipoprotein receptor-like [Diaphorina citri]	gi|662215069|ref|XP_008481396.1|	0.79	109.56	109.14	82.427	92.067	117.52	101.68	100.376	103.756	0.967423
PREDICTED: NADH dehydrogenase [ubiquinone] 1 beta subcomplex subunit 8, mitochondrial-like [Diaphorina citri]	gi|662214989|ref|XP_008481352.1|	0.79	29.783	37.312	32.213	31.942	20.597	41.246	33.1027	31.2617	1.05889
PREDICTED: sideroflexin-2 isoform X1 [Diaphorina citri]	gi|662187172|ref|XP_008485806.1|	0.79	17.019	42.908	39.792	30.063	18.174	42.205	33.2397	30.1473	1.10257
PREDICTED: very low-density lipoprotein receptor-like, partial [Diaphorina citri]	gi|662200501|ref|XP_008473464.1|	0.79	4.2548	4.664	1.8949	3.7578	2.4231	5.7552	3.60457	3.9787	0.905966
PREDICTED: putative cysteine proteinase CG12163 [Diaphorina citri]	gi|662197817|ref|XP_008472006.1|	0.79	6.3822	0	1.8949	7.5157	1.2116	1.9184	2.75903	3.54857	0.777506
PREDICTED: mitochondrial import inner membrane translocase subunit Tim10 [Diaphorina citri]	gi|662206071|ref|XP_008476480.1|	0.79	9.5732	2.7984	9.4744	7.5157	10.904	5.7552	7.282	8.0583	0.903665
PREDICTED: cofilin/actin-depolymerizing factor homolog [Diaphorina citri]	gi|662198211|ref|XP_008472218.1|	0.79	3.1911	0	0	1.8789	2.4231	0	1.0637	1.434	0.741771
PREDICTED: microtubule-associated protein futsch-like [Diaphorina citri]	gi|662190167|ref|XP_008467835.1|	0.79	27.656	13.992	10.422	14.092	24.231	7.6737	17.3567	15.3322	1.13204
Cluster of PREDICTED: uncharacterized protein LOC103524606 [Diaphorina citri] (gi|662188367|ref|XP_008487853.1|)	gi|662188367|ref|XP_008487853.1| [2]	0.79	77.65	46.64	72.005	53.549	81.175	49.879	65.4317	61.5343	1.06334
PREDICTED: uncharacterized protein LOC103521477, partial [Diaphorina citri]	gi|662221258|ref|XP_008484810.1|	0.79	2.1274	5.5967	4.7372	5.6368	3.6347	1.9184	4.15377	3.72997	1.11362
PREDICTED: ATP-binding cassette sub-family G member 1-like [Diaphorina citri]	gi|662191334|ref|XP_008468475.1|	0.79	0	2.7984	0.94744	2.8184	0	1.9184	1.24861	1.57893	0.790795
PREDICTED: 26S proteasome non-ATPase regulatory subunit 12 [Diaphorina citri]	gi|662191282|ref|XP_008468450.1|	0.79	0	1.8656	0	2.8184	0	0	0.621867	0.939467	0.661936
PREDICTED: probable trans-2-enoyl-CoA reductase, mitochondrial isoform X1 [Diaphorina citri]	gi|662198402|ref|XP_008472322.1|	0.79	4.2548	2.7984	5.6846	9.3946	0	5.7552	4.24593	5.04993	0.84079
PREDICTED: uncharacterized protein LOC103514595 isoform X1 [Diaphorina citri]	gi|662208338|ref|XP_008477715.1|	0.79	3.1911	3.7312	0	6.5762	1.2116	0.95921	2.30743	2.91567	0.79139
PREDICTED: collagen alpha-5(IV) chain [Diaphorina citri]	gi|662185929|ref|XP_008479572.1|	0.79	82.968	79.287	65.373	65.762	88.444	80.573	75.876	78.2597	0.969542
PREDICTED: LOW QUALITY PROTEIN: ras-related protein Rab-7a [Diaphorina citri]	gi|662206445|ref|XP_008476685.1|	0.79	0	5.5967	2.8423	5.6368	0	4.796	2.813	3.4776	0.808891
PREDICTED: protein SCO1 homolog, mitochondrial [Diaphorina citri]	gi|662199284|ref|XP_008472802.1|	0.8	3.1911	5.5967	5.6846	2.8184	2.4231	7.6737	4.82413	4.30507	1.12057
PREDICTED: superoxide dismutase [Mn] 1, mitochondrial isoform X2 [Diaphorina citri]	gi|662192299|ref|XP_008469002.1| (+1)	0.8	28.72	9.3279	13.264	15.031	21.808	8.6329	17.104	15.1573	1.12843
PREDICTED: uncharacterized protein LOC103522659 [Diaphorina citri]	gi|662223378|ref|XP_008485977.1| (+2)	0.8	1.0637	3.7312	2.8423	0	3.6347	2.8776	2.54573	2.17077	1.17273
PREDICTED: NADH dehydrogenase [ubiquinone] 1 alpha subcomplex subunit 7-like [Diaphorina citri]	gi|662200564|ref|XP_008473497.1|	0.8	104.24	80.22	90.006	89.249	105.41	87.288	91.4887	93.9823	0.973467
PREDICTED: cytochrome b5-like isoform X2 [Diaphorina citri]	gi|662188802|ref|XP_008488091.1|	0.8	9.5732	11.193	12.317	11.274	13.327	9.5921	11.0277	11.3977	0.96754
PREDICTED: clathrin heavy chain-like [Diaphorina citri]	gi|662197329|ref|XP_008471736.1|	0.8	0	12.126	6.6321	7.5157	0	7.6737	6.2527	5.06313	1.23495
PREDICTED: uncharacterized protein LOC103505876 [Diaphorina citri]	gi|662191323|ref|XP_008468470.1|	0.8	1.0637	0.93279	0	2.8184	0	0	0.665497	0.939467	0.708377
PREDICTED: calcium/calmodulin-dependent protein kinase type II alpha chain [Diaphorina citri]	gi|662197987|ref|XP_008472098.1|	0.8	3.1911	8.3951	8.5269	9.3946	4.8463	7.6737	6.70437	7.30487	0.917795
PREDICTED: fatty acid synthase-like, partial [Diaphorina citri]	gi|662212974|ref|XP_008480251.1|	0.8	0	0	1.8949	2.8184	0	0	0.631633	0.939467	0.672332
PREDICTED: zinc finger protein 761-like [Diaphorina citri]	gi|662203352|ref|XP_008475009.1|	0.8	0	0.93279	2.8423	2.8184	0	1.9184	1.25836	1.57893	0.796971
PREDICTED: uncharacterized protein LOC103505110 [Diaphorina citri]	gi|662189797|ref|XP_008467641.1|	0.8	82.968	51.303	52.109	53.549	72.694	49.879	62.1267	58.7073	1.05824
Cluster of PREDICTED: NADH dehydrogenase [ubiquinone] 1 alpha subcomplex subunit 9, mitochondrial-like [Diaphorina citri] (gi|662187405|ref|XP_008486857.1|)	gi|662187405|ref|XP_008486857.1| [2]	0.8	88.286	120.33	103.27	102.4	81.175	117.02	103.962	100.198	1.03756
Cluster of putative ubiquitin/ribosomal protein S27Ae fusion protein [Diaphorina citri] (gi|110671414|gb|ABG81958.1|)	gi|110671414|gb|ABG81958.1| [3]	0.8	316.98	344.2	389.4	399.27	304.1	376.01	350.193	359.793	0.973318
Cluster of PREDICTED: apolipophorins-like, partial [Diaphorina citri] (gi|662216279|ref|XP_008482064.1|)	gi|662216279|ref|XP_008482064.1|	0.8	47.866	68.094	63.478	67.641	71.482	47.96	59.8127	62.361	0.959136
PREDICTED: protein lin-7 homolog C, partial [Diaphorina citri]	gi|662215107|ref|XP_008481418.1|	0.8	5.3185	3.7312	4.7372	1.8789	6.0578	4.796	4.59563	4.24423	1.08279
PREDICTED: uncharacterized protein LOC103519029 [Diaphorina citri]	gi|662186475|ref|XP_008482334.1|	0.8	4.2548	0	0.94744	1.8789	4.8463	0	1.73408	2.24173	0.773544
Cluster of PREDICTED: catalase-like [Diaphorina citri] (gi|662204501|ref|XP_008475628.1|)	gi|662204501|ref|XP_008475628.1|	0.8	20.21	23.32	26.528	26.305	20.597	21.103	23.3527	22.6683	1.03019
gi|662214800|ref|XP_008481248.1|-DECOY	gi|662214800|ref|XP_008481248.1|-DECOY	0.8	2.1274	0	0	1.8789	0	0.95921	0.709133	0.946037	0.749583
Cluster of F0F1 ATP synthase subunit alpha [Candidatus Carsonella ruddii DC] (gi|527135646|gb|AGS06497.1|)	gi|527135646|gb|AGS06497.1| [3]	0.8	0	7.4623	2.8423	7.5157	1.2116	3.8368	3.43487	4.18803	0.820162
PREDICTED: profilin [Diaphorina citri]	gi|662195210|ref|XP_008470585.1|	0.8	9.5732	5.5967	4.7372	9.3946	8.481	3.8368	6.6357	7.23747	0.916854
PREDICTED: 60 kDa heat shock protein, mitochondrial [Diaphorina citri]	gi|662198003|ref|XP_008472107.1|	0.81	158.49	100.74	145.91	114.61	178.1	87.288	135.047	126.666	1.06616
PREDICTED: NADH dehydrogenase [ubiquinone] flavoprotein 1, mitochondrial [Diaphorina citri]	gi|662190645|ref|XP_008468097.1|	0.81	38.293	59.699	63.478	60.125	36.347	75.777	53.8233	57.4163	0.937422
PREDICTED: estrogen sulfotransferase-like isoform X2 [Diaphorina citri]	gi|662214161|ref|XP_008480899.1|	0.81	22.338	45.707	44.529	35.7	23.02	46.042	37.5247	34.9207	1.07457
PREDICTED: troponin C, isoform 1-like, partial [Diaphorina citri]	gi|662214078|ref|XP_008480855.1|	0.81	92.541	69.959	78.637	68.581	94.502	70.022	80.379	77.7017	1.03446
PREDICTED: uncharacterized protein LOC103515043 [Diaphorina citri]	gi|662209186|ref|XP_008478180.1|	0.81	0	1.8656	1.8949	0	1.2116	1.9184	1.2535	1.04333	1.20144
PREDICTED: apyrase-like [Diaphorina citri]	gi|662185949|ref|XP_008479677.1|	0.82	22.338	72.758	61.583	51.67	26.654	64.267	52.2263	47.5303	1.0988
PREDICTED: uncharacterized protein LOC103515246 [Diaphorina citri]	gi|662209579|ref|XP_008478397.1|	0.82	22.338	30.782	34.108	57.307	24.231	15.347	29.076	32.295	0.900325
PREDICTED: PBAN-type neuropeptides-like [Diaphorina citri]	gi|662211235|ref|XP_008479295.1|	0.82	8.5095	4.664	6.6321	3.7578	9.6925	4.796	6.60187	6.0821	1.08546
Cluster of PREDICTED: metaxin-2-like, partial [Diaphorina citri] (gi|662195088|ref|XP_008470519.1|)	gi|662195088|ref|XP_008470519.1|	0.82	6.3822	10.261	13.264	10.334	8.481	9.5921	9.96907	9.46903	1.05281
Cluster of PREDICTED: atlastin-like [Diaphorina citri] (gi|662199901|ref|XP_008473133.1|)	gi|662199901|ref|XP_008473133.1| [2]	0.82	1.0637	2.7984	3.7897	2.8184	0	3.8368	2.5506	2.2184	1.14975
Cluster of PREDICTED: gamma-interferon-inducible lysosomal thiol reductase-like [Diaphorina citri] (gi|662192745|ref|XP_008469244.1|)	gi|662192745|ref|XP_008469244.1| [2]	0.82	27.656	11.193	16.106	30.063	14.539	15.347	18.3183	19.983	0.916696
PREDICTED: phosphatidylinositol-binding clathrin assembly protein LAP [Diaphorina citri]	gi|662211190|ref|XP_008479271.1|	0.83	2.1274	8.3951	4.7372	6.5762	1.2116	5.7552	5.08657	4.51433	1.12676
PREDICTED: leucine-rich repeat-containing protein 59 [Diaphorina citri]	gi|662192006|ref|XP_008468842.1|	0.83	0	2.7984	0.94744	0	0	2.8776	1.24861	0.9592	1.30172
PREDICTED: probable cytosolic oligopeptidase A [Diaphorina citri]	gi|662198246|ref|XP_008472236.1|	0.83	0	3.7312	0.94744	1.8789	0	1.9184	1.55955	1.26577	1.2321
PREDICTED: acetyl-CoA carboxylase-like [Diaphorina citri]	gi|662193985|ref|XP_008469923.1|	0.83	0	130.59	61.583	93.007	0	67.144	64.0577	53.3837	1.19995
PREDICTED: electron transfer flavoprotein subunit beta-like [Diaphorina citri]	gi|662216500|ref|XP_008482184.1|	0.83	9.5732	3.7312	6.6321	6.5762	10.904	0	6.6455	5.82673	1.14052
PREDICTED: V-type proton ATPase 116 kDa subunit a isoform 1-like, partial [Diaphorina citri]	gi|662205529|ref|XP_008476181.1|	0.83	0	7.4623	4.7372	0	0	9.5921	4.0665	3.19737	1.27183
Cluster of PREDICTED: uncharacterized protein LOC103515201 [Diaphorina citri] (gi|662185687|ref|XP_008478354.1|)	gi|662185687|ref|XP_008478354.1| [2]	0.83	21.274	14.925	17.054	15.971	24.231	15.347	17.751	18.5163	0.958667
PREDICTED: pyrroline-5-carboxylate reductase 1, mitochondrial-like [Diaphorina citri]	gi|662217455|ref|XP_008482709.1|	0.83	8.5095	4.664	10.422	7.5157	7.2694	7.6737	7.86517	7.48627	1.05061
PREDICTED: ER membrane protein complex subunit 2-like [Diaphorina citri]	gi|662199087|ref|XP_008472693.1|	0.84	1.0637	6.5295	5.6846	4.6973	2.4231	7.6737	4.42593	4.93137	0.897506
Cluster of PREDICTED: uncharacterized protein LOC103508110 isoform X1 [Diaphorina citri] (gi|662184249|ref|XP_008470869.1|)	gi|662184249|ref|XP_008470869.1| [4]	0.84	282.94	171.63	193.28	211.38	294.41	174.58	215.95	226.79	0.952202
PREDICTED: eukaryotic translation initiation factor 5A [Diaphorina citri]	gi|662197167|ref|XP_008471649.1|	0.84	3.1911	0	1.8949	3.7578	1.2116	0.95921	1.69533	1.9762	0.857874
Cluster of PREDICTED: phosphate carrier protein, mitochondrial-like [Diaphorina citri] (gi|662210689|ref|XP_008478996.1|)	gi|662210689|ref|XP_008478996.1|	0.84	0	3.7312	1.8949	2.8184	0	3.8368	1.87537	2.2184	0.845369
Cluster of PREDICTED: programmed cell death 6-interacting protein-like [Diaphorina citri] (gi|662197690|ref|XP_008471936.1|)	gi|662197690|ref|XP_008471936.1|	0.84	0	3.7312	0.94744	2.8184	0	0.95921	1.55955	1.2592	1.23852
Cluster of PREDICTED: facilitated trehalose transporter Tret1-like [Diaphorina citri] (gi|662199821|ref|XP_008473091.1|)	gi|662199821|ref|XP_008473091.1|	0.84	0	3.7312	0.94744	2.8184	0	0.95921	1.55955	1.2592	1.23852
Cluster of PREDICTED: ATPase inhibitor mai-2, mitochondrial-like isoform X2 [Diaphorina citri] (gi|662213515|ref|XP_008480549.1|)	gi|662213515|ref|XP_008480549.1|	0.84	12.764	0	0	3.7578	6.0578	0	4.25467	3.27187	1.30038
putative mitochondrial NADH:ubiquinone oxidoreductase 19 kDa subunit [Diaphorina citri]	gi|110671440|gb|ABG81971.1| (+2)	0.84	113.82	84.884	104.22	99.583	113.89	95.921	100.975	103.131	0.979088
PREDICTED: calumenin-like [Diaphorina citri]	gi|662212808|ref|XP_008480158.1|	0.84	12.764	6.5295	14.212	9.3946	13.327	12.47	11.1685	11.7305	0.952088
PREDICTED: uncharacterized protein LOC103506643 [Diaphorina citri]	gi|662183951|ref|XP_008469263.1|	0.84	0	3.7312	1.8949	1.8789	0	2.8776	1.87537	1.5855	1.18282
PREDICTED: aspartate aminotransferase, mitochondrial-like [Diaphorina citri]	gi|662219253|ref|XP_008483700.1|	0.84	6.3822	2.7984	4.7372	3.7578	8.481	0	4.63927	4.0796	1.13719
PREDICTED: nucleoside diphosphate kinase-like [Diaphorina citri]	gi|662216510|ref|XP_008482190.1|	0.84	29.783	29.849	22.738	31.942	24.231	23.98	27.4567	26.7177	1.02766
Cluster of putative ribosomal protein L17/23 [Diaphorina citri] (gi|110671520|gb|ABG82011.1|)	gi|110671520|gb|ABG82011.1| [2]	0.84	21.274	38.244	23.686	39.457	18.174	30.695	27.7347	29.442	0.94201
PREDICTED: 10 kDa heat shock protein, mitochondrial-like [Diaphorina citri]	gi|662190277|ref|XP_008467895.1| (+1)	0.85	56.376	19.589	35.055	32.881	66.636	22.062	37.0067	40.5263	0.913151
PREDICTED: uncharacterized protein LOC103524590 isoform X1 [Diaphorina citri]	gi|662188339|ref|XP_008487838.1| (+2)	0.85	35.102	16.79	22.738	23.487	29.078	18.225	24.8767	23.5967	1.05424
Cluster of PREDICTED: coatomer subunit delta [Diaphorina citri] (gi|662222009|ref|XP_008485227.1|)	gi|662222009|ref|XP_008485227.1|	0.85	0	2.7984	0	3.7578	0	0	0.9328	1.2526	0.744691
PREDICTED: stromal interaction molecule homolog, partial [Diaphorina citri]	gi|662215009|ref|XP_008481363.1|	0.85	1.0637	2.7984	0.94744	1.8789	2.4231	0.95921	1.60318	1.75374	0.914151
PREDICTED: alanine aminotransferase 2 [Diaphorina citri]	gi|662205880|ref|XP_008476374.1|	0.85	72.331	48.505	66.321	68.581	77.54	47.96	62.3857	64.6937	0.964324
PREDICTED: heterogeneous nuclear ribonucleoprotein 27C-like [Diaphorina citri]	gi|662212632|ref|XP_008480062.1|	0.85	2.1274	2.7984	0.94744	2.8184	2.4231	0	1.95775	1.74717	1.12053
PREDICTED: protein lap4-like [Diaphorina citri]	gi|662190239|ref|XP_008467874.1|	0.85	0	1.8656	2.8423	0.93946	0	4.796	1.5693	1.91182	0.820841
Cluster of molecular chaperone DnaK [Candidatus Carsonella ruddii DC] (gi|527135717|gb|AGS06568.1|)	gi|527135717|gb|AGS06568.1| [2]	0.85	13.828	19.589	18.001	16.91	19.385	16.307	17.1393	17.534	0.977491
PREDICTED: dolichyl-diphosphooligosaccharide--protein glycosyltransferase subunit 2-like [Diaphorina citri]	gi|662200276|ref|XP_008473338.1|	0.85	3.1911	17.723	11.369	14.092	0	14.388	10.761	9.49333	1.13354
PREDICTED: NADP-dependent malic enzyme-like [Diaphorina citri]	gi|662186487|ref|XP_008482387.1|	0.85	51.057	32.648	45.477	37.578	48.463	39.327	43.0607	41.7893	1.03042
PREDICTED: uncharacterized protein LOC103512422 [Diaphorina citri]	gi|662204090|ref|XP_008475409.1|	0.85	1.0637	0.93279	0.94744	0.93946	2.4231	0	0.98131	1.12085	0.875503
PREDICTED: uncharacterized protein LOC103507470 [Diaphorina citri]	gi|662194427|ref|XP_008470163.1|	0.85	84.032	71.825	78.637	60.125	94.502	86.329	78.1647	80.3187	0.973182
PREDICTED: G protein alpha q subunit-like [Diaphorina citri]	gi|662212128|ref|XP_008479779.1|	0.85	3.1911	11.193	9.4744	5.6368	3.6347	12.47	7.95283	7.24717	1.09737
Cluster of PREDICTED: phosphoribosylformylglycinamidine synthase-like [Diaphorina citri] (gi|662216486|ref|XP_008482177.1|)	gi|662216486|ref|XP_008482177.1| [2]	0.86	8.5095	15.857	9.4744	14.092	7.2694	14.388	11.2803	11.9165	0.946614
Cluster of PREDICTED: transcriptional activator protein Pur-beta isoform X9 [Diaphorina citri] (gi|662190077|ref|XP_008467786.1|)	gi|662190077|ref|XP_008467786.1| [4]	0.86	23.401	18.656	17.054	29.123	14.539	18.225	19.7037	20.629	0.955144
PREDICTED: lipase maturation factor 2-like [Diaphorina citri]	gi|662183192|ref|XP_008476488.1|	0.86	0	2.7984	2.8423	0.93946	0	3.8368	1.88023	1.59209	1.18099
PREDICTED: uncharacterized protein LOC103512118 [Diaphorina citri]	gi|662203509|ref|XP_008475095.1|	0.86	2.1274	0	4.7372	3.7578	1.2116	0.95921	2.2882	1.9762	1.15788
PREDICTED: uncharacterized protein LOC103514871, partial [Diaphorina citri]	gi|662208869|ref|XP_008478010.1|	0.86	5.3185	1.8656	7.5795	3.7578	8.481	0.95921	4.9212	4.39934	1.11862
PREDICTED: NADP-dependent malic enzyme-like, partial [Diaphorina citri]	gi|662207077|ref|XP_008477023.1|	0.86	11.701	4.664	9.4744	9.3946	8.481	6.7144	8.61313	8.19667	1.05081
PREDICTED: fasciclin-1 [Diaphorina citri]	gi|662201589|ref|XP_008474052.1|	0.86	2.1274	13.992	13.264	7.5157	3.6347	15.347	9.79447	8.83247	1.10892
PREDICTED: fibrillin-2-like, partial [Diaphorina citri]	gi|662205811|ref|XP_008476337.1|	0.86	25.529	53.169	32.213	30.063	47.251	27.817	36.9703	35.0437	1.05498
PREDICTED: prohormone-2-like [Diaphorina citri]	gi|662197170|ref|XP_008471650.1|	0.86	6.3822	0.93279	2.8423	0.93946	6.0578	1.9184	3.38576	2.97189	1.13926
PREDICTED: microtubule-associated protein RP/EB family member 1 isoform X1 [Diaphorina citri]	gi|662206151|ref|XP_008476524.1| (+1)	0.86	5.3185	2.7984	3.7897	5.6368	3.6347	1.9184	3.96887	3.72997	1.06405
Cluster of PREDICTED: RING finger protein nhl-1-like, partial [Diaphorina citri] (gi|662215227|ref|XP_008481484.1|)	gi|662215227|ref|XP_008481484.1|	0.86	12.764	3.7312	2.8423	4.6973	9.6925	2.8776	6.44583	5.7558	1.11988
PREDICTED: unconventional myosin-XVIIIa-like [Diaphorina citri]	gi|662194351|ref|XP_008470122.1|	0.86	1.0637	0	1.8949	0	2.4231	0	0.9862	0.8077	1.221
PREDICTED: succinyl-CoA ligase subunit alpha, mitochondrial [Diaphorina citri]	gi|662193280|ref|XP_008469540.1|	0.86	91.478	53.169	72.005	67.641	87.233	53.716	72.2173	69.53	1.03865
Cluster of PREDICTED: uncharacterized protein LOC103525042 [Diaphorina citri] (gi|662189205|ref|XP_008488312.1|)	gi|662189205|ref|XP_008488312.1| [2]	0.87	318.04	237.86	279.49	255.53	344.09	256.11	278.463	285.243	0.976231
PREDICTED: putative ATP synthase subunit f, mitochondrial [Diaphorina citri]	gi|662202808|ref|XP_008474714.1|	0.87	25.529	44.774	37.897	37.578	33.924	33.572	36.0667	35.0247	1.02975
PREDICTED: probable methylmalonate-semialdehyde dehydrogenase [acylating], mitochondrial [Diaphorina citri]	gi|662198644|ref|XP_008472452.1|	0.87	3.1911	1.8656	14.212	6.5762	4.8463	5.7552	6.4229	5.7259	1.12173
PREDICTED: vitellogenic carboxypeptidase-like [Diaphorina citri]	gi|662225624|ref|XP_008487219.1|	0.87	10.637	14.925	12.317	9.3946	7.2694	19.184	12.6263	11.9493	1.05666
PREDICTED: 40S ribosomal protein S8-like, partial [Diaphorina citri]	gi|662224988|ref|XP_008486866.1|	0.87	13.828	17.723	11.369	15.971	14.539	13.429	14.3067	14.6463	0.976809
PREDICTED: uncharacterized protein LOC103524291 [Diaphorina citri]	gi|662187765|ref|XP_008487527.1|	0.87	89.35	60.631	64.426	62.944	72.694	73.859	71.469	69.8323	1.02344
PREDICTED: protein ref(2)P-like isoform X1 [Diaphorina citri]	gi|662207506|ref|XP_008477259.1| (+1)	0.88	0	0.93279	4.7372	1.8789	0	4.796	1.89	2.22497	0.849449
putative ribosomal protein S15 [Diaphorina citri]	gi|110671448|gb|ABG81975.1|	0.88	5.3185	14.925	6.6321	19.729	0	3.8368	8.95853	7.85527	1.14045
PREDICTED: latent-transforming growth factor beta-binding protein 1-like, partial [Diaphorina citri]	gi|662218868|ref|XP_008483484.1|	0.88	2.1274	8.3951	3.7897	4.6973	4.8463	3.8368	4.77073	4.46013	1.06964
PREDICTED: dolichyl-diphosphooligosaccharide--protein glycosyltransferase subunit 1-like [Diaphorina citri]	gi|662218691|ref|XP_008483385.1|	0.88	3.1911	27.984	20.844	20.668	4.8463	22.062	17.3397	15.8588	1.09338
PREDICTED: uncharacterized protein LOC103517364 [Diaphorina citri]	gi|662213636|ref|XP_008480614.1| (+1)	0.88	7.4458	8.3951	14.212	11.274	3.6347	13.429	10.0176	9.4459	1.06053
PREDICTED: LOW QUALITY PROTEIN: complement component 1 Q subcomponent-binding protein, mitochondrial [Diaphorina citri]	gi|662201056|ref|XP_008473767.1|	0.88	26.592	3.7312	4.7372	9.3946	25.443	4.796	11.6868	13.2112	0.884613
PREDICTED: alkaline phosphatase-like [Diaphorina citri]	gi|662211518|ref|XP_008479449.1|	0.88	162.74	160.44	147.8	143.74	130.85	188	156.993	154.197	1.01814
PREDICTED: probable protein disulfide-isomerase ER-60 [Diaphorina citri]	gi|662198051|ref|XP_008472131.1|	0.88	32.974	25.185	24.633	19.729	33.924	26.858	27.5973	26.837	1.02833
Cluster of PREDICTED: twitchin-like [Diaphorina citri] (gi|662204030|ref|XP_008475376.1|)	gi|662204030|ref|XP_008475376.1| [3]	0.89	659.49	735.04	669.84	633.2	662.73	749.14	688.123	681.69	1.00944
Cluster of PREDICTED: NADH dehydrogenase [ubiquinone] iron-sulfur protein 3, mitochondrial [Diaphorina citri] (gi|662205480|ref|XP_008476154.1|)	gi|662205480|ref|XP_008476154.1| [2]	0.89	169.13	148.31	158.22	145.62	172.04	153.47	158.553	157.043	1.00962
Cluster of ribosomal protein S4-like protein, partial [Diaphorina citri] (gi|110456358|gb|ABG74702.1|)	gi|110456358|gb|ABG74702.1|	0.89	10.637	16.79	12.317	16.91	9.6925	14.388	13.248	13.6635	0.969591
PREDICTED: CCHC-type zinc finger protein CG3800-like [Diaphorina citri]	gi|662199894|ref|XP_008473130.1|	0.89	7.4458	3.7312	2.8423	4.6973	4.8463	3.8368	4.6731	4.46013	1.04775
PREDICTED: probable pyruvate dehydrogenase E1 component subunit alpha, mitochondrial [Diaphorina citri]	gi|662203008|ref|XP_008474820.1|	0.89	20.21	11.193	16.106	15.971	19.385	10.551	15.8363	15.3023	1.0349
putative ribosomal protein L9 [Diaphorina citri]	gi|110671494|gb|ABG81998.1| (+2)	0.89	9.5732	9.3279	10.422	13.152	4.8463	12.47	9.77437	10.1561	0.962413
PREDICTED: mimitin, mitochondrial [Diaphorina citri]	gi|662200784|ref|XP_008473620.1|	0.89	1.0637	0.93279	1.8949	0.93946	1.2116	1.9184	1.29713	1.35649	0.956242
Cluster of PREDICTED: acyl carrier protein, mitochondrial-like, partial [Diaphorina citri] (gi|662193795|ref|XP_008469819.1|)	gi|662193795|ref|XP_008469819.1| [2]	0.9	30.847	21.454	24.633	28.184	27.866	19.184	25.6447	25.078	1.0226
PREDICTED: adipocyte plasma membrane-associated protein-like [Diaphorina citri]	gi|662214479|ref|XP_008481073.1|	0.9	4.2548	12.126	8.5269	10.334	1.2116	15.347	8.30257	8.9642	0.926192
PREDICTED: cytochrome b5-like [Diaphorina citri]	gi|662188312|ref|XP_008487824.1|	0.9	63.822	48.505	53.056	47.912	63.001	51.797	55.1277	54.2367	1.01643
PREDICTED: RNA-binding protein squid isoform X4 [Diaphorina citri]	gi|662194626|ref|XP_008470268.1|	0.9	7.4458	1.8656	6.6321	6.5762	9.6925	0.95921	5.3145	5.74264	0.925446
PREDICTED: ATP-dependent RNA helicase dbp2-like [Diaphorina citri]	gi|662203725|ref|XP_008475207.1|	0.9	0	10.261	5.6846	5.6368	4.8463	6.7144	5.3152	5.7325	0.927205
mixed type I polyketide synthase/non-ribosomal peptide synthetase, PedF-like protein [Candidatus Profftella armatura]	gi|527122362|gb|AGS06887.1| (+2)	0.9	0	0.93279	1.8949	0	2.4231	0	0.942563	0.8077	1.16697
PREDICTED: LOW QUALITY PROTEIN: myosin heavy chain, striated muscle-like, partial [Diaphorina citri]	gi|662191677|ref|XP_008468664.1|	0.9	19.146	1.8656	2.8423	0.93946	16.962	2.8776	7.9513	6.92635	1.14798
Cluster of PREDICTED: 60S ribosomal protein L10 isoform X1 [Diaphorina citri] (gi|662196370|ref|XP_008471213.1|)	gi|662196370|ref|XP_008471213.1| [4]	0.9	6.3822	7.4623	5.6846	9.3946	2.4231	8.6329	6.5097	6.81687	0.95494
PREDICTED: torsin-1A-like, partial [Diaphorina citri]	gi|662224661|ref|XP_008486687.1|	0.9	2.1274	3.7312	2.8423	1.8789	2.4231	4.796	2.9003	3.03267	0.956353
PREDICTED: uncharacterized protein LOC103522928 [Diaphorina citri]	gi|662223846|ref|XP_008486232.1|	0.9	7.4458	17.723	14.212	11.274	9.6925	20.143	13.1269	13.7032	0.957949
Cluster of PREDICTED: PDZ and LIM domain protein 3 isoform X1 [Diaphorina citri] (gi|662186215|ref|XP_008481050.1|)	gi|662186215|ref|XP_008481050.1| [2]	0.9	386.12	237.86	280.44	299.69	344.09	279.13	301.473	307.637	0.979966
PREDICTED: NADPH--cytochrome P450 reductase-like [Diaphorina citri]	gi|662201067|ref|XP_008473772.1|	0.9	1.0637	4.664	4.7372	3.7578	0	7.6737	3.4883	3.8105	0.915444
Cluster of PREDICTED: solute carrier family 12 member 4-like [Diaphorina citri] (gi|662185216|ref|XP_008475924.1|)	gi|662185216|ref|XP_008475924.1|	0.9	1.0637	6.5295	2.8423	4.6973	0	6.7144	3.4785	3.8039	0.914456
biotin synthase (biotin synthetase) [Candidatus Profftella armatura]	gi|527122435|gb|AGS06960.1| (+2)	0.91	0	5.5967	1.8949	1.8789	0	4.796	2.4972	2.22497	1.12235
Cluster of PREDICTED: 60S ribosomal protein L13a-like [Diaphorina citri] (gi|662193904|ref|XP_008469878.1|)	gi|662193904|ref|XP_008469878.1|	0.91	9.5732	9.3279	5.6846	8.4551	3.6347	11.51	8.19523	7.8666	1.04178
PREDICTED: vesicle-fusing ATPase 2-like [Diaphorina citri]	gi|662196329|ref|XP_008471191.1|	0.91	2.1274	5.5967	5.6846	5.6368	2.4231	4.796	4.46957	4.2853	1.043
PREDICTED: transmembrane emp24 domain-containing protein bai isoform X1 [Diaphorina citri]	gi|662186049|ref|XP_008480198.1| (+1)	0.91	5.3185	7.4623	9.4744	10.334	2.4231	10.551	7.4184	7.76937	0.954827
PREDICTED: myosin-IA-like, partial [Diaphorina citri]	gi|662224277|ref|XP_008486470.1|	0.91	1.0637	5.5967	2.8423	2.8184	2.4231	4.796	3.16757	3.34583	0.94672
PREDICTED: bifunctional ATP-dependent dihydroxyacetone kinase/FAD-AMP lyase (cyclizing)-like [Diaphorina citri]	gi|662185168|ref|XP_008475702.1|	0.91	0	6.5295	2.8423	4.6973	0	3.8368	3.12393	2.8447	1.09816
Cluster of PREDICTED: uncharacterized protein LOC103524978 [Diaphorina citri] (gi|662189083|ref|XP_008488244.1|)	gi|662189083|ref|XP_008488244.1|	0.91	0	5.5967	1.8949	7.5157	0	0.95921	2.4972	2.82497	0.883974
sp|TRYP_PIG|	sp|TRYP_PIG|	0.92	496.74	424.42	390.34	379.54	434.95	482.48	437.167	432.323	1.0112
Cluster of PREDICTED: uncharacterized protein LOC103524647 isoform X3 [Diaphorina citri] (gi|662188451|ref|XP_008487901.1|)	gi|662188451|ref|XP_008487901.1| [2]	0.92	423.35	396.44	392.24	370.15	415.57	420.13	404.01	401.95	1.00513
Cluster of PREDICTED: maltase A1-like [Diaphorina citri] (gi|662184055|ref|XP_008469813.1|)	gi|662184055|ref|XP_008469813.1|	0.92	52.121	40.11	31.265	23.487	27.866	67.144	41.1653	39.499	1.04219
Cluster of PREDICTED: myb-like protein X [Diaphorina citri] (gi|662213497|ref|XP_008480539.1|)	gi|662213497|ref|XP_008480539.1| [2]	0.92	3.1911	0	0.94744	0	3.6347	0	1.37951	1.21157	1.13862
PREDICTED: uncharacterized protein LOC103516359 [Diaphorina citri]	gi|662211690|ref|XP_008479546.1|	0.92	11.701	8.3951	10.422	11.274	12.116	7.6737	10.1727	10.3546	0.982436
PREDICTED: protein takeout-like [Diaphorina citri]	gi|662207539|ref|XP_008477275.1|	0.92	1.0637	6.5295	6.6321	7.5157	0	5.7552	4.74177	4.42363	1.07192
PREDICTED: dihydrolipoyl dehydrogenase, mitochondrial-like [Diaphorina citri]	gi|662189197|ref|XP_008488308.1|	0.92	59.567	51.303	60.636	63.883	65.425	39.327	57.1687	56.2117	1.01702
PREDICTED: thioredoxin domain-containing protein 5 [Diaphorina citri]	gi|662209343|ref|XP_008478267.1|	0.92	34.038	20.521	24.633	24.426	30.289	23.021	26.3973	25.912	1.01873
PREDICTED: uncharacterized protein LOC103506344 [Diaphorina citri]	gi|662192200|ref|XP_008468948.1|	0.92	3.1911	8.3951	5.6846	7.5157	3.6347	6.7144	5.75693	5.95493	0.96675
putative ribosomal protein L17 [Diaphorina citri]	gi|110671498|gb|ABG82000.1| (+6)	0.92	23.401	32.648	28.423	31.942	23.02	30.695	28.1573	28.5523	0.986166
PREDICTED: coiled-coil-helix-coiled-coil-helix domain-containing protein 3, mitochondrial [Diaphorina citri]	gi|662221933|ref|XP_008485186.1|	0.92	73.395	62.497	75.795	74.217	75.117	60.43	70.5623	69.9213	1.00917
Cluster of PREDICTED: probable aconitate hydratase, mitochondrial [Diaphorina citri] (gi|662199757|ref|XP_008473057.1|)	gi|662199757|ref|XP_008473057.1| [2]	0.92	172.32	113.8	157.27	154.07	180.52	99.758	147.797	144.783	1.02082
Cluster of putative Rieske iron-sulfur protein, partial [Diaphorina citri] (gi|110456587|gb|ABG74729.1|)	gi|110456587|gb|ABG74729.1|	0.92	57.439	69.027	73.9	68.581	67.848	62.348	66.7887	66.259	1.00799
PREDICTED: clathrin heavy chain-like, partial [Diaphorina citri]	gi|662215190|ref|XP_008481464.1|	0.93	0	8.3951	4.7372	3.7578	0	10.551	4.37743	4.7696	0.917778
PREDICTED: laminin-like protein epi-1 [Diaphorina citri]	gi|662211361|ref|XP_008479364.1|	0.93	4.2548	4.664	3.7897	1.8789	9.6925	1.9184	4.23617	4.4966	0.942082
PREDICTED: uncharacterized protein LOC103512184 [Diaphorina citri]	gi|662203631|ref|XP_008475161.1|	0.93	6.3822	4.664	4.7372	3.7578	10.904	1.9184	5.26113	5.52673	0.951943
PREDICTED: uncharacterized protein LOC103509418 [Diaphorina citri]	gi|662184520|ref|XP_008472259.1|	0.93	43.611	25.185	30.318	29.123	41.193	30.695	33.038	33.6703	0.98122
PREDICTED: venom dipeptidyl peptidase 4-like, partial [Diaphorina citri]	gi|662213155|ref|XP_008480350.1|	0.93	4.2548	0.93279	2.8423	2.8184	0	5.7552	2.67663	2.85787	0.936583
Cluster of PREDICTED: laminin subunit beta-1-like [Diaphorina citri] (gi|662222239|ref|XP_008485354.1|)	gi|662222239|ref|XP_008485354.1| [2]	0.93	103.18	74.623	79.585	70.46	122.37	70.022	85.796	87.6173	0.979213
PREDICTED: cysteine string protein isoform X1 [Diaphorina citri]	gi|662207264|ref|XP_008477128.1| (+1)	0.93	1.0637	13.059	10.422	11.274	2.4231	9.5921	8.18157	7.76307	1.05391
putative ribosomal protein S27 [Diaphorina citri]	gi|110671452|gb|ABG81977.1| (+1)	0.93	10.637	19.589	12.317	15.971	6.0578	19.184	14.181	13.7376	1.03228
PREDICTED: thioredoxin, mitochondrial-like [Diaphorina citri]	gi|662191987|ref|XP_008468833.1|	0.93	5.3185	0	0	0	6.0578	0	1.77283	2.01927	0.877959
PREDICTED: arrestin homolog [Diaphorina citri]	gi|662187797|ref|XP_008487544.1|	0.93	1.0637	0.93279	6.6321	7.5157	0	1.9184	2.8762	3.1447	0.914617
Cluster of sp|K1C15_SHEEP|	sp|K1C15_SHEEP|	0.93	61.694	27.984	48.319	47.912	56.944	29.735	45.999	44.8637	1.02531
PREDICTED: uncharacterized protein LOC103512600 [Diaphorina citri]	gi|662204437|ref|XP_008475596.1|	0.93	22.338	10.261	10.422	11.274	20.597	12.47	14.3403	14.7803	0.970231
PREDICTED: cytochrome P450 6a2-like [Diaphorina citri]	gi|662189739|ref|XP_008467610.1|	0.94	5.3185	4.664	5.6846	8.4551	4.8463	1.9184	5.22237	5.07327	1.02939
Cluster of PREDICTED: exportin-7-B-like [Diaphorina citri] (gi|662190034|ref|XP_008467763.1|)	gi|662190034|ref|XP_008467763.1| [2]	0.94	10.637	13.059	18.001	16.91	9.6925	14.388	13.899	13.6635	1.01724
Cluster of PREDICTED: mucin-17-like [Diaphorina citri] (gi|662192538|ref|XP_008469130.1|)	gi|662192538|ref|XP_008469130.1| [2]	0.94	63.822	77.422	90.954	77.036	72.694	84.41	77.3993	78.0467	0.991706
PREDICTED: uncharacterized protein LOC103511074 isoform X1 [Diaphorina citri]	gi|662201506|ref|XP_008474007.1| (+1)	0.94	20.21	13.992	15.159	11.274	27.866	11.51	16.4537	16.8833	0.974551
PREDICTED: mitochondrial import inner membrane translocase subunit Tim9 [Diaphorina citri]	gi|662184379|ref|XP_008471524.1|	0.94	2.1274	0	2.8423	2.8184	2.4231	0	1.65657	1.74717	0.948145
PREDICTED: alpha-actinin, sarcomeric-like [Diaphorina citri]	gi|662193004|ref|XP_008469384.1|	0.95	320.17	281.7	267.18	243.32	293.2	339.56	289.683	292.027	0.991976
PREDICTED: ubiquinone biosynthesis protein COQ9-B, mitochondrial [Diaphorina citri]	gi|662198698|ref|XP_008472483.1|	0.95	9.5732	6.5295	5.6846	6.5762	7.2694	7.6737	7.26243	7.1731	1.01245
Cluster of PREDICTED: glucose dehydrogenase [FAD, quinone]-like [Diaphorina citri] (gi|662225477|ref|XP_008487133.1|)	gi|662225477|ref|XP_008487133.1|	0.95	23.401	72.758	77.69	73.278	27.866	77.696	57.9497	59.6133	0.972092
PREDICTED: bromodomain-containing protein 3-like [Diaphorina citri]	gi|662207347|ref|XP_008477173.1|	0.95	1.0637	1.8656	0	1.8789	1.2116	0	0.976433	1.03017	0.94784
PREDICTED: troponin T, partial [Diaphorina citri]	gi|662207368|ref|XP_008477184.1|	0.95	1055.2	715.45	781.63	804.18	1023.8	752.02	850.76	860	0.989256
PREDICTED: disks large homolog 1-like, partial [Diaphorina citri]	gi|662220086|ref|XP_008484158.1|	0.95	6.3822	5.5967	6.6321	2.8184	8.481	7.6737	6.20367	6.32437	0.980915
PREDICTED: elongation factor Tu, mitochondrial [Diaphorina citri]	gi|662188738|ref|XP_008488057.1|	0.95	0	7.4623	9.4744	0	8.481	7.6737	5.64557	5.3849	1.04841
sp|CAS1_BOVIN|	sp|CAS1_BOVIN|	0.95	0	9.3279	10.422	6.5762	4.8463	7.6737	6.5833	6.3654	1.03423
PREDICTED: ER membrane protein complex subunit 10 [Diaphorina citri]	gi|662185056|ref|XP_008475127.1|	0.95	1.0637	2.7984	2.8423	3.7578	1.2116	1.9184	2.2348	2.29593	0.973373
PREDICTED: 60S ribosomal protein L11 [Diaphorina citri]	gi|662207737|ref|XP_008477386.1|	0.95	5.3185	9.3279	5.6846	8.4551	4.8463	6.7144	6.777	6.67193	1.01575
PREDICTED: probable GPI-anchored adhesin-like protein PGA55 [Diaphorina citri]	gi|662190163|ref|XP_008467833.1|	0.96	26.592	22.387	18.001	17.85	33.924	16.307	22.3267	22.6937	0.983828
PREDICTED: myc box-dependent-interacting protein 1 [Diaphorina citri]	gi|662212315|ref|XP_008479886.1|	0.96	131.9	82.086	100.43	85.491	126	99.758	104.805	103.75	1.01018
Cluster of PREDICTED: myb-like protein X [Diaphorina citri] (gi|662198474|ref|XP_008472359.1|)	gi|662198474|ref|XP_008472359.1| [2]	0.96	8.5095	4.664	14.212	11.274	10.904	5.7552	9.1285	9.31107	0.980393
PREDICTED: eukaryotic translation initiation factor 3 subunit G-like [Diaphorina citri]	gi|662215342|ref|XP_008481548.1|	0.96	1.0637	0.93279	0	1.8789	0	0	0.665497	0.6263	1.06258
PREDICTED: protein l(2)37Cc-like [Diaphorina citri]	gi|662191063|ref|XP_008468329.1|	0.96	7.4458	9.3279	9.4744	12.213	6.0578	7.6737	8.74937	8.64817	1.0117
Cluster of PREDICTED: heterogeneous nuclear ribonucleoprotein 87F-like [Diaphorina citri] (gi|662183723|ref|XP_008468031.1|)	gi|662183723|ref|XP_008468031.1|	0.96	12.764	11.193	13.264	15.031	16.962	5.7552	12.407	12.5827	0.986034
Cluster of PREDICTED: uncharacterized abhydrolase domain-containing protein DDB_G0269086-like isoform X1 [Diaphorina citri] (gi|662208131|ref|XP_008477601.1|)	gi|662208131|ref|XP_008477601.1|	0.96	204.23	194.02	200.86	181.32	243.52	177.45	199.703	200.763	0.99472
PREDICTED: plasminogen activator inhibitor 1 RNA-binding protein-like [Diaphorina citri]	gi|662184906|ref|XP_008474367.1|	0.97	6.3822	3.7312	4.7372	3.7578	8.481	2.8776	4.9502	5.0388	0.982416
Cluster of PREDICTED: prostaglandin E synthase-like [Diaphorina citri] (gi|662212747|ref|XP_008480125.1|)	gi|662212747|ref|XP_008480125.1|	0.97	4.2548	12.126	11.369	11.274	7.2694	9.5921	9.24993	9.3785	0.986291
Cluster of PREDICTED: cytochrome P450 4g15-like isoform X1 [Diaphorina citri] (gi|662202950|ref|XP_008474792.1|)	gi|662202950|ref|XP_008474792.1|	0.97	3.1911	16.79	12.317	8.4551	3.6347	21.103	10.766	11.0643	0.973045
putative ribosomal protein L27Ae [Diaphorina citri]	gi|110671480|gb|ABG81991.1|	0.97	9.5732	13.059	8.5269	7.5157	10.904	12.47	10.3864	10.2966	1.00872
PREDICTED: stress protein DDR48-like [Diaphorina citri]	gi|662198919|ref|XP_008472600.1|	0.97	1.0637	1.8656	4.7372	3.7578	1.2116	2.8776	2.5555	2.61567	0.976998
PREDICTED: maternal protein exuperantia [Diaphorina citri]	gi|662192995|ref|XP_008469380.1|	0.97	12.764	19.589	5.6846	22.547	4.8463	11.51	12.6792	12.9678	0.977747
PREDICTED: titin-like [Diaphorina citri]	gi|662194487|ref|XP_008470194.1|	0.97	0	2.7984	7.5795	1.8789	1.2116	7.6737	3.4593	3.58807	0.964113
Cluster of PREDICTED: LOW QUALITY PROTEIN: glutamate dehydrogenase, mitochondrial-like [Diaphorina citri] (gi|662214999|ref|XP_008481358.1|)	gi|662214999|ref|XP_008481358.1| [2]	0.97	31.911	24.253	32.213	19.729	36.347	31.654	29.459	29.2433	1.00737
Cluster of cytochrome oxidase subunit I, partial (mitochondrion) [Diaphorina citri] (gi|510791757|gb|AGN51347.1|)	gi|510791757|gb|AGN51347.1|	0.97	4.2548	5.5967	2.8423	3.7578	0	8.6329	4.23127	4.13023	1.02446
PREDICTED: cathepsin B-like cysteine proteinase 4 isoform X2 [Diaphorina citri]	gi|662196044|ref|XP_008471035.1|	0.97	38.293	48.505	36.95	35.7	31.501	57.552	41.2493	41.5843	0.991944
PREDICTED: failed axon connections [Diaphorina citri]	gi|662189461|ref|XP_008467459.1|	0.97	10.637	17.723	15.159	15.971	6.0578	22.062	14.5063	14.6969	0.987031
Cluster of PREDICTED: twitchin-like [Diaphorina citri] (gi|662204676|ref|XP_008475720.1|)	gi|662204676|ref|XP_008475720.1|	0.97	135.09	159.51	159.17	138.1	151.45	163.07	151.257	150.873	1.00254
PREDICTED: protein disulfide-isomerase A3-like [Diaphorina citri]	gi|662198061|ref|XP_008472137.1|	0.97	99.987	67.161	84.322	83.612	87.233	79.614	83.8233	83.4863	1.00404
Cluster of PREDICTED: ATP-dependent RNA helicase bel [Diaphorina citri] (gi|662209747|ref|XP_008478487.1|)	gi|662209747|ref|XP_008478487.1| [2]	0.97	5.3185	13.059	6.6321	10.334	7.2694	7.6737	8.33653	8.4257	0.989417
gi|662218045|ref|XP_008483032.1|-DECOY	gi|662218045|ref|XP_008483032.1|-DECOY	0.97	2.1274	1.8656	4.7372	0.93946	6.0578	1.9184	2.91007	2.97189	0.979198
Cluster of PREDICTED: LOW QUALITY PROTEIN: myosin heavy chain, non-muscle-like, partial [Diaphorina citri] (gi|662208115|ref|XP_008477592.1|)	gi|662208115|ref|XP_008477592.1| [2]	0.98	42.548	112.87	89.059	109.92	43.616	88.247	81.4923	80.5943	1.01114
PREDICTED: NADH dehydrogenase [ubiquinone] 1 alpha subcomplex subunit 5 [Diaphorina citri]	gi|662213439|ref|XP_008480506.1|	0.98	69.14	53.169	49.267	78.915	43.616	47.96	57.192	56.8303	1.00636
PREDICTED: aldehyde dehydrogenase, mitochondrial-like [Diaphorina citri]	gi|662205756|ref|XP_008476305.1|	0.98	35.102	22.387	32.213	29.123	46.04	15.347	29.9007	30.17	0.991073
PREDICTED: ERC protein 2-like, partial [Diaphorina citri]	gi|662216854|ref|XP_008482382.1|	0.98	3.1911	0.93279	0	2.8184	1.2116	0	1.37463	1.34333	1.0233
Cluster of PREDICTED: uncharacterized protein LOC103514642 [Diaphorina citri] (gi|662208426|ref|XP_008477764.1|)	gi|662208426|ref|XP_008477764.1|	0.98	1.0637	1.8656	0.94744	0.93946	0	2.8776	1.29225	1.27235	1.01564
PREDICTED: cytochrome c1, heme protein, mitochondrial [Diaphorina citri]	gi|662208535|ref|XP_008477821.1|	0.98	106.37	165.1	152.54	124.01	115.1	183.21	141.337	140.773	1.004
Cluster of PREDICTED: heterogeneous nuclear ribonucleoprotein K-like [Diaphorina citri] (gi|662199674|ref|XP_008473011.1|)	gi|662199674|ref|XP_008473011.1|	0.99	0	1.8656	0	0	0	1.9184	0.621867	0.639467	0.972477
PREDICTED: LETM1 and EF-hand domain-containing protein 1, mitochondrial-like [Diaphorina citri]	gi|662196712|ref|XP_008471399.1|	0.99	0	1.8656	0	0	0	1.9184	0.621867	0.639467	0.972477
PREDICTED: stromal cell-derived factor 2-like, partial [Diaphorina citri]	gi|662191093|ref|XP_008468345.1|	0.99	0	0.93279	0.94744	0	0	1.9184	0.626743	0.639467	0.980103
Cluster of PREDICTED: myosin heavy chain, muscle-like [Diaphorina citri] (gi|662187833|ref|XP_008487564.1|)	gi|662187833|ref|XP_008487564.1|	0.99	4629.2	4916.7	4182.9	4297.1	4390.7	5057.9	4576.27	4581.9	0.998771
Cluster of PREDICTED: RNA-binding protein 33-like isoform X2 [Diaphorina citri] (gi|662201666|ref|XP_008474094.1|)	gi|662201666|ref|XP_008474094.1|	0.99	2.1274	3.7312	2.8423	1.8789	0	6.7144	2.9003	2.86443	1.01252
Cluster of PREDICTED: regulator of nonsense transcripts 1 [Diaphorina citri] (gi|662198615|ref|XP_008472436.1|)	gi|662198615|ref|XP_008472436.1|	0.99	0	5.5967	0.94744	3.7578	0	2.8776	2.18138	2.2118	0.986246
PREDICTED: LOW QUALITY PROTEIN: grpE protein homolog 1, mitochondrial-like [Diaphorina citri]	gi|662209007|ref|XP_008478086.1|	0.99	5.3185	0.93279	4.7372	6.5762	2.4231	1.9184	3.66283	3.63923	1.00648
PREDICTED: lachesin [Diaphorina citri]	gi|662213196|ref|XP_008480373.1|	0.99	0	2.7984	4.7372	3.7578	0	3.8368	2.51187	2.53153	0.992231
gi|662215361|ref|XP_008481558.1|-DECOY	gi|662215361|ref|XP_008481558.1|-DECOY	0.99	2.1274	0	0	0.93946	1.2116	0	0.709133	0.71702	0.989001
PREDICTED: uncharacterized protein LOC103509106 [Diaphorina citri]	gi|662197657|ref|XP_008471917.1|	0.99	28.72	18.656	31.265	31.002	31.501	16.307	26.2137	26.27	0.997856
PREDICTED: cystinosin homolog [Diaphorina citri]	gi|662191209|ref|XP_008468409.1|	0.99	0	2.7984	2.8423	3.7578	0	1.9184	1.88023	1.89207	0.993746
PREDICTED: non-specific lipid-transfer protein-like [Diaphorina citri]	gi|662190912|ref|XP_008468244.1|	0.99	13.828	14.925	17.054	16.91	14.539	14.388	15.269	15.279	0.999346
PREDICTED: UPF0389 protein CG9231-like isoform X1 [Diaphorina citri]	gi|662205651|ref|XP_008476248.1| (+1)	1	0	12.126	3.7897	5.6368	3.6347	6.7144	5.30523	5.32863	0.995609
PREDICTED: probable dolichol-phosphate mannosyltransferase [Diaphorina citri]	gi|662224764|ref|XP_008486741.1| (+1)	1	0	1.8656	0	1.8789	0	0	0.621867	0.6263	0.992921
PREDICTED: uncharacterized protein LOC103515765, partial [Diaphorina citri]	gi|662210568|ref|XP_008478930.1|	1	0	1.8656	0	1.8789	0	0	0.621867	0.6263	0.992921
PREDICTED: COP9 signalosome complex subunit 4 [Diaphorina citri]	gi|662213577|ref|XP_008480582.1|	1	0	1.8656	0	1.8789	0	0	0.621867	0.6263	0.992921
PREDICTED: protein takeout-like [Diaphorina citri]	gi|662199598|ref|XP_008472969.1|	1	3.1911	4.664	4.7372	7.5157	1.2116	3.8368	4.19743	4.18803	1.00224
PREDICTED: fatty-acid amide hydrolase 2-A-like, partial [Diaphorina citri]	gi|662212144|ref|XP_008479790.1|	1	0	0.93279	1.8949	2.8184	0	0	0.942563	0.939467	1.0033
PREDICTED: fumarate hydratase, mitochondrial-like [Diaphorina citri]	gi|662203571|ref|XP_008475129.1|	1	30.847	18.656	25.581	27.244	31.501	16.307	25.028	25.0173	1.00043
