# Supplementary material for: Metabolic Interplay between the Asian Citrus Psyllid and Its Profftella Symbiont: An Achilles’ Heel of the Citrus Greening Insect Vector
Source: PLoS One. 2015 Nov 18;10(11):e0140826. doi: 10.1371/journal.pone.0140826 (PMC4651294; doi:10.1371/journal.pone.0140826)
Supplement: S9 Table — Peptide sequences and protein IDs, and peptide and protein probability scores. Spectral count data for each peptide, including exclusive unique peptide count, exclusive unique spectrum count, and percentage protein sequence coverage. (XLSX) [file pone.0140826.s010.xlsx]

## Sheet: Peptide Report for Percoll06192
S9 Table. Scaffold peptide report for Percoll fraction analysis. Peptide sequences and protein IDs, and peptide and protein probability scores. Spectral count data for each peptide, including exclusive unique peptide count, exclusive unique spectrum count, and percentage protein sequence coverage.
Percoll06192015, Peptide report created on 06/19/2015
Experiment: Percoll06192015
	Peak List Generator: unknown
		Version: unknown
		Charge States Calculated: unknown
		Deisotoped: unknown
		Textual Annotation: unknown
	Database Set: 1 Database
		Database Name: the cRAP_20110908 database
			Version: unknown
			Taxonomy: All Entries
			Number of Proteins: 33224
		Does database contain common contaminants?: unknown
	Search Engine Set: 1 Search Engine
		Search Engine: Mascot
			Version: 2.5.1
			Samples: All Samples
			Fragment Tolerance: 0.60 Da (Monoisotopic)
			Parent Tolerance: 20 PPM (Monoisotopic)
			Fixed Modifications: +46 on C (Methylthio)
			Variable Modifications: +1 on NQ (Deamidated), +16 on M (Oxidation)
			Database: the cRAP_20110908 database (unknown version, 33224 entries)
			Digestion Enzyme: Trypsin
			Max Missed Cleavages: 1
			Probability Model:
				Mudpit_FU_2015_0501_RJ_55_2 (F404029): Peptide Prophet with Delta Mass Correction [+2 and below,+3,+4 and above]
				Mudpit_FU_2015_0501_RJ_04_4 (F404034): Peptide Prophet with Delta Mass Correction [+2 and below,+3,+4 and above]
				Mudpit_FU_2015_0501_RJ_16_6 (F404108): Peptide Prophet with Delta Mass Correction [+2 and below,+3,+4 and above]
				Mudpit_FU_2015_0501_RJ_06_8 (F404035): Peptide Prophet with Delta Mass Correction [+2 and below,+3,+4 and above]
				Mudpit_FU_2015_0501_RJ_51_10 (F404019): Peptide Prophet with Delta Mass Correction [+2 and below,+3,+4 and above]
				Mudpit_FU_2015_0501_RJ_02_12 (F404032): Peptide Prophet with Delta Mass Correction [+2 and below,+3,+4 and above]
	Scaffold: Version: Scaffold_4.4.1.1
		Modification Metadata Set: 1541 modifications
			Source: C:\Program Files\Scaffold 4\parameters\unimod.xml
			Comment:
		Protein Grouping Strategy: Experiment-wide grouping with protein cluster analysis
		Peptide Thresholds: 95.0% minimum
		Protein Thresholds: 95.0% minimum and 2 peptides minimum
		Peptide FDR: 0.1% (Decoy)
		Protein FDR: 1.2% (Decoy)
		GO Annotation Source(s):
Experiment name	Biological sample category	Biological sample name	MS/MS sample name	Protein name	Protein accession numbers	Database sources	Protein molecular weight (Da)	Protein identification probability	Exclusive unique peptide count	Exclusive unique spectrum count	Total spectrum count	Percentage of total spectra	Percentage sequence coverage	Peptide sequence	Previous amino acid	Next amino acid	Best Peptide identification probability	Best Mascot Ion score	Best Mascot Identity score	Best Mascot Delta Ion score	Number of identified +1H spectra	Number of identified +2H spectra	Number of identified +3H spectra	Number of identified +4H spectra	Number of enzymatic termini	Calculated +1H Peptide Mass (AMU)	Median Retention Time	Total Precursor Intensity	Total TIC	Peptide start index	Peptide stop index	Star Category	Assigned	Other Proteins
Percoll06192015	CLas(-)	CLas(-) 1	Mudpit_FU_2015_0501_RJ_55_2 (F404029)	PREDICTED: inter-alpha-trypsin inhibitor heavy chain H3-like [Diaphorina citri]	gi|662193643|ref|XP_008469736.1|		0	1	0	0	11	2.92e-05	0	AEYTQAVASGLAAAHVELSAR	?	?	0.969	45.4	31.2	8.8	0	1	0	0	2	2115.08	6166.88		203647	0	0	Empty	FALSE	gi|662195826|ref|XP_008470918.1|
Percoll06192015	CLas(-)	CLas(-) 1	Mudpit_FU_2015_0501_RJ_55_2 (F404029)	PREDICTED: inter-alpha-trypsin inhibitor heavy chain H3-like [Diaphorina citri]	gi|662193643|ref|XP_008469736.1|		0	1	0	0	11	2.92e-05	0	DAMVEILSDLR	?	?	0.997	45.6	35.8	37.5	0	1	0	1	2	1261.65	7486.96		125239	0	0	Empty	FALSE	gi|662196200|ref|XP_008471119.1|
Percoll06192015	CLas(-)	CLas(-) 1	Mudpit_FU_2015_0501_RJ_55_2 (F404029)	PREDICTED: inter-alpha-trypsin inhibitor heavy chain H3-like [Diaphorina citri]	gi|662193643|ref|XP_008469736.1|		0	1	0	0	11	2.92e-05	0	QMQDQGGTNIIDGLR	?	?	0.997	47.5	35.3	47.1	0	0	0	1	2	1645.8	5032.71		136584	0	0	Empty	FALSE	gi|662196200|ref|XP_008471119.1|
Percoll06192015	CLas(-)	CLas(-) 1	Mudpit_FU_2015_0501_RJ_55_2 (F404029)	PREDICTED: inter-alpha-trypsin inhibitor heavy chain H3-like [Diaphorina citri]	gi|662193643|ref|XP_008469736.1|		0	1	0	0	11	2.92e-05	0	TSNPDQILVDEGYFVHFYAPPNLPTLNK	?	?	0.997	47.2	30.1	46.7	0	0	1	1	2	3189.59	7705.38		164171	0	0	Empty	FALSE	gi|662196200|ref|XP_008471119.1|
Percoll06192015	CLas(-)	CLas(-) 1	Mudpit_FU_2015_0501_RJ_55_2 (F404029)	PREDICTED: inter-alpha-trypsin inhibitor heavy chain H3-like [Diaphorina citri]	gi|662193643|ref|XP_008469736.1|		0	1	0	0	11	2.92e-05	0	VNEDTIAK	?	?	0.983	34	36.6	20.7	0	0	0	1	2	889.463	2110.81		159185	0	0	Empty	FALSE	gi|662196200|ref|XP_008471119.1|
Percoll06192015	CLas(-)	CLas(-) 1	Mudpit_FU_2015_0501_RJ_55_2 (F404029)	PREDICTED: inter-alpha-trypsin inhibitor heavy chain H3-like [Diaphorina citri]	gi|662193643|ref|XP_008469736.1|		0	1	0	0	11	2.92e-05	0	VNFGMTYEQFLTR	?	?	0.997	68	35.4	63.2	0	0	0	1	2	1605.77	6791.99		152220	0	0	Empty	FALSE	gi|662195826|ref|XP_008470918.1|,gi|662195828|ref|XP_008470919.1|
Percoll06192015	CLas(-)	CLas(-) 1	Mudpit_FU_2015_0501_RJ_55_2 (F404029)	PREDICTED: inter-alpha-trypsin inhibitor heavy chain H3-like [Diaphorina citri]	gi|662193643|ref|XP_008469736.1|		0	1	0	0	11	2.92e-05	0	VSVNVEPETK	?	?	0.997	47.4	35	42.2	0	1	0	2	2	1101.58	3173.1		352251	0	0	Empty	FALSE	gi|662195826|ref|XP_008470918.1|,gi|662195828|ref|XP_008470919.1|
Percoll06192015	CLas(-)	CLas(-) 1	Mudpit_FU_2015_0501_RJ_55_2 (F404029)	PREDICTED: transmembrane emp24 domain-containing protein 2-like isoform X1 [Diaphorina citri]	gi|662215270|ref|XP_008481507.1|,gi|662215272|ref|XP_008481508.1|		0	1	3	3	4	1.06e-05	0	HEQEYMSVR	?	?	0.997	43.8	32	33.9	0	2	0	0	2	1178.53	2753.37		138538	0	0	Empty	TRUE
Percoll06192015	CLas(-)	CLas(-) 1	Mudpit_FU_2015_0501_RJ_55_2 (F404029)	PREDICTED: transmembrane emp24 domain-containing protein 2-like isoform X1 [Diaphorina citri]	gi|662215270|ref|XP_008481507.1|,gi|662215272|ref|XP_008481508.1|		0	1	3	3	4	1.06e-05	0	ITGPDGNIIYQGER	?	?	0.997	101	33.6	99.2	0	0	0	1	2	1532.77	4472.27		64133.9	0	0	Empty	TRUE
Percoll06192015	CLas(-)	CLas(-) 1	Mudpit_FU_2015_0501_RJ_55_2 (F404029)	PREDICTED: transmembrane emp24 domain-containing protein 2-like isoform X1 [Diaphorina citri]	gi|662215270|ref|XP_008481507.1|,gi|662215272|ref|XP_008481508.1|		0	1	3	3	4	1.06e-05	0	SINESTNSR	?	?	0.997	38.6	35.1	37.4	0	0	0	1	2	1007.48	1511.26		28462.3	0	0	Empty	TRUE
Percoll06192015	CLas(-)	CLas(-) 1	Mudpit_FU_2015_0501_RJ_55_2 (F404029)	PREDICTED: LOW QUALITY PROTEIN: calphotin-like [Diaphorina citri]	gi|662189625|ref|XP_008467548.1|		0	1	2	4	7	1.86e-05	0	IVEKPVHIDRPVPYPVEK	?	?	0.997	31.1	28.1	31.1	0	2	1	1	2	2115.2	3866.96		1006660	0	0	Empty	TRUE
Percoll06192015	CLas(-)	CLas(-) 1	Mudpit_FU_2015_0501_RJ_55_2 (F404029)	PREDICTED: LOW QUALITY PROTEIN: calphotin-like [Diaphorina citri]	gi|662189625|ref|XP_008467548.1|		0	1	2	4	7	1.86e-05	0	IVQVDRPVPQPYPVEK	?	?	0.997	42.2	29.1	36.2	0	0	3	0	2	1864.03	4169.19		493007	0	0	Empty	TRUE
Percoll06192015	CLas(-)	CLas(-) 1	Mudpit_FU_2015_0501_RJ_55_2 (F404029)	PREDICTED: electron transfer flavoprotein subunit beta-like [Diaphorina citri]	gi|662216500|ref|XP_008482184.1|		0	1	2	3	7	1.86e-05	0	IEIVTVEDPPVR	?	?	0.997	44.3	29.3	40.3	0	4	0	0	2	1366.76	4998.83		611675	0	0	Empty	TRUE
Percoll06192015	CLas(-)	CLas(-) 1	Mudpit_FU_2015_0501_RJ_55_2 (F404029)	PREDICTED: electron transfer flavoprotein subunit beta-like [Diaphorina citri]	gi|662216500|ref|XP_008482184.1|		0	1	2	3	7	1.86e-05	0	QAGSIVPDVDTLVAK	?	?	0.997	37.9	29.4	37.9	0	1	0	2	2	1512.83	5789.81		432695	0	0	Empty	TRUE
Percoll06192015	CLas(-)	CLas(-) 1	Mudpit_FU_2015_0501_RJ_55_2 (F404029)	PREDICTED: troponin C [Diaphorina citri]	gi|662192417|ref|XP_008469064.1|		0	1	8	18	60	0.000159	0	AFQMFDTAK	?	?	0.997	39.2	32.6	35	0	2	0	3	2	1058.5	5007.8		1480540	0	0	Empty	TRUE
Percoll06192015	CLas(-)	CLas(-) 1	Mudpit_FU_2015_0501_RJ_55_2 (F404029)	PREDICTED: troponin C [Diaphorina citri]	gi|662192417|ref|XP_008469064.1|		0	1	8	18	60	0.000159	0	EGNGYITTATLR	?	?	0.997	65.5	34	19.3	0	9	1	0	2	1296.64	4434.01		1569200	0	0	Empty	TRUE
Percoll06192015	CLas(-)	CLas(-) 1	Mudpit_FU_2015_0501_RJ_55_2 (F404029)	PREDICTED: troponin C [Diaphorina citri]	gi|662192417|ref|XP_008469064.1|		0	1	8	18	60	0.000159	0	IATHFLEEDDAEAMQEELK	?	?	0.997	51.2	30.3	4.37	0	5	6	4	2	2219.02	5570.74		2171530	0	0	Empty	TRUE
Percoll06192015	CLas(-)	CLas(-) 1	Mudpit_FU_2015_0501_RJ_55_2 (F404029)	PREDICTED: troponin C [Diaphorina citri]	gi|662192417|ref|XP_008469064.1|		0	1	8	18	60	0.000159	0	IATHFLEEDDAEAMQEELKEAFR	?	?	0.997	49.2	30	2.02	0	0	1	3	2	2722.27	6920.42		390864	0	0	Empty	TRUE
Percoll06192015	CLas(-)	CLas(-) 1	Mudpit_FU_2015_0501_RJ_55_2 (F404029)	PREDICTED: troponin C [Diaphorina citri]	gi|662192417|ref|XP_008469064.1|		0	1	8	18	60	0.000159	0	ISTILNTMGQLFDDTELQALIDENDPDATGK	?	?	0.997	54.8	29.7	51.1	0	0	5	1	2	3378.63	8289.11		295466	0	0	Empty	TRUE
Percoll06192015	CLas(-)	CLas(-) 1	Mudpit_FU_2015_0501_RJ_55_2 (F404029)	PREDICTED: troponin C [Diaphorina citri]	gi|662192417|ref|XP_008469064.1|		0	1	8	18	60	0.000159	0	KAFQMFDTAK	?	?	0.997	45.3	33.1	33.2	0	4	0	0	2	1186.59	4227.48		472356	0	0	Empty	TRUE
Percoll06192015	CLas(-)	CLas(-) 1	Mudpit_FU_2015_0501_RJ_55_2 (F404029)	PREDICTED: troponin C [Diaphorina citri]	gi|662192417|ref|XP_008469064.1|		0	1	8	18	60	0.000159	0	TGFIDTLK	?	?	0.99	42.3	32.2	30.3	0	1	0	6	2	894.493	4814.61		1882220	0	0	Empty	TRUE
Percoll06192015	CLas(-)	CLas(-) 1	Mudpit_FU_2015_0501_RJ_55_2 (F404029)	PREDICTED: troponin C [Diaphorina citri]	gi|662192417|ref|XP_008469064.1|		0	1	8	18	60	0.000159	0	VNFDGFCR	?	?	0.99	37.4	29.4	37.4	0	0	0	9	2	1003.41	6057.23		1292950	0	0	Empty	TRUE
Percoll06192015	CLas(-)	CLas(-) 1	Mudpit_FU_2015_0501_RJ_55_2 (F404029)	PREDICTED: calcium/calmodulin-dependent protein kinase type 1-like, partial [Diaphorina citri]	gi|662207466|ref|XP_008477236.1|		0	1	3	4	7	1.86e-05	0	ELLGTGAFSEVR	?	?	0.997	36.9	33.5	35.7	0	1	0	2	2	1278.67	5436.11		438908	0	0	Empty	TRUE
Percoll06192015	CLas(-)	CLas(-) 1	Mudpit_FU_2015_0501_RJ_55_2 (F404029)	PREDICTED: calcium/calmodulin-dependent protein kinase type 1-like, partial [Diaphorina citri]	gi|662207466|ref|XP_008477236.1|		0	1	3	4	7	1.86e-05	0	GKEDSLENEIK	?	?	0.986	32.2	34	1.07	0	2	0	0	2	1261.63	3288.04		122375	0	0	Empty	TRUE
Percoll06192015	CLas(-)	CLas(-) 1	Mudpit_FU_2015_0501_RJ_55_2 (F404029)	PREDICTED: calcium/calmodulin-dependent protein kinase type 1-like, partial [Diaphorina citri]	gi|662207466|ref|XP_008477236.1|		0	1	3	4	7	1.86e-05	0	IMISDFGLSK	?	?	0.997	34.5	33.1	29.4	0	0	0	2	2	1110.59	5791.3		203040	0	0	Empty	TRUE
Percoll06192015	CLas(-)	CLas(-) 1	Mudpit_FU_2015_0501_RJ_55_2 (F404029)	PREDICTED: uncharacterized protein LOC103516583, partial [Diaphorina citri]	gi|662212126|ref|XP_008479778.1|		0	1	4	8	29	7.7e-05	0	KLYHQQVSPYVK	?	?	0.992	34.2	33	27	0	3	0	1	2	1489.82	2910.85		422706	0	0	Empty	TRUE
Percoll06192015	CLas(-)	CLas(-) 1	Mudpit_FU_2015_0501_RJ_55_2 (F404029)	PREDICTED: uncharacterized protein LOC103516583, partial [Diaphorina citri]	gi|662212126|ref|XP_008479778.1|		0	1	4	8	29	7.7e-05	0	LYHQQVSPYVK	?	?	0.997	41.8	31	34.1	0	6	7	0	2	1361.72	3314.61		2807280	0	0	Empty	TRUE
Percoll06192015	CLas(-)	CLas(-) 1	Mudpit_FU_2015_0501_RJ_55_2 (F404029)	PREDICTED: uncharacterized protein LOC103516583, partial [Diaphorina citri]	gi|662212126|ref|XP_008479778.1|		0	1	4	8	29	7.7e-05	0	QLEASGESSK	?	?	0.997	69.4	35.5	56.2	0	8	0	0	2	1035.5	1529.22		1036440	0	0	Empty	TRUE
Percoll06192015	CLas(-)	CLas(-) 1	Mudpit_FU_2015_0501_RJ_55_2 (F404029)	PREDICTED: uncharacterized protein LOC103516583, partial [Diaphorina citri]	gi|662212126|ref|XP_008479778.1|		0	1	4	8	29	7.7e-05	0	VGLVGAAVYYTNEYGVWQDADSSAK	?	?	0.997	39.3	35	39.3	0	0	1	3	2	2663.26	7318.81		216817	0	0	Empty	TRUE
Percoll06192015	CLas(-)	CLas(-) 1	Mudpit_FU_2015_0501_RJ_55_2 (F404029)	PREDICTED: endophilin-A-like [Diaphorina citri]	gi|662184972|ref|XP_008474712.1|		0	0.982	1	1	2	5.31e-06	0	EGDTITLMNR	?	?	0.982	33.3	36	27.3	0	1	0	0	2	1149.56	4316.02		101724	0	0	Empty	FALSE	gi|662199859|ref|XP_008473111.1|,gi|662199857|ref|XP_008473110.1|
Percoll06192015	CLas(-)	CLas(-) 1	Mudpit_FU_2015_0501_RJ_55_2 (F404029)	PREDICTED: endophilin-A-like [Diaphorina citri]	gi|662184972|ref|XP_008474712.1|		0	0.982	1	1	2	5.31e-06	0	YSLDDNTK	?	?	0.957	27.2	33.8	27.2	0	0	1	0	2	955.437	2816.39		173373	0	0	Empty	TRUE
Percoll06192015	CLas(-)	CLas(-) 1	Mudpit_FU_2015_0501_RJ_55_2 (F404029)	PREDICTED: S-phase kinase-associated protein 1 [Diaphorina citri]	gi|662204040|ref|XP_008475381.1|,gi|662204042|ref|XP_008475382.1|,gi|662204044|ref|XP_008475383.1|		0	1	4	7	15	3.98e-05	0	GLLDVTCK	?	?	0.99	42.1	34.3	41.1	0	0	0	3	2	894.443	5566.19		261256	0	0	Empty	TRUE
Percoll06192015	CLas(-)	CLas(-) 1	Mudpit_FU_2015_0501_RJ_55_2 (F404029)	PREDICTED: S-phase kinase-associated protein 1 [Diaphorina citri]	gi|662204040|ref|XP_008475381.1|,gi|662204042|ref|XP_008475382.1|,gi|662204044|ref|XP_008475383.1|		0	1	4	7	15	3.98e-05	0	NDFTQAEEEQVRK	?	?	0.997	56.1	35.1	53.8	0	2	4	1	2	1593.75	3466.96		869183	0	0	Empty	TRUE
Percoll06192015	CLas(-)	CLas(-) 1	Mudpit_FU_2015_0501_RJ_55_2 (F404029)	PREDICTED: S-phase kinase-associated protein 1 [Diaphorina citri]	gi|662204040|ref|XP_008475381.1|,gi|662204042|ref|XP_008475382.1|,gi|662204044|ref|XP_008475383.1|		0	1	4	7	15	3.98e-05	0	RTDDISSWDADFLK	?	?	0.997	44.9	31	38.4	0	0	2	0	2	1668.79	6062.56		390024	0	0	Empty	TRUE
Percoll06192015	CLas(-)	CLas(-) 1	Mudpit_FU_2015_0501_RJ_55_2 (F404029)	PREDICTED: S-phase kinase-associated protein 1 [Diaphorina citri]	gi|662204040|ref|XP_008475381.1|,gi|662204042|ref|XP_008475382.1|,gi|662204044|ref|XP_008475383.1|		0	1	4	7	15	3.98e-05	0	TDDISSWDADFLK	?	?	0.997	74.4	32.1	64.5	0	1	0	2	2	1512.69	6648.23		284906	0	0	Empty	TRUE
Percoll06192015	CLas(-)	CLas(-) 1	Mudpit_FU_2015_0501_RJ_55_2 (F404029)	PREDICTED: cytochrome b-c1 complex subunit 6, mitochondrial-like [Diaphorina citri]	gi|662208999|ref|XP_008478081.1|		0	0.997	1	1	26	6.9e-05	0	CSEAHCTK	?	?	0.99	50	25	50	0	9	0	0	2	970.325	1870.28		3190700	0	0	Empty	TRUE
Percoll06192015	CLas(-)	CLas(-) 1	Mudpit_FU_2015_0501_RJ_55_2 (F404029)	PREDICTED: cytochrome b-c1 complex subunit 6, mitochondrial-like [Diaphorina citri]	gi|662208999|ref|XP_008478081.1|		0	0.997	1	1	26	6.9e-05	0	YLDKLQQCNDR	?	?	0.997	56.7	34	48	0	3	4	10	2	1441.66	3953.02		4003480	0	0	Empty	FALSE	gi|662224536|ref|XP_008486615.1|
Percoll06192015	CLas(-)	CLas(-) 1	Mudpit_FU_2015_0501_RJ_55_2 (F404029)	PREDICTED: cytosolic non-specific dipeptidase-like [Diaphorina citri]	gi|662213650|ref|XP_008480621.1|		0	1	2	3	3	7.97e-06	0	YVLDYLNELWK	?	?	0.968	26.6	34.4	23.5	0	1	0	1	2	1455.75	7831.95		102411	0	0	Empty	TRUE
Percoll06192015	CLas(-)	CLas(-) 1	Mudpit_FU_2015_0501_RJ_55_2 (F404029)	PREDICTED: cytosolic non-specific dipeptidase-like [Diaphorina citri]	gi|662213650|ref|XP_008480621.1|		0	1	2	3	3	7.97e-06	0	YVYNVEPDLTR	?	?	0.99	33.1	33.4	23.7	0	1	0	0	2	1368.68	4845.99		57527.7	0	0	Empty	TRUE
Percoll06192015	CLas(-)	CLas(-) 1	Mudpit_FU_2015_0501_RJ_55_2 (F404029)	PREDICTED: ATPase family AAA domain-containing protein 1-like [Diaphorina citri]	gi|662188065|ref|XP_008487689.1|		0	1	1	1	2	5.31e-06	0	SSSDHEATAQLK	?	?	0.997	51.6	35.1	30.1	0	0	0	2	2	1273.6	1756.3		35143.4	0	0	Empty	TRUE
Percoll06192015	CLas(-)	CLas(-) 1	Mudpit_FU_2015_0501_RJ_55_2 (F404029)	PREDICTED: LOW QUALITY PROTEIN: uncharacterized protein LOC103511713 [Diaphorina citri]	gi|662202728|ref|XP_008474671.1|		0	1	1	1	3	7.97e-06	0	IIITVPLGVLK	?	?	0.997	32.4	25	25.4	0	3	0	0	2	1165.79	6870.49		161458	0	0	Empty	TRUE
Percoll06192015	CLas(-)	CLas(-) 1	Mudpit_FU_2015_0501_RJ_55_2 (F404029)	PREDICTED: RING finger protein nhl-1-like, partial [Diaphorina citri]	gi|662215227|ref|XP_008481484.1|		0	1	2	3	5	1.33e-05	0	HGAGDADSDSETHGGR	?	?	0.986	22.2	27.3	22.2	0	0	0	1	2	1568.63	1199.39		2538.31	0	0	Empty	TRUE
Percoll06192015	CLas(-)	CLas(-) 1	Mudpit_FU_2015_0501_RJ_55_2 (F404029)	PREDICTED: RING finger protein nhl-1-like, partial [Diaphorina citri]	gi|662215227|ref|XP_008481484.1|		0	1	2	3	5	1.33e-05	0	NFETETTDYTR	?	?	0.997	37.5	30.3	30.1	0	2	0	2	2	1376.6	3981.02		273975	0	0	Empty	TRUE
Percoll06192015	CLas(-)	CLas(-) 1	Mudpit_FU_2015_0501_RJ_55_2 (F404029)	PREDICTED: soma ferritin-like, partial [Diaphorina citri]	gi|662221393|ref|XP_008484887.1|		0	1	4	7	34	9.03e-05	0	DANFTDFLESEFLQEQVDSIK	?	?	0.997	106	32	95.4	0	1	1	2	2	2475.16	8056.83		453706	0	0	Empty	TRUE
Percoll06192015	CLas(-)	CLas(-) 1	Mudpit_FU_2015_0501_RJ_55_2 (F404029)	PREDICTED: soma ferritin-like, partial [Diaphorina citri]	gi|662221393|ref|XP_008484887.1|		0	1	4	7	34	9.03e-05	0	RVGEGLGIFVFDK	?	?	0.997	36.1	28.3	30.8	0	0	3	0	2	1436.79	6324.36		189293	0	0	Empty	TRUE
Percoll06192015	CLas(-)	CLas(-) 1	Mudpit_FU_2015_0501_RJ_55_2 (F404029)	PREDICTED: soma ferritin-like, partial [Diaphorina citri]	gi|662221393|ref|XP_008484887.1|		0	1	4	7	34	9.03e-05	0	SLADLLTNVR	?	?	0.997	64.3	31.7	53.6	0	10	0	0	2	1101.63	6462.06		3097030	0	0	Empty	TRUE
Percoll06192015	CLas(-)	CLas(-) 1	Mudpit_FU_2015_0501_RJ_55_2 (F404029)	PREDICTED: soma ferritin-like, partial [Diaphorina citri]	gi|662221393|ref|XP_008484887.1|		0	1	4	7	34	9.03e-05	0	VGEGLGIFVFDK	?	?	0.997	74.3	32.4	73.5	0	4	0	13	2	1280.69	7121.2		2376900	0	0	Empty	TRUE
Percoll06192015	CLas(-)	CLas(-) 1	Mudpit_FU_2015_0501_RJ_55_2 (F404029)	PREDICTED: pyruvate kinase-like [Diaphorina citri]	gi|662213712|ref|XP_008480656.1|		0	1	6	10	22	5.84e-05	0	ALAANTFVDHLCGLDIDNK	?	?	0.997	40.2	31	35.1	0	0	2	0	2	2075.99	7692.67		147103	0	0	Empty	FALSE	gi|662213710|ref|XP_008480655.1|
Percoll06192015	CLas(-)	CLas(-) 1	Mudpit_FU_2015_0501_RJ_55_2 (F404029)	PREDICTED: pyruvate kinase-like [Diaphorina citri]	gi|662213712|ref|XP_008480656.1|		0	1	6	10	22	5.84e-05	0	GSATDLYVDYTNITK	?	?	0.997	47.8	35.4	15	0	2	0	1	2	1660.81	5753.49		284400	0	0	Empty	TRUE
Percoll06192015	CLas(-)	CLas(-) 1	Mudpit_FU_2015_0501_RJ_55_2 (F404029)	PREDICTED: pyruvate kinase-like [Diaphorina citri]	gi|662213712|ref|XP_008480656.1|		0	1	6	10	22	5.84e-05	0	IFVDDGLISLVVK	?	?	0.97	21.9	26.9	21.9	0	2	0	0	2	1417.83	7679.38		116549	0	0	Empty	TRUE
Percoll06192015	CLas(-)	CLas(-) 1	Mudpit_FU_2015_0501_RJ_55_2 (F404029)	PREDICTED: pyruvate kinase-like [Diaphorina citri]	gi|662213712|ref|XP_008480656.1|		0	1	6	10	22	5.84e-05	0	IGMPHALAIALDTK	?	?	0.997	51.1	32	51.1	0	0	1	2	2	1450.81	5924.23		108225	0	0	Empty	TRUE
Percoll06192015	CLas(-)	CLas(-) 1	Mudpit_FU_2015_0501_RJ_55_2 (F404029)	PREDICTED: pyruvate kinase-like [Diaphorina citri]	gi|662213712|ref|XP_008480656.1|		0	1	6	10	22	5.84e-05	0	IVYVSDNLDEYLHN	?	?	0.997	35.6	35.4	35.6	0	0	0	1	2	1693.81	6168.11		86392.1	0	0	Empty	FALSE	gi|662213710|ref|XP_008480655.1|
Percoll06192015	CLas(-)	CLas(-) 1	Mudpit_FU_2015_0501_RJ_55_2 (F404029)	PREDICTED: pyruvate kinase-like [Diaphorina citri]	gi|662213712|ref|XP_008480656.1|		0	1	6	10	22	5.84e-05	0	LNFSHGSYEYHGQTIK	?	?	0.997	37.5	31.5	0.07	0	0	5	1	2	1880.89	3972.92		716964	0	0	Empty	TRUE
Percoll06192015	CLas(-)	CLas(-) 1	Mudpit_FU_2015_0501_RJ_55_2 (F404029)	PREDICTED: pyruvate kinase-like [Diaphorina citri]	gi|662213712|ref|XP_008480656.1|		0	1	6	10	22	5.84e-05	0	QAVENYSK	?	?	0.99	48.8	33.9	40.5	0	0	0	4	2	938.458	1854.07		175521	0	0	Empty	TRUE
Percoll06192015	CLas(-)	CLas(-) 1	Mudpit_FU_2015_0501_RJ_55_2 (F404029)	PREDICTED: pyruvate kinase-like [Diaphorina citri]	gi|662213712|ref|XP_008480656.1|		0	1	6	10	22	5.84e-05	0	TGLLQGGGSAEVELVK	?	?	0.946	25.3	32.9	21.6	0	1	0	0	2	1557.85	5300.94		40246.3	0	0	Empty	TRUE
Percoll06192015	CLas(-)	CLas(-) 1	Mudpit_FU_2015_0501_RJ_55_2 (F404029)	NADP-dependent malic enzyme [Candidatus Profftella armatura]	gi|527122441|gb|AGS06966.1|,gi|527317706|ref|YP_008343910.1|,gi|527331384|ref|WP_020915541.1|		0	1	3	3	3	7.97e-06	0	GALDSGATTITR	?	?	0.96	27.7	34	18.1	0	1	0	0	2	1162.61	3451.08		124760	0	0	Empty	TRUE
Percoll06192015	CLas(-)	CLas(-) 1	Mudpit_FU_2015_0501_RJ_55_2 (F404029)	NADP-dependent malic enzyme [Candidatus Profftella armatura]	gi|527122441|gb|AGS06966.1|,gi|527317706|ref|YP_008343910.1|,gi|527331384|ref|WP_020915541.1|		0	1	3	3	3	7.97e-06	0	IIYSEGEEEK	?	?	0.978	25.6	33.7	20.4	0	0	0	1	2	1196.57	2949.76		35897.6	0	0	Empty	TRUE
Percoll06192015	CLas(-)	CLas(-) 1	Mudpit_FU_2015_0501_RJ_55_2 (F404029)	NADP-dependent malic enzyme [Candidatus Profftella armatura]	gi|527122441|gb|AGS06966.1|,gi|527317706|ref|YP_008343910.1|,gi|527331384|ref|WP_020915541.1|		0	1	3	3	3	7.97e-06	0	NPIILALANPLPEILPEDIK	?	?	0.997	36.6	27.6	36.6	0	0	1	0	2	2183.27	8046.36		32296.9	0	0	Empty	TRUE
Percoll06192015	CLas(-)	CLas(-) 1	Mudpit_FU_2015_0501_RJ_55_2 (F404029)	PREDICTED: uncharacterized protein LOC103509106 [Diaphorina citri]	gi|662197657|ref|XP_008471917.1|		0	1	8	17	33	8.76e-05	0	CASGNIVR	?	?	0.99	40.7	34.8	29.8	0	1	0	3	2	865.402	2674.33		597177	0	0	Empty	TRUE
Percoll06192015	CLas(-)	CLas(-) 1	Mudpit_FU_2015_0501_RJ_55_2 (F404029)	PREDICTED: uncharacterized protein LOC103509106 [Diaphorina citri]	gi|662197657|ref|XP_008471917.1|		0	1	8	17	33	8.76e-05	0	GQVCCTATVQEVQDTK	?	?	0.997	42.2	30.6	41.4	0	1	0	1	2	1801.76	5233.76		88214.3	0	0	Empty	TRUE
Percoll06192015	CLas(-)	CLas(-) 1	Mudpit_FU_2015_0501_RJ_55_2 (F404029)	PREDICTED: uncharacterized protein LOC103509106 [Diaphorina citri]	gi|662197657|ref|XP_008471917.1|		0	1	8	17	33	8.76e-05	0	MIPVSSKEEALFLPDK	?	?	0.997	53.2	30.6	47.7	0	1	5	0	2	1803.96	5606.98		818600	0	0	Empty	TRUE
Percoll06192015	CLas(-)	CLas(-) 1	Mudpit_FU_2015_0501_RJ_55_2 (F404029)	PREDICTED: uncharacterized protein LOC103509106 [Diaphorina citri]	gi|662197657|ref|XP_008471917.1|		0	1	8	17	33	8.76e-05	0	NTLHTCPK	?	?	0.99	40.8	34	33.2	0	1	1	4	2	959.444	2195.69		824887	0	0	Empty	TRUE
Percoll06192015	CLas(-)	CLas(-) 1	Mudpit_FU_2015_0501_RJ_55_2 (F404029)	PREDICTED: uncharacterized protein LOC103509106 [Diaphorina citri]	gi|662197657|ref|XP_008471917.1|		0	1	8	17	33	8.76e-05	0	SSYATVTVR	?	?	0.997	53.1	35.2	37.2	0	2	1	1	2	983.515	3234.04		511702	0	0	Empty	TRUE
Percoll06192015	CLas(-)	CLas(-) 1	Mudpit_FU_2015_0501_RJ_55_2 (F404029)	PREDICTED: uncharacterized protein LOC103509106 [Diaphorina citri]	gi|662197657|ref|XP_008471917.1|		0	1	8	17	33	8.76e-05	0	TDESTHDFNFEAHFK	?	?	0.997	23.7	28.3	23.7	0	0	2	0	2	1824.78	4624.29		385735	0	0	Empty	TRUE
Percoll06192015	CLas(-)	CLas(-) 1	Mudpit_FU_2015_0501_RJ_55_2 (F404029)	PREDICTED: uncharacterized protein LOC103509106 [Diaphorina citri]	gi|662197657|ref|XP_008471917.1|		0	1	8	17	33	8.76e-05	0	TTFESKEEYLLGDTK	?	?	0.997	66.4	33.5	54.9	0	0	0	2	2	1760.86	4758.41		75677.6	0	0	Empty	TRUE
Percoll06192015	CLas(-)	CLas(-) 1	Mudpit_FU_2015_0501_RJ_55_2 (F404029)	PREDICTED: uncharacterized protein LOC103509106 [Diaphorina citri]	gi|662197657|ref|XP_008471917.1|		0	1	8	17	33	8.76e-05	0	VVPYGHTNLSWDEGYVK	?	?	0.997	50.2	35.6	50.2	0	1	3	3	2	1963.95	5129.19		1414660	0	0	Empty	TRUE
Percoll06192015	CLas(-)	CLas(-) 1	Mudpit_FU_2015_0501_RJ_55_2 (F404029)	PREDICTED: papilin-like [Diaphorina citri]	gi|662220436|ref|XP_008484354.1|		0	1	4	10	48	0.000127	0	GPNFAGCALDLK	?	?	0.997	42.2	35	20	0	2	0	2	2	1251.59	6359.39		281503	0	0	Empty	TRUE
Percoll06192015	CLas(-)	CLas(-) 1	Mudpit_FU_2015_0501_RJ_55_2 (F404029)	PREDICTED: papilin-like [Diaphorina citri]	gi|662220436|ref|XP_008484354.1|		0	1	4	10	48	0.000127	0	GVLDNNDMQVGYNDLLLIPAGATSVK	?	?	0.997	63.4	31.7	0	0	5	3	3	2	2717.38	7594.15		265932	0	0	Empty	FALSE	gi|662192393|ref|XP_008469052.1|
Percoll06192015	CLas(-)	CLas(-) 1	Mudpit_FU_2015_0501_RJ_55_2 (F404029)	PREDICTED: papilin-like [Diaphorina citri]	gi|662220436|ref|XP_008484354.1|		0	1	4	10	48	0.000127	0	KVFCGALDGESIK	?	?	0.975	19.7	31	11.8	0	0	2	0	2	1412.69	5082.87		528643	0	0	Empty	FALSE	gi|662192393|ref|XP_008469052.1|
Percoll06192015	CLas(-)	CLas(-) 1	Mudpit_FU_2015_0501_RJ_55_2 (F404029)	PREDICTED: papilin-like [Diaphorina citri]	gi|662220436|ref|XP_008484354.1|		0	1	4	10	48	0.000127	0	TCGGGTMER	?	?	0.997	47.1	25	34.1	0	0	1	3	2	957.359	2466.84		641842	0	0	Empty	TRUE
Percoll06192015	CLas(-)	CLas(-) 1	Mudpit_FU_2015_0501_RJ_55_2 (F404029)	PREDICTED: papilin-like [Diaphorina citri]	gi|662220436|ref|XP_008484354.1|		0	1	4	10	48	0.000127	0	TVAATECDPEK	?	?	0.997	61.5	31.4	56.3	0	6	3	6	2	1209.51	3608.79		1967770	0	0	Empty	TRUE
Percoll06192015	CLas(-)	CLas(-) 1	Mudpit_FU_2015_0501_RJ_55_2 (F404029)	PREDICTED: papilin-like [Diaphorina citri]	gi|662220436|ref|XP_008484354.1|		0	1	4	10	48	0.000127	0	VCGGDGSTCQTLR	?	?	0.997	88.2	25	82.9	0	6	1	2	2	1388.54	4465.84		1231230	0	0	Empty	TRUE
Percoll06192015	CLas(-)	CLas(-) 1	Mudpit_FU_2015_0501_RJ_55_2 (F404029)	PREDICTED: papilin-like [Diaphorina citri]	gi|662220436|ref|XP_008484354.1|		0	1	4	10	48	0.000127	0	VFCGALDGESIKK	?	?	0.997	43	30.9	41	0	0	3	0	2	1412.69	4971.08		385091	0	0	Empty	FALSE	gi|662192393|ref|XP_008469052.1|
Percoll06192015	CLas(-)	CLas(-) 1	Mudpit_FU_2015_0501_RJ_55_2 (F404029)	PREDICTED: venom serine carboxypeptidase-like [Diaphorina citri]	gi|662211207|ref|XP_008479280.1|		0	1	4	4	8	2.12e-05	0	GTALAQLILK	?	?	0.997	40.2	25	31.9	0	5	0	0	2	1027.65	6006.46		489082	0	0	Empty	TRUE
Percoll06192015	CLas(-)	CLas(-) 1	Mudpit_FU_2015_0501_RJ_55_2 (F404029)	PREDICTED: venom serine carboxypeptidase-like [Diaphorina citri]	gi|662211207|ref|XP_008479280.1|		0	1	4	4	8	2.12e-05	0	LDTSNLAAILNHR	?	?	0.997	54.9	29	46.7	0	0	1	0	2	1437.78	5856.76		172639	0	0	Empty	TRUE
Percoll06192015	CLas(-)	CLas(-) 1	Mudpit_FU_2015_0501_RJ_55_2 (F404029)	PREDICTED: venom serine carboxypeptidase-like [Diaphorina citri]	gi|662211207|ref|XP_008479280.1|		0	1	4	4	8	2.12e-05	0	LEQIHAAK	?	?	0.99	34.3	32.2	19.4	0	1	0	0	2	909.515	1827.8		81460.7	0	0	Empty	TRUE
Percoll06192015	CLas(-)	CLas(-) 1	Mudpit_FU_2015_0501_RJ_55_2 (F404029)	PREDICTED: venom serine carboxypeptidase-like [Diaphorina citri]	gi|662211207|ref|XP_008479280.1|		0	1	4	4	8	2.12e-05	0	LHVGDLPFTVQHKPSFELLQASQAK	?	?	0.997	37.7	32.8	36.4	0	0	0	1	2	2790.49	5846.5		65859.1	0	0	Empty	TRUE
Percoll06192015	CLas(-)	CLas(-) 1	Mudpit_FU_2015_0501_RJ_55_2 (F404029)	PREDICTED: zinc finger protein 761-like [Diaphorina citri]	gi|662203352|ref|XP_008475009.1|		0	1	1	1	3	7.97e-06	0	YFVDMCQDIYGAK	?	?	0.997	59.7	28.3	59.7	0	0	0	3	2	1598.67	7216.95		212094	0	0	Empty	TRUE
Percoll06192015	CLas(-)	CLas(-) 1	Mudpit_FU_2015_0501_RJ_55_2 (F404029)	PREDICTED: multidrug resistance-associated protein 1-like [Diaphorina citri]	gi|662190888|ref|XP_008468231.1|		0	1	2	3	7	1.86e-05	0	LNLDPVGESSDEAIWK	?	?	0.997	50.2	33.6	48	0	1	0	1	2	1772.87	6169.67		123579	0	0	Empty	TRUE
Percoll06192015	CLas(-)	CLas(-) 1	Mudpit_FU_2015_0501_RJ_55_2 (F404029)	PREDICTED: multidrug resistance-associated protein 1-like [Diaphorina citri]	gi|662190888|ref|XP_008468231.1|		0	1	2	3	7	1.86e-05	0	LTIIPQDPVLFSGTLR	?	?	0.997	45.6	26.2	45.4	0	5	0	0	2	1770.02	7278.11		287757	0	0	Empty	TRUE
Percoll06192015	CLas(-)	CLas(-) 1	Mudpit_FU_2015_0501_RJ_55_2 (F404029)	PREDICTED: uncharacterized protein LOC103515787 [Diaphorina citri]	gi|662210608|ref|XP_008478953.1|		0	1	2	3	5	1.33e-05	0	ISALDVFLEPMLLKPYR	?	?	0.997	69.5	29.6	69.5	0	0	0	3	2	2005.12	7971.81		216655	0	0	Empty	TRUE
Percoll06192015	CLas(-)	CLas(-) 1	Mudpit_FU_2015_0501_RJ_55_2 (F404029)	PREDICTED: uncharacterized protein LOC103515787 [Diaphorina citri]	gi|662210608|ref|XP_008478953.1|		0	1	2	3	5	1.33e-05	0	MYHQPGPLEAK	?	?	0.997	34.8	33.4	24.4	0	1	0	1	2	1270.62	3013.53		122035	0	0	Empty	TRUE
Percoll06192015	CLas(-)	CLas(-) 1	Mudpit_FU_2015_0501_RJ_55_2 (F404029)	PREDICTED: cathepsin L1 [Diaphorina citri]	gi|662192931|ref|XP_008469346.1|		0	1	3	7	33	8.76e-05	0	CNNSPDGLDHAVLAVGYGELDGKPYWQVK	?	?	0.997	50.8	29.8	46.7	0	3	1	2	2	3191.49	6610.71		745170	0	0	Empty	FALSE	gi|662192933|ref|XP_008469347.1|
Percoll06192015	CLas(-)	CLas(-) 1	Mudpit_FU_2015_0501_RJ_55_2 (F404029)	PREDICTED: cathepsin L1 [Diaphorina citri]	gi|662192931|ref|XP_008469346.1|		0	1	3	7	33	8.76e-05	0	HGPVSVAIDASQK	?	?	0.997	62.2	31	51.6	0	9	8	2	2	1308.69	3248		2397300	0	0	Empty	TRUE
Percoll06192015	CLas(-)	CLas(-) 1	Mudpit_FU_2015_0501_RJ_55_2 (F404029)	PREDICTED: cathepsin L1 [Diaphorina citri]	gi|662192931|ref|XP_008469346.1|		0	1	3	7	33	8.76e-05	0	KSDYPASLDWTLYGAVTPVK	?	?	0.968	18.1	30	18.1	0	0	1	0	2	2211.13	6540.04		93137.5	0	0	Empty	TRUE
Percoll06192015	CLas(-)	CLas(-) 1	Mudpit_FU_2015_0501_RJ_55_2 (F404029)	PREDICTED: cathepsin L1 [Diaphorina citri]	gi|662192931|ref|XP_008469346.1|		0	1	3	7	33	8.76e-05	0	SDYPASLDWTLYGAVTPVK	?	?	0.997	81.3	32.4	80	0	1	2	4	2	2083.04	7190.13		248234	0	0	Empty	TRUE
Percoll06192015	CLas(-)	CLas(-) 1	Mudpit_FU_2015_0501_RJ_55_2 (F404029)	PREDICTED: laminin subunit alpha-like [Diaphorina citri]	gi|662211353|ref|XP_008479360.1|		0	1	7	10	24	6.37e-05	0	ASNPDGCEDCDCYTLGTIGGIK	?	?	0.997	72.2	25	72.2	0	2	0	2	2	2369.89	7436.84		71111.2	0	0	Empty	TRUE
Percoll06192015	CLas(-)	CLas(-) 1	Mudpit_FU_2015_0501_RJ_55_2 (F404029)	PREDICTED: laminin subunit alpha-like [Diaphorina citri]	gi|662211353|ref|XP_008479360.1|		0	1	7	10	24	6.37e-05	0	AVVQQTNGNR	?	?	0.997	42.8	35.7	10.1	0	1	0	2	2	1087.55	1603.1		71141.6	0	0	Empty	TRUE
Percoll06192015	CLas(-)	CLas(-) 1	Mudpit_FU_2015_0501_RJ_55_2 (F404029)	PREDICTED: laminin subunit alpha-like [Diaphorina citri]	gi|662211353|ref|XP_008479360.1|		0	1	7	10	24	6.37e-05	0	EFIDVCGK	?	?	0.99	36.6	30.8	30.5	0	2	0	0	2	956.422	5746.07		114186	0	0	Empty	TRUE
Percoll06192015	CLas(-)	CLas(-) 1	Mudpit_FU_2015_0501_RJ_55_2 (F404029)	PREDICTED: laminin subunit alpha-like [Diaphorina citri]	gi|662211353|ref|XP_008479360.1|		0	1	7	10	24	6.37e-05	0	EGTFDIQADNVDGCTR	?	?	0.997	47.9	28	47.9	0	4	0	1	2	1786.74	5312.76		220630	0	0	Empty	TRUE
Percoll06192015	CLas(-)	CLas(-) 1	Mudpit_FU_2015_0501_RJ_55_2 (F404029)	PREDICTED: laminin subunit alpha-like [Diaphorina citri]	gi|662211353|ref|XP_008479360.1|		0	1	7	10	24	6.37e-05	0	ITALTDLTK	?	?	0.992	31	30.2	28.4	0	2	0	0	2	975.572	4615.05		482370	0	0	Empty	FALSE	gi|662211355|ref|XP_008479361.1|,gi|662211359|ref|XP_008479363.1|
Percoll06192015	CLas(-)	CLas(-) 1	Mudpit_FU_2015_0501_RJ_55_2 (F404029)	PREDICTED: laminin subunit alpha-like [Diaphorina citri]	gi|662211353|ref|XP_008479360.1|		0	1	7	10	24	6.37e-05	0	IVAIPEAK	?	?	0.99	55.3	25	53.7	0	5	0	0	2	840.519	3676.76		636278	0	0	Empty	TRUE
Percoll06192015	CLas(-)	CLas(-) 1	Mudpit_FU_2015_0501_RJ_55_2 (F404029)	PREDICTED: laminin subunit alpha-like [Diaphorina citri]	gi|662211353|ref|XP_008479360.1|		0	1	7	10	24	6.37e-05	0	LFLNAPEDLSALNSEELPLLNQDQPK	?	?	0.978	23.3	30.2	23.3	0	0	0	1	2	2908.49	7769.42		30803.6	0	0	Empty	TRUE
Percoll06192015	CLas(-)	CLas(-) 1	Mudpit_FU_2015_0501_RJ_55_2 (F404029)	PREDICTED: laminin subunit alpha-like [Diaphorina citri]	gi|662211353|ref|XP_008479360.1|		0	1	7	10	24	6.37e-05	0	TVNLEPLTTVPEK	?	?	0.997	49.7	28.9	48	0	0	0	2	2	1440.79	5097.78		247381	0	0	Empty	TRUE
Percoll06192015	CLas(-)	CLas(-) 1	Mudpit_FU_2015_0501_RJ_55_2 (F404029)	PREDICTED: uncharacterized protein LOC103515765, partial [Diaphorina citri]	gi|662210568|ref|XP_008478930.1|		0	1	2	2	2	5.31e-06	0	LINAPQDASQPK	?	?	0.973	26.9	34.1	22.8	0	0	0	1	2	1281.68	2959.4		34504.1	0	0	Empty	TRUE
Percoll06192015	CLas(-)	CLas(-) 1	Mudpit_FU_2015_0501_RJ_55_2 (F404029)	PREDICTED: uncharacterized protein LOC103515765, partial [Diaphorina citri]	gi|662210568|ref|XP_008478930.1|		0	1	2	2	2	5.31e-06	0	VLATDVLQK	?	?	0.996	34.4	30.2	26.1	0	1	0	0	2	986.588	4098.5		147654	0	0	Empty	TRUE
Percoll06192015	CLas(-)	CLas(-) 1	Mudpit_FU_2015_0501_RJ_55_2 (F404029)	PREDICTED: probable medium-chain specific acyl-CoA dehydrogenase, mitochondrial [Diaphorina citri]	gi|662217287|ref|XP_008482619.1|		0	1	2	2	9	2.39e-05	0	EEIIPVAAEHDR	?	?	0.978	30	34.3	26.4	0	0	0	1	2	1378.7	3832.01		47431.4	0	0	Empty	TRUE
Percoll06192015	CLas(-)	CLas(-) 1	Mudpit_FU_2015_0501_RJ_55_2 (F404029)	PREDICTED: probable medium-chain specific acyl-CoA dehydrogenase, mitochondrial [Diaphorina citri]	gi|662217287|ref|XP_008482619.1|		0	1	2	2	9	2.39e-05	0	ENVLLGEGAGFK	?	?	0.987	30.6	35.5	20	0	0	0	1	2	1233.65	5111.9		146436	0	0	Empty	TRUE
Percoll06192015	CLas(-)	CLas(-) 1	Mudpit_FU_2015_0501_RJ_55_2 (F404029)	PREDICTED: probable medium-chain specific acyl-CoA dehydrogenase, mitochondrial [Diaphorina citri]	gi|662217287|ref|XP_008482619.1|		0	1	2	2	9	2.39e-05	0	GITFEDVR	?	?	0.99	40.8	34.5	34.9	0	5	0	0	2	936.479	4527.35		743921	0	0	Empty	TRUE
Percoll06192015	CLas(-)	CLas(-) 1	Mudpit_FU_2015_0501_RJ_55_2 (F404029)	PREDICTED: probable medium-chain specific acyl-CoA dehydrogenase, mitochondrial [Diaphorina citri]	gi|662217287|ref|XP_008482619.1|		0	1	2	2	9	2.39e-05	0	TGEYPWGIVK	?	?	0.997	40.2	35.9	35.3	0	0	2	0	2	1149.59	5523.15		357539	0	0	Empty	TRUE
Percoll06192015	CLas(-)	CLas(-) 1	Mudpit_FU_2015_0501_RJ_55_2 (F404029)	PREDICTED: uncharacterized protein LOC103509447, partial [Diaphorina citri]	gi|662198340|ref|XP_008472289.1|		0	1	2	2	4	1.06e-05	0	DVNQYAENLKK	?	?	0.981	32.6	35.6	29	0	1	0	0	2	1321.67	3517.29		40510	0	0	Empty	TRUE
Percoll06192015	CLas(-)	CLas(-) 1	Mudpit_FU_2015_0501_RJ_55_2 (F404029)	PREDICTED: uncharacterized protein LOC103509447, partial [Diaphorina citri]	gi|662198340|ref|XP_008472289.1|		0	1	2	2	4	1.06e-05	0	NFLELTELK	?	?	0.997	38.1	32.4	21.4	0	3	0	0	2	1106.61	6342.45		268585	0	0	Empty	TRUE
Percoll06192015	CLas(-)	CLas(-) 1	Mudpit_FU_2015_0501_RJ_55_2 (F404029)	PREDICTED: NADPH--cytochrome P450 reductase-like [Diaphorina citri]	gi|662201067|ref|XP_008473772.1|		0	0.983	1	2	4	1.06e-05	0	ELAEYTTDPK	?	?	0.997	57	35.8	51.3	0	1	0	3	2	1166.56	3250.67		235881	0	0	Empty	TRUE
Percoll06192015	CLas(-)	CLas(-) 1	Mudpit_FU_2015_0501_RJ_55_2 (F404029)	PREDICTED: acyl-CoA dehydrogenase family member 9, mitochondrial [Diaphorina citri]	gi|662223468|ref|XP_008486027.1|		0	1	3	3	3	7.97e-06	0	LSHLNVSDDLMK	?	?	0.989	21.5	30.4	16.6	0	0	1	0	2	1371.69	4461.57		84986.6	0	0	Empty	TRUE
Percoll06192015	CLas(-)	CLas(-) 1	Mudpit_FU_2015_0501_RJ_55_2 (F404029)	PREDICTED: acyl-CoA dehydrogenase family member 9, mitochondrial [Diaphorina citri]	gi|662223468|ref|XP_008486027.1|		0	1	3	3	3	7.97e-06	0	VTNIITEIYAMTSTLAR	?	?	0.997	38.8	29.3	38.8	0	0	0	1	2	1897.01	8370.8		33996.1	0	0	Empty	TRUE
Percoll06192015	CLas(-)	CLas(-) 1	Mudpit_FU_2015_0501_RJ_55_2 (F404029)	PREDICTED: acyl-CoA dehydrogenase family member 9, mitochondrial [Diaphorina citri]	gi|662223468|ref|XP_008486027.1|		0	1	3	3	3	7.97e-06	0	YCADFDTTQITLAK	?	?	0.977	27.4	34	27.4	0	0	0	1	2	1635.74	5923.04		71531.3	0	0	Empty	TRUE
Percoll06192015	CLas(-)	CLas(-) 1	Mudpit_FU_2015_0501_RJ_55_2 (F404029)	PREDICTED: lachesin [Diaphorina citri]	gi|662213196|ref|XP_008480373.1|		0	0.999	1	2	4	1.06e-05	0	SLVVSEGQPVQLECFAGGHPTPR	?	?	0.997	52.3	30.4	50.9	0	1	3	0	2	2454.19	6049.3		257203	0	0	Empty	TRUE
Percoll06192015	CLas(-)	CLas(-) 1	Mudpit_FU_2015_0501_RJ_55_2 (F404029)	small heat shock protein IbpA [Candidatus Profftella armatura]	gi|527122279|gb|AGS06804.1|,gi|527317544|ref|YP_008343748.1|,gi|527331222|ref|WP_020915379.1|,gi|662223725|ref|XP_008486166.1|		0	1	7	13	37	9.83e-05	0	EVPEALKPR	?	?	0.997	35.3	27.8	29.7	0	5	0	0	2	1038.59	2912.74		1858300	0	0	Empty	TRUE
Percoll06192015	CLas(-)	CLas(-) 1	Mudpit_FU_2015_0501_RJ_55_2 (F404029)	small heat shock protein IbpA [Candidatus Profftella armatura]	gi|527122279|gb|AGS06804.1|,gi|527317544|ref|YP_008343748.1|,gi|527331222|ref|WP_020915379.1|,gi|662223725|ref|XP_008486166.1|		0	1	7	13	37	9.83e-05	0	ITMAIAGFNR	?	?	0.997	45.1	34.6	37.8	0	1	0	2	2	1093.58	5329.74		774019	0	0	Empty	TRUE
Percoll06192015	CLas(-)	CLas(-) 1	Mudpit_FU_2015_0501_RJ_55_2 (F404029)	small heat shock protein IbpA [Candidatus Profftella armatura]	gi|527122279|gb|AGS06804.1|,gi|527317544|ref|YP_008343748.1|,gi|527331222|ref|WP_020915379.1|,gi|662223725|ref|XP_008486166.1|		0	1	7	13	37	9.83e-05	0	LAQIFDNVR	?	?	0.997	50	34.8	43	0	8	1	0	2	1075.59	4929.26		3081970	0	0	Empty	TRUE
Percoll06192015	CLas(-)	CLas(-) 1	Mudpit_FU_2015_0501_RJ_55_2 (F404029)	small heat shock protein IbpA [Candidatus Profftella armatura]	gi|527122279|gb|AGS06804.1|,gi|527317544|ref|YP_008343748.1|,gi|527331222|ref|WP_020915379.1|,gi|662223725|ref|XP_008486166.1|		0	1	7	13	37	9.83e-05	0	SDLEIETER	?	?	0.997	70.9	36	49.5	0	1	0	4	2	1091.52	3598.8		860487	0	0	Empty	TRUE
Percoll06192015	CLas(-)	CLas(-) 1	Mudpit_FU_2015_0501_RJ_55_2 (F404029)	small heat shock protein IbpA [Candidatus Profftella armatura]	gi|527122279|gb|AGS06804.1|,gi|527317544|ref|YP_008343748.1|,gi|527331222|ref|WP_020915379.1|,gi|662223725|ref|XP_008486166.1|		0	1	7	13	37	9.83e-05	0	SDLEIETERDTLR	?	?	0.997	46.4	33.6	32.2	0	2	1	0	2	1576.78	4150.53		497102	0	0	Empty	TRUE
Percoll06192015	CLas(-)	CLas(-) 1	Mudpit_FU_2015_0501_RJ_55_2 (F404029)	small heat shock protein IbpA [Candidatus Profftella armatura]	gi|527122279|gb|AGS06804.1|,gi|527317544|ref|YP_008343748.1|,gi|527331222|ref|WP_020915379.1|,gi|662223725|ref|XP_008486166.1|		0	1	7	13	37	9.83e-05	0	TEAQQSYPPYNIELVDENK	?	?	0.996	35.5	34.3	34.2	0	1	2	1	2	2238.06	5490.52		120499	0	0	Empty	TRUE
Percoll06192015	CLas(-)	CLas(-) 1	Mudpit_FU_2015_0501_RJ_55_2 (F404029)	small heat shock protein IbpA [Candidatus Profftella armatura]	gi|527122279|gb|AGS06804.1|,gi|527317544|ref|YP_008343748.1|,gi|527331222|ref|WP_020915379.1|,gi|662223725|ref|XP_008486166.1|		0	1	7	13	37	9.83e-05	0	TEAQQSYPPYNIELVDENKYR	?	?	0.997	49	30.2	45.8	0	0	8	0	2	2557.22	5329.44		933634	0	0	Empty	TRUE
Percoll06192015	CLas(-)	CLas(-) 1	Mudpit_FU_2015_0501_RJ_55_2 (F404029)	PREDICTED: uncharacterized protein LOC103506439 [Diaphorina citri]	gi|662192391|ref|XP_008469051.1|		0	1	5	10	19	5.05e-05	0	CFNPCQNQDPQCPSNTR	?	?	0.997	48.8	29.2	9.84	0	4	1	0	2	2090.73	5720.26		162807	0	0	Empty	TRUE
Percoll06192015	CLas(-)	CLas(-) 1	Mudpit_FU_2015_0501_RJ_55_2 (F404029)	PREDICTED: uncharacterized protein LOC103506439 [Diaphorina citri]	gi|662192391|ref|XP_008469051.1|		0	1	5	10	19	5.05e-05	0	CIAIGYPIPVYTWSK	?	?	0.98	30.2	33.4	25.4	0	2	0	1	2	1756.88	7521.76		333012	0	0	Empty	TRUE
Percoll06192015	CLas(-)	CLas(-) 1	Mudpit_FU_2015_0501_RJ_55_2 (F404029)	PREDICTED: uncharacterized protein LOC103506439 [Diaphorina citri]	gi|662192391|ref|XP_008469051.1|		0	1	5	10	19	5.05e-05	0	EGECRPQPQNVCADNCKDDADCTGQAK	?	?	0.982	27.5	31	0.57	0	1	1	0	2	3080.11	4902.24		257319	0	0	Empty	TRUE
Percoll06192015	CLas(-)	CLas(-) 1	Mudpit_FU_2015_0501_RJ_55_2 (F404029)	PREDICTED: uncharacterized protein LOC103506439 [Diaphorina citri]	gi|662192391|ref|XP_008469051.1|		0	1	5	10	19	5.05e-05	0	GEVSIDGSDGHYK	?	?	0.997	41.2	32.1	34.7	0	1	0	4	2	1363.61	2996.18		890299	0	0	Empty	TRUE
Percoll06192015	CLas(-)	CLas(-) 1	Mudpit_FU_2015_0501_RJ_55_2 (F404029)	PREDICTED: uncharacterized protein LOC103506439 [Diaphorina citri]	gi|662192391|ref|XP_008469051.1|		0	1	5	10	19	5.05e-05	0	LTLDGVLQIVGLVR	?	?	0.997	71.4	25	71.4	0	4	0	0	2	1495.92	8237.87		126995	0	0	Empty	TRUE
Percoll06192015	CLas(-)	CLas(-) 1	Mudpit_FU_2015_0501_RJ_55_2 (F404029)	putative ribosomal protein S7e [Diaphorina citri]	gi|110671514|gb|ABG82008.1|,gi|662225934|ref|XP_008487402.1|		0	1	1	3	46	0.000122	0	AKEIDLGGK	?	?	0.997	53.1	32.1	38.5	0	1	0	1	2	930.526	2358.05		146800	0	0	Empty	TRUE
Percoll06192015	CLas(-)	CLas(-) 1	Mudpit_FU_2015_0501_RJ_55_2 (F404029)	putative ribosomal protein S7e [Diaphorina citri]	gi|110671514|gb|ABG82008.1|,gi|662225934|ref|XP_008487402.1|		0	1	1	3	46	0.000122	0	EIDLGGKK	?	?	0.985	32.4	34.5	2.55	0	3	0	0	2	859.489	2230.14		374402	0	0	Empty	TRUE
Percoll06192015	CLas(-)	CLas(-) 1	Mudpit_FU_2015_0501_RJ_55_2 (F404029)	putative ribosomal protein S7e [Diaphorina citri]	gi|110671514|gb|ABG82008.1|,gi|662225934|ref|XP_008487402.1|		0	1	1	3	46	0.000122	0	EVNFEFPEPYL	?	?	0.958	25.5	35	21.7	0	0	1	1	2	1383.65	7826.7		178239	0	0	Empty	TRUE
Percoll06192015	CLas(-)	CLas(-) 1	Mudpit_FU_2015_0501_RJ_55_2 (F404029)	putative ribosomal protein S7e [Diaphorina citri]	gi|110671514|gb|ABG82008.1|,gi|662225934|ref|XP_008487402.1|		0	1	1	3	46	0.000122	0	GGEPDAFENSISQALLELEMNSDLK	?	?	0.997	52.6	29.9	51.2	0	3	2	1	2	2707.28	8199.9		165395	0	0	Empty	TRUE
Percoll06192015	CLas(-)	CLas(-) 1	Mudpit_FU_2015_0501_RJ_55_2 (F404029)	putative ribosomal protein S7e [Diaphorina citri]	gi|110671514|gb|ABG82008.1|,gi|662225934|ref|XP_008487402.1|		0	1	1	3	46	0.000122	0	HVVFIGDR	?	?	0.99	34.2	30.9	22.2	0	3	0	0	2	942.516	3477.64		1342340	0	0	Empty	TRUE
Percoll06192015	CLas(-)	CLas(-) 1	Mudpit_FU_2015_0501_RJ_55_2 (F404029)	putative ribosomal protein S7e [Diaphorina citri]	gi|110671514|gb|ABG82008.1|,gi|662225934|ref|XP_008487402.1|		0	1	1	3	46	0.000122	0	KGGEPDAFENSISQALLELEMNSDLK	?	?	0.997	58.3	30.7	58.3	0	1	2	2	2	2835.37	7998.45		326597	0	0	Empty	TRUE
Percoll06192015	CLas(-)	CLas(-) 1	Mudpit_FU_2015_0501_RJ_55_2 (F404029)	putative ribosomal protein S7e [Diaphorina citri]	gi|110671514|gb|ABG82008.1|,gi|662225934|ref|XP_008487402.1|		0	1	1	3	46	0.000122	0	NQQTNIEHK	?	?	0.977	31.7	35.7	23.9	0	1	0	0	2	1111.55	1285.67		38130	0	0	Empty	TRUE
Percoll06192015	CLas(-)	CLas(-) 1	Mudpit_FU_2015_0501_RJ_55_2 (F404029)	putative ribosomal protein S7e [Diaphorina citri]	gi|110671514|gb|ABG82008.1|,gi|662225934|ref|XP_008487402.1|		0	1	1	3	46	0.000122	0	SVIVYVPMPQLK	?	?	0.997	61.8	29.6	50.6	0	7	7	0	2	1373.79	6373.22		1882950	0	0	Empty	TRUE
Percoll06192015	CLas(-)	CLas(-) 1	Mudpit_FU_2015_0501_RJ_55_2 (F404029)	putative ribosomal protein S7e [Diaphorina citri]	gi|110671514|gb|ABG82008.1|,gi|662225934|ref|XP_008487402.1|		0	1	1	3	46	0.000122	0	TDTFSQIYK	?	?	0.997	39.9	33.6	28.9	0	2	0	0	2	1102.54	4344.04		1516250	0	0	Empty	TRUE
Percoll06192015	CLas(-)	CLas(-) 1	Mudpit_FU_2015_0501_RJ_55_2 (F404029)	putative ribosomal protein S7e [Diaphorina citri]	gi|110671514|gb|ABG82008.1|,gi|662225934|ref|XP_008487402.1|		0	1	1	3	46	0.000122	0	TLTSVYDCILEDIVFPAEIVGK	?	?	0.973	29.1	33.4	29.1	0	0	1	0	2	2471.25	8458.63		15995	0	0	Empty	TRUE
Percoll06192015	CLas(-)	CLas(-) 1	Mudpit_FU_2015_0501_RJ_55_2 (F404029)	putative ribosomal protein S7e [Diaphorina citri]	gi|110671514|gb|ABG82008.1|,gi|662225934|ref|XP_008487402.1|		0	1	1	3	46	0.000122	0	VHLDKNQQTNIEHK	?	?	0.997	52.4	31.7	46.1	0	1	6	0	2	1703.88	1888.05		538971	0	0	Empty	TRUE
Percoll06192015	CLas(-)	CLas(-) 1	Mudpit_FU_2015_0501_RJ_55_2 (F404029)	PREDICTED: ubiquinone biosynthesis protein COQ9-B, mitochondrial [Diaphorina citri]	gi|662198698|ref|XP_008472483.1|		0	1	3	4	7	1.86e-05	0	ALANLLTMVDDVCYYAGDR	?	?	0.951	24.4	31.6	24.4	0	1	0	0	2	2148.98	8440.65		20834.1	0	0	Empty	TRUE
Percoll06192015	CLas(-)	CLas(-) 1	Mudpit_FU_2015_0501_RJ_55_2 (F404029)	PREDICTED: ubiquinone biosynthesis protein COQ9-B, mitochondrial [Diaphorina citri]	gi|662198698|ref|XP_008472483.1|		0	1	3	4	7	1.86e-05	0	EVEEAASDPSK	?	?	0.997	60.2	34	53.4	0	4	0	1	2	1161.53	1759.28		187419	0	0	Empty	TRUE
Percoll06192015	CLas(-)	CLas(-) 1	Mudpit_FU_2015_0501_RJ_55_2 (F404029)	PREDICTED: ubiquinone biosynthesis protein COQ9-B, mitochondrial [Diaphorina citri]	gi|662198698|ref|XP_008472483.1|		0	1	3	4	7	1.86e-05	0	NTILEASLPFVHNYGWSK	?	?	0.965	18.4	30.6	18.4	0	0	1	0	2	2076.05	6931.86		54874.2	0	0	Empty	TRUE
Percoll06192015	CLas(-)	CLas(-) 1	Mudpit_FU_2015_0501_RJ_55_2 (F404029)	PREDICTED: succinate dehydrogenase [ubiquinone] iron-sulfur subunit, mitochondrial [Diaphorina citri]	gi|662194323|ref|XP_008470107.1|		0	1	11	30	113	0.0003	0	DKENIGNAQYLQSLDDR	?	?	0.997	130	32.7	118	0	4	4	10	2	1978.95	4781.3		2941180	0	0	Empty	TRUE
Percoll06192015	CLas(-)	CLas(-) 1	Mudpit_FU_2015_0501_RJ_55_2 (F404029)	PREDICTED: succinate dehydrogenase [ubiquinone] iron-sulfur subunit, mitochondrial [Diaphorina citri]	gi|662194323|ref|XP_008470107.1|		0	1	11	30	113	0.0003	0	DKPGLDTAALQ	?	?	0.986	30.8	32.6	13.7	0	6	0	0	2	1128.59	3981.69		2923230	0	0	Empty	TRUE
Percoll06192015	CLas(-)	CLas(-) 1	Mudpit_FU_2015_0501_RJ_55_2 (F404029)	PREDICTED: succinate dehydrogenase [ubiquinone] iron-sulfur subunit, mitochondrial [Diaphorina citri]	gi|662194323|ref|XP_008470107.1|		0	1	11	30	113	0.0003	0	DLVPDMNNFYAQYK	?	?	0.997	71.1	34.1	64.8	0	5	0	12	2	1717.79	6366.36		2405120	0	0	Empty	TRUE
Percoll06192015	CLas(-)	CLas(-) 1	Mudpit_FU_2015_0501_RJ_55_2 (F404029)	PREDICTED: succinate dehydrogenase [ubiquinone] iron-sulfur subunit, mitochondrial [Diaphorina citri]	gi|662194323|ref|XP_008470107.1|		0	1	11	30	113	0.0003	0	IDANDKVSK	?	?	0.997	56.9	35.9	40.5	0	5	0	0	2	989.526	1502.86		277192	0	0	Empty	TRUE
Percoll06192015	CLas(-)	CLas(-) 1	Mudpit_FU_2015_0501_RJ_55_2 (F404029)	PREDICTED: succinate dehydrogenase [ubiquinone] iron-sulfur subunit, mitochondrial [Diaphorina citri]	gi|662194323|ref|XP_008470107.1|		0	1	11	30	113	0.0003	0	IKNEMDPTLTFR	?	?	0.997	70	31.6	61.8	0	9	12	1	2	1464.75	4686.64		7411640	0	0	Empty	TRUE
Percoll06192015	CLas(-)	CLas(-) 1	Mudpit_FU_2015_0501_RJ_55_2 (F404029)	PREDICTED: succinate dehydrogenase [ubiquinone] iron-sulfur subunit, mitochondrial [Diaphorina citri]	gi|662194323|ref|XP_008470107.1|		0	1	11	30	113	0.0003	0	IYPLPHMYVVK	?	?	0.996	23.5	29.5	18	0	0	5	0	2	1359.75	5212.71		1014550	0	0	Empty	TRUE
Percoll06192015	CLas(-)	CLas(-) 1	Mudpit_FU_2015_0501_RJ_55_2 (F404029)	PREDICTED: succinate dehydrogenase [ubiquinone] iron-sulfur subunit, mitochondrial [Diaphorina citri]	gi|662194323|ref|XP_008470107.1|		0	1	11	30	113	0.0003	0	KDKPGLDTAALQ	?	?	0.997	40.2	31	22	0	1	2	1	2	1256.68	3308.48		1342780	0	0	Empty	TRUE
Percoll06192015	CLas(-)	CLas(-) 1	Mudpit_FU_2015_0501_RJ_55_2 (F404029)	PREDICTED: succinate dehydrogenase [ubiquinone] iron-sulfur subunit, mitochondrial [Diaphorina citri]	gi|662194323|ref|XP_008470107.1|		0	1	11	30	113	0.0003	0	KLLSGLVK	?	?	0.99	34.9	25	11.5	0	3	0	0	2	857.582	3787.26		1702680	0	0	Empty	TRUE
Percoll06192015	CLas(-)	CLas(-) 1	Mudpit_FU_2015_0501_RJ_55_2 (F404029)	PREDICTED: succinate dehydrogenase [ubiquinone] iron-sulfur subunit, mitochondrial [Diaphorina citri]	gi|662194323|ref|XP_008470107.1|		0	1	11	30	113	0.0003	0	LNQLKDPFSVYR	?	?	0.997	61.5	30.5	52.2	0	0	5	0	2	1479.8	5141.36		1078050	0	0	Empty	TRUE
Percoll06192015	CLas(-)	CLas(-) 1	Mudpit_FU_2015_0501_RJ_55_2 (F404029)	PREDICTED: succinate dehydrogenase [ubiquinone] iron-sulfur subunit, mitochondrial [Diaphorina citri]	gi|662194323|ref|XP_008470107.1|		0	1	11	30	113	0.0003	0	NEMDPTLTFR	?	?	0.997	36.2	35.3	27.3	0	0	0	2	2	1223.57	5014.48		490177	0	0	Empty	TRUE
Percoll06192015	CLas(-)	CLas(-) 1	Mudpit_FU_2015_0501_RJ_55_2 (F404029)	PREDICTED: succinate dehydrogenase [ubiquinone] iron-sulfur subunit, mitochondrial [Diaphorina citri]	gi|662194323|ref|XP_008470107.1|		0	1	11	30	113	0.0003	0	YLGPAVLMQAYR	?	?	0.997	59.4	34.5	56.3	0	5	3	18	2	1397.72	6381.37		3973020	0	0	Empty	TRUE
Percoll06192015	CLas(-)	CLas(-) 1	Mudpit_FU_2015_0501_RJ_55_2 (F404029)	peptidoglycan-associated lipoprotein [Wolbachia endosymbiont of Diaphorina citri]	gi|516101767|ref|WP_017532347.1|		0	1	3	4	6	1.59e-05	0	GETEPLVNVK	?	?	0.991	29.1	33.7	23.2	0	0	0	1	2	1085.58	3657.11		156133	0	0	Empty	TRUE
Percoll06192015	CLas(-)	CLas(-) 1	Mudpit_FU_2015_0501_RJ_55_2 (F404029)	peptidoglycan-associated lipoprotein [Wolbachia endosymbiont of Diaphorina citri]	gi|516101767|ref|WP_017532347.1|		0	1	3	4	6	1.59e-05	0	GSHEYNLALGAR	?	?	0.997	43.7	35.2	38.9	0	0	2	0	2	1287.64	3724.38		217332	0	0	Empty	TRUE
Percoll06192015	CLas(-)	CLas(-) 1	Mudpit_FU_2015_0501_RJ_55_2 (F404029)	peptidoglycan-associated lipoprotein [Wolbachia endosymbiont of Diaphorina citri]	gi|516101767|ref|WP_017532347.1|		0	1	3	4	6	1.59e-05	0	VTLTGHTDNR	?	?	0.997	37.3	35.1	26.2	0	0	1	2	2	1113.56	1940.83		59775.6	0	0	Empty	TRUE
Percoll06192015	CLas(-)	CLas(-) 1	Mudpit_FU_2015_0501_RJ_55_2 (F404029)	putative ribosomal protein S21 [Diaphorina citri]	gi|110671526|gb|ABG82014.1|,gi|662188817|ref|XP_008488099.1|,gi|662188819|ref|XP_008488100.1|		0	1	4	7	14	3.72e-05	0	DHASIQIAIADVDPATGR	?	?	0.997	41.3	36	41.2	0	2	0	3	2	1849.94	5573.32		443071	0	0	Empty	TRUE
Percoll06192015	CLas(-)	CLas(-) 1	Mudpit_FU_2015_0501_RJ_55_2 (F404029)	putative ribosomal protein S21 [Diaphorina citri]	gi|110671526|gb|ABG82014.1|,gi|662188817|ref|XP_008488099.1|,gi|662188819|ref|XP_008488100.1|		0	1	4	7	14	3.72e-05	0	MGESDDCIGR	?	?	0.997	46	25	46	0	3	0	1	2	1128.41	3711.69		443692	0	0	Empty	TRUE
Percoll06192015	CLas(-)	CLas(-) 1	Mudpit_FU_2015_0501_RJ_55_2 (F404029)	putative ribosomal protein S21 [Diaphorina citri]	gi|110671526|gb|ABG82014.1|,gi|662188817|ref|XP_008488099.1|,gi|662188819|ref|XP_008488100.1|		0	1	4	7	14	3.72e-05	0	MYAICGQIR	?	?	0.997	37.3	32.2	37.3	0	0	0	3	2	1100.51	5862.48		577434	0	0	Empty	TRUE
Percoll06192015	CLas(-)	CLas(-) 1	Mudpit_FU_2015_0501_RJ_55_2 (F404029)	putative ribosomal protein S21 [Diaphorina citri]	gi|110671526|gb|ABG82014.1|,gi|662188817|ref|XP_008488099.1|,gi|662188819|ref|XP_008488100.1|		0	1	4	7	14	3.72e-05	0	RMGESDDCIGR	?	?	0.997	54.2	25	45.8	0	1	1	0	2	1284.51	3247.13		209173	0	0	Empty	TRUE
Percoll06192015	CLas(-)	CLas(-) 1	Mudpit_FU_2015_0501_RJ_55_2 (F404029)	PREDICTED: ATP-dependent RNA helicase dbp2-like [Diaphorina citri]	gi|662223886|ref|XP_008486256.1|		0	1	5	7	26	6.9e-05	0	CTYLVLDEADR	?	?	0.997	40.1	33.2	33	0	0	1	1	2	1343.6	5635.14		236000	0	0	Empty	TRUE
Percoll06192015	CLas(-)	CLas(-) 1	Mudpit_FU_2015_0501_RJ_55_2 (F404029)	PREDICTED: ATP-dependent RNA helicase dbp2-like [Diaphorina citri]	gi|662223886|ref|XP_008486256.1|		0	1	5	7	26	6.9e-05	0	GNNIPCPTQELTEGCFPNAVLQHLK	?	?	0.993	22.1	29.7	22.1	0	0	2	0	2	2815.3	7726.6		118428	0	0	Empty	FALSE	gi|662214794|ref|XP_008481244.1|
Percoll06192015	CLas(-)	CLas(-) 1	Mudpit_FU_2015_0501_RJ_55_2 (F404029)	PREDICTED: ATP-dependent RNA helicase dbp2-like [Diaphorina citri]	gi|662223886|ref|XP_008486256.1|		0	1	5	7	26	6.9e-05	0	GQGFEEPTAIQAQGWPIALSGR	?	?	0.997	70.3	32.5	70.3	0	2	0	0	2	2313.16	6758.84		58533.2	0	0	Empty	FALSE	gi|662214794|ref|XP_008481244.1|
Percoll06192015	CLas(-)	CLas(-) 1	Mudpit_FU_2015_0501_RJ_55_2 (F404029)	PREDICTED: ATP-dependent RNA helicase dbp2-like [Diaphorina citri]	gi|662223886|ref|XP_008486256.1|		0	1	5	7	26	6.9e-05	0	GVEIMIATPGR	?	?	0.985	32.5	34.4	26.8	0	1	0	0	2	1143.62	4914.62		215994	0	0	Empty	TRUE
Percoll06192015	CLas(-)	CLas(-) 1	Mudpit_FU_2015_0501_RJ_55_2 (F404029)	PREDICTED: ATP-dependent RNA helicase dbp2-like [Diaphorina citri]	gi|662223886|ref|XP_008486256.1|		0	1	5	7	26	6.9e-05	0	LIDFLVNR	?	?	0.99	43	31	26	0	6	0	2	2	989.578	6007.49		547767	0	0	Empty	TRUE
Percoll06192015	CLas(-)	CLas(-) 1	Mudpit_FU_2015_0501_RJ_55_2 (F404029)	PREDICTED: ATP-dependent RNA helicase dbp2-like [Diaphorina citri]	gi|662223886|ref|XP_008486256.1|		0	1	5	7	26	6.9e-05	0	MLDMGFEPQIR	?	?	0.997	54.2	33.8	49.6	0	0	0	6	2	1336.64	5938.18		1056460	0	0	Empty	FALSE	gi|662214419|ref|XP_008481041.1|,gi|662209747|ref|XP_008478487.1|,gi|662203725|ref|XP_008475207.1|
Percoll06192015	CLas(-)	CLas(-) 1	Mudpit_FU_2015_0501_RJ_55_2 (F404029)	PREDICTED: ATP-dependent RNA helicase dbp2-like [Diaphorina citri]	gi|662223886|ref|XP_008486256.1|		0	1	5	7	26	6.9e-05	0	NDQVFVPK	?	?	0.99	41.2	34.9	31.3	0	1	0	0	2	946.499	3572.55		75984.1	0	0	Empty	TRUE
Percoll06192015	CLas(-)	CLas(-) 1	Mudpit_FU_2015_0501_RJ_55_2 (F404029)	PREDICTED: ATP-dependent RNA helicase dbp2-like [Diaphorina citri]	gi|662223886|ref|XP_008486256.1|		0	1	5	7	26	6.9e-05	0	NICIFGGTPK	?	?	0.995	39.4	36.1	39.4	0	1	1	0	2	1095.53	5827.7		181637	0	0	Empty	TRUE
Percoll06192015	CLas(-)	CLas(-) 1	Mudpit_FU_2015_0501_RJ_55_2 (F404029)	PREDICTED: ATP-dependent RNA helicase dbp2-like [Diaphorina citri]	gi|662223886|ref|XP_008486256.1|		0	1	5	7	26	6.9e-05	0	SESEVEAFR	?	?	0.949	27.2	34.6	19.9	0	1	0	0	2	1053.48	3595.57		247042	0	0	Empty	TRUE
Percoll06192015	CLas(-)	CLas(-) 1	Mudpit_FU_2015_0501_RJ_55_2 (F404029)	PREDICTED: ATP-dependent RNA helicase dbp2-like [Diaphorina citri]	gi|662223886|ref|XP_008486256.1|		0	1	5	7	26	6.9e-05	0	TLAYMLPAAVHISHQEPVK	?	?	0.982	27.6	30	25.2	0	0	1	0	2	2106.11	5224.11		146209	0	0	Empty	TRUE
Percoll06192015	CLas(-)	CLas(-) 1	Mudpit_FU_2015_0501_RJ_55_2 (F404029)	PREDICTED: sodium/potassium-transporting ATPase subunit alpha-like [Diaphorina citri]	gi|662196321|ref|XP_008471186.1|		0	1	2	2	4	1.06e-05	0	DMTTEQLENVLR	?	?	0.997	54.2	33.9	54.2	0	2	0	0	2	1448.71	6052.6		139421	0	0	Empty	TRUE
Percoll06192015	CLas(-)	CLas(-) 1	Mudpit_FU_2015_0501_RJ_55_2 (F404029)	PREDICTED: sodium/potassium-transporting ATPase subunit alpha-like [Diaphorina citri]	gi|662196321|ref|XP_008471186.1|		0	1	2	2	4	1.06e-05	0	VIMVTGDHPVTAK	?	?	0.997	43.7	29.2	43.7	0	0	2	0	2	1367.74	3377.57		341308	0	0	Empty	TRUE
Percoll06192015	CLas(-)	CLas(-) 1	Mudpit_FU_2015_0501_RJ_55_2 (F404029)	PREDICTED: 4-aminobutyrate aminotransferase, mitochondrial, partial [Diaphorina citri]	gi|662191514|ref|XP_008468575.1|		0	1	1	1	6	1.59e-05	0	GTFCAIDTK	?	?	0.977	29.1	33.1	29.1	0	1	0	0	2	1001.44	4981.61		91250.4	0	0	Empty	TRUE
Percoll06192015	CLas(-)	CLas(-) 1	Mudpit_FU_2015_0501_RJ_55_2 (F404029)	PREDICTED: 4-aminobutyrate aminotransferase, mitochondrial, partial [Diaphorina citri]	gi|662191514|ref|XP_008468575.1|		0	1	1	1	6	1.59e-05	0	IDIPAFDWPIASFPK	?	?	0.997	38.5	31.8	37.7	0	0	0	5	2	1716.9	7985.66		309090	0	0	Empty	FALSE	gi|662217246|ref|XP_008482596.1|
Percoll06192015	CLas(-)	CLas(-) 1	Mudpit_FU_2015_0501_RJ_55_2 (F404029)	PREDICTED: sodium/potassium-transporting ATPase subunit beta-2-like [Diaphorina citri]	gi|662185671|ref|XP_008478271.1|		0	1	3	4	7	1.86e-05	0	GTPCIFLK	?	?	0.96	26.6	34	21	0	0	0	1	2	924.468	6164.62		125748	0	0	Empty	TRUE
Percoll06192015	CLas(-)	CLas(-) 1	Mudpit_FU_2015_0501_RJ_55_2 (F404029)	PREDICTED: sodium/potassium-transporting ATPase subunit beta-2-like [Diaphorina citri]	gi|662185671|ref|XP_008478271.1|		0	1	3	4	7	1.86e-05	0	VCDIDMNR	?	?	0.99	35	27.9	34.5	0	0	3	0	2	1011.41	4557.66		476577	0	0	Empty	TRUE
Percoll06192015	CLas(-)	CLas(-) 1	Mudpit_FU_2015_0501_RJ_55_2 (F404029)	PREDICTED: sodium/potassium-transporting ATPase subunit beta-2-like [Diaphorina citri]	gi|662185671|ref|XP_008478271.1|		0	1	3	4	7	1.86e-05	0	YWTNELDNFLEK	?	?	0.997	53.2	34.7	47.2	0	0	1	2	2	1571.74	7155.36		223418	0	0	Empty	TRUE
Percoll06192015	CLas(-)	CLas(-) 1	Mudpit_FU_2015_0501_RJ_55_2 (F404029)	PREDICTED: moesin/ezrin/radixin homolog 1-like, partial [Diaphorina citri]	gi|662216878|ref|XP_008482395.1|		0	1	3	4	10	2.66e-05	0	AKLEEEIQAK	?	?	0.995	35.6	32.3	26.6	0	1	0	0	2	1158.64	2960.87		110053	0	0	Empty	FALSE	gi|662216880|ref|XP_008482396.1|
Percoll06192015	CLas(-)	CLas(-) 1	Mudpit_FU_2015_0501_RJ_55_2 (F404029)	PREDICTED: moesin/ezrin/radixin homolog 1-like, partial [Diaphorina citri]	gi|662216878|ref|XP_008482395.1|		0	1	3	4	10	2.66e-05	0	DLDTDDNIVDPVEER	?	?	0.997	94.8	31.9	91.2	0	6	0	1	2	1744.79	5018.19		495375	0	0	Empty	TRUE
Percoll06192015	CLas(-)	CLas(-) 1	Mudpit_FU_2015_0501_RJ_55_2 (F404029)	PREDICTED: moesin/ezrin/radixin homolog 1-like, partial [Diaphorina citri]	gi|662216878|ref|XP_008482395.1|		0	1	3	4	10	2.66e-05	0	EDLAGTRDETK	?	?	0.993	35.3	33.8	19.4	0	1	0	0	2	1234.59	1816.66		22259.2	0	0	Empty	TRUE
Percoll06192015	CLas(-)	CLas(-) 1	Mudpit_FU_2015_0501_RJ_55_2 (F404029)	PREDICTED: moesin/ezrin/radixin homolog 1-like, partial [Diaphorina citri]	gi|662216878|ref|XP_008482395.1|		0	1	3	4	10	2.66e-05	0	LQEEVENAR	?	?	0.968	30.1	35.5	12.4	0	1	0	0	2	1087.54	2470.98		104133	0	0	Empty	TRUE
Percoll06192015	CLas(-)	CLas(-) 1	Mudpit_FU_2015_0501_RJ_55_2 (F404029)	PREDICTED: sodium/hydrogen exchanger 9B1-like [Diaphorina citri]	gi|662185523|ref|XP_008477530.1|		0	0.998	1	1	2	5.31e-06	0	LSSEGYGESK	?	?	0.997	37.3	32.3	32.9	0	0	0	2	2	1056.48	2292.71		70114.4	0	0	Empty	TRUE
Percoll06192015	CLas(-)	CLas(-) 1	Mudpit_FU_2015_0501_RJ_55_2 (F404029)	PREDICTED: hydroxyacylglutathione hydrolase, mitochondrial-like [Diaphorina citri]	gi|662203729|ref|XP_008475210.1|		0	1	3	4	10	2.66e-05	0	DNYMYLVVDK	?	?	0.99	29.7	34.4	26.8	0	0	0	1	2	1275.59	4793.94		82171.6	0	0	Empty	TRUE
Percoll06192015	CLas(-)	CLas(-) 1	Mudpit_FU_2015_0501_RJ_55_2 (F404029)	PREDICTED: hydroxyacylglutathione hydrolase, mitochondrial-like [Diaphorina citri]	gi|662203729|ref|XP_008475210.1|		0	1	3	4	10	2.66e-05	0	HAAAIDPVEPHK	?	?	0.997	25.7	29.9	24.2	0	0	2	0	2	1284.67	2303.6		392046	0	0	Empty	TRUE
Percoll06192015	CLas(-)	CLas(-) 1	Mudpit_FU_2015_0501_RJ_55_2 (F404029)	PREDICTED: hydroxyacylglutathione hydrolase, mitochondrial-like [Diaphorina citri]	gi|662203729|ref|XP_008475210.1|		0	1	3	4	10	2.66e-05	0	ILDAVNSHSAQLK	?	?	0.997	57.8	29.7	40	0	3	4	0	2	1395.76	3508.61		715660	0	0	Empty	TRUE
Percoll06192015	CLas(-)	CLas(-) 1	Mudpit_FU_2015_0501_RJ_55_2 (F404029)	PREDICTED: histone H2A.V [Diaphorina citri]	gi|662187501|ref|XP_008487247.1|		0	1	2	3	24	6.37e-05	0	AGLQFPVGR	?	?	0.997	57.7	32.3	39.4	0	10	0	7	2	944.531	4863.83		7176400	0	0	Empty	FALSE	gi|662217919|ref|XP_008482963.1|,gi|662217913|ref|XP_008482960.1|,gi|662194073|ref|XP_008469969.1|,gi|662217518|ref|XP_008482742.1|,gi|662217516|ref|XP_008482741.1|,gi|662210822|ref|XP_008479070.1|,gi|662208256|ref|XP_008477669.1|,gi|662221073|ref|XP_008484709.1|,gi|662217921|ref|XP_008482964.1|,gi|662194070|ref|XP_008469968.1|
Percoll06192015	CLas(-)	CLas(-) 1	Mudpit_FU_2015_0501_RJ_55_2 (F404029)	PREDICTED: histone H2A.V [Diaphorina citri]	gi|662187501|ref|XP_008487247.1|		0	1	2	3	24	6.37e-05	0	ATIAGGGVIPHIHK	?	?	0.997	54.5	26.4	50.2	0	3	3	0	2	1370.79	3784.31		841606	0	0	Empty	TRUE
Percoll06192015	CLas(-)	CLas(-) 1	Mudpit_FU_2015_0501_RJ_55_2 (F404029)	PREDICTED: histone H2A.V [Diaphorina citri]	gi|662187501|ref|XP_008487247.1|		0	1	2	3	24	6.37e-05	0	GDEELDSLIK	?	?	0.997	38.9	34.6	26.8	0	0	0	1	2	1118.56	5164.85		251343	0	0	Empty	TRUE
Percoll06192015	CLas(-)	CLas(-) 1	Mudpit_FU_2015_0501_RJ_55_2 (F404029)	PREDICTED: catalase-like [Diaphorina citri]	gi|662204501|ref|XP_008475628.1|		0	1	0	0	21	5.58e-05	0	HMNGYGSHTFK	?	?	0.979	30.2	32.1	18.5	0	0	0	1	2	1279.55	2488.73		101353	0	0	Empty	TRUE
Percoll06192015	CLas(-)	CLas(-) 1	Mudpit_FU_2015_0501_RJ_55_2 (F404029)	PREDICTED: catalase-like [Diaphorina citri]	gi|662204501|ref|XP_008475628.1|		0	1	0	0	21	5.58e-05	0	LFSYPDTHR	?	?	0.982	28.7	36	20.2	0	0	0	2	2	1135.55	3735.89		152628	0	0	Empty	TRUE
Percoll06192015	CLas(-)	CLas(-) 1	Mudpit_FU_2015_0501_RJ_55_2 (F404029)	PREDICTED: catalase-like [Diaphorina citri]	gi|662204501|ref|XP_008475628.1|		0	1	0	0	21	5.58e-05	0	LGPNYLQLPVNCPFATK	?	?	0.997	59.7	33	59.7	0	1	0	4	2	1920.97	7699.89		442691	0	0	Empty	TRUE
Percoll06192015	CLas(-)	CLas(-) 1	Mudpit_FU_2015_0501_RJ_55_2 (F404029)	PREDICTED: catalase-like [Diaphorina citri]	gi|662204501|ref|XP_008475628.1|		0	1	0	0	21	5.58e-05	0	LSTFAVSGDVAR	?	?	0.997	65.5	32.6	60.7	0	4	0	5	2	1222.64	4458.03		1533030	0	0	Empty	TRUE
Percoll06192015	CLas(-)	CLas(-) 1	Mudpit_FU_2015_0501_RJ_55_2 (F404029)	PREDICTED: catalase-like [Diaphorina citri]	gi|662204501|ref|XP_008475628.1|		0	1	0	0	21	5.58e-05	0	LVDNIVGALK	?	?	0.997	51.9	26.9	39.1	0	4	0	0	2	1041.63	5236.69		1153100	0	0	Empty	FALSE	gi|662224965|ref|XP_008486853.1|
Percoll06192015	CLas(-)	CLas(-) 1	Mudpit_FU_2015_0501_RJ_55_2 (F404029)	PREDICTED: isocitrate dehydrogenase [NAD] subunit gamma, mitochondrial-like isoform X2 [Diaphorina citri]	gi|662212431|ref|XP_008479950.1|		0	0.988	0	0	31	8.23e-05	0	EYPEIEHNDMIIDNTCMQLVSNPK	?	?	0.95	39.8	29.8	11.6	0	1	0	0	2	2880.26	7457.86		52398	0	0	Empty	FALSE	gi|662212429|ref|XP_008479949.1|
Percoll06192015	CLas(-)	CLas(-) 1	Mudpit_FU_2015_0501_RJ_55_2 (F404029)	PREDICTED: isocitrate dehydrogenase [NAD] subunit gamma, mitochondrial-like isoform X2 [Diaphorina citri]	gi|662212431|ref|XP_008479950.1|		0	0.988	0	0	31	8.23e-05	0	IHTPDLGGTATSIDVVQNIIK	?	?	0.992	24.2	32.3	24.2	0	0	1	0	2	2192.19	6485.78		138672	0	0	Empty	FALSE	gi|662212429|ref|XP_008479949.1|
Percoll06192015	CLas(-)	CLas(-) 1	Mudpit_FU_2015_0501_RJ_55_2 (F404029)	PREDICTED: isocitrate dehydrogenase [NAD] subunit gamma, mitochondrial-like isoform X2 [Diaphorina citri]	gi|662212431|ref|XP_008479950.1|		0	0.988	0	0	31	8.23e-05	0	ISDGLFLEISR	?	?	0.997	67.8	34.2	53	0	2	1	0	2	1249.68	6382.71		166659	0	0	Empty	FALSE	gi|662212429|ref|XP_008479949.1|
Percoll06192015	CLas(-)	CLas(-) 1	Mudpit_FU_2015_0501_RJ_55_2 (F404029)	PREDICTED: isocitrate dehydrogenase [NAD] subunit gamma, mitochondrial-like isoform X2 [Diaphorina citri]	gi|662212431|ref|XP_008479950.1|		0	0.988	0	0	31	8.23e-05	0	LVQTNDLR	?	?	0.962	22.9	32.1	10.5	0	0	0	1	2	958.532	2898.68		142667	0	0	Empty	FALSE	gi|662212429|ref|XP_008479949.1|
Percoll06192015	CLas(-)	CLas(-) 1	Mudpit_FU_2015_0501_RJ_55_2 (F404029)	PREDICTED: isocitrate dehydrogenase [NAD] subunit gamma, mitochondrial-like isoform X2 [Diaphorina citri]	gi|662212431|ref|XP_008479950.1|		0	0.988	0	0	31	8.23e-05	0	NAVTMLPGGGIGPELMSYVK	?	?	0.976	30.2	33.7	25.7	0	0	1	0	2	2034.04	7566.08		39842.1	0	0	Empty	FALSE	gi|662212429|ref|XP_008479949.1|
Percoll06192015	CLas(-)	CLas(-) 1	Mudpit_FU_2015_0501_RJ_55_2 (F404029)	PREDICTED: isocitrate dehydrogenase [NAD] subunit gamma, mitochondrial-like isoform X2 [Diaphorina citri]	gi|662212431|ref|XP_008479950.1|		0	0.988	0	0	31	8.23e-05	0	NTGTAIAGK	?	?	0.997	56	34.3	41	0	4	0	3	2	832.452	1584.9		866009	0	0	Empty	FALSE	gi|662212429|ref|XP_008479949.1|
Percoll06192015	CLas(-)	CLas(-) 1	Mudpit_FU_2015_0501_RJ_55_2 (F404029)	PREDICTED: isocitrate dehydrogenase [NAD] subunit gamma, mitochondrial-like isoform X2 [Diaphorina citri]	gi|662212431|ref|XP_008479950.1|		0	0.988	0	0	31	8.23e-05	0	NYGDHYAVFEPGTR	?	?	0.997	25.9	29.3	20.5	0	0	1	0	2	1625.73	4399.28		92206.7	0	0	Empty	FALSE	gi|662212429|ref|XP_008479949.1|
Percoll06192015	CLas(-)	CLas(-) 1	Mudpit_FU_2015_0501_RJ_55_2 (F404029)	PREDICTED: isocitrate dehydrogenase [NAD] subunit gamma, mitochondrial-like isoform X2 [Diaphorina citri]	gi|662212431|ref|XP_008479950.1|		0	0.988	0	0	31	8.23e-05	0	SDSNDDLEYAITSIR	?	?	0.997	93.2	32.2	80.9	0	2	0	8	2	1698.78	6196.54		1037790	0	0	Empty	FALSE	gi|662212429|ref|XP_008479949.1|
Percoll06192015	CLas(-)	CLas(-) 1	Mudpit_FU_2015_0501_RJ_55_2 (F404029)	PREDICTED: isocitrate dehydrogenase [NAD] subunit gamma, mitochondrial-like isoform X2 [Diaphorina citri]	gi|662212431|ref|XP_008479950.1|		0	0.988	0	0	31	8.23e-05	0	TINEDKIHTPDLGGTATSIDVVQNIIK	?	?	0.995	30.3	30.6	0.47	0	0	1	0	2	2893.52	6298.29		66177.5	0	0	Empty	FALSE	gi|662212429|ref|XP_008479949.1|
Percoll06192015	CLas(-)	CLas(-) 1	Mudpit_FU_2015_0501_RJ_55_2 (F404029)	PREDICTED: isocitrate dehydrogenase [NAD] subunit gamma, mitochondrial-like isoform X2 [Diaphorina citri]	gi|662212431|ref|XP_008479950.1|		0	0.988	0	0	31	8.23e-05	0	YAGVPVDFETVQIDPK	?	?	0.995	37.1	35.2	33.8	0	2	0	3	2	1777.9	6141.03		390966	0	0	Empty	FALSE	gi|662212429|ref|XP_008479949.1|
Percoll06192015	CLas(-)	CLas(-) 1	Mudpit_FU_2015_0501_RJ_55_2 (F404029)	PREDICTED: ATP synthase subunit alpha, mitochondrial-like, partial [Diaphorina citri]	gi|662222159|ref|XP_008485307.1|		0	1	6	29	295	0.000783	0	GMALNLEPDNVGVVVFGNDR	?	?	0.997	153	32.9	105	0	61	21	31	2	2117.03	7117.15		13628100	0	0	Empty	TRUE
Percoll06192015	CLas(-)	CLas(-) 1	Mudpit_FU_2015_0501_RJ_55_2 (F404029)	PREDICTED: ATP synthase subunit alpha, mitochondrial-like, partial [Diaphorina citri]	gi|662222159|ref|XP_008485307.1|		0	1	6	29	295	0.000783	0	NIQADEMVEFSSGLK	?	?	0.997	59.2	31	57.5	0	23	38	40	2	1667.79	6035.82		11945600	0	0	Empty	TRUE
Percoll06192015	CLas(-)	CLas(-) 1	Mudpit_FU_2015_0501_RJ_55_2 (F404029)	PREDICTED: ATP synthase subunit alpha, mitochondrial-like, partial [Diaphorina citri]	gi|662222159|ref|XP_008485307.1|		0	1	6	29	295	0.000783	0	RTGAIVDVPVGEDLLGR	?	?	0.997	72.2	26.7	64.8	0	3	6	0	2	1766.98	5738.87		4424500	0	0	Empty	TRUE
Percoll06192015	CLas(-)	CLas(-) 1	Mudpit_FU_2015_0501_RJ_55_2 (F404029)	PREDICTED: ATP synthase subunit alpha, mitochondrial-like, partial [Diaphorina citri]	gi|662222159|ref|XP_008485307.1|		0	1	6	29	295	0.000783	0	TGAIVDVPVGEDLLGR	?	?	0.997	108	30.1	105	0	6	1	10	2	1610.88	6329.28		45931500	0	0	Empty	TRUE
Percoll06192015	CLas(-)	CLas(-) 1	Mudpit_FU_2015_0501_RJ_55_2 (F404029)	PREDICTED: ATP synthase subunit alpha, mitochondrial-like, partial [Diaphorina citri]	gi|662222159|ref|XP_008485307.1|		0	1	6	29	295	0.000783	0	VLSIGDGIAR	?	?	0.997	48.8	30.4	35.3	0	13	0	0	2	1000.58	4565.58		73016200	0	0	Empty	FALSE	gi|594436753|gb|EXU77778.1|,gi|505265440|ref|WP_015452542.1|,gi|461413313|gb|AGH16945.1|,gi|470205067|ref|YP_007599165.1|,gi|254780617|ref|YP_003065030.1|,gi|254040294|gb|ACT57090.1|
Percoll06192015	CLas(-)	CLas(-) 1	Mudpit_FU_2015_0501_RJ_55_2 (F404029)	PREDICTED: ATP synthase subunit alpha, mitochondrial-like, partial [Diaphorina citri]	gi|662222159|ref|XP_008485307.1|		0	1	6	29	295	0.000783	0	VVDALGNTIDGK	?	?	0.997	78	34.6	67.5	0	6	0	30	2	1201.64	4102.94		52269800	0	0	Empty	TRUE
Percoll06192015	CLas(-)	CLas(-) 1	Mudpit_FU_2015_0501_RJ_55_2 (F404029)	PREDICTED: ATP synthase subunit alpha, mitochondrial-like, partial [Diaphorina citri]	gi|662222159|ref|XP_008485307.1|		0	1	6	29	295	0.000783	0	VVDALGNTIDGKGPLK	?	?	0.997	63.4	28.9	60	0	0	6	0	2	1596.9	4579.63		690781	0	0	Empty	TRUE
Percoll06192015	CLas(-)	CLas(-) 1	Mudpit_FU_2015_0501_RJ_55_2 (F404029)	PREDICTED: uncharacterized protein LOC103507731 [Diaphorina citri]	gi|662194970|ref|XP_008470455.1|		0	1	2	3	5	1.33e-05	0	DVDAVHNALLSEIQQGVK	?	?	0.997	61.6	30.9	60.2	0	0	3	1	2	1936.01	6421.39		400862	0	0	Empty	TRUE
Percoll06192015	CLas(-)	CLas(-) 1	Mudpit_FU_2015_0501_RJ_55_2 (F404029)	PREDICTED: uncharacterized protein LOC103507731 [Diaphorina citri]	gi|662194970|ref|XP_008470455.1|		0	1	2	3	5	1.33e-05	0	SAPIISVVK	?	?	0.945	19	26.6	15.3	0	1	0	0	2	913.572	4323.85		232408	0	0	Empty	TRUE
Percoll06192015	CLas(-)	CLas(-) 1	Mudpit_FU_2015_0501_RJ_55_2 (F404029)	50S ribosomal protein L7/L12 [Candidatus Profftella armatura]	gi|527122194|gb|AGS06719.1|,gi|527317459|ref|YP_008343663.1|,gi|527331137|ref|WP_020915294.1|		0	1	3	5	15	3.98e-05	0	AISNLTVLELNDLVK	?	?	0.997	77.8	26.9	76.6	0	6	1	0	2	1641.94	7174.13		443795	0	0	Empty	TRUE
Percoll06192015	CLas(-)	CLas(-) 1	Mudpit_FU_2015_0501_RJ_55_2 (F404029)	50S ribosomal protein L7/L12 [Candidatus Profftella armatura]	gi|527122194|gb|AGS06719.1|,gi|527317459|ref|YP_008343663.1|,gi|527331137|ref|WP_020915294.1|		0	1	3	5	15	3.98e-05	0	KLEEVGAK	?	?	0.99	60.3	33.2	24	0	5	0	0	2	873.504	1616.19		398777	0	0	Empty	TRUE
Percoll06192015	CLas(-)	CLas(-) 1	Mudpit_FU_2015_0501_RJ_55_2 (F404029)	50S ribosomal protein L7/L12 [Candidatus Profftella armatura]	gi|527122194|gb|AGS06719.1|,gi|527317459|ref|YP_008343663.1|,gi|527331137|ref|WP_020915294.1|		0	1	3	5	15	3.98e-05	0	NLVDSAPK	?	?	0.99	35.9	33.9	23.3	0	0	0	3	2	843.457	2846.34		372014	0	0	Empty	TRUE
Percoll06192015	CLas(-)	CLas(-) 1	Mudpit_FU_2015_0501_RJ_55_2 (F404029)	PREDICTED: probable aconitate hydratase, mitochondrial [Diaphorina citri]	gi|662217941|ref|XP_008482975.1|		0	0.86	0	0	39	0.000104	0	CTTDHISAAGPWLK	?	?	0.993	36	34.6	21.6	0	1	1	1	2	1545.72	4925.56		1058520	0	0	Empty	FALSE	gi|662199757|ref|XP_008473057.1|
Percoll06192015	CLas(-)	CLas(-) 1	Mudpit_FU_2015_0501_RJ_55_2 (F404029)	PREDICTED: probable aconitate hydratase, mitochondrial [Diaphorina citri]	gi|662217941|ref|XP_008482975.1|		0	0.86	0	0	39	0.000104	0	DGIAQTLR	?	?	0.99	42.2	34.9	28.7	0	6	1	0	2	873.479	3488.59		1798720	0	0	Empty	FALSE	gi|662199757|ref|XP_008473057.1|
Percoll06192015	CLas(-)	CLas(-) 1	Mudpit_FU_2015_0501_RJ_55_2 (F404029)	PREDICTED: probable aconitate hydratase, mitochondrial [Diaphorina citri]	gi|662217941|ref|XP_008482975.1|		0	0.86	0	0	39	0.000104	0	EAMAHGLK	?	?	0.99	50.4	32.9	0	0	4	0	1	2	856.435	1693.19		529279	0	0	Empty	FALSE	gi|662199757|ref|XP_008473057.1|
Percoll06192015	CLas(-)	CLas(-) 1	Mudpit_FU_2015_0501_RJ_55_2 (F404029)	PREDICTED: probable aconitate hydratase, mitochondrial [Diaphorina citri]	gi|662217941|ref|XP_008482975.1|		0	0.86	0	0	39	0.000104	0	EHAALEPR	?	?	0.99	36.9	34.1	17.5	0	5	0	0	2	922.474	1784.02		1076950	0	0	Empty	FALSE	gi|662199757|ref|XP_008473057.1|
Percoll06192015	CLas(-)	CLas(-) 1	Mudpit_FU_2015_0501_RJ_55_2 (F404029)	PREDICTED: probable aconitate hydratase, mitochondrial [Diaphorina citri]	gi|662217941|ref|XP_008482975.1|		0	0.86	0	0	39	0.000104	0	HADGKVEEIK	?	?	0.997	39.8	34.7	37.7	0	1	3	1	2	1125.59	1544.4		224241	0	0	Empty	FALSE	gi|662199757|ref|XP_008473057.1|
Percoll06192015	CLas(-)	CLas(-) 1	Mudpit_FU_2015_0501_RJ_55_2 (F404029)	PREDICTED: probable aconitate hydratase, mitochondrial [Diaphorina citri]	gi|662217941|ref|XP_008482975.1|		0	0.86	0	0	39	0.000104	0	NDANPATHAFVTSPELVTALAIK	?	?	0.997	73.3	30.2	73.3	0	3	4	1	2	2380.25	6630.05		1620650	0	0	Empty	FALSE	gi|662199757|ref|XP_008473057.1|
Percoll06192015	CLas(-)	CLas(-) 1	Mudpit_FU_2015_0501_RJ_55_2 (F404029)	PREDICTED: probable aconitate hydratase, mitochondrial [Diaphorina citri]	gi|662217941|ref|XP_008482975.1|		0	0.86	0	0	39	0.000104	0	VAGILTVK	?	?	0.99	48	25.6	39	0	6	0	0	2	800.524	4081.96		791325	0	0	Empty	FALSE	gi|662199757|ref|XP_008473057.1|
Percoll06192015	CLas(-)	CLas(-) 1	Mudpit_FU_2015_0501_RJ_55_2 (F404029)	PREDICTED: cysteine string protein isoform X1 [Diaphorina citri]	gi|662207264|ref|XP_008477128.1|,gi|662207268|ref|XP_008477130.1|		0	1	3	5	12	3.19e-05	0	AHSTLSDQTK	?	?	0.997	35.8	35.3	24.8	0	0	1	2	2	1087.54	1351.8		31866.2	0	0	Empty	TRUE
Percoll06192015	CLas(-)	CLas(-) 1	Mudpit_FU_2015_0501_RJ_55_2 (F404029)	PREDICTED: cysteine string protein isoform X1 [Diaphorina citri]	gi|662207264|ref|XP_008477128.1|,gi|662207268|ref|XP_008477130.1|		0	1	3	5	12	3.19e-05	0	TATPEEIKK	?	?	0.997	39.2	32.8	17.7	0	2	0	2	2	1016.56	1755.14		370030	0	0	Empty	TRUE
Percoll06192015	CLas(-)	CLas(-) 1	Mudpit_FU_2015_0501_RJ_55_2 (F404029)	PREDICTED: cysteine string protein isoform X1 [Diaphorina citri]	gi|662207264|ref|XP_008477128.1|,gi|662207268|ref|XP_008477130.1|		0	1	3	5	12	3.19e-05	0	YHPDKNPNNPEAAEK	?	?	0.997	50.7	35.4	50.7	0	0	0	5	2	1723.8	1745.2		350931	0	0	Empty	TRUE
Percoll06192015	CLas(-)	CLas(-) 1	Mudpit_FU_2015_0501_RJ_55_2 (F404029)	PREDICTED: LOW QUALITY PROTEIN: twitchin-like [Diaphorina citri]	gi|662204028|ref|XP_008475375.1|		0	1	158	371	1379	0.00366	0	AADIHSPECK	?	?	0.997	34.5	29.7	27.5	0	0	0	2	2	1116.48	2866.15		128452	0	0	Empty	TRUE
Percoll06192015	CLas(-)	CLas(-) 1	Mudpit_FU_2015_0501_RJ_55_2 (F404029)	PREDICTED: LOW QUALITY PROTEIN: twitchin-like [Diaphorina citri]	gi|662204028|ref|XP_008475375.1|		0	1	158	371	1379	0.00366	0	ADDLDEGVEYEFR	?	?	0.997	42.7	31.5	42.7	0	1	1	3	2	1557.67	5378.2		707249	0	0	Empty	TRUE
Percoll06192015	CLas(-)	CLas(-) 1	Mudpit_FU_2015_0501_RJ_55_2 (F404029)	PREDICTED: LOW QUALITY PROTEIN: twitchin-like [Diaphorina citri]	gi|662204028|ref|XP_008475375.1|		0	1	158	371	1379	0.00366	0	ADTGVYTVTAK	?	?	0.997	61.8	35.2	54.9	0	5	3	0	2	1125.58	3231.38		1765910	0	0	Empty	TRUE
Percoll06192015	CLas(-)	CLas(-) 1	Mudpit_FU_2015_0501_RJ_55_2 (F404029)	PREDICTED: LOW QUALITY PROTEIN: twitchin-like [Diaphorina citri]	gi|662204028|ref|XP_008475375.1|		0	1	158	371	1379	0.00366	0	AENDSGKDEAIINVTVLDKPGKPEGPLK	?	?	0.996	39.2	33.9	38.9	0	0	1	4	2	2934.54	4941.37		1149090	0	0	Empty	TRUE
Percoll06192015	CLas(-)	CLas(-) 1	Mudpit_FU_2015_0501_RJ_55_2 (F404029)	PREDICTED: LOW QUALITY PROTEIN: twitchin-like [Diaphorina citri]	gi|662204028|ref|XP_008475375.1|		0	1	158	371	1379	0.00366	0	AENINGFDEATVEVVILDKPGAPEGPLDVTNVHK	?	?	0.995	49.4	32.8	6.85	0	1	0	0	2	3588.81	6812.31		78609.6	0	0	Empty	TRUE
Percoll06192015	CLas(-)	CLas(-) 1	Mudpit_FU_2015_0501_RJ_55_2 (F404029)	PREDICTED: LOW QUALITY PROTEIN: twitchin-like [Diaphorina citri]	gi|662204028|ref|XP_008475375.1|		0	1	158	371	1379	0.00366	0	AEVVVLDRPERPMGPLK	?	?	0.997	33.6	29.4	30.9	0	0	9	1	2	1906.06	4418.57		1908950	0	0	Empty	TRUE
Percoll06192015	CLas(-)	CLas(-) 1	Mudpit_FU_2015_0501_RJ_55_2 (F404029)	PREDICTED: LOW QUALITY PROTEIN: twitchin-like [Diaphorina citri]	gi|662204028|ref|XP_008475375.1|		0	1	158	371	1379	0.00366	0	AGGNPLKNDK	?	?	0.99	33.3	33.2	4.55	0	1	0	1	2	1014.52	1123.33		65872.5	0	0	Empty	TRUE
Percoll06192015	CLas(-)	CLas(-) 1	Mudpit_FU_2015_0501_RJ_55_2 (F404029)	PREDICTED: LOW QUALITY PROTEIN: twitchin-like [Diaphorina citri]	gi|662204028|ref|XP_008475375.1|		0	1	158	371	1379	0.00366	0	AGPGDPSEETMPHVAKPR	?	?	0.997	43.7	31.2	36.9	0	2	5	9	2	1875.9	3195.79		2677330	0	0	Empty	TRUE
Percoll06192015	CLas(-)	CLas(-) 1	Mudpit_FU_2015_0501_RJ_55_2 (F404029)	PREDICTED: LOW QUALITY PROTEIN: twitchin-like [Diaphorina citri]	gi|662204028|ref|XP_008475375.1|		0	1	158	371	1379	0.00366	0	AGPSEPSDASK	?	?	0.997	63	33.9	59.4	0	4	0	10	2	1045.48	1591.36		1147520	0	0	Empty	TRUE
Percoll06192015	CLas(-)	CLas(-) 1	Mudpit_FU_2015_0501_RJ_55_2 (F404029)	PREDICTED: LOW QUALITY PROTEIN: twitchin-like [Diaphorina citri]	gi|662204028|ref|XP_008475375.1|		0	1	158	371	1379	0.00366	0	AGPSEPSDVSQSVIAKPR	?	?	0.997	72.5	30.9	72.5	0	0	5	7	2	1824.95	3617.63		2337570	0	0	Empty	TRUE
Percoll06192015	CLas(-)	CLas(-) 1	Mudpit_FU_2015_0501_RJ_55_2 (F404029)	PREDICTED: LOW QUALITY PROTEIN: twitchin-like [Diaphorina citri]	gi|662204028|ref|XP_008475375.1|		0	1	158	371	1379	0.00366	0	AGQSFSFDVK	?	?	0.997	70.1	35.4	66.7	0	2	1	7	2	1085.53	4783.79		2403810	0	0	Empty	TRUE
Percoll06192015	CLas(-)	CLas(-) 1	Mudpit_FU_2015_0501_RJ_55_2 (F404029)	PREDICTED: LOW QUALITY PROTEIN: twitchin-like [Diaphorina citri]	gi|662204028|ref|XP_008475375.1|		0	1	158	371	1379	0.00366	0	AGSNFEFDINVIGEPIPTK	?	?	0.997	66.7	34	61.3	0	12	0	2	2	2048.03	6975.38		528444	0	0	Empty	FALSE	gi|662204678|ref|XP_008475722.1|
Percoll06192015	CLas(-)	CLas(-) 1	Mudpit_FU_2015_0501_RJ_55_2 (F404029)	PREDICTED: LOW QUALITY PROTEIN: twitchin-like [Diaphorina citri]	gi|662204028|ref|XP_008475375.1|		0	1	158	371	1379	0.00366	0	AGVGVPSQPTDNHLCK	?	?	0.997	53.6	33.2	49.2	0	2	4	2	2	1668.78	4072.24		5046810	0	0	Empty	TRUE
Percoll06192015	CLas(-)	CLas(-) 1	Mudpit_FU_2015_0501_RJ_55_2 (F404029)	PREDICTED: LOW QUALITY PROTEIN: twitchin-like [Diaphorina citri]	gi|662204028|ref|XP_008475375.1|		0	1	158	371	1379	0.00366	0	AINDEGESEPLESEHSIVAK	?	?	0.997	66.7	31	60.1	0	4	5	1	2	2154.02	4104.06		1213550	0	0	Empty	TRUE
Percoll06192015	CLas(-)	CLas(-) 1	Mudpit_FU_2015_0501_RJ_55_2 (F404029)	PREDICTED: LOW QUALITY PROTEIN: twitchin-like [Diaphorina citri]	gi|662204028|ref|XP_008475375.1|		0	1	158	371	1379	0.00366	0	ALETAAPLPQAIVSGLTEGNEYQFR	?	?	0.997	76.3	29.9	0.63	0	9	1	0	2	2676.35	7680.26		341492	0	0	Empty	TRUE
Percoll06192015	CLas(-)	CLas(-) 1	Mudpit_FU_2015_0501_RJ_55_2 (F404029)	PREDICTED: LOW QUALITY PROTEIN: twitchin-like [Diaphorina citri]	gi|662204028|ref|XP_008475375.1|		0	1	158	371	1379	0.00366	0	ALNKEGESEPLETFSSIIAR	?	?	0.997	43	34.9	0.17	0	0	0	1	2	2191.12	6447.07		106618	0	0	Empty	TRUE
Percoll06192015	CLas(-)	CLas(-) 1	Mudpit_FU_2015_0501_RJ_55_2 (F404029)	PREDICTED: LOW QUALITY PROTEIN: twitchin-like [Diaphorina citri]	gi|662204028|ref|XP_008475375.1|		0	1	158	371	1379	0.00366	0	ANHIVISWK	?	?	0.997	51.1	32.4	40.9	0	5	0	0	2	1067.6	4367.67		852831	0	0	Empty	TRUE
Percoll06192015	CLas(-)	CLas(-) 1	Mudpit_FU_2015_0501_RJ_55_2 (F404029)	PREDICTED: LOW QUALITY PROTEIN: twitchin-like [Diaphorina citri]	gi|662204028|ref|XP_008475375.1|		0	1	158	371	1379	0.00366	0	ASDASDVIIAR	?	?	0.997	89.4	35.7	75.5	0	10	0	0	2	1117.58	3705.4		3079140	0	0	Empty	TRUE
Percoll06192015	CLas(-)	CLas(-) 1	Mudpit_FU_2015_0501_RJ_55_2 (F404029)	PREDICTED: LOW QUALITY PROTEIN: twitchin-like [Diaphorina citri]	gi|662204028|ref|XP_008475375.1|		0	1	158	371	1379	0.00366	0	ATDSGSYTIQLVNTVGSDSASCK	?	?	0.997	85.8	31.2	7.4	0	0	2	10	2	2350.05	6177.54		554099	0	0	Empty	FALSE	gi|662204032|ref|XP_008475377.1|
Percoll06192015	CLas(-)	CLas(-) 1	Mudpit_FU_2015_0501_RJ_55_2 (F404029)	PREDICTED: LOW QUALITY PROTEIN: twitchin-like [Diaphorina citri]	gi|662204028|ref|XP_008475375.1|		0	1	158	371	1379	0.00366	0	AVNAAGPGEASKPTAPIVAKPK	?	?	0.997	48.2	31.8	48.2	0	2	5	1	2	2074.17	3032.19		1457810	0	0	Empty	TRUE
Percoll06192015	CLas(-)	CLas(-) 1	Mudpit_FU_2015_0501_RJ_55_2 (F404029)	PREDICTED: LOW QUALITY PROTEIN: twitchin-like [Diaphorina citri]	gi|662204028|ref|XP_008475375.1|		0	1	158	371	1379	0.00366	0	AVNDEGDSEPLTTEK	?	?	0.997	92.9	32.4	86.9	0	2	0	9	2	1604.73	3092.54		1523220	0	0	Empty	TRUE
Percoll06192015	CLas(-)	CLas(-) 1	Mudpit_FU_2015_0501_RJ_55_2 (F404029)	PREDICTED: LOW QUALITY PROTEIN: twitchin-like [Diaphorina citri]	gi|662204028|ref|XP_008475375.1|		0	1	158	371	1379	0.00366	0	AVNEAGPGEPSPASK	?	?	0.997	73.8	34	66.4	0	3	0	16	2	1410.69	2408.41		3160140	0	0	Empty	TRUE
Percoll06192015	CLas(-)	CLas(-) 1	Mudpit_FU_2015_0501_RJ_55_2 (F404029)	PREDICTED: LOW QUALITY PROTEIN: twitchin-like [Diaphorina citri]	gi|662204028|ref|XP_008475375.1|		0	1	158	371	1379	0.00366	0	AVNEAGPGEPSPASKSVITKPR	?	?	0.969	25.4	28.6	14.6	0	0	0	1	2	2193.15	6446.39		75308.6	0	0	Empty	TRUE
Percoll06192015	CLas(-)	CLas(-) 1	Mudpit_FU_2015_0501_RJ_55_2 (F404029)	PREDICTED: LOW QUALITY PROTEIN: twitchin-like [Diaphorina citri]	gi|662204028|ref|XP_008475375.1|		0	1	158	371	1379	0.00366	0	AVNKEGESEDLETDHAIIAK	?	?	0.997	65.8	31.3	62.7	0	0	6	3	2	2169.07	3561.8		2552680	0	0	Empty	TRUE
Percoll06192015	CLas(-)	CLas(-) 1	Mudpit_FU_2015_0501_RJ_55_2 (F404029)	PREDICTED: LOW QUALITY PROTEIN: twitchin-like [Diaphorina citri]	gi|662204028|ref|XP_008475375.1|		0	1	158	371	1379	0.00366	0	AVNKEGESEPLETEEAIVAK	?	?	0.997	62.8	31.1	60.7	0	7	6	3	2	2143.08	4503.68		1509170	0	0	Empty	TRUE
Percoll06192015	CLas(-)	CLas(-) 1	Mudpit_FU_2015_0501_RJ_55_2 (F404029)	PREDICTED: LOW QUALITY PROTEIN: twitchin-like [Diaphorina citri]	gi|662204028|ref|XP_008475375.1|		0	1	158	371	1379	0.00366	0	AVNSEGESEPLETSHAIVAK	?	?	0.997	99.4	30.5	95.4	0	9	8	1	2	2068.02	3781.05		3018750	0	0	Empty	TRUE
Percoll06192015	CLas(-)	CLas(-) 1	Mudpit_FU_2015_0501_RJ_55_2 (F404029)	PREDICTED: LOW QUALITY PROTEIN: twitchin-like [Diaphorina citri]	gi|662204028|ref|XP_008475375.1|		0	1	158	371	1379	0.00366	0	AVVVPAGETSCTVPGLIEGETYQFQVR	?	?	0.997	78.9	31.2	73.8	0	3	2	7	2	2896.42	7680.53		771557	0	0	Empty	TRUE
Percoll06192015	CLas(-)	CLas(-) 1	Mudpit_FU_2015_0501_RJ_55_2 (F404029)	PREDICTED: LOW QUALITY PROTEIN: twitchin-like [Diaphorina citri]	gi|662204028|ref|XP_008475375.1|		0	1	158	371	1379	0.00366	0	AWNDVLTVPGDK	?	?	0.997	47.6	33.6	47.6	0	5	1	2	2	1314.67	5575.38		1540400	0	0	Empty	TRUE
Percoll06192015	CLas(-)	CLas(-) 1	Mudpit_FU_2015_0501_RJ_55_2 (F404029)	PREDICTED: LOW QUALITY PROTEIN: twitchin-like [Diaphorina citri]	gi|662204028|ref|XP_008475375.1|		0	1	158	371	1379	0.00366	0	CAQTEGDTPK	?	?	0.997	51.5	26.6	12	0	16	2	2	2	1095.44	1826.34		3348580	0	0	Empty	FALSE	gi|662204678|ref|XP_008475722.1|
Percoll06192015	CLas(-)	CLas(-) 1	Mudpit_FU_2015_0501_RJ_55_2 (F404029)	PREDICTED: LOW QUALITY PROTEIN: twitchin-like [Diaphorina citri]	gi|662204028|ref|XP_008475375.1|		0	1	158	371	1379	0.00366	0	DDGGEPLEGYLVEK	?	?	0.997	48.1	33.2	46.4	0	1	0	3	2	1520.71	5659.81		495529	0	0	Empty	TRUE
Percoll06192015	CLas(-)	CLas(-) 1	Mudpit_FU_2015_0501_RJ_55_2 (F404029)	PREDICTED: LOW QUALITY PROTEIN: twitchin-like [Diaphorina citri]	gi|662204028|ref|XP_008475375.1|		0	1	158	371	1379	0.00366	0	DDGGLPINGYIVEK	?	?	0.997	46.1	33.9	40.8	0	2	0	2	2	1490.74	5566.93		761741	0	0	Empty	TRUE
Percoll06192015	CLas(-)	CLas(-) 1	Mudpit_FU_2015_0501_RJ_55_2 (F404029)	PREDICTED: LOW QUALITY PROTEIN: twitchin-like [Diaphorina citri]	gi|662204028|ref|XP_008475375.1|		0	1	158	371	1379	0.00366	0	DITFTFDGK	?	?	0.985	28.6	35.2	19.7	0	0	0	2	2	1043.5	5659.17		225887	0	0	Empty	TRUE
Percoll06192015	CLas(-)	CLas(-) 1	Mudpit_FU_2015_0501_RJ_55_2 (F404029)	PREDICTED: LOW QUALITY PROTEIN: twitchin-like [Diaphorina citri]	gi|662204028|ref|XP_008475375.1|		0	1	158	371	1379	0.00366	0	DITINMQDVPQPPAEIEVFDVFQTSCK	?	?	0.988	29.4	33.9	29.4	0	0	0	1	2	3110.45	8195.95		30284.5	0	0	Empty	TRUE
Percoll06192015	CLas(-)	CLas(-) 1	Mudpit_FU_2015_0501_RJ_55_2 (F404029)	PREDICTED: LOW QUALITY PROTEIN: twitchin-like [Diaphorina citri]	gi|662204028|ref|XP_008475375.1|		0	1	158	371	1379	0.00366	0	DKFAVDWTEVAK	?	?	0.997	57.4	35.6	51.1	0	6	0	6	2	1408.71	5399.21		2677070	0	0	Empty	TRUE
Percoll06192015	CLas(-)	CLas(-) 1	Mudpit_FU_2015_0501_RJ_55_2 (F404029)	PREDICTED: LOW QUALITY PROTEIN: twitchin-like [Diaphorina citri]	gi|662204028|ref|XP_008475375.1|		0	1	158	371	1379	0.00366	0	DLISIEEEDYR	?	?	0.997	63.8	35.1	54.9	0	0	6	1	2	1381.65	5575.83		1714610	0	0	Empty	TRUE
Percoll06192015	CLas(-)	CLas(-) 1	Mudpit_FU_2015_0501_RJ_55_2 (F404029)	PREDICTED: LOW QUALITY PROTEIN: twitchin-like [Diaphorina citri]	gi|662204028|ref|XP_008475375.1|		0	1	158	371	1379	0.00366	0	DMQGVCSLTIK	?	?	0.996	36.3	32.3	25	0	1	0	1	2	1256.57	5577.61		248038	0	0	Empty	TRUE
Percoll06192015	CLas(-)	CLas(-) 1	Mudpit_FU_2015_0501_RJ_55_2 (F404029)	PREDICTED: LOW QUALITY PROTEIN: twitchin-like [Diaphorina citri]	gi|662204028|ref|XP_008475375.1|		0	1	158	371	1379	0.00366	0	DNGGSEVTGYIIEK	?	?	0.997	108	33.3	15.6	0	4	1	5	2	1482.7	4861.37		1074260	0	0	Empty	TRUE
Percoll06192015	CLas(-)	CLas(-) 1	Mudpit_FU_2015_0501_RJ_55_2 (F404029)	PREDICTED: LOW QUALITY PROTEIN: twitchin-like [Diaphorina citri]	gi|662204028|ref|XP_008475375.1|		0	1	158	371	1379	0.00366	0	DPWDEPSKPQNVEVVDWDKDHADLK	?	?	0.997	38	29.6	37.9	0	0	3	2	2	2962.39	5100.47		408616	0	0	Empty	TRUE
Percoll06192015	CLas(-)	CLas(-) 1	Mudpit_FU_2015_0501_RJ_55_2 (F404029)	PREDICTED: LOW QUALITY PROTEIN: twitchin-like [Diaphorina citri]	gi|662204028|ref|XP_008475375.1|		0	1	158	371	1379	0.00366	0	DTDTYTCK	?	?	0.99	39.4	25	39.4	0	3	0	8	2	992.37	3188.91		2550810	0	0	Empty	TRUE
Percoll06192015	CLas(-)	CLas(-) 1	Mudpit_FU_2015_0501_RJ_55_2 (F404029)	PREDICTED: LOW QUALITY PROTEIN: twitchin-like [Diaphorina citri]	gi|662204028|ref|XP_008475375.1|		0	1	158	371	1379	0.00366	0	DVEIIVMEDK	?	?	0.992	35.2	34.3	16.1	0	1	0	0	2	1190.6	5372.6		108796	0	0	Empty	TRUE
Percoll06192015	CLas(-)	CLas(-) 1	Mudpit_FU_2015_0501_RJ_55_2 (F404029)	PREDICTED: LOW QUALITY PROTEIN: twitchin-like [Diaphorina citri]	gi|662204028|ref|XP_008475375.1|		0	1	158	371	1379	0.00366	0	EGESEDLETDHAIIAK	?	?	0.997	48.6	35.2	45.2	0	5	4	2	2	1756.82	3864.53		1259720	0	0	Empty	TRUE
Percoll06192015	CLas(-)	CLas(-) 1	Mudpit_FU_2015_0501_RJ_55_2 (F404029)	PREDICTED: LOW QUALITY PROTEIN: twitchin-like [Diaphorina citri]	gi|662204028|ref|XP_008475375.1|		0	1	158	371	1379	0.00366	0	EGESEPLETEEAIVAK	?	?	0.997	64.2	33.6	59	0	4	0	5	2	1730.83	4961.95		600014	0	0	Empty	TRUE
Percoll06192015	CLas(-)	CLas(-) 1	Mudpit_FU_2015_0501_RJ_55_2 (F404029)	PREDICTED: LOW QUALITY PROTEIN: twitchin-like [Diaphorina citri]	gi|662204028|ref|XP_008475375.1|		0	1	158	371	1379	0.00366	0	EGESEPLETFSSIIAR	?	?	0.997	80.6	33.9	80.6	0	8	0	3	2	1764.87	7098.14		628965	0	0	Empty	TRUE
Percoll06192015	CLas(-)	CLas(-) 1	Mudpit_FU_2015_0501_RJ_55_2 (F404029)	PREDICTED: LOW QUALITY PROTEIN: twitchin-like [Diaphorina citri]	gi|662204028|ref|XP_008475375.1|		0	1	158	371	1379	0.00366	0	EGNEFQFR	?	?	0.95	24.5	31.7	24.5	0	1	0	0	2	1026.46	4267.25		202905	0	0	Empty	TRUE
Percoll06192015	CLas(-)	CLas(-) 1	Mudpit_FU_2015_0501_RJ_55_2 (F404029)	PREDICTED: LOW QUALITY PROTEIN: twitchin-like [Diaphorina citri]	gi|662204028|ref|XP_008475375.1|		0	1	158	371	1379	0.00366	0	EGNTYQFR	?	?	0.99	44.4	31.6	37.2	0	0	0	8	2	1014.46	3303.81		1353250	0	0	Empty	TRUE
Percoll06192015	CLas(-)	CLas(-) 1	Mudpit_FU_2015_0501_RJ_55_2 (F404029)	PREDICTED: LOW QUALITY PROTEIN: twitchin-like [Diaphorina citri]	gi|662204028|ref|XP_008475375.1|		0	1	158	371	1379	0.00366	0	EGTQYEFR	?	?	0.99	43.1	33.2	38.9	0	1	2	2	2	1029.46	3484.83		1645970	0	0	Empty	TRUE
Percoll06192015	CLas(-)	CLas(-) 1	Mudpit_FU_2015_0501_RJ_55_2 (F404029)	PREDICTED: LOW QUALITY PROTEIN: twitchin-like [Diaphorina citri]	gi|662204028|ref|XP_008475375.1|		0	1	158	371	1379	0.00366	0	EIKHDGDR	?	?	0.978	31.2	35.5	13.3	0	0	1	0	2	969.475	775.205		1726.32	0	0	Empty	TRUE
Percoll06192015	CLas(-)	CLas(-) 1	Mudpit_FU_2015_0501_RJ_55_2 (F404029)	PREDICTED: LOW QUALITY PROTEIN: twitchin-like [Diaphorina citri]	gi|662204028|ref|XP_008475375.1|		0	1	158	371	1379	0.00366	0	EISNNENYQLDNK	?	?	0.997	65.1	32.5	49.2	0	2	0	1	2	1580.72	3343.68		124133	0	0	Empty	TRUE
Percoll06192015	CLas(-)	CLas(-) 1	Mudpit_FU_2015_0501_RJ_55_2 (F404029)	PREDICTED: LOW QUALITY PROTEIN: twitchin-like [Diaphorina citri]	gi|662204028|ref|XP_008475375.1|		0	1	158	371	1379	0.00366	0	EISNNENYQLDNKEYNTK	?	?	0.997	37.3	34.4	34.8	0	0	2	0	2	2216.01	3501.74		106990	0	0	Empty	TRUE
Percoll06192015	CLas(-)	CLas(-) 1	Mudpit_FU_2015_0501_RJ_55_2 (F404029)	PREDICTED: LOW QUALITY PROTEIN: twitchin-like [Diaphorina citri]	gi|662204028|ref|XP_008475375.1|		0	1	158	371	1379	0.00366	0	ETEKPVPALK	?	?	0.997	42.4	29.6	21.2	0	9	0	0	2	1111.64	2594.62		859983	0	0	Empty	TRUE
Percoll06192015	CLas(-)	CLas(-) 1	Mudpit_FU_2015_0501_RJ_55_2 (F404029)	PREDICTED: LOW QUALITY PROTEIN: twitchin-like [Diaphorina citri]	gi|662204028|ref|XP_008475375.1|		0	1	158	371	1379	0.00366	0	EWLCNDITIISK	?	?	0.997	64.3	33.8	52.7	0	3	0	3	2	1480.72	7520.22		573652	0	0	Empty	FALSE	gi|662204678|ref|XP_008475722.1|
Percoll06192015	CLas(-)	CLas(-) 1	Mudpit_FU_2015_0501_RJ_55_2 (F404029)	PREDICTED: LOW QUALITY PROTEIN: twitchin-like [Diaphorina citri]	gi|662204028|ref|XP_008475375.1|		0	1	158	371	1379	0.00366	0	FAVDWTEVAK	?	?	0.997	54.1	36.2	45.7	0	2	2	2	2	1165.59	5805.58		1075890	0	0	Empty	TRUE
Percoll06192015	CLas(-)	CLas(-) 1	Mudpit_FU_2015_0501_RJ_55_2 (F404029)	PREDICTED: LOW QUALITY PROTEIN: twitchin-like [Diaphorina citri]	gi|662204028|ref|XP_008475375.1|		0	1	158	371	1379	0.00366	0	FDANIIGEPVPHVDWR	?	?	0.997	39.1	35.6	39.1	0	6	5	4	2	1864.93	6187.71		2683390	0	0	Empty	FALSE	gi|662204678|ref|XP_008475722.1|
Percoll06192015	CLas(-)	CLas(-) 1	Mudpit_FU_2015_0501_RJ_55_2 (F404029)	PREDICTED: LOW QUALITY PROTEIN: twitchin-like [Diaphorina citri]	gi|662204028|ref|XP_008475375.1|		0	1	158	371	1379	0.00366	0	FDKDWQTGK	?	?	0.993	29.5	33.8	13.9	0	0	0	1	2	1124.54	3084.19		92749.9	0	0	Empty	TRUE
Percoll06192015	CLas(-)	CLas(-) 1	Mudpit_FU_2015_0501_RJ_55_2 (F404029)	PREDICTED: LOW QUALITY PROTEIN: twitchin-like [Diaphorina citri]	gi|662204028|ref|XP_008475375.1|		0	1	158	371	1379	0.00366	0	FETSENQTIYR	?	?	0.997	76.3	35.3	65.7	0	1	1	4	2	1387.65	3700.5		441273	0	0	Empty	FALSE	gi|662204032|ref|XP_008475377.1|
Percoll06192015	CLas(-)	CLas(-) 1	Mudpit_FU_2015_0501_RJ_55_2 (F404029)	PREDICTED: LOW QUALITY PROTEIN: twitchin-like [Diaphorina citri]	gi|662204028|ref|XP_008475375.1|		0	1	158	371	1379	0.00366	0	FGDEPEINVTGLEPGQEYK	?	?	0.997	50.2	32.7	1.8	0	5	0	4	2	2122.98	5818.15		343650	0	0	Empty	TRUE
Percoll06192015	CLas(-)	CLas(-) 1	Mudpit_FU_2015_0501_RJ_55_2 (F404029)	PREDICTED: LOW QUALITY PROTEIN: twitchin-like [Diaphorina citri]	gi|662204028|ref|XP_008475375.1|		0	1	158	371	1379	0.00366	0	FLTDGDTNSITLCMR	?	?	0.997	76.1	31.5	76.1	0	6	0	2	2	1732.77	6755.94		476554	0	0	Empty	TRUE
Percoll06192015	CLas(-)	CLas(-) 1	Mudpit_FU_2015_0501_RJ_55_2 (F404029)	PREDICTED: LOW QUALITY PROTEIN: twitchin-like [Diaphorina citri]	gi|662204028|ref|XP_008475375.1|		0	1	158	371	1379	0.00366	0	FTHQNPER	?	?	0.986	31	32.7	11.6	0	5	0	0	2	1028.49	1535.37		226712	0	0	Empty	TRUE
Percoll06192015	CLas(-)	CLas(-) 1	Mudpit_FU_2015_0501_RJ_55_2 (F404029)	PREDICTED: LOW QUALITY PROTEIN: twitchin-like [Diaphorina citri]	gi|662204028|ref|XP_008475375.1|		0	1	158	371	1379	0.00366	0	FVKPFIVGDGLSNIVVK	?	?	0.997	87.5	27.5	84.4	0	6	0	0	2	1832.07	6370.04		4234210	0	0	Empty	TRUE
Percoll06192015	CLas(-)	CLas(-) 1	Mudpit_FU_2015_0501_RJ_55_2 (F404029)	PREDICTED: LOW QUALITY PROTEIN: twitchin-like [Diaphorina citri]	gi|662204028|ref|XP_008475375.1|		0	1	158	371	1379	0.00366	0	GAQIFSNER	?	?	0.997	47.8	33.6	41	0	2	3	0	2	1022.49	3389.58		909106	0	0	Empty	TRUE
Percoll06192015	CLas(-)	CLas(-) 1	Mudpit_FU_2015_0501_RJ_55_2 (F404029)	PREDICTED: LOW QUALITY PROTEIN: twitchin-like [Diaphorina citri]	gi|662204028|ref|XP_008475375.1|		0	1	158	371	1379	0.00366	0	GEPPPTVVWSK	?	?	0.997	40.7	32.8	35.7	0	0	1	4	2	1196.63	4340.3		652016	0	0	Empty	TRUE
Percoll06192015	CLas(-)	CLas(-) 1	Mudpit_FU_2015_0501_RJ_55_2 (F404029)	PREDICTED: LOW QUALITY PROTEIN: twitchin-like [Diaphorina citri]	gi|662204028|ref|XP_008475375.1|		0	1	158	371	1379	0.00366	0	GETQLSEDTR	?	?	0.997	54.7	34.4	43.8	0	2	5	0	2	1135.52	2443.53		1702580	0	0	Empty	TRUE
Percoll06192015	CLas(-)	CLas(-) 1	Mudpit_FU_2015_0501_RJ_55_2 (F404029)	PREDICTED: LOW QUALITY PROTEIN: twitchin-like [Diaphorina citri]	gi|662204028|ref|XP_008475375.1|		0	1	158	371	1379	0.00366	0	GEVTSAPVEVTEIPETIKEEKPK	?	?	0.987	18.2	27.4	16.2	0	1	1	0	2	2510.32	5069.08		111242	0	0	Empty	TRUE
Percoll06192015	CLas(-)	CLas(-) 1	Mudpit_FU_2015_0501_RJ_55_2 (F404029)	PREDICTED: LOW QUALITY PROTEIN: twitchin-like [Diaphorina citri]	gi|662204028|ref|XP_008475375.1|		0	1	158	371	1379	0.00366	0	GGPGEPSDATKPIIAK	?	?	0.997	63	34.1	51.5	0	4	10	4	2	1537.82	3145.34		4788730	0	0	Empty	TRUE
Percoll06192015	CLas(-)	CLas(-) 1	Mudpit_FU_2015_0501_RJ_55_2 (F404029)	PREDICTED: LOW QUALITY PROTEIN: twitchin-like [Diaphorina citri]	gi|662204028|ref|XP_008475375.1|		0	1	158	371	1379	0.00366	0	GGPGEPSDPTAPHIAR	?	?	0.997	86.4	33.7	83.3	0	1	7	10	2	1558.76	3153.88		6903900	0	0	Empty	FALSE	gi|662204678|ref|XP_008475722.1|
Percoll06192015	CLas(-)	CLas(-) 1	Mudpit_FU_2015_0501_RJ_55_2 (F404029)	PREDICTED: LOW QUALITY PROTEIN: twitchin-like [Diaphorina citri]	gi|662204028|ref|XP_008475375.1|		0	1	158	371	1379	0.00366	0	GGQSKPSEPSDPIVAK	?	?	0.997	59.2	30.6	45.6	0	6	10	4	2	1596.82	2894.35		2295420	0	0	Empty	TRUE
Percoll06192015	CLas(-)	CLas(-) 1	Mudpit_FU_2015_0501_RJ_55_2 (F404029)	PREDICTED: LOW QUALITY PROTEIN: twitchin-like [Diaphorina citri]	gi|662204028|ref|XP_008475375.1|		0	1	158	371	1379	0.00366	0	GIAEDFAPSFTQKPQLR	?	?	0.997	44.4	30.5	35.2	0	1	5	2	2	1904.99	5517.2		1556380	0	0	Empty	TRUE
Percoll06192015	CLas(-)	CLas(-) 1	Mudpit_FU_2015_0501_RJ_55_2 (F404029)	PREDICTED: LOW QUALITY PROTEIN: twitchin-like [Diaphorina citri]	gi|662204028|ref|XP_008475375.1|		0	1	158	371	1379	0.00366	0	GLQEGHEYK	?	?	0.997	44.5	33.2	33.5	0	0	0	4	2	1060.51	1865.13		362272	0	0	Empty	TRUE
Percoll06192015	CLas(-)	CLas(-) 1	Mudpit_FU_2015_0501_RJ_55_2 (F404029)	PREDICTED: LOW QUALITY PROTEIN: twitchin-like [Diaphorina citri]	gi|662204028|ref|XP_008475375.1|		0	1	158	371	1379	0.00366	0	GMTEIMEGGR	?	?	0.994	32.6	30.1	31.3	0	1	0	1	2	1096.48	2924.83		197889	0	0	Empty	TRUE
Percoll06192015	CLas(-)	CLas(-) 1	Mudpit_FU_2015_0501_RJ_55_2 (F404029)	PREDICTED: LOW QUALITY PROTEIN: twitchin-like [Diaphorina citri]	gi|662204028|ref|XP_008475375.1|		0	1	158	371	1379	0.00366	0	GPLQVSNVTAEGCHLEWNPPEDDGGAPIDHYIVER	?	?	0.997	63.4	30.1	32.1	0	0	1	3	2	3861.75	6791.73		325900	0	0	Empty	TRUE
Percoll06192015	CLas(-)	CLas(-) 1	Mudpit_FU_2015_0501_RJ_55_2 (F404029)	PREDICTED: LOW QUALITY PROTEIN: twitchin-like [Diaphorina citri]	gi|662204028|ref|XP_008475375.1|		0	1	158	371	1379	0.00366	0	GRADDLDEGVEYEFR	?	?	0.997	40.3	29.6	40.3	0	2	4	1	2	1770.79	4919.61		975612	0	0	Empty	TRUE
Percoll06192015	CLas(-)	CLas(-) 1	Mudpit_FU_2015_0501_RJ_55_2 (F404029)	PREDICTED: LOW QUALITY PROTEIN: twitchin-like [Diaphorina citri]	gi|662204028|ref|XP_008475375.1|		0	1	158	371	1379	0.00366	0	GTEFTDNNVHEGK	?	?	0.997	61.4	33.2	52.6	0	3	2	4	2	1447.64	2569.71		856260	0	0	Empty	TRUE
Percoll06192015	CLas(-)	CLas(-) 1	Mudpit_FU_2015_0501_RJ_55_2 (F404029)	PREDICTED: LOW QUALITY PROTEIN: twitchin-like [Diaphorina citri]	gi|662204028|ref|XP_008475375.1|		0	1	158	371	1379	0.00366	0	HNTGTYTIK	?	?	0.997	46.9	34.1	31.6	0	8	0	2	2	1034.53	2045.6		2220710	0	0	Empty	TRUE
Percoll06192015	CLas(-)	CLas(-) 1	Mudpit_FU_2015_0501_RJ_55_2 (F404029)	PREDICTED: LOW QUALITY PROTEIN: twitchin-like [Diaphorina citri]	gi|662204028|ref|XP_008475375.1|		0	1	158	371	1379	0.00366	0	IAITDTTR	?	?	0.99	37.7	33.1	22.7	0	3	0	0	2	890.494	3080.83		1234490	0	0	Empty	TRUE
Percoll06192015	CLas(-)	CLas(-) 1	Mudpit_FU_2015_0501_RJ_55_2 (F404029)	PREDICTED: LOW QUALITY PROTEIN: twitchin-like [Diaphorina citri]	gi|662204028|ref|XP_008475375.1|		0	1	158	371	1379	0.00366	0	IENEDYNTK	?	?	0.997	58.7	33.7	50.1	0	2	4	3	2	1125.51	2029.33		1000130	0	0	Empty	TRUE
Percoll06192015	CLas(-)	CLas(-) 1	Mudpit_FU_2015_0501_RJ_55_2 (F404029)	PREDICTED: LOW QUALITY PROTEIN: twitchin-like [Diaphorina citri]	gi|662204028|ref|XP_008475375.1|		0	1	158	371	1379	0.00366	0	IENIDYQTTFNLIK	?	?	0.997	64.4	33.7	59.7	0	6	1	0	2	1711.89	6421.47		600011	0	0	Empty	TRUE
Percoll06192015	CLas(-)	CLas(-) 1	Mudpit_FU_2015_0501_RJ_55_2 (F404029)	PREDICTED: LOW QUALITY PROTEIN: twitchin-like [Diaphorina citri]	gi|662204028|ref|XP_008475375.1|		0	1	158	371	1379	0.00366	0	IGNSQGEAVK	?	?	0.997	42.5	33.8	35.1	0	4	0	4	2	1002.52	1679.49		1771940	0	0	Empty	TRUE
Percoll06192015	CLas(-)	CLas(-) 1	Mudpit_FU_2015_0501_RJ_55_2 (F404029)	PREDICTED: LOW QUALITY PROTEIN: twitchin-like [Diaphorina citri]	gi|662204028|ref|XP_008475375.1|		0	1	158	371	1379	0.00366	0	IGSSEPTQFSKPVLAK	?	?	0.997	45.2	30.4	34	0	0	2	0	2	1688.92	3971.91		2007040	0	0	Empty	TRUE
Percoll06192015	CLas(-)	CLas(-) 1	Mudpit_FU_2015_0501_RJ_55_2 (F404029)	PREDICTED: LOW QUALITY PROTEIN: twitchin-like [Diaphorina citri]	gi|662204028|ref|XP_008475375.1|		0	1	158	371	1379	0.00366	0	IHEGENLLFDVK	?	?	0.997	51.5	34.9	46.5	0	0	6	4	2	1413.74	5196.69		2013810	0	0	Empty	TRUE
Percoll06192015	CLas(-)	CLas(-) 1	Mudpit_FU_2015_0501_RJ_55_2 (F404029)	PREDICTED: LOW QUALITY PROTEIN: twitchin-like [Diaphorina citri]	gi|662204028|ref|XP_008475375.1|		0	1	158	371	1379	0.00366	0	IKFETSENQTIYR	?	?	0.997	44.2	30.7	38.3	0	1	6	0	2	1628.83	4071.2		2054110	0	0	Empty	FALSE	gi|662204032|ref|XP_008475377.1|
Percoll06192015	CLas(-)	CLas(-) 1	Mudpit_FU_2015_0501_RJ_55_2 (F404029)	PREDICTED: LOW QUALITY PROTEIN: twitchin-like [Diaphorina citri]	gi|662204028|ref|XP_008475375.1|		0	1	158	371	1379	0.00366	0	IKIENIDYQTTFNLIK	?	?	0.997	50.5	27.4	46.2	0	10	3	0	2	1953.07	6378.91		1710910	0	0	Empty	TRUE
Percoll06192015	CLas(-)	CLas(-) 1	Mudpit_FU_2015_0501_RJ_55_2 (F404029)	PREDICTED: LOW QUALITY PROTEIN: twitchin-like [Diaphorina citri]	gi|662204028|ref|XP_008475375.1|		0	1	158	371	1379	0.00366	0	IKPNDEGK	?	?	0.99	52.8	33.1	40.6	0	1	0	0	2	900.479	1106.61		66991.4	0	0	Empty	TRUE
Percoll06192015	CLas(-)	CLas(-) 1	Mudpit_FU_2015_0501_RJ_55_2 (F404029)	PREDICTED: LOW QUALITY PROTEIN: twitchin-like [Diaphorina citri]	gi|662204028|ref|XP_008475375.1|		0	1	158	371	1379	0.00366	0	IQADPAPTVIWSHSGVQVK	?	?	0.997	46.3	33.5	46.3	0	4	1	0	2	2033.08	5296.29		2281500	0	0	Empty	TRUE
Percoll06192015	CLas(-)	CLas(-) 1	Mudpit_FU_2015_0501_RJ_55_2 (F404029)	PREDICTED: LOW QUALITY PROTEIN: twitchin-like [Diaphorina citri]	gi|662204028|ref|XP_008475375.1|		0	1	158	371	1379	0.00366	0	ISGEPPPK	?	?	0.99	38.3	32.3	25.3	0	2	0	1	2	824.451	1699.05		156241	0	0	Empty	TRUE
Percoll06192015	CLas(-)	CLas(-) 1	Mudpit_FU_2015_0501_RJ_55_2 (F404029)	PREDICTED: LOW QUALITY PROTEIN: twitchin-like [Diaphorina citri]	gi|662204028|ref|XP_008475375.1|		0	1	158	371	1379	0.00366	0	ISGEPPPKK	?	?	0.997	33.7	29.8	23.2	0	1	0	7	2	952.546	1379.73		141078	0	0	Empty	TRUE
Percoll06192015	CLas(-)	CLas(-) 1	Mudpit_FU_2015_0501_RJ_55_2 (F404029)	PREDICTED: LOW QUALITY PROTEIN: twitchin-like [Diaphorina citri]	gi|662204028|ref|XP_008475375.1|		0	1	158	371	1379	0.00366	0	ISLDALIGK	?	?	0.997	62.6	30	31.2	0	8	0	0	2	929.567	6125.02		1680910	0	0	Empty	TRUE
Percoll06192015	CLas(-)	CLas(-) 1	Mudpit_FU_2015_0501_RJ_55_2 (F404029)	PREDICTED: LOW QUALITY PROTEIN: twitchin-like [Diaphorina citri]	gi|662204028|ref|XP_008475375.1|		0	1	158	371	1379	0.00366	0	ITIDKYEYNSVITIK	?	?	0.997	51.9	30.1	42.5	0	1	9	3	2	1799.98	5394.63		1935610	0	0	Empty	TRUE
Percoll06192015	CLas(-)	CLas(-) 1	Mudpit_FU_2015_0501_RJ_55_2 (F404029)	PREDICTED: LOW QUALITY PROTEIN: twitchin-like [Diaphorina citri]	gi|662204028|ref|XP_008475375.1|		0	1	158	371	1379	0.00366	0	ITSDLSIR	?	?	0.99	43.6	32.1	33	0	7	0	0	2	904.51	3760.26		3487160	0	0	Empty	FALSE	gi|662204032|ref|XP_008475377.1|
Percoll06192015	CLas(-)	CLas(-) 1	Mudpit_FU_2015_0501_RJ_55_2 (F404029)	PREDICTED: LOW QUALITY PROTEIN: twitchin-like [Diaphorina citri]	gi|662204028|ref|XP_008475375.1|		0	1	158	371	1379	0.00366	0	IVFSNSAGSDESSTELR	?	?	0.997	118	32.6	114	0	6	0	0	2	1798.85	4309.54		576888	0	0	Empty	TRUE
Percoll06192015	CLas(-)	CLas(-) 1	Mudpit_FU_2015_0501_RJ_55_2 (F404029)	PREDICTED: LOW QUALITY PROTEIN: twitchin-like [Diaphorina citri]	gi|662204028|ref|XP_008475375.1|		0	1	158	371	1379	0.00366	0	IVNDDKSTK	?	?	0.997	48	35.9	29.9	0	1	0	0	2	1019.54	990.987		22086.2	0	0	Empty	FALSE	gi|662204678|ref|XP_008475722.1|
Percoll06192015	CLas(-)	CLas(-) 1	Mudpit_FU_2015_0501_RJ_55_2 (F404029)	PREDICTED: LOW QUALITY PROTEIN: twitchin-like [Diaphorina citri]	gi|662204028|ref|XP_008475375.1|		0	1	158	371	1379	0.00366	0	KGEEIPVISFGDHVEGPCTKPITFEVPYK	?	?	0.997	42.2	35.2	37.1	0	0	0	1	2	3262.62	6683.86		88727.3	0	0	Empty	TRUE
Percoll06192015	CLas(-)	CLas(-) 1	Mudpit_FU_2015_0501_RJ_55_2 (F404029)	PREDICTED: LOW QUALITY PROTEIN: twitchin-like [Diaphorina citri]	gi|662204028|ref|XP_008475375.1|		0	1	158	371	1379	0.00366	0	KPASDGGAPIEK	?	?	0.997	70.1	34.6	59.7	0	2	7	1	2	1169.62	1635.11		602192	0	0	Empty	TRUE
Percoll06192015	CLas(-)	CLas(-) 1	Mudpit_FU_2015_0501_RJ_55_2 (F404029)	PREDICTED: LOW QUALITY PROTEIN: twitchin-like [Diaphorina citri]	gi|662204028|ref|XP_008475375.1|		0	1	158	371	1379	0.00366	0	KPEDDGGIPITEYEVEK	?	?	0.997	86.1	33.6	79.7	0	5	1	4	2	1918.93	4653.96		979777	0	0	Empty	TRUE
Percoll06192015	CLas(-)	CLas(-) 1	Mudpit_FU_2015_0501_RJ_55_2 (F404029)	PREDICTED: LOW QUALITY PROTEIN: twitchin-like [Diaphorina citri]	gi|662204028|ref|XP_008475375.1|		0	1	158	371	1379	0.00366	0	KPEDDGGKPVTAYAVEK	?	?	0.997	49	31.3	45.8	0	0	7	0	2	1803.91	2938.47		606206	0	0	Empty	TRUE
Percoll06192015	CLas(-)	CLas(-) 1	Mudpit_FU_2015_0501_RJ_55_2 (F404029)	PREDICTED: LOW QUALITY PROTEIN: twitchin-like [Diaphorina citri]	gi|662204028|ref|XP_008475375.1|		0	1	158	371	1379	0.00366	0	KPENDGGAPITGYIIEFK	?	?	0.997	57.7	34.8	48.9	0	3	2	1	2	1949	6068.23		854403	0	0	Empty	TRUE
Percoll06192015	CLas(-)	CLas(-) 1	Mudpit_FU_2015_0501_RJ_55_2 (F404029)	PREDICTED: LOW QUALITY PROTEIN: twitchin-like [Diaphorina citri]	gi|662204028|ref|XP_008475375.1|		0	1	158	371	1379	0.00366	0	KQDSFLKPLVDQYAK	?	?	0.997	80.5	29.9	80.5	0	0	9	0	2	1779.96	5012.94		2543950	0	0	Empty	TRUE
Percoll06192015	CLas(-)	CLas(-) 1	Mudpit_FU_2015_0501_RJ_55_2 (F404029)	PREDICTED: LOW QUALITY PROTEIN: twitchin-like [Diaphorina citri]	gi|662204028|ref|XP_008475375.1|		0	1	158	371	1379	0.00366	0	LDPHTGQWIPCGK	?	?	0.997	35.3	30.4	33.3	0	1	7	0	2	1497.7	5323.48		1197020	0	0	Empty	TRUE
Percoll06192015	CLas(-)	CLas(-) 1	Mudpit_FU_2015_0501_RJ_55_2 (F404029)	PREDICTED: LOW QUALITY PROTEIN: twitchin-like [Diaphorina citri]	gi|662204028|ref|XP_008475375.1|		0	1	158	371	1379	0.00366	0	LEASGIYK	?	?	0.99	55.2	33.8	17.1	0	7	0	0	2	880.477	3317.09		1603320	0	0	Empty	TRUE
Percoll06192015	CLas(-)	CLas(-) 1	Mudpit_FU_2015_0501_RJ_55_2 (F404029)	PREDICTED: LOW QUALITY PROTEIN: twitchin-like [Diaphorina citri]	gi|662204028|ref|XP_008475375.1|		0	1	158	371	1379	0.00366	0	LEEGNTYQFR	?	?	0.997	47.2	33	35.9	0	1	0	2	2	1256.59	3913.51		579300	0	0	Empty	TRUE
Percoll06192015	CLas(-)	CLas(-) 1	Mudpit_FU_2015_0501_RJ_55_2 (F404029)	PREDICTED: LOW QUALITY PROTEIN: twitchin-like [Diaphorina citri]	gi|662204028|ref|XP_008475375.1|		0	1	158	371	1379	0.00366	0	LEMHSVTEK	?	?	0.995	38.8	35.8	10.5	0	3	0	0	2	1089.52	1549.28		311984	0	0	Empty	TRUE
Percoll06192015	CLas(-)	CLas(-) 1	Mudpit_FU_2015_0501_RJ_55_2 (F404029)	PREDICTED: LOW QUALITY PROTEIN: twitchin-like [Diaphorina citri]	gi|662204028|ref|XP_008475375.1|		0	1	158	371	1379	0.00366	0	LEMHSVTEKDK	?	?	0.996	24.6	30.7	15.6	0	0	4	0	2	1316.65	2187.39		629901	0	0	Empty	TRUE
Percoll06192015	CLas(-)	CLas(-) 1	Mudpit_FU_2015_0501_RJ_55_2 (F404029)	PREDICTED: LOW QUALITY PROTEIN: twitchin-like [Diaphorina citri]	gi|662204028|ref|XP_008475375.1|		0	1	158	371	1379	0.00366	0	LIAENPSGTDEATLELTVLSKPSSPEGPLEVSNVTK	?	?	0.997	104	31.8	94	0	0	11	4	2	3722.92	6615.44		757083	0	0	Empty	TRUE
Percoll06192015	CLas(-)	CLas(-) 1	Mudpit_FU_2015_0501_RJ_55_2 (F404029)	PREDICTED: LOW QUALITY PROTEIN: twitchin-like [Diaphorina citri]	gi|662204028|ref|XP_008475375.1|		0	1	158	371	1379	0.00366	0	LKLENEDYK	?	?	0.997	47.2	35.8	28.3	0	1	1	7	2	1151.59	3130.65		1224700	0	0	Empty	TRUE
Percoll06192015	CLas(-)	CLas(-) 1	Mudpit_FU_2015_0501_RJ_55_2 (F404029)	PREDICTED: LOW QUALITY PROTEIN: twitchin-like [Diaphorina citri]	gi|662204028|ref|XP_008475375.1|		0	1	158	371	1379	0.00366	0	LQDGDKYSISK	?	?	0.997	57.1	30.3	46.1	0	4	8	7	2	1253.64	2698.22		3011130	0	0	Empty	TRUE
Percoll06192015	CLas(-)	CLas(-) 1	Mudpit_FU_2015_0501_RJ_55_2 (F404029)	PREDICTED: LOW QUALITY PROTEIN: twitchin-like [Diaphorina citri]	gi|662204028|ref|XP_008475375.1|		0	1	158	371	1379	0.00366	0	LTISPAAR	?	?	0.989	23.7	29.5	15.9	0	0	0	1	2	828.494	3266.06		412647	0	0	Empty	TRUE
Percoll06192015	CLas(-)	CLas(-) 1	Mudpit_FU_2015_0501_RJ_55_2 (F404029)	PREDICTED: LOW QUALITY PROTEIN: twitchin-like [Diaphorina citri]	gi|662204028|ref|XP_008475375.1|		0	1	158	371	1379	0.00366	0	MKNENDVYQLIISNPK	?	?	0.997	73.9	31.2	61.2	0	9	17	3	2	1905.97	5451.14		4703810	0	0	Empty	TRUE
Percoll06192015	CLas(-)	CLas(-) 1	Mudpit_FU_2015_0501_RJ_55_2 (F404029)	PREDICTED: LOW QUALITY PROTEIN: twitchin-like [Diaphorina citri]	gi|662204028|ref|XP_008475375.1|		0	1	158	371	1379	0.00366	0	NDSGVDTVDVEIVVVSVAGKPK	?	?	0.997	72.7	29.7	72.7	0	3	2	2	2	2227.18	6682.31		591102	0	0	Empty	TRUE
Percoll06192015	CLas(-)	CLas(-) 1	Mudpit_FU_2015_0501_RJ_55_2 (F404029)	PREDICTED: LOW QUALITY PROTEIN: twitchin-like [Diaphorina citri]	gi|662204028|ref|XP_008475375.1|		0	1	158	371	1379	0.00366	0	NELGESNATISLNFDSDDAPVPGEGTKPVFTERPVTK	?	?	0.997	40.2	33.3	2.59	0	0	1	3	2	3931.92	5828.84		242617	0	0	Empty	TRUE
Percoll06192015	CLas(-)	CLas(-) 1	Mudpit_FU_2015_0501_RJ_55_2 (F404029)	PREDICTED: LOW QUALITY PROTEIN: twitchin-like [Diaphorina citri]	gi|662204028|ref|XP_008475375.1|		0	1	158	371	1379	0.00366	0	NGTPLENDLSTK	?	?	0.997	49	35.6	8.17	0	2	2	2	2	1289.62	4420.74		546923	0	0	Empty	TRUE
Percoll06192015	CLas(-)	CLas(-) 1	Mudpit_FU_2015_0501_RJ_55_2 (F404029)	PREDICTED: LOW QUALITY PROTEIN: twitchin-like [Diaphorina citri]	gi|662204028|ref|XP_008475375.1|		0	1	158	371	1379	0.00366	0	NPFDAPGKPGLPNIEDWDVDR	?	?	0.996	33.7	31.2	4.17	0	0	1	0	2	2353.11	6486.88		123869	0	0	Empty	TRUE
Percoll06192015	CLas(-)	CLas(-) 1	Mudpit_FU_2015_0501_RJ_55_2 (F404029)	PREDICTED: LOW QUALITY PROTEIN: twitchin-like [Diaphorina citri]	gi|662204028|ref|XP_008475375.1|		0	1	158	371	1379	0.00366	0	NPFDEPGKPTDLEATDWDKDHVDLQWTPPISDGGSPITGYVVEMK	?	?	0.997	38.2	28.4	5.39	0	1	0	1	2	4998.33	7205.05		62219.8	0	0	Empty	TRUE
Percoll06192015	CLas(-)	CLas(-) 1	Mudpit_FU_2015_0501_RJ_55_2 (F404029)	PREDICTED: LOW QUALITY PROTEIN: twitchin-like [Diaphorina citri]	gi|662204028|ref|XP_008475375.1|		0	1	158	371	1379	0.00366	0	NPFDEPSKPGIPQIVDYDNESVK	?	?	0.997	64.8	30.6	3.89	0	1	3	7	2	2589.24	5716		1040290	0	0	Empty	TRUE
Percoll06192015	CLas(-)	CLas(-) 1	Mudpit_FU_2015_0501_RJ_55_2 (F404029)	PREDICTED: LOW QUALITY PROTEIN: twitchin-like [Diaphorina citri]	gi|662204028|ref|XP_008475375.1|		0	1	158	371	1379	0.00366	0	NPFDPPAAPGLPEIVDYDENMVELK	?	?	0.997	37.1	30.9	29.8	0	0	5	1	2	2770.33	7778.4		366227	0	0	Empty	TRUE
Percoll06192015	CLas(-)	CLas(-) 1	Mudpit_FU_2015_0501_RJ_55_2 (F404029)	PREDICTED: LOW QUALITY PROTEIN: twitchin-like [Diaphorina citri]	gi|662204028|ref|XP_008475375.1|		0	1	158	371	1379	0.00366	0	NPFNQPGKPGTPEIK	?	?	0.997	27	30.9	18.7	0	1	3	0	2	1623.85	3736.42		508785	0	0	Empty	TRUE
Percoll06192015	CLas(-)	CLas(-) 1	Mudpit_FU_2015_0501_RJ_55_2 (F404029)	PREDICTED: LOW QUALITY PROTEIN: twitchin-like [Diaphorina citri]	gi|662204028|ref|XP_008475375.1|		0	1	158	371	1379	0.00366	0	NPYDEPGEPGKPK	?	?	0.997	52.7	30.7	48.9	0	7	7	1	2	1427.68	2561.4		3931220	0	0	Empty	TRUE
Percoll06192015	CLas(-)	CLas(-) 1	Mudpit_FU_2015_0501_RJ_55_2 (F404029)	PREDICTED: LOW QUALITY PROTEIN: twitchin-like [Diaphorina citri]	gi|662204028|ref|XP_008475375.1|		0	1	158	371	1379	0.00366	0	NSVGEDVAELDLTVLGKPGKPGGPLNVSDITK	?	?	0.997	66.4	31.2	29.9	0	0	0	8	2	3220.7	6930.75		944942	0	0	Empty	TRUE
Percoll06192015	CLas(-)	CLas(-) 1	Mudpit_FU_2015_0501_RJ_55_2 (F404029)	PREDICTED: LOW QUALITY PROTEIN: twitchin-like [Diaphorina citri]	gi|662204028|ref|XP_008475375.1|		0	1	158	371	1379	0.00366	0	NVPPVIDR	?	?	0.99	32.1	32.4	31.4	0	0	0	2	2	909.515	3349.92		260396	0	0	Empty	TRUE
Percoll06192015	CLas(-)	CLas(-) 1	Mudpit_FU_2015_0501_RJ_55_2 (F404029)	PREDICTED: LOW QUALITY PROTEIN: twitchin-like [Diaphorina citri]	gi|662204028|ref|XP_008475375.1|		0	1	158	371	1379	0.00366	0	NWDKDFVDLEWR	?	?	0.997	39.3	31.2	37.9	0	0	5	1	2	1622.76	6503.62		601536	0	0	Empty	TRUE
Percoll06192015	CLas(-)	CLas(-) 1	Mudpit_FU_2015_0501_RJ_55_2 (F404029)	PREDICTED: LOW QUALITY PROTEIN: twitchin-like [Diaphorina citri]	gi|662204028|ref|XP_008475375.1|		0	1	158	371	1379	0.00366	0	QDSFLKPLVDQYAK	?	?	0.997	27.9	29.9	8.02	0	0	2	1	2	1651.87	5633.02		412599	0	0	Empty	TRUE
Percoll06192015	CLas(-)	CLas(-) 1	Mudpit_FU_2015_0501_RJ_55_2 (F404029)	PREDICTED: LOW QUALITY PROTEIN: twitchin-like [Diaphorina citri]	gi|662204028|ref|XP_008475375.1|		0	1	158	371	1379	0.00366	0	QIDGLAPTFLK	?	?	0.997	43.8	31.1	23.9	0	6	0	0	2	1202.68	5837.89		2716370	0	0	Empty	TRUE
Percoll06192015	CLas(-)	CLas(-) 1	Mudpit_FU_2015_0501_RJ_55_2 (F404029)	PREDICTED: LOW QUALITY PROTEIN: twitchin-like [Diaphorina citri]	gi|662204028|ref|XP_008475375.1|		0	1	158	371	1379	0.00366	0	QSDDDLNDIVIECR	?	?	0.997	88.4	29.5	79.1	0	5	0	1	2	1680.72	6566.11		470628	0	0	Empty	TRUE
Percoll06192015	CLas(-)	CLas(-) 1	Mudpit_FU_2015_0501_RJ_55_2 (F404029)	PREDICTED: LOW QUALITY PROTEIN: twitchin-like [Diaphorina citri]	gi|662204028|ref|XP_008475375.1|		0	1	158	371	1379	0.00366	0	RADTGVYTVTAK	?	?	0.997	51.2	34.2	41.5	0	6	1	1	2	1281.68	2757.43		603585	0	0	Empty	TRUE
Percoll06192015	CLas(-)	CLas(-) 1	Mudpit_FU_2015_0501_RJ_55_2 (F404029)	PREDICTED: LOW QUALITY PROTEIN: twitchin-like [Diaphorina citri]	gi|662204028|ref|XP_008475375.1|		0	1	158	371	1379	0.00366	0	RATDSGSYTIQLVNTVGSDSASCK	?	?	0.95	40	30.5	40	0	1	0	0	2	2506.16	5702.86		111038	0	0	Empty	FALSE	gi|662204032|ref|XP_008475377.1|
Percoll06192015	CLas(-)	CLas(-) 1	Mudpit_FU_2015_0501_RJ_55_2 (F404029)	PREDICTED: LOW QUALITY PROTEIN: twitchin-like [Diaphorina citri]	gi|662204028|ref|XP_008475375.1|		0	1	158	371	1379	0.00366	0	RGDSGIYTLAVK	?	?	0.997	41.5	29.4	32.6	0	7	3	4	2	1279.7	4161.15		2484100	0	0	Empty	FALSE	gi|662204678|ref|XP_008475722.1|
Percoll06192015	CLas(-)	CLas(-) 1	Mudpit_FU_2015_0501_RJ_55_2 (F404029)	PREDICTED: LOW QUALITY PROTEIN: twitchin-like [Diaphorina citri]	gi|662204028|ref|XP_008475375.1|		0	1	158	371	1379	0.00366	0	RPSVQELEEK	?	?	0.997	28.7	29.4	25	0	3	4	0	2	1214.64	3048.67		546264	0	0	Empty	TRUE
Percoll06192015	CLas(-)	CLas(-) 1	Mudpit_FU_2015_0501_RJ_55_2 (F404029)	PREDICTED: LOW QUALITY PROTEIN: twitchin-like [Diaphorina citri]	gi|662204028|ref|XP_008475375.1|		0	1	158	371	1379	0.00366	0	SDGGAPITGYVVEK	?	?	0.997	52.6	33.8	43.3	0	6	0	1	2	1392.7	4347.19		1225110	0	0	Empty	TRUE
Percoll06192015	CLas(-)	CLas(-) 1	Mudpit_FU_2015_0501_RJ_55_2 (F404029)	PREDICTED: LOW QUALITY PROTEIN: twitchin-like [Diaphorina citri]	gi|662204028|ref|XP_008475375.1|		0	1	158	371	1379	0.00366	0	SDNGAPITSYIIEK	?	?	0.997	63.5	34	28.9	0	9	2	8	2	1508.75	5419.24		2803880	0	0	Empty	TRUE
Percoll06192015	CLas(-)	CLas(-) 1	Mudpit_FU_2015_0501_RJ_55_2 (F404029)	PREDICTED: LOW QUALITY PROTEIN: twitchin-like [Diaphorina citri]	gi|662204028|ref|XP_008475375.1|		0	1	158	371	1379	0.00366	0	SDTAQYTVTATNSQGK	?	?	0.997	103	35	95.5	0	8	3	5	2	1671.78	3007.64		991771	0	0	Empty	TRUE
Percoll06192015	CLas(-)	CLas(-) 1	Mudpit_FU_2015_0501_RJ_55_2 (F404029)	PREDICTED: LOW QUALITY PROTEIN: twitchin-like [Diaphorina citri]	gi|662204028|ref|XP_008475375.1|		0	1	158	371	1379	0.00366	0	SEPLTTTASIEAK	?	?	0.997	73.7	35.4	63.4	0	3	4	3	2	1347.7	3758.64		2816200	0	0	Empty	TRUE
Percoll06192015	CLas(-)	CLas(-) 1	Mudpit_FU_2015_0501_RJ_55_2 (F404029)	PREDICTED: LOW QUALITY PROTEIN: twitchin-like [Diaphorina citri]	gi|662204028|ref|XP_008475375.1|		0	1	158	371	1379	0.00366	0	SHEFVTSTTASLNIK	?	?	0.997	33.2	31.6	31.9	0	2	8	0	2	1634.84	4451.06		1298660	0	0	Empty	TRUE
Percoll06192015	CLas(-)	CLas(-) 1	Mudpit_FU_2015_0501_RJ_55_2 (F404029)	PREDICTED: LOW QUALITY PROTEIN: twitchin-like [Diaphorina citri]	gi|662204028|ref|XP_008475375.1|		0	1	158	371	1379	0.00366	0	SKFDPTFAK	?	?	0.997	37.3	33.2	31.4	0	0	0	2	2	1040.54	3512.62		456674	0	0	Empty	TRUE
Percoll06192015	CLas(-)	CLas(-) 1	Mudpit_FU_2015_0501_RJ_55_2 (F404029)	PREDICTED: LOW QUALITY PROTEIN: twitchin-like [Diaphorina citri]	gi|662204028|ref|XP_008475375.1|		0	1	158	371	1379	0.00366	0	SSGDLTSSCTLEVK	?	?	0.997	51.4	31.5	45.1	0	2	0	1	2	1472.66	5323.63		185669	0	0	Empty	TRUE
Percoll06192015	CLas(-)	CLas(-) 1	Mudpit_FU_2015_0501_RJ_55_2 (F404029)	PREDICTED: LOW QUALITY PROTEIN: twitchin-like [Diaphorina citri]	gi|662204028|ref|XP_008475375.1|		0	1	158	371	1379	0.00366	0	STEPEANITGLQEGKPYK	?	?	0.997	69.6	34.4	69.6	0	2	9	3	2	1961.98	4104.52		1698730	0	0	Empty	TRUE
Percoll06192015	CLas(-)	CLas(-) 1	Mudpit_FU_2015_0501_RJ_55_2 (F404029)	PREDICTED: LOW QUALITY PROTEIN: twitchin-like [Diaphorina citri]	gi|662204028|ref|XP_008475375.1|		0	1	158	371	1379	0.00366	0	STVKDVTVK	?	?	0.997	35	30	17	0	3	0	1	2	976.567	1858		294336	0	0	Empty	TRUE
Percoll06192015	CLas(-)	CLas(-) 1	Mudpit_FU_2015_0501_RJ_55_2 (F404029)	PREDICTED: LOW QUALITY PROTEIN: twitchin-like [Diaphorina citri]	gi|662204028|ref|XP_008475375.1|		0	1	158	371	1379	0.00366	0	TETPDCIGTVGDLTEK	?	?	0.997	76.9	32.2	61.7	0	11	1	0	2	1724.77	5883.49		1995680	0	0	Empty	TRUE
Percoll06192015	CLas(-)	CLas(-) 1	Mudpit_FU_2015_0501_RJ_55_2 (F404029)	PREDICTED: LOW QUALITY PROTEIN: twitchin-like [Diaphorina citri]	gi|662204028|ref|XP_008475375.1|		0	1	158	371	1379	0.00366	0	TKDHAYDVANLVPNQEYK	?	?	0.997	65.2	32.3	64.7	0	1	6	3	2	2105.03	4573.14		1033570	0	0	Empty	TRUE
Percoll06192015	CLas(-)	CLas(-) 1	Mudpit_FU_2015_0501_RJ_55_2 (F404029)	PREDICTED: LOW QUALITY PROTEIN: twitchin-like [Diaphorina citri]	gi|662204028|ref|XP_008475375.1|		0	1	158	371	1379	0.00366	0	TNLNNQVIK	?	?	0.997	57.3	32.6	35.2	0	9	2	0	2	1043.58	2990.32		1636730	0	0	Empty	TRUE
Percoll06192015	CLas(-)	CLas(-) 1	Mudpit_FU_2015_0501_RJ_55_2 (F404029)	PREDICTED: LOW QUALITY PROTEIN: twitchin-like [Diaphorina citri]	gi|662204028|ref|XP_008475375.1|		0	1	158	371	1379	0.00366	0	TPEADVGGLYEGK	?	?	0.997	83.2	35.9	80.6	0	0	0	13	2	1335.64	4204.16		2060860	0	0	Empty	TRUE
Percoll06192015	CLas(-)	CLas(-) 1	Mudpit_FU_2015_0501_RJ_55_2 (F404029)	PREDICTED: LOW QUALITY PROTEIN: twitchin-like [Diaphorina citri]	gi|662204028|ref|XP_008475375.1|		0	1	158	371	1379	0.00366	0	TREPEMDVTGLTPGHEYK	?	?	0.997	50.2	35.3	45.1	0	1	2	7	2	2059.98	4222.3		1025350	0	0	Empty	TRUE
Percoll06192015	CLas(-)	CLas(-) 1	Mudpit_FU_2015_0501_RJ_55_2 (F404029)	PREDICTED: LOW QUALITY PROTEIN: twitchin-like [Diaphorina citri]	gi|662204028|ref|XP_008475375.1|		0	1	158	371	1379	0.00366	0	TSDITEDKKPER	?	?	0.997	60.9	32.2	47	0	1	5	1	2	1418.71	1588.44		374712	0	0	Empty	FALSE	gi|662220409|ref|XP_008484340.1|
Percoll06192015	CLas(-)	CLas(-) 1	Mudpit_FU_2015_0501_RJ_55_2 (F404029)	PREDICTED: LOW QUALITY PROTEIN: twitchin-like [Diaphorina citri]	gi|662204028|ref|XP_008475375.1|		0	1	158	371	1379	0.00366	0	TTEATEEKKPETK	?	?	0.997	40.5	31.8	33.4	0	0	6	0	2	1491.75	1207.22		80173.5	0	0	Empty	TRUE
Percoll06192015	CLas(-)	CLas(-) 1	Mudpit_FU_2015_0501_RJ_55_2 (F404029)	PREDICTED: LOW QUALITY PROTEIN: twitchin-like [Diaphorina citri]	gi|662204028|ref|XP_008475375.1|		0	1	158	371	1379	0.00366	0	TTEPEYDVK	?	?	0.997	49.9	35.1	45.2	0	5	0	3	2	1081.5	2901.06		649995	0	0	Empty	TRUE
Percoll06192015	CLas(-)	CLas(-) 1	Mudpit_FU_2015_0501_RJ_55_2 (F404029)	PREDICTED: LOW QUALITY PROTEIN: twitchin-like [Diaphorina citri]	gi|662204028|ref|XP_008475375.1|		0	1	158	371	1379	0.00366	0	VEDVTATGAK	?	?	0.997	56.4	34.8	38.8	0	5	0	1	2	990.51	2018.56		497340	0	0	Empty	TRUE
Percoll06192015	CLas(-)	CLas(-) 1	Mudpit_FU_2015_0501_RJ_55_2 (F404029)	PREDICTED: LOW QUALITY PROTEIN: twitchin-like [Diaphorina citri]	gi|662204028|ref|XP_008475375.1|		0	1	158	371	1379	0.00366	0	VIAVNSEGESEPLDADK	?	?	0.997	110	33.4	102	0	3	1	9	2	1772.86	4047.68		1783810	0	0	Empty	TRUE
Percoll06192015	CLas(-)	CLas(-) 1	Mudpit_FU_2015_0501_RJ_55_2 (F404029)	PREDICTED: LOW QUALITY PROTEIN: twitchin-like [Diaphorina citri]	gi|662204028|ref|XP_008475375.1|		0	1	158	371	1379	0.00366	0	VIDGDITEATIDGLK	?	?	0.997	93.4	34.4	81.5	0	3	2	3	2	1559.82	5722.49		2910120	0	0	Empty	TRUE
Percoll06192015	CLas(-)	CLas(-) 1	Mudpit_FU_2015_0501_RJ_55_2 (F404029)	PREDICTED: LOW QUALITY PROTEIN: twitchin-like [Diaphorina citri]	gi|662204028|ref|XP_008475375.1|		0	1	158	371	1379	0.00366	0	VIDGDITEATIDGLKEGTQYEFR	?	?	0.997	58.1	30.5	3	0	0	5	2	2	2570.26	6679.58		815250	0	0	Empty	TRUE
Percoll06192015	CLas(-)	CLas(-) 1	Mudpit_FU_2015_0501_RJ_55_2 (F404029)	PREDICTED: LOW QUALITY PROTEIN: twitchin-like [Diaphorina citri]	gi|662204028|ref|XP_008475375.1|		0	1	158	371	1379	0.00366	0	VIGEPMPVTK	?	?	0.997	30.8	32.1	23.4	0	5	0	9	2	1086.59	3722.38		3483640	0	0	Empty	TRUE
Percoll06192015	CLas(-)	CLas(-) 1	Mudpit_FU_2015_0501_RJ_55_2 (F404029)	PREDICTED: LOW QUALITY PROTEIN: twitchin-like [Diaphorina citri]	gi|662204028|ref|XP_008475375.1|		0	1	158	371	1379	0.00366	0	VLDLIEGNQYEFR	?	?	0.997	84.1	35.2	69.5	0	8	0	1	2	1595.81	6120.27		2722680	0	0	Empty	FALSE	gi|662204678|ref|XP_008475722.1|
Percoll06192015	CLas(-)	CLas(-) 1	Mudpit_FU_2015_0501_RJ_55_2 (F404029)	PREDICTED: LOW QUALITY PROTEIN: twitchin-like [Diaphorina citri]	gi|662204028|ref|XP_008475375.1|		0	1	158	371	1379	0.00366	0	VLGEPPPEITWTLNNKPITDNTIK	?	?	0.997	36.6	27.8	7.81	0	0	3	2	2	2691.42	6374.8		394153	0	0	Empty	TRUE
Percoll06192015	CLas(-)	CLas(-) 1	Mudpit_FU_2015_0501_RJ_55_2 (F404029)	PREDICTED: LOW QUALITY PROTEIN: twitchin-like [Diaphorina citri]	gi|662204028|ref|XP_008475375.1|		0	1	158	371	1379	0.00366	0	VLPLKDVEIIVMEDK	?	?	0.997	84.4	27.7	79.4	0	12	1	7	2	1740.98	6908		1970350	0	0	Empty	TRUE
Percoll06192015	CLas(-)	CLas(-) 1	Mudpit_FU_2015_0501_RJ_55_2 (F404029)	PREDICTED: LOW QUALITY PROTEIN: twitchin-like [Diaphorina citri]	gi|662204028|ref|XP_008475375.1|		0	1	158	371	1379	0.00366	0	VPDDDGGQPIEK	?	?	0.997	72	35.3	66	0	1	27	4	2	1269.6	2615.54		2925140	0	0	Empty	TRUE
Percoll06192015	CLas(-)	CLas(-) 1	Mudpit_FU_2015_0501_RJ_55_2 (F404029)	PREDICTED: LOW QUALITY PROTEIN: twitchin-like [Diaphorina citri]	gi|662204028|ref|XP_008475375.1|		0	1	158	371	1379	0.00366	0	VPGDKFGDEPEINVTGLEPGQEYK	?	?	0.997	50.8	35.4	47	0	0	11	1	2	2618.26	5573.1		1830600	0	0	Empty	TRUE
Percoll06192015	CLas(-)	CLas(-) 1	Mudpit_FU_2015_0501_RJ_55_2 (F404029)	PREDICTED: LOW QUALITY PROTEIN: twitchin-like [Diaphorina citri]	gi|662204028|ref|XP_008475375.1|		0	1	158	371	1379	0.00366	0	VQHLDYNTK	?	?	0.997	57.1	36	47	0	4	0	5	2	1117.56	2356.81		1138420	0	0	Empty	TRUE
Percoll06192015	CLas(-)	CLas(-) 1	Mudpit_FU_2015_0501_RJ_55_2 (F404029)	PREDICTED: LOW QUALITY PROTEIN: twitchin-like [Diaphorina citri]	gi|662204028|ref|XP_008475375.1|		0	1	158	371	1379	0.00366	0	VSAVNAAGTGR	?	?	0.997	62.8	33.5	55.6	0	5	0	4	2	1002.53	2055.53		990254	0	0	Empty	TRUE
Percoll06192015	CLas(-)	CLas(-) 1	Mudpit_FU_2015_0501_RJ_55_2 (F404029)	PREDICTED: LOW QUALITY PROTEIN: twitchin-like [Diaphorina citri]	gi|662204028|ref|XP_008475375.1|		0	1	158	371	1379	0.00366	0	VSNVHAEGVTLDWK	?	?	0.997	62.5	32.9	51	0	3	6	3	2	1554.79	4661.51		3001330	0	0	Empty	TRUE
Percoll06192015	CLas(-)	CLas(-) 1	Mudpit_FU_2015_0501_RJ_55_2 (F404029)	PREDICTED: LOW QUALITY PROTEIN: twitchin-like [Diaphorina citri]	gi|662204028|ref|XP_008475375.1|		0	1	158	371	1379	0.00366	0	VTAVNAEGESDPLSMDHSVLIK	?	?	0.997	60.7	31.2	60.7	0	14	5	2	2	2328.14	5366.74		3635620	0	0	Empty	TRUE
Percoll06192015	CLas(-)	CLas(-) 1	Mudpit_FU_2015_0501_RJ_55_2 (F404029)	PREDICTED: LOW QUALITY PROTEIN: twitchin-like [Diaphorina citri]	gi|662204028|ref|XP_008475375.1|		0	1	158	371	1379	0.00366	0	VTDAGMYTCTSNADK	?	?	0.997	65.3	26	65.3	0	6	0	2	2	1622.65	4270.53		335738	0	0	Empty	TRUE
Percoll06192015	CLas(-)	CLas(-) 1	Mudpit_FU_2015_0501_RJ_55_2 (F404029)	PREDICTED: LOW QUALITY PROTEIN: twitchin-like [Diaphorina citri]	gi|662204028|ref|XP_008475375.1|		0	1	158	371	1379	0.00366	0	VTDVIEGHEYEFR	?	?	0.997	75	35.2	64.1	0	1	4	4	2	1593.75	4608.56		2453870	0	0	Empty	TRUE
Percoll06192015	CLas(-)	CLas(-) 1	Mudpit_FU_2015_0501_RJ_55_2 (F404029)	PREDICTED: LOW QUALITY PROTEIN: twitchin-like [Diaphorina citri]	gi|662204028|ref|XP_008475375.1|		0	1	158	371	1379	0.00366	0	VTIDNVDYFTK	?	?	0.997	71.2	33.7	67.4	0	0	0	10	2	1314.66	5358.17		4954380	0	0	Empty	TRUE
Percoll06192015	CLas(-)	CLas(-) 1	Mudpit_FU_2015_0501_RJ_55_2 (F404029)	PREDICTED: LOW QUALITY PROTEIN: twitchin-like [Diaphorina citri]	gi|662204028|ref|XP_008475375.1|		0	1	158	371	1379	0.00366	0	VTLNWEKPK	?	?	0.989	30	30.6	22.7	0	1	0	0	2	1114.63	3895		210385	0	0	Empty	TRUE
Percoll06192015	CLas(-)	CLas(-) 1	Mudpit_FU_2015_0501_RJ_55_2 (F404029)	PREDICTED: LOW QUALITY PROTEIN: twitchin-like [Diaphorina citri]	gi|662204028|ref|XP_008475375.1|		0	1	158	371	1379	0.00366	0	VVFEAVFSKPNAKPK	?	?	0.997	35.6	27	35.6	0	0	1	1	2	1661.93	4557.36		406864	0	0	Empty	TRUE
Percoll06192015	CLas(-)	CLas(-) 1	Mudpit_FU_2015_0501_RJ_55_2 (F404029)	PREDICTED: LOW QUALITY PROTEIN: twitchin-like [Diaphorina citri]	gi|662204028|ref|XP_008475375.1|		0	1	158	371	1379	0.00366	0	VYVVDKPSPPQGPLDVSDITPESCSLSWKPPLDDGGSPITNYVVEK	?	?	0.997	63.3	33.8	63.3	0	0	0	3	2	4971.43	7521.53		191868	0	0	Empty	FALSE	gi|662204032|ref|XP_008475377.1|
Percoll06192015	CLas(-)	CLas(-) 1	Mudpit_FU_2015_0501_RJ_55_2 (F404029)	PREDICTED: LOW QUALITY PROTEIN: twitchin-like [Diaphorina citri]	gi|662204028|ref|XP_008475375.1|		0	1	158	371	1379	0.00366	0	WKPSPGDGGSPIQHYVIER	?	?	0.997	49.5	31.4	5.32	0	5	3	0	2	2123.07	4596.05		1085860	0	0	Empty	TRUE
Percoll06192015	CLas(-)	CLas(-) 1	Mudpit_FU_2015_0501_RJ_55_2 (F404029)	PREDICTED: LOW QUALITY PROTEIN: twitchin-like [Diaphorina citri]	gi|662204028|ref|XP_008475375.1|		0	1	158	371	1379	0.00366	0	WLPAGFVDAGK	?	?	0.953	26.9	33.9	21	0	1	0	0	2	1160.61	5881.58		167190	0	0	Empty	TRUE
Percoll06192015	CLas(-)	CLas(-) 1	Mudpit_FU_2015_0501_RJ_55_2 (F404029)	PREDICTED: LOW QUALITY PROTEIN: twitchin-like [Diaphorina citri]	gi|662204028|ref|XP_008475375.1|		0	1	158	371	1379	0.00366	0	WNPPEDDGGAPIEYYMVEK	?	?	0.997	48.1	31.9	46.3	0	2	3	0	2	2209.97	6362.49		193715	0	0	Empty	TRUE
Percoll06192015	CLas(-)	CLas(-) 1	Mudpit_FU_2015_0501_RJ_55_2 (F404029)	PREDICTED: LOW QUALITY PROTEIN: twitchin-like [Diaphorina citri]	gi|662204028|ref|XP_008475375.1|		0	1	158	371	1379	0.00366	0	WTPAGETEGPVTGLEVEGLIPNHK	?	?	0.997	57.6	34.6	57	0	0	1	1	2	2531.28	6389.79		460104	0	0	Empty	TRUE
Percoll06192015	CLas(-)	CLas(-) 1	Mudpit_FU_2015_0501_RJ_55_2 (F404029)	PREDICTED: LOW QUALITY PROTEIN: twitchin-like [Diaphorina citri]	gi|662204028|ref|XP_008475375.1|		0	1	158	371	1379	0.00366	0	WTPPTSDGGAPIEK	?	?	0.997	61.9	35.5	51.2	0	2	1	7	2	1455.71	4177.81		1053590	0	0	Empty	TRUE
Percoll06192015	CLas(-)	CLas(-) 1	Mudpit_FU_2015_0501_RJ_55_2 (F404029)	PREDICTED: LOW QUALITY PROTEIN: twitchin-like [Diaphorina citri]	gi|662204028|ref|XP_008475375.1|		0	1	158	371	1379	0.00366	0	WVVDVTGEPPPENSWYFK	?	?	0.997	41.3	34.7	37.8	0	0	1	0	2	2150.02	6993.33		32174.5	0	0	Empty	TRUE
Percoll06192015	CLas(-)	CLas(-) 1	Mudpit_FU_2015_0501_RJ_55_2 (F404029)	PREDICTED: LOW QUALITY PROTEIN: twitchin-like [Diaphorina citri]	gi|662204028|ref|XP_008475375.1|		0	1	158	371	1379	0.00366	0	YDPETGVWIPVGK	?	?	0.997	52	33.5	50.4	0	9	0	0	2	1460.74	5854.38		1139940	0	0	Empty	TRUE
Percoll06192015	CLas(-)	CLas(-) 1	Mudpit_FU_2015_0501_RJ_55_2 (F404029)	PREDICTED: LOW QUALITY PROTEIN: twitchin-like [Diaphorina citri]	gi|662204028|ref|XP_008475375.1|		0	1	158	371	1379	0.00366	0	YGGEPEPEVR	?	?	0.997	48.9	33.2	36.8	0	0	0	13	2	1132.53	3045.19		2996640	0	0	Empty	TRUE
Percoll06192015	CLas(-)	CLas(-) 1	Mudpit_FU_2015_0501_RJ_55_2 (F404029)	PREDICTED: LOW QUALITY PROTEIN: twitchin-like [Diaphorina citri]	gi|662204028|ref|XP_008475375.1|		0	1	158	371	1379	0.00366	0	YTIDIGGITSTAFLNVDDPDPSYSFIRPLPK	?	?	0.997	87.9	30.2	82.8	0	1	1	1	2	3412.73	7780.64		192146	0	0	Empty	TRUE
Percoll06192015	CLas(-)	CLas(-) 1	Mudpit_FU_2015_0501_RJ_55_2 (F404029)	PREDICTED: LOW QUALITY PROTEIN: twitchin-like [Diaphorina citri]	gi|662204028|ref|XP_008475375.1|		0	1	158	371	1379	0.00366	0	YVVDKMDEATGR	?	?	0.997	44.2	30.8	32.7	0	1	8	0	2	1383.66	3290.39		1571220	0	0	Empty	TRUE
Percoll06192015	CLas(-)	CLas(-) 1	Mudpit_FU_2015_0501_RJ_55_2 (F404029)	PREDICTED: muscle M-line assembly protein unc-89-like [Diaphorina citri]	gi|662207706|ref|XP_008477368.1|		0	1	3	4	6	1.59e-05	0	DGQVFHQVGSDGQYR	?	?	0.997	37.7	29.3	37.7	0	0	2	1	2	1692.77	3639.68		341186	0	0	Empty	TRUE
Percoll06192015	CLas(-)	CLas(-) 1	Mudpit_FU_2015_0501_RJ_55_2 (F404029)	PREDICTED: muscle M-line assembly protein unc-89-like [Diaphorina citri]	gi|662207706|ref|XP_008477368.1|		0	1	3	4	6	1.59e-05	0	LDYTGTYGVLAENIHGDTK	?	?	0.997	48	30.9	48	0	0	1	0	2	2067	5532.64		102377	0	0	Empty	TRUE
Percoll06192015	CLas(-)	CLas(-) 1	Mudpit_FU_2015_0501_RJ_55_2 (F404029)	PREDICTED: muscle M-line assembly protein unc-89-like [Diaphorina citri]	gi|662207706|ref|XP_008477368.1|		0	1	3	4	6	1.59e-05	0	VLNGLENLR	?	?	0.98	23.4	30.5	19.2	0	0	0	2	2	1028.57	4572.74		338888	0	0	Empty	TRUE
Percoll06192015	CLas(-)	CLas(-) 1	Mudpit_FU_2015_0501_RJ_55_2 (F404029)	PREDICTED: cytochrome c oxidase subunit 4 isoform 2, mitochondrial-like [Diaphorina citri]	gi|662184568|ref|XP_008472514.1|		0	1	6	26	129	0.000343	0	AETLSEEHR	?	?	0.997	51.7	35.3	49.3	0	0	2	5	2	1071.51	1703.19		647209	0	0	Empty	TRUE
Percoll06192015	CLas(-)	CLas(-) 1	Mudpit_FU_2015_0501_RJ_55_2 (F404029)	PREDICTED: cytochrome c oxidase subunit 4 isoform 2, mitochondrial-like [Diaphorina citri]	gi|662184568|ref|XP_008472514.1|		0	1	6	26	129	0.000343	0	AETLSEEHRQEMLQK	?	?	0.997	71.4	33	61.6	0	3	7	1	2	1828.89	2810.33		2056840	0	0	Empty	TRUE
Percoll06192015	CLas(-)	CLas(-) 1	Mudpit_FU_2015_0501_RJ_55_2 (F404029)	PREDICTED: cytochrome c oxidase subunit 4 isoform 2, mitochondrial-like [Diaphorina citri]	gi|662184568|ref|XP_008472514.1|		0	1	6	26	129	0.000343	0	ASFAQTFVEMNAPTGEWK	?	?	0.997	70.8	30.2	70.8	0	5	5	8	2	2013.94	6971.7		1083810	0	0	Empty	TRUE
Percoll06192015	CLas(-)	CLas(-) 1	Mudpit_FU_2015_0501_RJ_55_2 (F404029)	PREDICTED: cytochrome c oxidase subunit 4 isoform 2, mitochondrial-like [Diaphorina citri]	gi|662184568|ref|XP_008472514.1|		0	1	6	26	129	0.000343	0	EHFDFFPNR	?	?	0.997	34.8	29.7	30.6	0	13	17	2	2	1208.55	5185.82		13012400	0	0	Empty	TRUE
Percoll06192015	CLas(-)	CLas(-) 1	Mudpit_FU_2015_0501_RJ_55_2 (F404029)	PREDICTED: cytochrome c oxidase subunit 4 isoform 2, mitochondrial-like [Diaphorina citri]	gi|662184568|ref|XP_008472514.1|		0	1	6	26	129	0.000343	0	EVVGYGFNGEPGYIDNPMFPYPSIR	?	?	0.997	66.4	30.2	63.1	0	14	29	7	2	2818.32	7624.33		3698820	0	0	Empty	TRUE
Percoll06192015	CLas(-)	CLas(-) 1	Mudpit_FU_2015_0501_RJ_55_2 (F404029)	PREDICTED: cytochrome c oxidase subunit 4 isoform 2, mitochondrial-like [Diaphorina citri]	gi|662184568|ref|XP_008472514.1|		0	1	6	26	129	0.000343	0	WNPITGTASK	?	?	0.997	37.5	33.9	18.3	0	7	0	4	2	1074.56	4282.71		7832200	0	0	Empty	TRUE
Percoll06192015	CLas(-)	CLas(-) 1	Mudpit_FU_2015_0501_RJ_55_2 (F404029)	PREDICTED: uncharacterized protein LOC103520952, partial [Diaphorina citri]	gi|662220288|ref|XP_008484271.1|		0	1	3	5	6	1.59e-05	0	KSVEENTSLTK	?	?	0.981	32.2	35.3	24.9	0	1	0	0	2	1235.65	1965.58		14705.8	0	0	Empty	TRUE
Percoll06192015	CLas(-)	CLas(-) 1	Mudpit_FU_2015_0501_RJ_55_2 (F404029)	PREDICTED: uncharacterized protein LOC103520952, partial [Diaphorina citri]	gi|662220288|ref|XP_008484271.1|		0	1	3	5	6	1.59e-05	0	VDVQNVYFGIPATK	?	?	0.997	37.1	32.6	32.6	0	2	0	2	2	1550.82	5854.4		286021	0	0	Empty	TRUE
Percoll06192015	CLas(-)	CLas(-) 1	Mudpit_FU_2015_0501_RJ_55_2 (F404029)	PREDICTED: uncharacterized protein LOC103520952, partial [Diaphorina citri]	gi|662220288|ref|XP_008484271.1|		0	1	3	5	6	1.59e-05	0	VVNTEDSALR	?	?	0.997	59.5	35.5	52.2	0	1	0	0	2	1103.57	2773.61		37388.9	0	0	Empty	TRUE
Percoll06192015	CLas(-)	CLas(-) 1	Mudpit_FU_2015_0501_RJ_55_2 (F404029)	PREDICTED: twitchin-like, partial [Diaphorina citri]	gi|662204032|ref|XP_008475377.1|		0	1	2	5	558	0.00148	0	AELIIMTAPK	?	?	0.997	59.8	30.3	48.2	0	5	0	2	2	1086.62	5094.82		2608410	0	0	Empty	FALSE	gi|662204030|ref|XP_008475376.1|,gi|662204670|ref|XP_008475717.1|
Percoll06192015	CLas(-)	CLas(-) 1	Mudpit_FU_2015_0501_RJ_55_2 (F404029)	PREDICTED: twitchin-like, partial [Diaphorina citri]	gi|662204032|ref|XP_008475377.1|		0	1	2	5	558	0.00148	0	AENQYGVSEPLELDNSITAK	?	?	0.997	140	34.7	140	0	2	3	2	2	2178.06	5535.47		681816	0	0	Empty	FALSE	gi|662204680|ref|XP_008475723.1|
Percoll06192015	CLas(-)	CLas(-) 1	Mudpit_FU_2015_0501_RJ_55_2 (F404029)	PREDICTED: twitchin-like, partial [Diaphorina citri]	gi|662204032|ref|XP_008475377.1|		0	1	2	5	558	0.00148	0	AKHPFDVPGAPGAPK	?	?	0.993	23.1	30.6	15.7	0	0	2	0	2	1488.8	3548.7		348549	0	0	Empty	FALSE	gi|662204680|ref|XP_008475723.1|
Percoll06192015	CLas(-)	CLas(-) 1	Mudpit_FU_2015_0501_RJ_55_2 (F404029)	PREDICTED: twitchin-like, partial [Diaphorina citri]	gi|662204032|ref|XP_008475377.1|		0	1	2	5	558	0.00148	0	APEIIVPLR	?	?	0.997	36.9	25	27.4	0	4	0	1	2	1007.62	5266.32		2952460	0	0	Empty	FALSE	gi|662204030|ref|XP_008475376.1|,gi|662204670|ref|XP_008475717.1|
Percoll06192015	CLas(-)	CLas(-) 1	Mudpit_FU_2015_0501_RJ_55_2 (F404029)	PREDICTED: twitchin-like, partial [Diaphorina citri]	gi|662204032|ref|XP_008475377.1|		0	1	2	5	558	0.00148	0	APIWDGGSNITNYIVEK	?	?	0.997	82	33	77.2	0	7	1	1	2	1876.94	6490.04		1655810	0	0	Empty	FALSE	gi|662204670|ref|XP_008475717.1|
Percoll06192015	CLas(-)	CLas(-) 1	Mudpit_FU_2015_0501_RJ_55_2 (F404029)	PREDICTED: twitchin-like, partial [Diaphorina citri]	gi|662204032|ref|XP_008475377.1|		0	1	2	5	558	0.00148	0	ASMAHIPDTSLK	?	?	0.997	47.4	35.8	42.5	0	3	6	9	2	1270.65	3818.11		5966280	0	0	Empty	FALSE	gi|662204680|ref|XP_008475723.1|
Percoll06192015	CLas(-)	CLas(-) 1	Mudpit_FU_2015_0501_RJ_55_2 (F404029)	PREDICTED: twitchin-like, partial [Diaphorina citri]	gi|662204032|ref|XP_008475377.1|		0	1	2	5	558	0.00148	0	ATDSGSYTIQLVNTVGSDSASCK	?	?	0.997	85.8	31.2	7.4	0	0	2	10	2	2350.05	6177.54		554099	0	0	Empty	FALSE	gi|662204028|ref|XP_008475375.1|
Percoll06192015	CLas(-)	CLas(-) 1	Mudpit_FU_2015_0501_RJ_55_2 (F404029)	PREDICTED: twitchin-like, partial [Diaphorina citri]	gi|662204032|ref|XP_008475377.1|		0	1	2	5	558	0.00148	0	DASNVDTAPYR	?	?	0.997	64.2	33	63.2	0	10	0	1	2	1208.55	3071.36		2221570	0	0	Empty	FALSE	gi|662204670|ref|XP_008475717.1|
Percoll06192015	CLas(-)	CLas(-) 1	Mudpit_FU_2015_0501_RJ_55_2 (F404029)	PREDICTED: twitchin-like, partial [Diaphorina citri]	gi|662204032|ref|XP_008475377.1|		0	1	2	5	558	0.00148	0	DLVVPLGK	?	?	0.99	38.5	25	38.2	0	8	0	0	2	840.519	4752.21		1558070	0	0	Empty	FALSE	gi|662204030|ref|XP_008475376.1|
Percoll06192015	CLas(-)	CLas(-) 1	Mudpit_FU_2015_0501_RJ_55_2 (F404029)	PREDICTED: twitchin-like, partial [Diaphorina citri]	gi|662204032|ref|XP_008475377.1|		0	1	2	5	558	0.00148	0	DNEVIESGGHFHVETSER	?	?	0.997	43.1	29.6	6.14	0	0	1	5	2	2041.92	3971.09		676723	0	0	Empty	FALSE	gi|662204670|ref|XP_008475717.1|
Percoll06192015	CLas(-)	CLas(-) 1	Mudpit_FU_2015_0501_RJ_55_2 (F404029)	PREDICTED: twitchin-like, partial [Diaphorina citri]	gi|662204032|ref|XP_008475377.1|		0	1	2	5	558	0.00148	0	DNGGSEITNYVVEK	?	?	0.997	67.7	32.9	2.08	0	3	0	5	2	1525.7	4752.23		1153420	0	0	Empty	FALSE	gi|662204680|ref|XP_008475723.1|
Percoll06192015	CLas(-)	CLas(-) 1	Mudpit_FU_2015_0501_RJ_55_2 (F404029)	PREDICTED: twitchin-like, partial [Diaphorina citri]	gi|662204032|ref|XP_008475377.1|		0	1	2	5	558	0.00148	0	DTAYFDKGENVVVK	?	?	0.997	66.8	33.3	56.8	0	1	1	6	2	1584.79	4242.92		559757	0	0	Empty	FALSE	gi|662204670|ref|XP_008475717.1|
Percoll06192015	CLas(-)	CLas(-) 1	Mudpit_FU_2015_0501_RJ_55_2 (F404029)	PREDICTED: twitchin-like, partial [Diaphorina citri]	gi|662204032|ref|XP_008475377.1|		0	1	2	5	558	0.00148	0	DVAEDTNWR	?	?	0.995	30.1	32.9	21.9	0	3	1	7	2	1105.49	3766.46		2446430	0	0	Empty	TRUE
Percoll06192015	CLas(-)	CLas(-) 1	Mudpit_FU_2015_0501_RJ_55_2 (F404029)	PREDICTED: twitchin-like, partial [Diaphorina citri]	gi|662204032|ref|XP_008475377.1|		0	1	2	5	558	0.00148	0	EIDIMNQLHHPK	?	?	0.991	27.1	35.5	10.2	0	0	2	5	2	1474.75	4389.51		1992630	0	0	Empty	FALSE	gi|662204670|ref|XP_008475717.1|,gi|662204680|ref|XP_008475723.1|
Percoll06192015	CLas(-)	CLas(-) 1	Mudpit_FU_2015_0501_RJ_55_2 (F404029)	PREDICTED: twitchin-like, partial [Diaphorina citri]	gi|662204032|ref|XP_008475377.1|		0	1	2	5	558	0.00148	0	EVGGAIWLK	?	?	0.997	57.8	31.9	31.2	0	3	0	8	2	972.551	5243.96		1721070	0	0	Empty	FALSE	gi|662204030|ref|XP_008475376.1|
Percoll06192015	CLas(-)	CLas(-) 1	Mudpit_FU_2015_0501_RJ_55_2 (F404029)	PREDICTED: twitchin-like, partial [Diaphorina citri]	gi|662204032|ref|XP_008475377.1|		0	1	2	5	558	0.00148	0	FETSENQTIYR	?	?	0.997	76.3	35.3	65.7	0	1	1	4	2	1387.65	3700.5		441273	0	0	Empty	FALSE	gi|662204028|ref|XP_008475375.1|
Percoll06192015	CLas(-)	CLas(-) 1	Mudpit_FU_2015_0501_RJ_55_2 (F404029)	PREDICTED: twitchin-like, partial [Diaphorina citri]	gi|662204032|ref|XP_008475377.1|		0	1	2	5	558	0.00148	0	FIPVSHNLEK	?	?	0.997	54.6	32.9	30.6	0	7	0	0	2	1183.65	3462.6		942332	0	0	Empty	FALSE	gi|662204670|ref|XP_008475717.1|,gi|662204680|ref|XP_008475723.1|
Percoll06192015	CLas(-)	CLas(-) 1	Mudpit_FU_2015_0501_RJ_55_2 (F404029)	PREDICTED: twitchin-like, partial [Diaphorina citri]	gi|662204032|ref|XP_008475377.1|		0	1	2	5	558	0.00148	0	FPFTVPDPPGQPQIVDWDTNNATLMWDRPR	?	?	0.997	27.2	29.8	21.6	0	0	2	2	2	3510.69	7661.11		163336	0	0	Empty	FALSE	gi|662204680|ref|XP_008475723.1|
Percoll06192015	CLas(-)	CLas(-) 1	Mudpit_FU_2015_0501_RJ_55_2 (F404029)	PREDICTED: twitchin-like, partial [Diaphorina citri]	gi|662204032|ref|XP_008475377.1|		0	1	2	5	558	0.00148	0	FTTMAITGLSPGHQYEFR	?	?	0.997	75	30.9	74.8	0	2	3	14	2	2056	5839.28		3039920	0	0	Empty	FALSE	gi|662204670|ref|XP_008475717.1|
Percoll06192015	CLas(-)	CLas(-) 1	Mudpit_FU_2015_0501_RJ_55_2 (F404029)	PREDICTED: twitchin-like, partial [Diaphorina citri]	gi|662204032|ref|XP_008475377.1|		0	1	2	5	558	0.00148	0	GVDSTEDSISLVWSKPR	?	?	0.997	110	34.6	106	0	3	12	2	2	1875.94	5506.48		3310000	0	0	Empty	FALSE	gi|662204680|ref|XP_008475723.1|
Percoll06192015	CLas(-)	CLas(-) 1	Mudpit_FU_2015_0501_RJ_55_2 (F404029)	PREDICTED: twitchin-like, partial [Diaphorina citri]	gi|662204032|ref|XP_008475377.1|		0	1	2	5	558	0.00148	0	HDGGSPIQR	?	?	0.997	64.3	34.5	56.6	0	3	0	7	2	966.475	1576.32		1440940	0	0	Empty	FALSE	gi|662204680|ref|XP_008475723.1|
Percoll06192015	CLas(-)	CLas(-) 1	Mudpit_FU_2015_0501_RJ_55_2 (F404029)	PREDICTED: twitchin-like, partial [Diaphorina citri]	gi|662204032|ref|XP_008475377.1|		0	1	2	5	558	0.00148	0	HEVGSDAWQR	?	?	0.997	39.5	32.5	34.3	0	0	0	3	2	1184.54	2730.45		191633	0	0	Empty	FALSE	gi|662204030|ref|XP_008475376.1|,gi|662204670|ref|XP_008475717.1|
Percoll06192015	CLas(-)	CLas(-) 1	Mudpit_FU_2015_0501_RJ_55_2 (F404029)	PREDICTED: twitchin-like, partial [Diaphorina citri]	gi|662204032|ref|XP_008475377.1|		0	1	2	5	558	0.00148	0	HPFDVPGAPGAPK	?	?	0.997	57.8	35.8	53.8	0	13	12	8	2	1289.66	3952.61		5703750	0	0	Empty	FALSE	gi|662204680|ref|XP_008475723.1|
Percoll06192015	CLas(-)	CLas(-) 1	Mudpit_FU_2015_0501_RJ_55_2 (F404029)	PREDICTED: twitchin-like, partial [Diaphorina citri]	gi|662204032|ref|XP_008475377.1|		0	1	2	5	558	0.00148	0	HTCTLHWNPPK	?	?	0.997	48.6	30.3	45.2	0	0	4	0	2	1379.63	4172.78		1021800	0	0	Empty	FALSE	gi|662204030|ref|XP_008475376.1|,gi|662204670|ref|XP_008475717.1|
Percoll06192015	CLas(-)	CLas(-) 1	Mudpit_FU_2015_0501_RJ_55_2 (F404029)	PREDICTED: twitchin-like, partial [Diaphorina citri]	gi|662204032|ref|XP_008475377.1|		0	1	2	5	558	0.00148	0	ICEFVGGEKPDFIVPLK	?	?	0.997	63.6	35.6	57	0	4	5	0	2	1936.99	6754.02		2816650	0	0	Empty	FALSE	gi|662204030|ref|XP_008475376.1|
Percoll06192015	CLas(-)	CLas(-) 1	Mudpit_FU_2015_0501_RJ_55_2 (F404029)	PREDICTED: twitchin-like, partial [Diaphorina citri]	gi|662204032|ref|XP_008475377.1|		0	1	2	5	558	0.00148	0	ICEFVGGEKPDFIVPLKDLVVPLGK	?	?	0.997	36	29.8	36	0	5	1	1	2	2758.49	7701.58		819229	0	0	Empty	FALSE	gi|662204030|ref|XP_008475376.1|
Percoll06192015	CLas(-)	CLas(-) 1	Mudpit_FU_2015_0501_RJ_55_2 (F404029)	PREDICTED: twitchin-like, partial [Diaphorina citri]	gi|662204032|ref|XP_008475377.1|		0	1	2	5	558	0.00148	0	IFYAGDQPMEVSLTK	?	?	0.997	76.6	33.4	71.7	0	11	0	6	2	1698.84	5647.5		1875720	0	0	Empty	FALSE	gi|662204030|ref|XP_008475376.1|,gi|662204670|ref|XP_008475717.1|
Percoll06192015	CLas(-)	CLas(-) 1	Mudpit_FU_2015_0501_RJ_55_2 (F404029)	PREDICTED: twitchin-like, partial [Diaphorina citri]	gi|662204032|ref|XP_008475377.1|		0	1	2	5	558	0.00148	0	IIAVNAIGK	?	?	0.997	39.7	25	29.4	0	8	0	0	2	898.572	4067.39		2246310	0	0	Empty	FALSE	gi|662204030|ref|XP_008475376.1|
Percoll06192015	CLas(-)	CLas(-) 1	Mudpit_FU_2015_0501_RJ_55_2 (F404029)	PREDICTED: twitchin-like, partial [Diaphorina citri]	gi|662204032|ref|XP_008475377.1|		0	1	2	5	558	0.00148	0	IKFETSENQTIYR	?	?	0.997	44.2	30.7	38.3	0	1	6	0	2	1628.83	4071.2		2054110	0	0	Empty	FALSE	gi|662204028|ref|XP_008475375.1|
Percoll06192015	CLas(-)	CLas(-) 1	Mudpit_FU_2015_0501_RJ_55_2 (F404029)	PREDICTED: twitchin-like, partial [Diaphorina citri]	gi|662204032|ref|XP_008475377.1|		0	1	2	5	558	0.00148	0	IPFTGYPKPK	?	?	0.997	42.7	31.7	32.7	0	4	0	0	2	1147.65	3844.39		291736	0	0	Empty	FALSE	gi|662204670|ref|XP_008475717.1|
Percoll06192015	CLas(-)	CLas(-) 1	Mudpit_FU_2015_0501_RJ_55_2 (F404029)	PREDICTED: twitchin-like, partial [Diaphorina citri]	gi|662204032|ref|XP_008475377.1|		0	1	2	5	558	0.00148	0	IQGYWIDK	?	?	0.99	35.7	33.7	22.8	0	0	0	1	2	1022.53	4748.41		162793	0	0	Empty	FALSE	gi|662204030|ref|XP_008475376.1|,gi|662204670|ref|XP_008475717.1|
Percoll06192015	CLas(-)	CLas(-) 1	Mudpit_FU_2015_0501_RJ_55_2 (F404029)	PREDICTED: twitchin-like, partial [Diaphorina citri]	gi|662204032|ref|XP_008475377.1|		0	1	2	5	558	0.00148	0	IQGYWIDKHEVGSDAWQR	?	?	0.997	55.2	31.5	52.6	0	0	2	2	2	2188.06	4873.7		838768	0	0	Empty	FALSE	gi|662204030|ref|XP_008475376.1|,gi|662204670|ref|XP_008475717.1|
Percoll06192015	CLas(-)	CLas(-) 1	Mudpit_FU_2015_0501_RJ_55_2 (F404029)	PREDICTED: twitchin-like, partial [Diaphorina citri]	gi|662204032|ref|XP_008475377.1|		0	1	2	5	558	0.00148	0	ITGYIIER	?	?	0.99	37.2	30.9	18.2	0	0	0	1	2	964.546	4218.19		134769	0	0	Empty	FALSE	gi|662204030|ref|XP_008475376.1|
Percoll06192015	CLas(-)	CLas(-) 1	Mudpit_FU_2015_0501_RJ_55_2 (F404029)	PREDICTED: twitchin-like, partial [Diaphorina citri]	gi|662204032|ref|XP_008475377.1|		0	1	2	5	558	0.00148	0	ITSDLSIR	?	?	0.99	43.6	32.1	33	0	7	0	0	2	904.51	3760.26		3487160	0	0	Empty	FALSE	gi|662204028|ref|XP_008475375.1|
Percoll06192015	CLas(-)	CLas(-) 1	Mudpit_FU_2015_0501_RJ_55_2 (F404029)	PREDICTED: twitchin-like, partial [Diaphorina citri]	gi|662204032|ref|XP_008475377.1|		0	1	2	5	558	0.00148	0	KDYNSTVWTK	?	?	0.997	45.1	35.3	32.9	0	3	0	2	2	1241.62	3254.51		355940	0	0	Empty	FALSE	gi|662204680|ref|XP_008475723.1|
Percoll06192015	CLas(-)	CLas(-) 1	Mudpit_FU_2015_0501_RJ_55_2 (F404029)	PREDICTED: twitchin-like, partial [Diaphorina citri]	gi|662204032|ref|XP_008475377.1|		0	1	2	5	558	0.00148	0	KTGNIFAAK	?	?	0.987	30.1	31.4	16.4	0	2	0	0	2	949.547	2777.52		205633	0	0	Empty	FALSE	gi|662204670|ref|XP_008475717.1|,gi|662204680|ref|XP_008475723.1|
Percoll06192015	CLas(-)	CLas(-) 1	Mudpit_FU_2015_0501_RJ_55_2 (F404029)	PREDICTED: twitchin-like, partial [Diaphorina citri]	gi|662204032|ref|XP_008475377.1|		0	1	2	5	558	0.00148	0	LISDDKWIK	?	?	0.997	41.7	34.1	23.9	0	3	0	2	2	1117.63	4199.95		1389840	0	0	Empty	FALSE	gi|662204680|ref|XP_008475723.1|
Percoll06192015	CLas(-)	CLas(-) 1	Mudpit_FU_2015_0501_RJ_55_2 (F404029)	PREDICTED: twitchin-like, partial [Diaphorina citri]	gi|662204032|ref|XP_008475377.1|		0	1	2	5	558	0.00148	0	LLTLQCEATGTPVPK	?	?	0.997	88.8	33.2	88.1	0	10	0	3	2	1616.84	5824.5		1650700	0	0	Empty	FALSE	gi|662204030|ref|XP_008475376.1|
Percoll06192015	CLas(-)	CLas(-) 1	Mudpit_FU_2015_0501_RJ_55_2 (F404029)	PREDICTED: twitchin-like, partial [Diaphorina citri]	gi|662204032|ref|XP_008475377.1|		0	1	2	5	558	0.00148	0	MPNALYIPEGDNTK	?	?	0.997	50.8	33.2	50.5	0	1	0	12	2	1562.75	4990.04		1400930	0	0	Empty	FALSE	gi|662204030|ref|XP_008475376.1|,gi|662204670|ref|XP_008475717.1|
Percoll06192015	CLas(-)	CLas(-) 1	Mudpit_FU_2015_0501_RJ_55_2 (F404029)	PREDICTED: twitchin-like, partial [Diaphorina citri]	gi|662204032|ref|XP_008475377.1|		0	1	2	5	558	0.00148	0	NLAIGSTYEFR	?	?	0.997	60.4	32.9	53	0	0	0	9	2	1270.64	5238.21		2239670	0	0	Empty	FALSE	gi|662204680|ref|XP_008475723.1|
Percoll06192015	CLas(-)	CLas(-) 1	Mudpit_FU_2015_0501_RJ_55_2 (F404029)	PREDICTED: twitchin-like, partial [Diaphorina citri]	gi|662204032|ref|XP_008475377.1|		0	1	2	5	558	0.00148	0	QYDFDETGK	?	?	0.99	23.7	29	23.7	0	1	0	1	2	1102.47	3547.66		285591	0	0	Empty	FALSE	gi|662204670|ref|XP_008475717.1|
Percoll06192015	CLas(-)	CLas(-) 1	Mudpit_FU_2015_0501_RJ_55_2 (F404029)	PREDICTED: twitchin-like, partial [Diaphorina citri]	gi|662204032|ref|XP_008475377.1|		0	1	2	5	558	0.00148	0	QYDFDETGKK	?	?	0.997	53.4	32.7	33.8	0	1	5	8	2	1230.56	2945.3		1608910	0	0	Empty	FALSE	gi|662204670|ref|XP_008475717.1|
Percoll06192015	CLas(-)	CLas(-) 1	Mudpit_FU_2015_0501_RJ_55_2 (F404029)	PREDICTED: twitchin-like, partial [Diaphorina citri]	gi|662204032|ref|XP_008475377.1|		0	1	2	5	558	0.00148	0	RATDSGSYTIQLVNTVGSDSASCK	?	?	0.95	40	30.5	40	0	1	0	0	2	2506.16	5702.86		111038	0	0	Empty	FALSE	gi|662204028|ref|XP_008475375.1|
Percoll06192015	CLas(-)	CLas(-) 1	Mudpit_FU_2015_0501_RJ_55_2 (F404029)	PREDICTED: twitchin-like, partial [Diaphorina citri]	gi|662204032|ref|XP_008475377.1|		0	1	2	5	558	0.00148	0	SDPSTTSDLITTK	?	?	0.997	64.4	36	55.8	0	4	4	3	2	1365.67	3663.2		2099620	0	0	Empty	FALSE	gi|662204670|ref|XP_008475717.1|
Percoll06192015	CLas(-)	CLas(-) 1	Mudpit_FU_2015_0501_RJ_55_2 (F404029)	PREDICTED: twitchin-like, partial [Diaphorina citri]	gi|662204032|ref|XP_008475377.1|		0	1	2	5	558	0.00148	0	SEPSICTTPVK	?	?	0.997	39.9	35.3	32.9	0	0	0	8	2	1207.57	4689.77		2122180	0	0	Empty	FALSE	gi|662204030|ref|XP_008475376.1|
Percoll06192015	CLas(-)	CLas(-) 1	Mudpit_FU_2015_0501_RJ_55_2 (F404029)	PREDICTED: twitchin-like, partial [Diaphorina citri]	gi|662204032|ref|XP_008475377.1|		0	1	2	5	558	0.00148	0	SPAYDVFGLETNR	?	?	0.997	46.6	30.9	19.3	0	9	4	1	2	1468.71	5888.61		3018080	0	0	Empty	FALSE	gi|662204680|ref|XP_008475723.1|
Percoll06192015	CLas(-)	CLas(-) 1	Mudpit_FU_2015_0501_RJ_55_2 (F404029)	PREDICTED: twitchin-like, partial [Diaphorina citri]	gi|662204032|ref|XP_008475377.1|		0	1	2	5	558	0.00148	0	SPYDKPSPPGIPVVTQVGGDFVNLSWDKPLDDGGSR	?	?	0.997	58.3	32.7	55.9	0	7	1	9	2	3796.88	7297.15		1715260	0	0	Empty	FALSE	gi|662204030|ref|XP_008475376.1|,gi|662204670|ref|XP_008475717.1|
Percoll06192015	CLas(-)	CLas(-) 1	Mudpit_FU_2015_0501_RJ_55_2 (F404029)	PREDICTED: twitchin-like, partial [Diaphorina citri]	gi|662204032|ref|XP_008475377.1|		0	1	2	5	558	0.00148	0	TGNIFAAK	?	?	0.99	55	34.8	31.6	0	5	1	3	2	821.452	3539.43		1221060	0	0	Empty	FALSE	gi|662204670|ref|XP_008475717.1|,gi|662204680|ref|XP_008475723.1|
Percoll06192015	CLas(-)	CLas(-) 1	Mudpit_FU_2015_0501_RJ_55_2 (F404029)	PREDICTED: twitchin-like, partial [Diaphorina citri]	gi|662204032|ref|XP_008475377.1|		0	1	2	5	558	0.00148	0	TSSVYDHYDILEEIGTGAFGVVHR	?	?	0.997	86.9	31.4	82	0	1	6	4	2	2665.29	7323.77		1326350	0	0	Empty	FALSE	gi|662204670|ref|XP_008475717.1|,gi|662204680|ref|XP_008475723.1|
Percoll06192015	CLas(-)	CLas(-) 1	Mudpit_FU_2015_0501_RJ_55_2 (F404029)	PREDICTED: twitchin-like, partial [Diaphorina citri]	gi|662204032|ref|XP_008475377.1|		0	1	2	5	558	0.00148	0	VANDYLVK	?	?	0.99	48.7	34.1	41	0	3	1	2	2	921.504	3480.57		2026720	0	0	Empty	FALSE	gi|662204680|ref|XP_008475723.1|
Percoll06192015	CLas(-)	CLas(-) 1	Mudpit_FU_2015_0501_RJ_55_2 (F404029)	PREDICTED: twitchin-like, partial [Diaphorina citri]	gi|662204032|ref|XP_008475377.1|		0	1	2	5	558	0.00148	0	VETAGGVFR	?	?	0.997	68.1	35.8	52.8	0	4	1	0	2	935.495	3549.02		1523780	0	0	Empty	FALSE	gi|662204030|ref|XP_008475376.1|
Percoll06192015	CLas(-)	CLas(-) 1	Mudpit_FU_2015_0501_RJ_55_2 (F404029)	PREDICTED: twitchin-like, partial [Diaphorina citri]	gi|662204032|ref|XP_008475377.1|		0	1	2	5	558	0.00148	0	VMAENQYGLSKPALTIDPIK	?	?	0.997	64.4	30.1	59.5	0	8	6	9	2	2188.17	5473.48		4836420	0	0	Empty	FALSE	gi|662204680|ref|XP_008475723.1|
Percoll06192015	CLas(-)	CLas(-) 1	Mudpit_FU_2015_0501_RJ_55_2 (F404029)	PREDICTED: twitchin-like, partial [Diaphorina citri]	gi|662204032|ref|XP_008475377.1|		0	1	2	5	558	0.00148	0	VNVAICAPSQINIPNLIEGR	?	?	0.997	69.8	31.4	69.8	0	8	0	5	2	2167.14	7758.06		849487	0	0	Empty	FALSE	gi|662204030|ref|XP_008475376.1|,gi|662204670|ref|XP_008475717.1|
Percoll06192015	CLas(-)	CLas(-) 1	Mudpit_FU_2015_0501_RJ_55_2 (F404029)	PREDICTED: twitchin-like, partial [Diaphorina citri]	gi|662204032|ref|XP_008475377.1|		0	1	2	5	558	0.00148	0	VRAENQYGVSEPLELDNSITAK	?	?	0.997	40	30.2	39.4	0	0	2	1	2	2433.23	5110.98		261550	0	0	Empty	FALSE	gi|662204680|ref|XP_008475723.1|
Percoll06192015	CLas(-)	CLas(-) 1	Mudpit_FU_2015_0501_RJ_55_2 (F404029)	PREDICTED: twitchin-like, partial [Diaphorina citri]	gi|662204032|ref|XP_008475377.1|		0	1	2	5	558	0.00148	0	VSDYDQYVFDIYSK	?	?	0.997	72.7	34.3	72.7	0	3	0	6	2	1741.8	6440.3		1618800	0	0	Empty	FALSE	gi|662204670|ref|XP_008475717.1|
Percoll06192015	CLas(-)	CLas(-) 1	Mudpit_FU_2015_0501_RJ_55_2 (F404029)	PREDICTED: twitchin-like, partial [Diaphorina citri]	gi|662204032|ref|XP_008475377.1|		0	1	2	5	558	0.00148	0	VSSYVTTPFVR	?	?	0.997	62.8	33.6	57.7	0	4	0	4	2	1255.67	4976.67		2472530	0	0	Empty	FALSE	gi|662204680|ref|XP_008475723.1|
Percoll06192015	CLas(-)	CLas(-) 1	Mudpit_FU_2015_0501_RJ_55_2 (F404029)	PREDICTED: twitchin-like, partial [Diaphorina citri]	gi|662204032|ref|XP_008475377.1|		0	1	2	5	558	0.00148	0	VTSLIENHEYEFR	?	?	0.997	74.2	33.4	60.8	0	0	7	2	2	1636.8	4742.65		3980270	0	0	Empty	TRUE
Percoll06192015	CLas(-)	CLas(-) 1	Mudpit_FU_2015_0501_RJ_55_2 (F404029)	PREDICTED: twitchin-like, partial [Diaphorina citri]	gi|662204032|ref|XP_008475377.1|		0	1	2	5	558	0.00148	0	VVAENDLGMDSAIVK	?	?	0.997	131	33.3	131	0	1	1	9	2	1560.79	4930.32		2650550	0	0	Empty	FALSE	gi|662204670|ref|XP_008475717.1|
Percoll06192015	CLas(-)	CLas(-) 1	Mudpit_FU_2015_0501_RJ_55_2 (F404029)	PREDICTED: twitchin-like, partial [Diaphorina citri]	gi|662204032|ref|XP_008475377.1|		0	1	2	5	558	0.00148	0	VVQSDDRFK	?	?	0.996	33.2	35.4	28.2	0	0	1	1	2	1093.56	2087.56		249828	0	0	Empty	FALSE	gi|662204030|ref|XP_008475376.1|,gi|662204670|ref|XP_008475717.1|
Percoll06192015	CLas(-)	CLas(-) 1	Mudpit_FU_2015_0501_RJ_55_2 (F404029)	PREDICTED: twitchin-like, partial [Diaphorina citri]	gi|662204032|ref|XP_008475377.1|		0	1	2	5	558	0.00148	0	VYAENVYGR	?	?	0.997	48.5	33.6	41.7	0	0	0	6	2	1070.53	3379.32		1968820	0	0	Empty	FALSE	gi|662204670|ref|XP_008475717.1|
Percoll06192015	CLas(-)	CLas(-) 1	Mudpit_FU_2015_0501_RJ_55_2 (F404029)	PREDICTED: twitchin-like, partial [Diaphorina citri]	gi|662204032|ref|XP_008475377.1|		0	1	2	5	558	0.00148	0	VYAQNEAGLSLPSSASNSVQIKDPMAAK	?	?	0.997	84.1	35	82.9	0	1	16	3	2	2876.45	5108.34		1693500	0	0	Empty	FALSE	gi|662204030|ref|XP_008475376.1|,gi|662204670|ref|XP_008475717.1|
Percoll06192015	CLas(-)	CLas(-) 1	Mudpit_FU_2015_0501_RJ_55_2 (F404029)	PREDICTED: twitchin-like, partial [Diaphorina citri]	gi|662204032|ref|XP_008475377.1|		0	1	2	5	558	0.00148	0	VYVVDKPSPPQGPLDVSDITPESCSLSWKPPLDDGGSPITNYVVEK	?	?	0.997	63.3	33.8	63.3	0	0	0	3	2	4971.43	7521.53		191868	0	0	Empty	FALSE	gi|662204028|ref|XP_008475375.1|
Percoll06192015	CLas(-)	CLas(-) 1	Mudpit_FU_2015_0501_RJ_55_2 (F404029)	PREDICTED: twitchin-like, partial [Diaphorina citri]	gi|662204032|ref|XP_008475377.1|		0	1	2	5	558	0.00148	0	YESATGFWSK	?	?	0.997	65.3	34	59.6	0	4	0	1	2	1175.54	4811.95		1892130	0	0	Empty	FALSE	gi|662204680|ref|XP_008475723.1|
Percoll06192015	CLas(-)	CLas(-) 1	Mudpit_FU_2015_0501_RJ_55_2 (F404029)	PREDICTED: twitchin-like, partial [Diaphorina citri]	gi|662204032|ref|XP_008475377.1|		0	1	2	5	558	0.00148	0	YVPQPVDIK	?	?	0.991	26.8	31.7	13.6	0	2	0	1	2	1058.59	4066.07		1059660	0	0	Empty	FALSE	gi|662204670|ref|XP_008475717.1|,gi|662204680|ref|XP_008475723.1|
Percoll06192015	CLas(-)	CLas(-) 1	Mudpit_FU_2015_0501_RJ_55_2 (F404029)	PREDICTED: paxillin isoform X3 [Diaphorina citri]	gi|662194092|ref|XP_008469978.1|		0	1	1	1	52	0.000138	0	CSYCNGPILDK	?	?	0.997	48.1	25.4	44.1	0	1	4	0	2	1305.5	5464.29		488482	0	0	Empty	FALSE	gi|662194090|ref|XP_008469977.1|,gi|662194088|ref|XP_008469976.1|
Percoll06192015	CLas(-)	CLas(-) 1	Mudpit_FU_2015_0501_RJ_55_2 (F404029)	PREDICTED: paxillin isoform X3 [Diaphorina citri]	gi|662194092|ref|XP_008469978.1|		0	1	1	1	52	0.000138	0	DDYFDLFAPK	?	?	0.997	69.6	32.7	61.6	0	9	0	7	2	1230.57	7165.14		1345650	0	0	Empty	FALSE	gi|662194090|ref|XP_008469977.1|,gi|662194088|ref|XP_008469976.1|
Percoll06192015	CLas(-)	CLas(-) 1	Mudpit_FU_2015_0501_RJ_55_2 (F404029)	PREDICTED: paxillin isoform X3 [Diaphorina citri]	gi|662194092|ref|XP_008469978.1|		0	1	1	1	52	0.000138	0	DSRPYCEPDYHNLFSPR	?	?	0.997	47.5	27.6	21.3	0	7	3	3	2	2141.92	5668.32		2546550	0	0	Empty	FALSE	gi|662194090|ref|XP_008469977.1|,gi|662194088|ref|XP_008469976.1|
Percoll06192015	CLas(-)	CLas(-) 1	Mudpit_FU_2015_0501_RJ_55_2 (F404029)	PREDICTED: paxillin isoform X3 [Diaphorina citri]	gi|662194092|ref|XP_008469978.1|		0	1	1	1	52	0.000138	0	ELDDLMSSLSDFK	?	?	0.997	52.8	34.8	50.4	0	4	0	1	2	1499.69	7321.71		401519	0	0	Empty	FALSE	gi|662194090|ref|XP_008469977.1|,gi|662194088|ref|XP_008469976.1|
Percoll06192015	CLas(-)	CLas(-) 1	Mudpit_FU_2015_0501_RJ_55_2 (F404029)	PREDICTED: paxillin isoform X3 [Diaphorina citri]	gi|662194092|ref|XP_008469978.1|		0	1	1	1	52	0.000138	0	LLMEEMTTTTTTTVRPTASSATR	?	?	0.997	28.6	30.5	28.6	0	0	1	0	2	2499.24	4793.42		58658.5	0	0	Empty	FALSE	gi|662194090|ref|XP_008469977.1|,gi|662194088|ref|XP_008469976.1|
Percoll06192015	CLas(-)	CLas(-) 1	Mudpit_FU_2015_0501_RJ_55_2 (F404029)	PREDICTED: paxillin isoform X3 [Diaphorina citri]	gi|662194092|ref|XP_008469978.1|		0	1	1	1	52	0.000138	0	QFGEDGFHEK	?	?	0.997	51.6	32.6	28.5	0	5	0	0	2	1193.52	3296.95		552868	0	0	Empty	FALSE	gi|662194090|ref|XP_008469977.1|,gi|662194088|ref|XP_008469976.1|
Percoll06192015	CLas(-)	CLas(-) 1	Mudpit_FU_2015_0501_RJ_55_2 (F404029)	PREDICTED: paxillin isoform X3 [Diaphorina citri]	gi|662194092|ref|XP_008469978.1|		0	1	1	1	52	0.000138	0	QGVTTTQK	?	?	0.99	46.2	33.9	30.3	0	2	0	0	2	862.463	1194.59		332445	0	0	Empty	FALSE	gi|662194090|ref|XP_008469977.1|,gi|662194088|ref|XP_008469976.1|
Percoll06192015	CLas(-)	CLas(-) 1	Mudpit_FU_2015_0501_RJ_55_2 (F404029)	PREDICTED: paxillin isoform X3 [Diaphorina citri]	gi|662194092|ref|XP_008469978.1|		0	1	1	1	52	0.000138	0	QLDCMLDSLTAEMSR	?	?	0.997	70.8	30	68.5	0	2	0	1	2	1758.75	7634.23		151278	0	0	Empty	FALSE	gi|662194090|ref|XP_008469977.1|,gi|662194088|ref|XP_008469976.1|
Percoll06192015	CLas(-)	CLas(-) 1	Mudpit_FU_2015_0501_RJ_55_2 (F404029)	PREDICTED: paxillin isoform X3 [Diaphorina citri]	gi|662194092|ref|XP_008469978.1|		0	1	1	1	52	0.000138	0	SFYAMEGKPVCPK	?	?	0.997	38.1	32.1	36.2	0	1	0	0	2	1502.68	4775.28		76088	0	0	Empty	TRUE
Percoll06192015	CLas(-)	CLas(-) 1	Mudpit_FU_2015_0501_RJ_55_2 (F404029)	PREDICTED: paxillin isoform X3 [Diaphorina citri]	gi|662194092|ref|XP_008469978.1|		0	1	1	1	52	0.000138	0	VAPQQLEHSVTDSSSVSYSKPNQPVHQK	?	?	0.993	34.7	31.8	30.4	0	0	0	1	2	3077.53	3759.34		161965	0	0	Empty	FALSE	gi|662194090|ref|XP_008469977.1|,gi|662194088|ref|XP_008469976.1|
Percoll06192015	CLas(-)	CLas(-) 1	Mudpit_FU_2015_0501_RJ_55_2 (F404029)	PREDICTED: ribonucleoside-diphosphate reductase subunit M2 B [Diaphorina citri]	gi|662191508|ref|XP_008468571.1|		0	0.995	1	3	3	7.97e-06	0	RDENYNVDEQAAFR	?	?	0.997	40.9	34.2	36.4	0	1	1	1	2	1726.78	3842.24		366806	0	0	Empty	TRUE
Percoll06192015	CLas(-)	CLas(-) 1	Mudpit_FU_2015_0501_RJ_55_2 (F404029)	elongation factor Tu [Candidatus Profftella armatura]	gi|527122188|gb|AGS06713.1|,gi|527317453|ref|YP_008343657.1|,gi|527331131|ref|WP_020915288.1|,gi|662210238|ref|XP_008478749.1|,gi|662210240|ref|XP_008478750.1|,gi|662214564|ref|XP_008481118.1|		0	1	18	29	74	0.000197	0	AIDGAFLLPVEDVFSISGR	?	?	0.997	62.4	31.5	60.9	0	3	0	0	2	2006.06	8113.52		974642	0	0	Empty	TRUE
Percoll06192015	CLas(-)	CLas(-) 1	Mudpit_FU_2015_0501_RJ_55_2 (F404029)	elongation factor Tu [Candidatus Profftella armatura]	gi|527122188|gb|AGS06713.1|,gi|527317453|ref|YP_008343657.1|,gi|527331131|ref|WP_020915288.1|,gi|662210238|ref|XP_008478749.1|,gi|662210240|ref|XP_008478750.1|,gi|662214564|ref|XP_008481118.1|		0	1	18	29	74	0.000197	0	ALDTYIPTPNR	?	?	0.978	27.2	33.6	23.4	0	2	0	2	2	1260.66	4740.49		767520	0	0	Empty	TRUE
Percoll06192015	CLas(-)	CLas(-) 1	Mudpit_FU_2015_0501_RJ_55_2 (F404029)	elongation factor Tu [Candidatus Profftella armatura]	gi|527122188|gb|AGS06713.1|,gi|527317453|ref|YP_008343657.1|,gi|527331131|ref|WP_020915288.1|,gi|662210238|ref|XP_008478749.1|,gi|662210240|ref|XP_008478750.1|,gi|662214564|ref|XP_008481118.1|		0	1	18	29	74	0.000197	0	ELLNKYEFPGNDIPIIK	?	?	0.981	25.9	33.1	18.1	0	0	0	1	2	2003.09	6336.27		191792	0	0	Empty	TRUE
Percoll06192015	CLas(-)	CLas(-) 1	Mudpit_FU_2015_0501_RJ_55_2 (F404029)	elongation factor Tu [Candidatus Profftella armatura]	gi|527122188|gb|AGS06713.1|,gi|527317453|ref|YP_008343657.1|,gi|527331131|ref|WP_020915288.1|,gi|662210238|ref|XP_008478749.1|,gi|662210240|ref|XP_008478750.1|,gi|662214564|ref|XP_008481118.1|		0	1	18	29	74	0.000197	0	EMVMPGDNVLITVR	?	?	0.997	41.5	35.1	29.9	0	1	0	0	2	1573.81	6112.81		222046	0	0	Empty	TRUE
Percoll06192015	CLas(-)	CLas(-) 1	Mudpit_FU_2015_0501_RJ_55_2 (F404029)	elongation factor Tu [Candidatus Profftella armatura]	gi|527122188|gb|AGS06713.1|,gi|527317453|ref|YP_008343657.1|,gi|527331131|ref|WP_020915288.1|,gi|662210238|ref|XP_008478749.1|,gi|662210240|ref|XP_008478750.1|,gi|662214564|ref|XP_008481118.1|		0	1	18	29	74	0.000197	0	GITINTAHIEYETK	?	?	0.997	55.7	35.4	46	0	2	2	1	2	1589.82	4426.22		866242	0	0	Empty	TRUE
Percoll06192015	CLas(-)	CLas(-) 1	Mudpit_FU_2015_0501_RJ_55_2 (F404029)	elongation factor Tu [Candidatus Profftella armatura]	gi|527122188|gb|AGS06713.1|,gi|527317453|ref|YP_008343657.1|,gi|527331131|ref|WP_020915288.1|,gi|662210238|ref|XP_008478749.1|,gi|662210240|ref|XP_008478750.1|,gi|662214564|ref|XP_008481118.1|		0	1	18	29	74	0.000197	0	HFTGEIYALSK	?	?	0.997	43.2	35.2	39.7	0	4	0	1	2	1265.65	4417.34		773610	0	0	Empty	TRUE
Percoll06192015	CLas(-)	CLas(-) 1	Mudpit_FU_2015_0501_RJ_55_2 (F404029)	elongation factor Tu [Candidatus Profftella armatura]	gi|527122188|gb|AGS06713.1|,gi|527317453|ref|YP_008343657.1|,gi|527331131|ref|WP_020915288.1|,gi|662210238|ref|XP_008478749.1|,gi|662210240|ref|XP_008478750.1|,gi|662214564|ref|XP_008481118.1|		0	1	18	29	74	0.000197	0	HYAHVDCPGHADYIK	?	?	0.997	42.3	32.5	42.3	0	0	2	2	2	1771.77	3717.67		1997710	0	0	Empty	FALSE	gi|527324569|ref|YP_008350764.1|,gi|527135822|gb|AGS06673.1|
Percoll06192015	CLas(-)	CLas(-) 1	Mudpit_FU_2015_0501_RJ_55_2 (F404029)	elongation factor Tu [Candidatus Profftella armatura]	gi|527122188|gb|AGS06713.1|,gi|527317453|ref|YP_008343657.1|,gi|527331131|ref|WP_020915288.1|,gi|662210238|ref|XP_008478749.1|,gi|662210240|ref|XP_008478750.1|,gi|662214564|ref|XP_008481118.1|		0	1	18	29	74	0.000197	0	KLLDQGQAGDNIGLLLR	?	?	0.997	52.2	25.5	52.2	0	0	3	1	2	1824.03	5844.92		487144	0	0	Empty	TRUE
Percoll06192015	CLas(-)	CLas(-) 1	Mudpit_FU_2015_0501_RJ_55_2 (F404029)	elongation factor Tu [Candidatus Profftella armatura]	gi|527122188|gb|AGS06713.1|,gi|527317453|ref|YP_008343657.1|,gi|527331131|ref|WP_020915288.1|,gi|662210238|ref|XP_008478749.1|,gi|662210240|ref|XP_008478750.1|,gi|662214564|ref|XP_008481118.1|		0	1	18	29	74	0.000197	0	LALEGDTGPLGEQSILSLSK	?	?	0.997	130	31.6	130	0	3	0	1	2	2028.09	6673.42		596468	0	0	Empty	TRUE
Percoll06192015	CLas(-)	CLas(-) 1	Mudpit_FU_2015_0501_RJ_55_2 (F404029)	elongation factor Tu [Candidatus Profftella armatura]	gi|527122188|gb|AGS06713.1|,gi|527317453|ref|YP_008343657.1|,gi|527331131|ref|WP_020915288.1|,gi|662210238|ref|XP_008478749.1|,gi|662210240|ref|XP_008478750.1|,gi|662214564|ref|XP_008481118.1|		0	1	18	29	74	0.000197	0	LINPIAMEEGLR	?	?	0.997	44.1	32.7	44.1	0	3	1	1	2	1355.74	6285.84		1505950	0	0	Empty	TRUE
Percoll06192015	CLas(-)	CLas(-) 1	Mudpit_FU_2015_0501_RJ_55_2 (F404029)	elongation factor Tu [Candidatus Profftella armatura]	gi|527122188|gb|AGS06713.1|,gi|527317453|ref|YP_008343657.1|,gi|527331131|ref|WP_020915288.1|,gi|662210238|ref|XP_008478749.1|,gi|662210240|ref|XP_008478750.1|,gi|662214564|ref|XP_008481118.1|		0	1	18	29	74	0.000197	0	LLDQGQAGDNIGLLLR	?	?	0.997	105	30.1	98.5	0	4	0	0	2	1695.94	6455.11		542329	0	0	Empty	TRUE
Percoll06192015	CLas(-)	CLas(-) 1	Mudpit_FU_2015_0501_RJ_55_2 (F404029)	elongation factor Tu [Candidatus Profftella armatura]	gi|527122188|gb|AGS06713.1|,gi|527317453|ref|YP_008343657.1|,gi|527331131|ref|WP_020915288.1|,gi|662210238|ref|XP_008478749.1|,gi|662210240|ref|XP_008478750.1|,gi|662214564|ref|XP_008481118.1|		0	1	18	29	74	0.000197	0	QVGVPYIVVFLNK	?	?	0.997	56.2	26.2	56.2	0	6	0	0	2	1475.86	7681.29		508910	0	0	Empty	TRUE
Percoll06192015	CLas(-)	CLas(-) 1	Mudpit_FU_2015_0501_RJ_55_2 (F404029)	elongation factor Tu [Candidatus Profftella armatura]	gi|527122188|gb|AGS06713.1|,gi|527317453|ref|YP_008343657.1|,gi|527331131|ref|WP_020915288.1|,gi|662210238|ref|XP_008478749.1|,gi|662210240|ref|XP_008478750.1|,gi|662214564|ref|XP_008481118.1|		0	1	18	29	74	0.000197	0	SYDQIDAAPEEK	?	?	0.997	56	34.2	52.1	0	0	2	3	2	1365.62	3472.19		701706	0	0	Empty	TRUE
Percoll06192015	CLas(-)	CLas(-) 1	Mudpit_FU_2015_0501_RJ_55_2 (F404029)	elongation factor Tu [Candidatus Profftella armatura]	gi|527122188|gb|AGS06713.1|,gi|527317453|ref|YP_008343657.1|,gi|527331131|ref|WP_020915288.1|,gi|662210238|ref|XP_008478749.1|,gi|662210240|ref|XP_008478750.1|,gi|662214564|ref|XP_008481118.1|		0	1	18	29	74	0.000197	0	TTCTGVEMFR	?	?	0.997	82.3	29	80.9	0	0	0	4	2	1190.5	4894.76		451589	0	0	Empty	TRUE
Percoll06192015	CLas(-)	CLas(-) 1	Mudpit_FU_2015_0501_RJ_55_2 (F404029)	elongation factor Tu [Candidatus Profftella armatura]	gi|527122188|gb|AGS06713.1|,gi|527317453|ref|YP_008343657.1|,gi|527331131|ref|WP_020915288.1|,gi|662210238|ref|XP_008478749.1|,gi|662210240|ref|XP_008478750.1|,gi|662214564|ref|XP_008481118.1|		0	1	18	29	74	0.000197	0	TTDVTGSIELPK	?	?	0.997	66.4	33.3	57.5	0	2	0	0	2	1260.67	4638.94		459777	0	0	Empty	TRUE
Percoll06192015	CLas(-)	CLas(-) 1	Mudpit_FU_2015_0501_RJ_55_2 (F404029)	elongation factor Tu [Candidatus Profftella armatura]	gi|527122188|gb|AGS06713.1|,gi|527317453|ref|YP_008343657.1|,gi|527331131|ref|WP_020915288.1|,gi|662210238|ref|XP_008478749.1|,gi|662210240|ref|XP_008478750.1|,gi|662214564|ref|XP_008481118.1|		0	1	18	29	74	0.000197	0	TTLTAAIATVLSK	?	?	0.997	78.6	25.8	78.6	0	8	0	0	2	1289.77	7538.57		1104790	0	0	Empty	TRUE
Percoll06192015	CLas(-)	CLas(-) 1	Mudpit_FU_2015_0501_RJ_55_2 (F404029)	elongation factor Tu [Candidatus Profftella armatura]	gi|527122188|gb|AGS06713.1|,gi|527317453|ref|YP_008343657.1|,gi|527331131|ref|WP_020915288.1|,gi|662210238|ref|XP_008478749.1|,gi|662210240|ref|XP_008478750.1|,gi|662214564|ref|XP_008481118.1|		0	1	18	29	74	0.000197	0	TVGAGVVVK	?	?	0.99	29.5	29.4	15	0	1	0	0	2	829.514	2926.29		275860	0	0	Empty	TRUE
Percoll06192015	CLas(-)	CLas(-) 1	Mudpit_FU_2015_0501_RJ_55_2 (F404029)	elongation factor Tu [Candidatus Profftella armatura]	gi|527122188|gb|AGS06713.1|,gi|527317453|ref|YP_008343657.1|,gi|527331131|ref|WP_020915288.1|,gi|662210238|ref|XP_008478749.1|,gi|662210240|ref|XP_008478750.1|,gi|662214564|ref|XP_008481118.1|		0	1	18	29	74	0.000197	0	VGEELEIIGIK	?	?	0.997	67.7	30.5	64.2	0	3	3	0	2	1199.69	6009.81		728685	0	0	Empty	TRUE
Percoll06192015	CLas(-)	CLas(-) 1	Mudpit_FU_2015_0501_RJ_55_2 (F404029)	elongation factor Tu [Candidatus Profftella armatura]	gi|527122188|gb|AGS06713.1|,gi|527317453|ref|YP_008343657.1|,gi|527331131|ref|WP_020915288.1|,gi|662210238|ref|XP_008478749.1|,gi|662210240|ref|XP_008478750.1|,gi|662214564|ref|XP_008481118.1|		0	1	18	29	74	0.000197	0	VGEELEIIGIKDTVK	?	?	0.997	48.6	31.5	43.9	0	0	2	0	2	1642.93	5610.27		238136	0	0	Empty	TRUE
Percoll06192015	CLas(-)	CLas(-) 1	Mudpit_FU_2015_0501_RJ_55_2 (F404029)	PREDICTED: nascent polypeptide-associated complex subunit alpha [Diaphorina citri]	gi|662214040|ref|XP_008480836.1|		0	1	3	6	16	4.25e-05	0	IEDLSQQAQVAAAEK	?	?	0.997	111	33.6	81.2	0	1	0	6	2	1600.82	4099.1		775164	0	0	Empty	TRUE
Percoll06192015	CLas(-)	CLas(-) 1	Mudpit_FU_2015_0501_RJ_55_2 (F404029)	PREDICTED: nascent polypeptide-associated complex subunit alpha [Diaphorina citri]	gi|662214040|ref|XP_008480836.1|		0	1	3	6	16	4.25e-05	0	NILFVINKPDVFK	?	?	0.997	37.5	31.2	33.3	0	1	2	0	2	1546.9	6274.39		513875	0	0	Empty	TRUE
Percoll06192015	CLas(-)	CLas(-) 1	Mudpit_FU_2015_0501_RJ_55_2 (F404029)	PREDICTED: nascent polypeptide-associated complex subunit alpha [Diaphorina citri]	gi|662214040|ref|XP_008480836.1|		0	1	3	6	16	4.25e-05	0	NPASDTYIVFGEAK	?	?	0.997	65.3	35.3	62.5	0	1	5	0	2	1511.74	5363.43		751243	0	0	Empty	TRUE
Percoll06192015	CLas(-)	CLas(-) 1	Mudpit_FU_2015_0501_RJ_55_2 (F404029)	PREDICTED: peptidyl-prolyl cis-trans isomerase-like [Diaphorina citri]	gi|662221586|ref|XP_008484994.1|		0	1	4	11	36	9.56e-05	0	HTGPGILSMANAGPNTNGSQFFITTVK	?	?	0.997	80.3	31	11.9	0	1	13	0	2	2761.36	6531.84		986802	0	0	Empty	TRUE
Percoll06192015	CLas(-)	CLas(-) 1	Mudpit_FU_2015_0501_RJ_55_2 (F404029)	PREDICTED: peptidyl-prolyl cis-trans isomerase-like [Diaphorina citri]	gi|662221586|ref|XP_008484994.1|		0	1	4	11	36	9.56e-05	0	HVVFGSVVEGLDVVK	?	?	0.997	89.7	27.6	86.9	0	4	6	0	2	1583.88	5938.13		1397140	0	0	Empty	TRUE
Percoll06192015	CLas(-)	CLas(-) 1	Mudpit_FU_2015_0501_RJ_55_2 (F404029)	PREDICTED: peptidyl-prolyl cis-trans isomerase-like [Diaphorina citri]	gi|662221586|ref|XP_008484994.1|		0	1	4	11	36	9.56e-05	0	KLESMGSQSGK	?	?	0.997	55.8	36.1	37.5	0	5	2	0	2	1151.57	1635.41		274475	0	0	Empty	TRUE
Percoll06192015	CLas(-)	CLas(-) 1	Mudpit_FU_2015_0501_RJ_55_2 (F404029)	PREDICTED: peptidyl-prolyl cis-trans isomerase-like [Diaphorina citri]	gi|662221586|ref|XP_008484994.1|		0	1	4	11	36	9.56e-05	0	VIPNFMCQGGDFTNHNGTGGK	?	?	0.997	47.3	29.1	13.1	0	3	1	1	2	2240.95	6075.46		785947	0	0	Empty	TRUE
Percoll06192015	CLas(-)	CLas(-) 1	Mudpit_FU_2015_0501_RJ_55_2 (F404029)	PREDICTED: soma ferritin-like [Diaphorina citri]	gi|662186221|ref|XP_008481078.1|		0	1	4	11	32	8.5e-05	0	DVVALPGISK	?	?	0.996	26.3	27	26.3	0	1	0	2	2	998.588	5044.21		312718	0	0	Empty	TRUE
Percoll06192015	CLas(-)	CLas(-) 1	Mudpit_FU_2015_0501_RJ_55_2 (F404029)	PREDICTED: soma ferritin-like [Diaphorina citri]	gi|662186221|ref|XP_008481078.1|		0	1	4	11	32	8.5e-05	0	HASDEESEHAHK	?	?	0.997	46.5	26.3	45.1	0	2	6	0	2	1376.58	821.714		298005	0	0	Empty	TRUE
Percoll06192015	CLas(-)	CLas(-) 1	Mudpit_FU_2015_0501_RJ_55_2 (F404029)	PREDICTED: soma ferritin-like [Diaphorina citri]	gi|662186221|ref|XP_008481078.1|		0	1	4	11	32	8.5e-05	0	QEWGTTEEAFSHALQLEK	?	?	0.997	79.1	34.7	76.1	0	4	6	3	2	2104	6317.47		2836100	0	0	Empty	TRUE
Percoll06192015	CLas(-)	CLas(-) 1	Mudpit_FU_2015_0501_RJ_55_2 (F404029)	PREDICTED: soma ferritin-like [Diaphorina citri]	gi|662186221|ref|XP_008481078.1|		0	1	4	11	32	8.5e-05	0	QNFHAETEEK	?	?	0.997	47	32.1	29.1	0	1	6	1	2	1232.55	1847.55		1106900	0	0	Empty	TRUE
Percoll06192015	CLas(-)	CLas(-) 1	Mudpit_FU_2015_0501_RJ_55_2 (F404029)	PREDICTED: pyrroline-5-carboxylate reductase 1, mitochondrial-like [Diaphorina citri]	gi|662217455|ref|XP_008482709.1|		0	1	2	4	8	2.12e-05	0	GSNIVGSCAPQDVQCVEEFK	?	?	0.988	38.3	28.6	0.27	0	1	0	1	2	2202.92	6771.33		49158.9	0	0	Empty	TRUE
Percoll06192015	CLas(-)	CLas(-) 1	Mudpit_FU_2015_0501_RJ_55_2 (F404029)	PREDICTED: pyrroline-5-carboxylate reductase 1, mitochondrial-like [Diaphorina citri]	gi|662217455|ref|XP_008482709.1|		0	1	2	4	8	2.12e-05	0	GSSASDQDAQTVINLFK	?	?	0.997	94.8	33.8	91.4	0	4	0	2	2	1780.87	6655.6		358750	0	0	Empty	TRUE
Percoll06192015	CLas(-)	CLas(-) 1	Mudpit_FU_2015_0501_RJ_55_2 (F404029)	PREDICTED: uncharacterized protein LOC103508190 [Diaphorina citri]	gi|662195877|ref|XP_008470945.1|		0	1	2	4	8	2.12e-05	0	GDAIPIFLSEIPLLFK	?	?	0.997	38.7	25	34.7	0	2	0	0	2	1773.02	8412.62		145398	0	0	Empty	TRUE
Percoll06192015	CLas(-)	CLas(-) 1	Mudpit_FU_2015_0501_RJ_55_2 (F404029)	PREDICTED: uncharacterized protein LOC103508190 [Diaphorina citri]	gi|662195877|ref|XP_008470945.1|		0	1	2	4	8	2.12e-05	0	LAEAMTEHGK	?	?	0.997	45.3	33.1	32.6	0	2	0	4	2	1086.52	1985.85		141585	0	0	Empty	TRUE
Percoll06192015	CLas(-)	CLas(-) 1	Mudpit_FU_2015_0501_RJ_55_2 (F404029)	PREDICTED: cytochrome c [Diaphorina citri]	gi|662193577|ref|XP_008469702.1|,gi|662193579|ref|XP_008469703.1|		0	1	5	9	21	5.58e-05	0	DTLFEYLENPK	?	?	0.997	49.3	33.6	49.3	0	0	0	3	2	1368.67	6866.4		281277	0	0	Empty	TRUE
Percoll06192015	CLas(-)	CLas(-) 1	Mudpit_FU_2015_0501_RJ_55_2 (F404029)	PREDICTED: cytochrome c [Diaphorina citri]	gi|662193577|ref|XP_008469702.1|,gi|662193579|ref|XP_008469703.1|		0	1	5	9	21	5.58e-05	0	DTLFEYLENPKK	?	?	0.997	29.1	30.9	9.22	0	0	2	0	2	1496.76	6214.53		194466	0	0	Empty	TRUE
Percoll06192015	CLas(-)	CLas(-) 1	Mudpit_FU_2015_0501_RJ_55_2 (F404029)	PREDICTED: cytochrome c [Diaphorina citri]	gi|662193577|ref|XP_008469702.1|,gi|662193579|ref|XP_008469703.1|		0	1	5	9	21	5.58e-05	0	GDLIAYLEQASK	?	?	0.997	65.6	34.7	53.5	0	5	0	1	2	1307.68	6962.57		931588	0	0	Empty	TRUE
Percoll06192015	CLas(-)	CLas(-) 1	Mudpit_FU_2015_0501_RJ_55_2 (F404029)	PREDICTED: cytochrome c [Diaphorina citri]	gi|662193577|ref|XP_008469702.1|,gi|662193579|ref|XP_008469703.1|		0	1	5	9	21	5.58e-05	0	GVPAGDSEK	?	?	0.997	43.4	34.8	33.6	0	1	2	4	2	859.416	1435.64		617261	0	0	Empty	TRUE
Percoll06192015	CLas(-)	CLas(-) 1	Mudpit_FU_2015_0501_RJ_55_2 (F404029)	PREDICTED: cytochrome c [Diaphorina citri]	gi|662193577|ref|XP_008469702.1|,gi|662193579|ref|XP_008469703.1|		0	1	5	9	21	5.58e-05	0	TGQAPGFSYTEANIK	?	?	0.997	41	35.4	40.8	0	2	0	1	2	1583.77	4599.24		171605	0	0	Empty	TRUE
Percoll06192015	CLas(-)	CLas(-) 1	Mudpit_FU_2015_0501_RJ_55_2 (F404029)	sulfate adenylyltransferase subunit 2 [Candidatus Profftella armatura]	gi|527122497|gb|AGS07022.1|,gi|527317762|ref|YP_008343966.1|,gi|527331440|ref|WP_020915597.1|		0	1	7	11	21	5.58e-05	0	EVSAECNNPVLLFSGGK	?	?	0.997	58.3	35	58.3	0	0	0	2	2	1809.85	6829.96		116030	0	0	Empty	TRUE
Percoll06192015	CLas(-)	CLas(-) 1	Mudpit_FU_2015_0501_RJ_55_2 (F404029)	sulfate adenylyltransferase subunit 2 [Candidatus Profftella armatura]	gi|527122497|gb|AGS07022.1|,gi|527317762|ref|YP_008343966.1|,gi|527331440|ref|WP_020915597.1|		0	1	7	11	21	5.58e-05	0	FDACIGGAR	?	?	0.971	26.8	31.7	19	0	1	0	0	2	955.413	4443.75		119919	0	0	Empty	TRUE
Percoll06192015	CLas(-)	CLas(-) 1	Mudpit_FU_2015_0501_RJ_55_2 (F404029)	sulfate adenylyltransferase subunit 2 [Candidatus Profftella armatura]	gi|527122497|gb|AGS07022.1|,gi|527317762|ref|YP_008343966.1|,gi|527331440|ref|WP_020915597.1|		0	1	7	11	21	5.58e-05	0	IDDQNSEASMEK	?	?	0.997	60.3	29.5	54	0	3	0	3	2	1366.58	2386.46		139611	0	0	Empty	TRUE
Percoll06192015	CLas(-)	CLas(-) 1	Mudpit_FU_2015_0501_RJ_55_2 (F404029)	sulfate adenylyltransferase subunit 2 [Candidatus Profftella armatura]	gi|527122497|gb|AGS07022.1|,gi|527317762|ref|YP_008343966.1|,gi|527331440|ref|WP_020915597.1|		0	1	7	11	21	5.58e-05	0	IILPSLYFAHK	?	?	0.997	60.8	26.2	50.5	0	1	5	0	2	1301.76	6133.98		249612	0	0	Empty	TRUE
Percoll06192015	CLas(-)	CLas(-) 1	Mudpit_FU_2015_0501_RJ_55_2 (F404029)	sulfate adenylyltransferase subunit 2 [Candidatus Profftella armatura]	gi|527122497|gb|AGS07022.1|,gi|527317762|ref|YP_008343966.1|,gi|527331440|ref|WP_020915597.1|		0	1	7	11	21	5.58e-05	0	LGETLIVR	?	?	0.99	44.3	28.6	22.6	0	3	0	0	2	900.551	4353.37		513010	0	0	Empty	TRUE
Percoll06192015	CLas(-)	CLas(-) 1	Mudpit_FU_2015_0501_RJ_55_2 (F404029)	sulfate adenylyltransferase subunit 2 [Candidatus Profftella armatura]	gi|527122497|gb|AGS07022.1|,gi|527317762|ref|YP_008343966.1|,gi|527331440|ref|WP_020915597.1|		0	1	7	11	21	5.58e-05	0	NAAQSITLLETIK	?	?	0.997	59.6	30.4	52.7	0	2	0	0	2	1401.79	6115.86		310403	0	0	Empty	TRUE
Percoll06192015	CLas(-)	CLas(-) 1	Mudpit_FU_2015_0501_RJ_55_2 (F404029)	sulfate adenylyltransferase subunit 2 [Candidatus Profftella armatura]	gi|527122497|gb|AGS07022.1|,gi|527317762|ref|YP_008343966.1|,gi|527331440|ref|WP_020915597.1|		0	1	7	11	21	5.58e-05	0	TVGDILCTCPILSNATTVEDIIK	?	?	0.997	46.9	31.8	46.9	0	1	0	0	2	2511.22	8282.32		14769	0	0	Empty	TRUE
Percoll06192015	CLas(-)	CLas(-) 1	Mudpit_FU_2015_0501_RJ_55_2 (F404029)	putative ribosomal protein L26e [Diaphorina citri]	gi|110671412|gb|ABG81957.1|,gi|662223417|ref|XP_008485999.1|		0	1	1	1	5	1.33e-05	0	KDDEVQVVR	?	?	0.996	40.2	35.6	33.3	0	5	0	0	2	1087.57	2268.14		360393	0	0	Empty	TRUE
Percoll06192015	CLas(-)	CLas(-) 1	Mudpit_FU_2015_0501_RJ_55_2 (F404029)	hypothetical protein [Wolbachia endosymbiont of Diaphorina citri]	gi|516101969|ref|WP_017532549.1|		0	0.999	1	1	1	2.66e-06	0	NDSFSFSPYVGIGVGATR	?	?	0.997	39.9	33.4	0.13	0	1	0	0	2	1873.91	6591.44		55888.3	0	0	Empty	TRUE
Percoll06192015	CLas(-)	CLas(-) 1	Mudpit_FU_2015_0501_RJ_55_2 (F404029)	gi|662224219|ref|XP_008486438.1|-DECOY	gi|662224219|ref|XP_008486438.1|-DECOY		0	0.999	1	1	1	2.66e-06	0	QGNLEVGK	?	?	0.953	25.9	32.9	10.3	0	1	0	0	2	844.452	3909.56		96679	0	0	Empty	TRUE
Percoll06192015	CLas(-)	CLas(-) 1	Mudpit_FU_2015_0501_RJ_55_2 (F404029)	single-stranded DNA-binding protein [Candidatus Profftella armatura]	gi|527122428|gb|AGS06953.1|,gi|527317693|ref|YP_008343897.1|,gi|527331371|ref|WP_020915528.1|		0	1	1	1	5	1.33e-05	0	VIIIGNLGR	?	?	0.997	41.8	25	39.7	0	2	0	0	2	954.61	5192.78		192467	0	0	Empty	TRUE
Percoll06192015	CLas(-)	CLas(-) 1	Mudpit_FU_2015_0501_RJ_55_2 (F404029)	single-stranded DNA-binding protein [Candidatus Profftella armatura]	gi|527122428|gb|AGS06953.1|,gi|527317693|ref|YP_008343897.1|,gi|527331371|ref|WP_020915528.1|		0	1	1	1	5	1.33e-05	0	YITEVIADNMQMLGSR	?	?	0.997	74.8	33.3	72.5	0	2	0	1	2	1840.89	6980.5		164512	0	0	Empty	TRUE
Percoll06192015	CLas(-)	CLas(-) 1	Mudpit_FU_2015_0501_RJ_55_2 (F404029)	PREDICTED: 40S ribosomal protein S11 isoform X2 [Diaphorina citri]	gi|662184233|ref|XP_008470793.1|,gi|662184235|ref|XP_008470802.1|		0	1	1	2	17	4.51e-05	0	DVEIGDVVTVGECRPLSK	?	?	0.997	44.5	31.1	42.8	0	0	2	1	2	1961.97	6218.2		281043	0	0	Empty	TRUE
Percoll06192015	CLas(-)	CLas(-) 1	Mudpit_FU_2015_0501_RJ_55_2 (F404029)	PREDICTED: 40S ribosomal protein S11 isoform X2 [Diaphorina citri]	gi|662184233|ref|XP_008470793.1|,gi|662184235|ref|XP_008470802.1|		0	1	1	2	17	4.51e-05	0	EAIDGTYIDK	?	?	0.996	32	34.1	32	0	0	0	3	2	1124.55	3777.42		341267	0	0	Empty	TRUE
Percoll06192015	CLas(-)	CLas(-) 1	Mudpit_FU_2015_0501_RJ_55_2 (F404029)	PREDICTED: 40S ribosomal protein S11 isoform X2 [Diaphorina citri]	gi|662184233|ref|XP_008470793.1|,gi|662184235|ref|XP_008470802.1|		0	1	1	2	17	4.51e-05	0	EAIDGTYIDKK	?	?	0.997	55.4	35.7	54.7	0	0	2	3	2	1252.64	3247.16		540683	0	0	Empty	TRUE
Percoll06192015	CLas(-)	CLas(-) 1	Mudpit_FU_2015_0501_RJ_55_2 (F404029)	PREDICTED: 40S ribosomal protein S11 isoform X2 [Diaphorina citri]	gi|662184233|ref|XP_008470793.1|,gi|662184235|ref|XP_008470802.1|		0	1	1	2	17	4.51e-05	0	NMSVHLSPAFR	?	?	0.997	38.4	35.2	29.9	0	0	1	2	2	1258.64	4473.96		446150	0	0	Empty	TRUE
Percoll06192015	CLas(-)	CLas(-) 1	Mudpit_FU_2015_0501_RJ_55_2 (F404029)	PREDICTED: 40S ribosomal protein S11 isoform X2 [Diaphorina citri]	gi|662184233|ref|XP_008470793.1|,gi|662184235|ref|XP_008470802.1|		0	1	1	2	17	4.51e-05	0	QPTIFLAR	?	?	0.99	46.7	32.4	34.5	0	2	1	0	2	945.552	4809.59		324819	0	0	Empty	TRUE
Percoll06192015	CLas(-)	CLas(-) 1	Mudpit_FU_2015_0501_RJ_55_2 (F404029)	PREDICTED: microtubule-actin cross-linking factor 1-like, partial [Diaphorina citri]	gi|662221939|ref|XP_008485189.1|		0	1	5	9	11	2.92e-05	0	ELVSDIISHQADLR	?	?	0.997	54	30.4	14.1	0	1	1	0	2	1595.84	5612.28		238172	0	0	Empty	TRUE
Percoll06192015	CLas(-)	CLas(-) 1	Mudpit_FU_2015_0501_RJ_55_2 (F404029)	PREDICTED: microtubule-actin cross-linking factor 1-like, partial [Diaphorina citri]	gi|662221939|ref|XP_008485189.1|		0	1	5	9	11	2.92e-05	0	LANQDVAQEDLELLR	?	?	0.997	69.9	32.4	64.4	0	1	0	4	2	1726.9	5912.51		281789	0	0	Empty	TRUE
Percoll06192015	CLas(-)	CLas(-) 1	Mudpit_FU_2015_0501_RJ_55_2 (F404029)	PREDICTED: microtubule-actin cross-linking factor 1-like, partial [Diaphorina citri]	gi|662221939|ref|XP_008485189.1|		0	1	5	9	11	2.92e-05	0	QLVATGAEFLSR	?	?	0.988	32.4	33.3	32.4	0	1	0	0	2	1291.7	5322.57		109035	0	0	Empty	TRUE
Percoll06192015	CLas(-)	CLas(-) 1	Mudpit_FU_2015_0501_RJ_55_2 (F404029)	PREDICTED: microtubule-actin cross-linking factor 1-like, partial [Diaphorina citri]	gi|662221939|ref|XP_008485189.1|		0	1	5	9	11	2.92e-05	0	SVVSELTAQYK	?	?	0.995	31.4	33.9	17.6	0	0	0	1	2	1224.65	5318.25		175775	0	0	Empty	TRUE
Percoll06192015	CLas(-)	CLas(-) 1	Mudpit_FU_2015_0501_RJ_55_2 (F404029)	PREDICTED: microtubule-actin cross-linking factor 1-like, partial [Diaphorina citri]	gi|662221939|ref|XP_008485189.1|		0	1	5	9	11	2.92e-05	0	TTDDQLTQLLDWVGEIEDR	?	?	0.997	56.3	32.6	48.7	0	1	0	1	2	2247.08	8276.73		48977.7	0	0	Empty	TRUE
Percoll06192015	CLas(-)	CLas(-) 1	Mudpit_FU_2015_0501_RJ_55_2 (F404029)	PREDICTED: uncharacterized protein DDB_G0284459-like [Diaphorina citri]	gi|662188241|ref|XP_008487784.1|,gi|662188243|ref|XP_008487785.1|		0	1	3	4	6	1.59e-05	0	AATFDAVLK	?	?	0.997	61.2	34	44	0	2	0	0	2	935.52	4585.52		236301	0	0	Empty	TRUE
Percoll06192015	CLas(-)	CLas(-) 1	Mudpit_FU_2015_0501_RJ_55_2 (F404029)	PREDICTED: uncharacterized protein DDB_G0284459-like [Diaphorina citri]	gi|662188241|ref|XP_008487784.1|,gi|662188243|ref|XP_008487785.1|		0	1	3	4	6	1.59e-05	0	NSQETKNGR	?	?	0.988	26.5	32.3	14	0	0	0	2	2	1034.49	2339.44		308233	0	0	Empty	TRUE
Percoll06192015	CLas(-)	CLas(-) 1	Mudpit_FU_2015_0501_RJ_55_2 (F404029)	PREDICTED: uncharacterized protein DDB_G0284459-like [Diaphorina citri]	gi|662188241|ref|XP_008487784.1|,gi|662188243|ref|XP_008487785.1|		0	1	3	4	6	1.59e-05	0	VTLPDGNPIPCVLLANK	?	?	0.965	28.7	32.5	28.7	0	0	1	1	2	1809.96	7634.3		132048	0	0	Empty	TRUE
Percoll06192015	CLas(-)	CLas(-) 1	Mudpit_FU_2015_0501_RJ_55_2 (F404029)	PREDICTED: DE-cadherin-like, partial [Diaphorina citri]	gi|662211898|ref|XP_008479654.1|		0	1	10	19	29	7.7e-05	0	ANDIDDASTLEYSIVDGNIGNAFK	?	?	0.988	30.8	31.8	0.3	0	1	0	0	2	2542.19	7503.3		12911.3	0	0	Empty	TRUE
Percoll06192015	CLas(-)	CLas(-) 1	Mudpit_FU_2015_0501_RJ_55_2 (F404029)	PREDICTED: DE-cadherin-like, partial [Diaphorina citri]	gi|662211898|ref|XP_008479654.1|		0	1	10	19	29	7.7e-05	0	FGESSIFVYNYK	?	?	0.997	56.2	36	51.9	0	2	2	2	2	1453.7	5991.35		535862	0	0	Empty	TRUE
Percoll06192015	CLas(-)	CLas(-) 1	Mudpit_FU_2015_0501_RJ_55_2 (F404029)	PREDICTED: DE-cadherin-like, partial [Diaphorina citri]	gi|662211898|ref|XP_008479654.1|		0	1	10	19	29	7.7e-05	0	GENPDTEVGR	?	?	0.997	41.8	33.3	35.9	0	2	0	0	2	1073.49	2109.01		94643.4	0	0	Empty	TRUE
Percoll06192015	CLas(-)	CLas(-) 1	Mudpit_FU_2015_0501_RJ_55_2 (F404029)	PREDICTED: DE-cadherin-like, partial [Diaphorina citri]	gi|662211898|ref|XP_008479654.1|		0	1	10	19	29	7.7e-05	0	ISATDIDDGR	?	?	0.989	33.3	34.1	26.4	0	1	0	1	2	1062.51	3343.37		316116	0	0	Empty	TRUE
Percoll06192015	CLas(-)	CLas(-) 1	Mudpit_FU_2015_0501_RJ_55_2 (F404029)	PREDICTED: DE-cadherin-like, partial [Diaphorina citri]	gi|662211898|ref|XP_008479654.1|		0	1	10	19	29	7.7e-05	0	NTFALSTQGNEAK	?	?	0.997	55.7	34	41.8	0	2	0	2	2	1380.68	3694.84		315294	0	0	Empty	TRUE
Percoll06192015	CLas(-)	CLas(-) 1	Mudpit_FU_2015_0501_RJ_55_2 (F404029)	PREDICTED: DE-cadherin-like, partial [Diaphorina citri]	gi|662211898|ref|XP_008479654.1|		0	1	10	19	29	7.7e-05	0	TGTIFVGNTLDYEK	?	?	0.99	33.7	34	8.08	0	2	0	2	2	1557.78	5361.73		292616	0	0	Empty	TRUE
Percoll06192015	CLas(-)	CLas(-) 1	Mudpit_FU_2015_0501_RJ_55_2 (F404029)	PREDICTED: DE-cadherin-like, partial [Diaphorina citri]	gi|662211898|ref|XP_008479654.1|		0	1	10	19	29	7.7e-05	0	VIATDSSESANHLPGSK	?	?	0.997	57.1	33	54	0	1	1	1	2	1712.85	3061.1		166789	0	0	Empty	TRUE
Percoll06192015	CLas(-)	CLas(-) 1	Mudpit_FU_2015_0501_RJ_55_2 (F404029)	PREDICTED: DE-cadherin-like, partial [Diaphorina citri]	gi|662211898|ref|XP_008479654.1|		0	1	10	19	29	7.7e-05	0	VTEESSSFPR	?	?	0.997	34.5	33.5	34.5	0	0	0	2	2	1138.54	3138.75		142088	0	0	Empty	TRUE
Percoll06192015	CLas(-)	CLas(-) 1	Mudpit_FU_2015_0501_RJ_55_2 (F404029)	PREDICTED: DE-cadherin-like, partial [Diaphorina citri]	gi|662211898|ref|XP_008479654.1|		0	1	10	19	29	7.7e-05	0	VTNVNDNLPEFENDIHEITLEEETIPK	?	?	0.997	37.5	34.6	37.5	0	0	1	1	2	3152.53	7438.95		102620	0	0	Empty	TRUE
Percoll06192015	CLas(-)	CLas(-) 1	Mudpit_FU_2015_0501_RJ_55_2 (F404029)	PREDICTED: DE-cadherin-like, partial [Diaphorina citri]	gi|662211898|ref|XP_008479654.1|		0	1	10	19	29	7.7e-05	0	VYVNDPDDWDLPDK	?	?	0.997	46.3	31.7	40.8	0	3	0	0	2	1690.76	5527.95		131610	0	0	Empty	TRUE
Percoll06192015	CLas(-)	CLas(-) 1	Mudpit_FU_2015_0501_RJ_55_2 (F404029)	PREDICTED: uncharacterized protein LOC103514164 [Diaphorina citri]	gi|662207494|ref|XP_008477252.1|		0	1	4	6	9	2.39e-05	0	TCVFLFPLLR	?	?	0.997	43.3	31	36.9	0	0	0	2	2	1254.67	8167.15		76207	0	0	Empty	TRUE
Percoll06192015	CLas(-)	CLas(-) 1	Mudpit_FU_2015_0501_RJ_55_2 (F404029)	PREDICTED: uncharacterized protein LOC103514164 [Diaphorina citri]	gi|662207494|ref|XP_008477252.1|		0	1	4	6	9	2.39e-05	0	TILTNYLGLVR	?	?	0.997	47.6	25.3	41.7	0	2	0	0	2	1262.75	7022.3		102755	0	0	Empty	TRUE
Percoll06192015	CLas(-)	CLas(-) 1	Mudpit_FU_2015_0501_RJ_55_2 (F404029)	PREDICTED: uncharacterized protein LOC103514164 [Diaphorina citri]	gi|662207494|ref|XP_008477252.1|		0	1	4	6	9	2.39e-05	0	VAVVTGANK	?	?	0.995	34.6	31.2	11.3	0	1	0	0	2	858.504	1998.42		89645.4	0	0	Empty	TRUE
Percoll06192015	CLas(-)	CLas(-) 1	Mudpit_FU_2015_0501_RJ_55_2 (F404029)	PREDICTED: uncharacterized protein LOC103514164 [Diaphorina citri]	gi|662207494|ref|XP_008477252.1|		0	1	4	6	9	2.39e-05	0	VVNLSSSAGHLSQITNLELK	?	?	0.997	48.3	29.7	47.1	0	1	2	1	2	2110.15	5789		403444	0	0	Empty	TRUE
Percoll06192015	CLas(-)	CLas(-) 1	Mudpit_FU_2015_0501_RJ_55_2 (F404029)	PREDICTED: uncharacterized protein LOC103524647 isoform X3 [Diaphorina citri]	gi|662188451|ref|XP_008487901.1|		0	1	4	12	349	0.000927	0	APEVHHYHPPPR	?	?	0.997	90.7	33.9	88.1	0	20	64	17	2	1436.72	1738.21		59280300	0	0	Empty	FALSE	gi|662188449|ref|XP_008487900.1|
Percoll06192015	CLas(-)	CLas(-) 1	Mudpit_FU_2015_0501_RJ_55_2 (F404029)	PREDICTED: uncharacterized protein LOC103524647 isoform X3 [Diaphorina citri]	gi|662188451|ref|XP_008487901.1|		0	1	4	12	349	0.000927	0	ETYGISPR	?	?	0.99	55.2	34.1	45.7	0	14	0	3	2	922.463	3202.35		116926000	0	0	Empty	FALSE	gi|662188449|ref|XP_008487900.1|
Percoll06192015	CLas(-)	CLas(-) 1	Mudpit_FU_2015_0501_RJ_55_2 (F404029)	PREDICTED: uncharacterized protein LOC103524647 isoform X3 [Diaphorina citri]	gi|662188451|ref|XP_008487901.1|		0	1	4	12	349	0.000927	0	GFYRPFISEYPTYPSFK	?	?	0.997	58.5	35.3	57.8	0	5	2	7	2	2099.03	6298.12		17314500	0	0	Empty	FALSE	gi|662188449|ref|XP_008487900.1|
Percoll06192015	CLas(-)	CLas(-) 1	Mudpit_FU_2015_0501_RJ_55_2 (F404029)	PREDICTED: uncharacterized protein LOC103524647 isoform X3 [Diaphorina citri]	gi|662188451|ref|XP_008487901.1|		0	1	4	12	349	0.000927	0	GSTAILLDK	?	?	0.997	52.4	32.8	35.7	0	20	0	0	2	917.53	3933.66		55721800	0	0	Empty	TRUE
Percoll06192015	CLas(-)	CLas(-) 1	Mudpit_FU_2015_0501_RJ_55_2 (F404029)	PREDICTED: uncharacterized protein LOC103524647 isoform X3 [Diaphorina citri]	gi|662188451|ref|XP_008487901.1|		0	1	4	12	349	0.000927	0	GSTAILLDKNQPIKPVAEHPSTDDMR	?	?	0.993	32.2	30.1	0.67	0	0	0	2	2	2834.44	4167.06		333203	0	0	Empty	TRUE
Percoll06192015	CLas(-)	CLas(-) 1	Mudpit_FU_2015_0501_RJ_55_2 (F404029)	PREDICTED: uncharacterized protein LOC103524647 isoform X3 [Diaphorina citri]	gi|662188451|ref|XP_008487901.1|		0	1	4	12	349	0.000927	0	NQPIKPVAEHPSTDDMR	?	?	0.997	64.3	31	63	0	23	45	33	2	1950.93	2887.82		95631800	0	0	Empty	TRUE
Percoll06192015	CLas(-)	CLas(-) 1	Mudpit_FU_2015_0501_RJ_55_2 (F404029)	PREDICTED: uncharacterized protein LOC103524647 isoform X3 [Diaphorina citri]	gi|662188451|ref|XP_008487901.1|		0	1	4	12	349	0.000927	0	QHLDMIGR	?	?	0.99	55.3	35.4	27.1	0	25	8	12	2	969.494	2359.44		44582900	0	0	Empty	FALSE	gi|662188449|ref|XP_008487900.1|
Percoll06192015	CLas(-)	CLas(-) 1	Mudpit_FU_2015_0501_RJ_55_2 (F404029)	PREDICTED: uncharacterized protein LOC103524647 isoform X3 [Diaphorina citri]	gi|662188451|ref|XP_008487901.1|		0	1	4	12	349	0.000927	0	QWDDHLNR	?	?	0.99	44.5	34.6	33.6	0	6	1	1	2	1083.5	3272.28		2598300	0	0	Empty	FALSE	gi|662188449|ref|XP_008487900.1|
Percoll06192015	CLas(-)	CLas(-) 1	Mudpit_FU_2015_0501_RJ_55_2 (F404029)	PREDICTED: uncharacterized protein LOC103524647 isoform X3 [Diaphorina citri]	gi|662188451|ref|XP_008487901.1|		0	1	4	12	349	0.000927	0	SIYDDPVNPHER	?	?	0.997	79	34.6	71.7	0	18	13	9	2	1441.67	3548.99		149932000	0	0	Empty	FALSE	gi|662188449|ref|XP_008487900.1|
Percoll06192015	CLas(-)	CLas(-) 1	Mudpit_FU_2015_0501_RJ_55_2 (F404029)	PREDICTED: uncharacterized protein LOC103524647 isoform X3 [Diaphorina citri]	gi|662188451|ref|XP_008487901.1|		0	1	4	12	349	0.000927	0	VGIHDAPFK	?	?	0.997	43.2	34.3	34.5	0	1	0	0	2	983.531	3523.78		765422	0	0	Empty	TRUE
Percoll06192015	CLas(-)	CLas(-) 1	Mudpit_FU_2015_0501_RJ_55_2 (F404029)	PREDICTED: sericin 1-like [Diaphorina citri]	gi|662193727|ref|XP_008469781.1|		0	1	7	15	39	0.000104	0	DAALSSGYGVK	?	?	0.997	44.6	35.5	35.2	0	0	0	7	2	1067.54	3483.83		883582	0	0	Empty	TRUE
Percoll06192015	CLas(-)	CLas(-) 1	Mudpit_FU_2015_0501_RJ_55_2 (F404029)	PREDICTED: sericin 1-like [Diaphorina citri]	gi|662193727|ref|XP_008469781.1|		0	1	7	15	39	0.000104	0	DAALTQNLALNR	?	?	0.997	75.2	33.3	70.8	0	2	5	0	2	1299.7	4566.34		944994	0	0	Empty	TRUE
Percoll06192015	CLas(-)	CLas(-) 1	Mudpit_FU_2015_0501_RJ_55_2 (F404029)	PREDICTED: sericin 1-like [Diaphorina citri]	gi|662193727|ref|XP_008469781.1|		0	1	7	15	39	0.000104	0	DAALTSGYAAR	?	?	0.997	43.9	36	0	0	1	4	5	2	1095.54	3241.62		1186370	0	0	Empty	TRUE
Percoll06192015	CLas(-)	CLas(-) 1	Mudpit_FU_2015_0501_RJ_55_2 (F404029)	PREDICTED: sericin 1-like [Diaphorina citri]	gi|662193727|ref|XP_008469781.1|		0	1	7	15	39	0.000104	0	LFDLVSGYGTFLPAKEEEHVEK	?	?	0.997	50.6	33.1	50.4	0	1	1	4	2	2508.27	6385.7		1104990	0	0	Empty	TRUE
Percoll06192015	CLas(-)	CLas(-) 1	Mudpit_FU_2015_0501_RJ_55_2 (F404029)	PREDICTED: sericin 1-like [Diaphorina citri]	gi|662193727|ref|XP_008469781.1|		0	1	7	15	39	0.000104	0	NENYGYSGASR	?	?	0.997	45.6	31.9	35.4	0	1	0	2	2	1217.52	2681.04		195881	0	0	Empty	TRUE
Percoll06192015	CLas(-)	CLas(-) 1	Mudpit_FU_2015_0501_RJ_55_2 (F404029)	PREDICTED: sericin 1-like [Diaphorina citri]	gi|662193727|ref|XP_008469781.1|		0	1	7	15	39	0.000104	0	QAQVTVNDNGK	?	?	0.997	65.2	33.1	27.6	0	2	0	2	2	1174.57	1993.56		102138	0	0	Empty	TRUE
Percoll06192015	CLas(-)	CLas(-) 1	Mudpit_FU_2015_0501_RJ_55_2 (F404029)	PREDICTED: sericin 1-like [Diaphorina citri]	gi|662193727|ref|XP_008469781.1|		0	1	7	15	39	0.000104	0	VTGSGGEYHR	?	?	0.997	47.5	33.4	43.9	0	1	0	1	2	1062.5	1472.32		109003	0	0	Empty	TRUE
Percoll06192015	CLas(-)	CLas(-) 1	Mudpit_FU_2015_0501_RJ_55_2 (F404029)	PREDICTED: SH3 domain-containing protein C23A1.17-like [Diaphorina citri]	gi|662215498|ref|XP_008481634.1|		0	1	3	5	11	2.92e-05	0	ALAQVPIGTPISAEQLAYEDHIHR	?	?	0.997	44.1	29.3	41.3	0	5	0	1	2	2629.37	5625.65		1582780	0	0	Empty	TRUE
Percoll06192015	CLas(-)	CLas(-) 1	Mudpit_FU_2015_0501_RJ_55_2 (F404029)	PREDICTED: SH3 domain-containing protein C23A1.17-like [Diaphorina citri]	gi|662215498|ref|XP_008481634.1|		0	1	3	5	11	2.92e-05	0	ISQTIEPSKPPAAEPSQTTSESTEK	?	?	0.997	32.9	30.9	27.4	0	0	4	0	2	2643.3	3281.34		177610	0	0	Empty	TRUE
Percoll06192015	CLas(-)	CLas(-) 1	Mudpit_FU_2015_0501_RJ_55_2 (F404029)	PREDICTED: SH3 domain-containing protein C23A1.17-like [Diaphorina citri]	gi|662215498|ref|XP_008481634.1|		0	1	3	5	11	2.92e-05	0	VNTVHDLAILITPGVTLAMK	?	?	0.997	30.6	25	30.6	0	0	1	0	2	2106.2	7441.52		105146	0	0	Empty	TRUE
Percoll06192015	CLas(-)	CLas(-) 1	Mudpit_FU_2015_0501_RJ_55_2 (F404029)	PREDICTED: cubilin-like [Diaphorina citri]	gi|662188259|ref|XP_008487794.1|		0	1	1	1	2	5.31e-06	0	FAFTDLALQPMPR	?	?	0.997	56.9	33.5	52.1	0	0	0	2	2	1506.78	6936.49		94234.6	0	0	Empty	TRUE
Percoll06192015	CLas(-)	CLas(-) 1	Mudpit_FU_2015_0501_RJ_55_2 (F404029)	PREDICTED: prisilkin-39-like [Diaphorina citri]	gi|662215869|ref|XP_008481838.1|		0	1	3	6	23	6.11e-05	0	AGYYNGYHY	?	?	0.997	42.5	25.3	42.5	0	1	0	4	2	1108.44	4222.2		602631	0	0	Empty	TRUE
Percoll06192015	CLas(-)	CLas(-) 1	Mudpit_FU_2015_0501_RJ_55_2 (F404029)	PREDICTED: prisilkin-39-like [Diaphorina citri]	gi|662215869|ref|XP_008481838.1|		0	1	3	6	23	6.11e-05	0	AYPYTAGYGAYSGAYPYAAAPYTAAYGYDDGQYYPGK	?	?	0.997	35.8	28.6	35.8	0	0	2	1	2	3957.72	6703.18		44643.6	0	0	Empty	TRUE
Percoll06192015	CLas(-)	CLas(-) 1	Mudpit_FU_2015_0501_RJ_55_2 (F404029)	PREDICTED: prisilkin-39-like [Diaphorina citri]	gi|662215869|ref|XP_008481838.1|		0	1	3	6	23	6.11e-05	0	YPGTGYPGYK	?	?	0.997	82.4	33	66.3	0	15	0	0	2	1102.52	3647.21		2896390	0	0	Empty	TRUE
Percoll06192015	CLas(-)	CLas(-) 1	Mudpit_FU_2015_0501_RJ_55_2 (F404029)	F0F1 ATP synthase subunit alpha [Candidatus Liberibacter asiaticus str. psy62]	gi|254040294|gb|ACT57090.1|,gi|254780617|ref|YP_003065030.1|,gi|461413313|gb|AGH16945.1|,gi|470205067|ref|YP_007599165.1|,gi|505265440|ref|WP_015452542.1|,gi|594436753|gb|EXU77778.1|		0	0.393	0	0	57	0.000151	0	EAYPGDVFYLHSR	?	?	0.997	75.5	35.1	36.1	0	17	22	5	2	1553.74	5187.59		70359500	0	0	Empty	FALSE	gi|662216234|ref|XP_008482039.1|
Percoll06192015	CLas(-)	CLas(-) 1	Mudpit_FU_2015_0501_RJ_55_2 (F404029)	F0F1 ATP synthase subunit alpha [Candidatus Liberibacter asiaticus str. psy62]	gi|254040294|gb|ACT57090.1|,gi|254780617|ref|YP_003065030.1|,gi|461413313|gb|AGH16945.1|,gi|470205067|ref|YP_007599165.1|,gi|505265440|ref|WP_015452542.1|,gi|594436753|gb|EXU77778.1|		0	0.393	0	0	57	0.000151	0	VLSIGDGIAR	?	?	0.997	48.8	30.4	35.3	0	13	0	0	2	1000.58	4565.58		73016200	0	0	Empty	FALSE	gi|662222159|ref|XP_008485307.1|
Percoll06192015	CLas(-)	CLas(-) 1	Mudpit_FU_2015_0501_RJ_55_2 (F404029)	PREDICTED: uncharacterized protein LOC103515273 isoform X1 [Diaphorina citri]	gi|662209631|ref|XP_008478426.1|,gi|662209633|ref|XP_008478427.1|		0	1	4	11	43	0.000114	0	LGLAYDPLSTICR	?	?	0.997	60.2	35.6	52.8	0	3	1	4	2	1467.73	7726.64		2205270	0	0	Empty	TRUE
Percoll06192015	CLas(-)	CLas(-) 1	Mudpit_FU_2015_0501_RJ_55_2 (F404029)	PREDICTED: uncharacterized protein LOC103515273 isoform X1 [Diaphorina citri]	gi|662209631|ref|XP_008478426.1|,gi|662209633|ref|XP_008478427.1|		0	1	4	11	43	0.000114	0	LIFCVGNGGDTNLQK	?	?	0.997	75.1	35.2	24.6	0	5	1	9	2	1625.77	6273.08		1828690	0	0	Empty	TRUE
Percoll06192015	CLas(-)	CLas(-) 1	Mudpit_FU_2015_0501_RJ_55_2 (F404029)	PREDICTED: uncharacterized protein LOC103515273 isoform X1 [Diaphorina citri]	gi|662209631|ref|XP_008478426.1|,gi|662209633|ref|XP_008478427.1|		0	1	4	11	43	0.000114	0	SGVFPDPYDCHSYYVCDNDLR	?	?	0.997	45	25	45	0	5	6	0	2	2556.99	7179.19		1288710	0	0	Empty	TRUE
Percoll06192015	CLas(-)	CLas(-) 1	Mudpit_FU_2015_0501_RJ_55_2 (F404029)	PREDICTED: uncharacterized protein LOC103515273 isoform X1 [Diaphorina citri]	gi|662209631|ref|XP_008478426.1|,gi|662209633|ref|XP_008478427.1|		0	1	4	11	43	0.000114	0	VGFYFDQK	?	?	0.99	46.1	34.1	33.6	0	5	0	4	2	1003.49	5074.83		1756020	0	0	Empty	TRUE
Percoll06192015	CLas(-)	CLas(-) 1	Mudpit_FU_2015_0501_RJ_55_2 (F404029)	PREDICTED: 26S protease regulatory subunit 4-like [Diaphorina citri]	gi|662207419|ref|XP_008477211.1|		0	1	1	2	2	5.31e-06	0	TMLELLNQLDGFDSR	?	?	0.997	60.5	35.7	57.2	0	1	0	1	2	1751.86	7949.32		92453.6	0	0	Empty	TRUE
Percoll06192015	CLas(-)	CLas(-) 1	Mudpit_FU_2015_0501_RJ_55_2 (F404029)	PREDICTED: uncharacterized protein LOC103514874, partial [Diaphorina citri]	gi|662208875|ref|XP_008478013.1|		0	1	3	8	15	3.98e-05	0	ELAAGAHDIHK	?	?	0.997	52	35.6	39.2	0	1	0	1	2	1161.6	1962.05		57327.7	0	0	Empty	TRUE
Percoll06192015	CLas(-)	CLas(-) 1	Mudpit_FU_2015_0501_RJ_55_2 (F404029)	PREDICTED: uncharacterized protein LOC103514874, partial [Diaphorina citri]	gi|662208875|ref|XP_008478013.1|		0	1	3	8	15	3.98e-05	0	LGQAYHDPEISSFIEK	?	?	0.997	43.6	31.7	34.9	0	0	4	1	2	1833.9	5224.57		869545	0	0	Empty	TRUE
Percoll06192015	CLas(-)	CLas(-) 1	Mudpit_FU_2015_0501_RJ_55_2 (F404029)	PREDICTED: uncharacterized protein LOC103514874, partial [Diaphorina citri]	gi|662208875|ref|XP_008478013.1|		0	1	3	8	15	3.98e-05	0	SAITEYNSLATAVDLQK	?	?	0.997	90.8	34	90.8	0	5	0	3	2	1823.94	6043.76		444695	0	0	Empty	TRUE
Percoll06192015	CLas(-)	CLas(-) 1	Mudpit_FU_2015_0501_RJ_55_2 (F404029)	50S ribosomal protein L21 [Candidatus Profftella armatura]	gi|527122236|gb|AGS06761.1|,gi|527317501|ref|YP_008343705.1|,gi|527331179|ref|WP_020915336.1|		0	1	2	3	4	1.06e-05	0	IILNQILAIYTDK	?	?	0.997	40	25	37.9	0	1	0	0	2	1517.89	7725.42		72080.6	0	0	Empty	TRUE
Percoll06192015	CLas(-)	CLas(-) 1	Mudpit_FU_2015_0501_RJ_55_2 (F404029)	50S ribosomal protein L21 [Candidatus Profftella armatura]	gi|527122236|gb|AGS06761.1|,gi|527317501|ref|YP_008343705.1|,gi|527331179|ref|WP_020915336.1|		0	1	2	3	4	1.06e-05	0	ISVNVGEK	?	?	0.99	41.3	34.2	21.7	0	1	0	2	2	845.473	3095.28		264031	0	0	Empty	TRUE
Percoll06192015	CLas(-)	CLas(-) 1	Mudpit_FU_2015_0501_RJ_55_2 (F404029)	PREDICTED: mitochondrial import inner membrane translocase subunit Tim10 [Diaphorina citri]	gi|662206071|ref|XP_008476480.1|		0	1	3	4	8	2.12e-05	0	EGELNKGEAVCLDR	?	?	0.997	53.6	30.8	51.2	0	0	5	0	2	1578.73	4462.3		682681	0	0	Empty	TRUE
Percoll06192015	CLas(-)	CLas(-) 1	Mudpit_FU_2015_0501_RJ_55_2 (F404029)	PREDICTED: mitochondrial import inner membrane translocase subunit Tim10 [Diaphorina citri]	gi|662206071|ref|XP_008476480.1|		0	1	3	4	8	2.12e-05	0	LTEMSVQQDPDFLK	?	?	0.967	28.5	33.9	23.7	0	1	0	0	2	1650.8	5413		81284.3	0	0	Empty	TRUE
Percoll06192015	CLas(-)	CLas(-) 1	Mudpit_FU_2015_0501_RJ_55_2 (F404029)	PREDICTED: mitochondrial import inner membrane translocase subunit Tim10 [Diaphorina citri]	gi|662206071|ref|XP_008476480.1|		0	1	3	4	8	2.12e-05	0	RVEEQNVK	?	?	0.99	43.7	34.6	25.8	0	1	1	0	2	1001.54	1219.83		99783	0	0	Empty	TRUE
Percoll06192015	CLas(-)	CLas(-) 1	Mudpit_FU_2015_0501_RJ_55_2 (F404029)	PREDICTED: glyceraldehyde-3-phosphate dehydrogenase-like [Diaphorina citri]	gi|662199329|ref|XP_008472826.1|		0	1	6	10	23	6.11e-05	0	GANQNIIPASTGAAK	?	?	0.997	37.3	32.1	23.8	0	1	0	4	2	1412.75	3464.17		309217	0	0	Empty	TRUE
Percoll06192015	CLas(-)	CLas(-) 1	Mudpit_FU_2015_0501_RJ_55_2 (F404029)	PREDICTED: glyceraldehyde-3-phosphate dehydrogenase-like [Diaphorina citri]	gi|662199329|ref|XP_008472826.1|		0	1	6	10	23	6.11e-05	0	IGINGFGR	?	?	0.99	37	33.5	13.3	0	0	0	5	2	834.447	4485.34		477089	0	0	Empty	FALSE	gi|662212235|ref|XP_008479842.1|,gi|662212233|ref|XP_008479841.1|
Percoll06192015	CLas(-)	CLas(-) 1	Mudpit_FU_2015_0501_RJ_55_2 (F404029)	PREDICTED: glyceraldehyde-3-phosphate dehydrogenase-like [Diaphorina citri]	gi|662199329|ref|XP_008472826.1|		0	1	6	10	23	6.11e-05	0	KVIITAPSK	?	?	0.996	29.3	25	18.7	0	2	0	0	2	956.614	2572.73		155395	0	0	Empty	TRUE
Percoll06192015	CLas(-)	CLas(-) 1	Mudpit_FU_2015_0501_RJ_55_2 (F404029)	PREDICTED: glyceraldehyde-3-phosphate dehydrogenase-like [Diaphorina citri]	gi|662199329|ref|XP_008472826.1|		0	1	6	10	23	6.11e-05	0	LCCDVTYDEIK	?	?	0.997	39.7	26.5	39.7	0	2	0	0	2	1393.55	6213.79		114292	0	0	Empty	TRUE
Percoll06192015	CLas(-)	CLas(-) 1	Mudpit_FU_2015_0501_RJ_55_2 (F404029)	PREDICTED: glyceraldehyde-3-phosphate dehydrogenase-like [Diaphorina citri]	gi|662199329|ref|XP_008472826.1|		0	1	6	10	23	6.11e-05	0	MKPEEIPWSQTGAEYIVESTGVFK	?	?	0.997	63.5	34.9	63.5	0	0	1	1	2	2726.34	7487.08		145661	0	0	Empty	TRUE
Percoll06192015	CLas(-)	CLas(-) 1	Mudpit_FU_2015_0501_RJ_55_2 (F404029)	PREDICTED: glyceraldehyde-3-phosphate dehydrogenase-like [Diaphorina citri]	gi|662199329|ref|XP_008472826.1|		0	1	6	10	23	6.11e-05	0	VLDLIQYMK	?	?	0.997	54.9	31.1	47.2	0	3	0	1	2	1122.62	6533.83		452080	0	0	Empty	TRUE
Percoll06192015	CLas(-)	CLas(-) 1	Mudpit_FU_2015_0501_RJ_55_2 (F404029)	PREDICTED: glyceraldehyde-3-phosphate dehydrogenase-like [Diaphorina citri]	gi|662199329|ref|XP_008472826.1|		0	1	6	10	23	6.11e-05	0	VPVPNVSVVDLTVR	?	?	0.997	47.3	25.8	47.3	0	2	0	1	2	1493.87	6092.33		271294	0	0	Empty	TRUE
Percoll06192015	CLas(-)	CLas(-) 1	Mudpit_FU_2015_0501_RJ_55_2 (F404029)	PREDICTED: uncharacterized protein LOC103513455 [Diaphorina citri]	gi|662206119|ref|XP_008476507.1|		0	1	4	8	24	6.37e-05	0	DVAPLVIHEIK	?	?	0.997	36.6	27.6	30.7	0	2	5	0	2	1233.72	4858.2		1042680	0	0	Empty	TRUE
Percoll06192015	CLas(-)	CLas(-) 1	Mudpit_FU_2015_0501_RJ_55_2 (F404029)	PREDICTED: uncharacterized protein LOC103513455 [Diaphorina citri]	gi|662206119|ref|XP_008476507.1|		0	1	4	8	24	6.37e-05	0	DVAPLVIHEIKK	?	?	0.978	18	25	18	0	0	0	1	2	1361.82	4222.36		47567.1	0	0	Empty	TRUE
Percoll06192015	CLas(-)	CLas(-) 1	Mudpit_FU_2015_0501_RJ_55_2 (F404029)	PREDICTED: uncharacterized protein LOC103513455 [Diaphorina citri]	gi|662206119|ref|XP_008476507.1|		0	1	4	8	24	6.37e-05	0	IANATQVANGK	?	?	0.997	89.9	35.6	47.8	0	2	3	5	2	1087.57	2054.23		643905	0	0	Empty	TRUE
Percoll06192015	CLas(-)	CLas(-) 1	Mudpit_FU_2015_0501_RJ_55_2 (F404029)	PREDICTED: uncharacterized protein LOC103513455 [Diaphorina citri]	gi|662206119|ref|XP_008476507.1|		0	1	4	8	24	6.37e-05	0	IYTDHITK	?	?	0.99	39	34.2	29.4	0	3	0	3	2	990.526	2549.05		698853	0	0	Empty	TRUE
Percoll06192015	CLas(-)	CLas(-) 1	Mudpit_FU_2015_0501_RJ_55_2 (F404029)	PREDICTED: 26S protease regulatory subunit 6B [Diaphorina citri]	gi|662211003|ref|XP_008479170.1|		0	1	2	2	3	7.97e-06	0	ENSPAIIFIDEIDAIATK	?	?	0.997	60.7	32.7	60.7	0	2	0	0	2	1960.03	8301.5		61384.2	0	0	Empty	TRUE
Percoll06192015	CLas(-)	CLas(-) 1	Mudpit_FU_2015_0501_RJ_55_2 (F404029)	PREDICTED: 26S protease regulatory subunit 6B [Diaphorina citri]	gi|662211003|ref|XP_008479170.1|		0	1	2	2	3	7.97e-06	0	MNLSDEVDLEDYVARPDR	?	?	0.975	18.8	30.1	18.8	0	0	1	0	2	2136.99	6010.15		78204.5	0	0	Empty	TRUE
Percoll06192015	CLas(-)	CLas(-) 1	Mudpit_FU_2015_0501_RJ_55_2 (F404029)	ATP-dependent Clp protease ATP-binding subunit ClpB [Candidatus Profftella armatura]	gi|527122426|gb|AGS06951.1|,gi|527317691|ref|YP_008343895.1|,gi|527331369|ref|WP_020915526.1|		0	0.997	1	1	5	1.33e-05	0	IEHEAIKR	?	?	0.956	24.7	31.4	20.7	0	1	0	0	2	995.563	1444.16		10183.2	0	0	Empty	FALSE	gi|662213087|ref|XP_008480311.1|
Percoll06192015	CLas(-)	CLas(-) 1	Mudpit_FU_2015_0501_RJ_55_2 (F404029)	ATP-dependent Clp protease ATP-binding subunit ClpB [Candidatus Profftella armatura]	gi|527122426|gb|AGS06951.1|,gi|527317691|ref|YP_008343895.1|,gi|527331369|ref|WP_020915526.1|		0	0.997	1	1	5	1.33e-05	0	LLNIENLLCK	?	?	0.996	37.7	32.9	28.6	0	1	0	1	2	1218.66	7734.23		125339	0	0	Empty	FALSE	gi|662213087|ref|XP_008480311.1|
Percoll06192015	CLas(-)	CLas(-) 1	Mudpit_FU_2015_0501_RJ_55_2 (F404029)	ATP-dependent Clp protease ATP-binding subunit ClpB [Candidatus Profftella armatura]	gi|527122426|gb|AGS06951.1|,gi|527317691|ref|YP_008343895.1|,gi|527331369|ref|WP_020915526.1|		0	0.997	1	1	5	1.33e-05	0	NNPVLIGEPGVGK	?	?	0.983	29.4	32	28.7	0	1	0	0	2	1293.72	4315.8		118077	0	0	Empty	FALSE	gi|662213087|ref|XP_008480311.1|,gi|516101084|ref|WP_017531664.1|
Percoll06192015	CLas(-)	CLas(-) 1	Mudpit_FU_2015_0501_RJ_55_2 (F404029)	ATP-dependent Clp protease ATP-binding subunit ClpB [Candidatus Profftella armatura]	gi|527122426|gb|AGS06951.1|,gi|527317691|ref|YP_008343895.1|,gi|527331369|ref|WP_020915526.1|		0	0.997	1	1	5	1.33e-05	0	SQQDEEHIGYLK	?	?	0.95	24.1	33.4	23	0	0	0	1	2	1446.69	3464.39		29973.3	0	0	Empty	TRUE
Percoll06192015	CLas(-)	CLas(-) 1	Mudpit_FU_2015_0501_RJ_55_2 (F404029)	PREDICTED: kinectin-like [Diaphorina citri]	gi|662201796|ref|XP_008474163.1|		0	1	1	1	1	2.66e-06	0	QTSGTTDWTEGR	?	?	0.997	37.6	31.3	23.3	0	1	0	0	2	1338.59	3281.74		40121.2	0	0	Empty	TRUE
Percoll06192015	CLas(-)	CLas(-) 1	Mudpit_FU_2015_0501_RJ_55_2 (F404029)	PREDICTED: probable 3-hydroxyacyl-CoA dehydrogenase B0272.3 isoform X1 [Diaphorina citri]	gi|662210156|ref|XP_008478707.1|,gi|662210158|ref|XP_008478708.1|		0	1	2	2	17	4.51e-05	0	DTPGFVVNR	?	?	0.951	27.3	34.5	19.5	0	1	0	0	2	1004.52	3943.1		156650	0	0	Empty	TRUE
Percoll06192015	CLas(-)	CLas(-) 1	Mudpit_FU_2015_0501_RJ_55_2 (F404029)	PREDICTED: probable 3-hydroxyacyl-CoA dehydrogenase B0272.3 isoform X1 [Diaphorina citri]	gi|662210156|ref|XP_008478707.1|,gi|662210158|ref|XP_008478708.1|		0	1	2	2	17	4.51e-05	0	LGAGYPMGPFELADYVGHDTTK	?	?	0.997	68.2	35.3	68.2	0	2	2	2	2	2339.1	6943.66		357198	0	0	Empty	TRUE
Percoll06192015	CLas(-)	CLas(-) 1	Mudpit_FU_2015_0501_RJ_55_2 (F404029)	PREDICTED: probable 3-hydroxyacyl-CoA dehydrogenase B0272.3 isoform X1 [Diaphorina citri]	gi|662210156|ref|XP_008478707.1|,gi|662210158|ref|XP_008478708.1|		0	1	2	2	17	4.51e-05	0	LLVPLLAEAIR	?	?	0.997	51.9	25	51.9	0	0	9	0	2	1207.78	7668.39		732506	0	0	Empty	TRUE
Percoll06192015	CLas(-)	CLas(-) 1	Mudpit_FU_2015_0501_RJ_55_2 (F404029)	PREDICTED: probable 3-hydroxyacyl-CoA dehydrogenase B0272.3 isoform X1 [Diaphorina citri]	gi|662210156|ref|XP_008478707.1|,gi|662210158|ref|XP_008478708.1|		0	1	2	2	17	4.51e-05	0	TNDTSDATYNAVTEWGK	?	?	0.995	46.5	30.7	1.16	0	1	0	0	2	1873.81	5179.87		185049	0	0	Empty	TRUE
Percoll06192015	CLas(-)	CLas(-) 1	Mudpit_FU_2015_0501_RJ_55_2 (F404029)	PREDICTED: transcriptional activator protein Pur-beta isoform X5 [Diaphorina citri]	gi|662190067|ref|XP_008467780.1|,gi|662190069|ref|XP_008467782.1|		0	1	1	1	31	8.23e-05	0	DALTDLLEEFGTEDGGYKGELPEGR	?	?	0.997	74	30.5	74	0	1	2	2	2	2711.27	7978.73		499945	0	0	Empty	FALSE	gi|662190079|ref|XP_008467787.1|,gi|662190077|ref|XP_008467786.1|
Percoll06192015	CLas(-)	CLas(-) 1	Mudpit_FU_2015_0501_RJ_55_2 (F404029)	PREDICTED: transcriptional activator protein Pur-beta isoform X5 [Diaphorina citri]	gi|662190067|ref|XP_008467780.1|,gi|662190069|ref|XP_008467782.1|		0	1	1	1	31	8.23e-05	0	DVFAEYCDK	?	?	0.992	27.2	26.4	25.1	0	2	0	0	2	1135.44	6007.06		165942	0	0	Empty	FALSE	gi|662190079|ref|XP_008467787.1|,gi|662190077|ref|XP_008467786.1|
Percoll06192015	CLas(-)	CLas(-) 1	Mudpit_FU_2015_0501_RJ_55_2 (F404029)	PREDICTED: transcriptional activator protein Pur-beta isoform X5 [Diaphorina citri]	gi|662190067|ref|XP_008467780.1|,gi|662190069|ref|XP_008467782.1|		0	1	1	1	31	8.23e-05	0	FRDVFAEYCDK	?	?	0.997	31.5	31.5	27	0	0	2	1	2	1438.61	6059.27		340906	0	0	Empty	FALSE	gi|662190079|ref|XP_008467787.1|,gi|662190077|ref|XP_008467786.1|
Percoll06192015	CLas(-)	CLas(-) 1	Mudpit_FU_2015_0501_RJ_55_2 (F404029)	PREDICTED: transcriptional activator protein Pur-beta isoform X5 [Diaphorina citri]	gi|662190067|ref|XP_008467780.1|,gi|662190069|ref|XP_008467782.1|		0	1	1	1	31	8.23e-05	0	GDPHHQSGGQQQQEQELATK	?	?	0.997	38.2	29.9	29.2	0	0	3	0	2	2203.01	1918.95		39047.3	0	0	Empty	TRUE
Percoll06192015	CLas(-)	CLas(-) 1	Mudpit_FU_2015_0501_RJ_55_2 (F404029)	PREDICTED: transcriptional activator protein Pur-beta isoform X5 [Diaphorina citri]	gi|662190067|ref|XP_008467780.1|,gi|662190069|ref|XP_008467782.1|		0	1	1	1	31	8.23e-05	0	NFYFDIGQNNR	?	?	0.967	25.8	34.7	23.6	0	0	0	2	2	1387.64	5756.73		244334	0	0	Empty	FALSE	gi|662190079|ref|XP_008467787.1|,gi|662190077|ref|XP_008467786.1|
Percoll06192015	CLas(-)	CLas(-) 1	Mudpit_FU_2015_0501_RJ_55_2 (F404029)	PREDICTED: transcriptional activator protein Pur-beta isoform X5 [Diaphorina citri]	gi|662190067|ref|XP_008467780.1|,gi|662190069|ref|XP_008467782.1|		0	1	1	1	31	8.23e-05	0	TAITIPEK	?	?	0.985	29.3	31.4	25.1	0	3	0	0	2	872.509	3624.32		724448	0	0	Empty	FALSE	gi|662190079|ref|XP_008467787.1|,gi|662190077|ref|XP_008467786.1|
Percoll06192015	CLas(-)	CLas(-) 1	Mudpit_FU_2015_0501_RJ_55_2 (F404029)	PREDICTED: transcriptional activator protein Pur-beta isoform X5 [Diaphorina citri]	gi|662190067|ref|XP_008467780.1|,gi|662190069|ref|XP_008467782.1|		0	1	1	1	31	8.23e-05	0	TTNSGQETPEPK	?	?	0.997	71.4	32.8	58.8	0	4	0	5	2	1288.6	1619.84		171835	0	0	Empty	FALSE	gi|662190079|ref|XP_008467787.1|,gi|662190077|ref|XP_008467786.1|
Percoll06192015	CLas(-)	CLas(-) 1	Mudpit_FU_2015_0501_RJ_55_2 (F404029)	PREDICTED: transcriptional activator protein Pur-beta isoform X5 [Diaphorina citri]	gi|662190067|ref|XP_008467780.1|,gi|662190069|ref|XP_008467782.1|		0	1	1	1	31	8.23e-05	0	VAEVGADGR	?	?	0.997	56.4	35.3	45.8	0	2	1	1	2	873.442	1813.85		471567	0	0	Empty	FALSE	gi|662190079|ref|XP_008467787.1|,gi|662190077|ref|XP_008467786.1|
Percoll06192015	CLas(-)	CLas(-) 1	Mudpit_FU_2015_0501_RJ_55_2 (F404029)	PREDICTED: importin-7-like [Diaphorina citri]	gi|662211916|ref|XP_008479663.1|		0	1	1	1	1	2.66e-06	0	ILPSLILLFDGLK	?	?	0.994	27.5	25	25.8	0	1	0	0	2	1441.9	8265.22		31581.6	0	0	Empty	TRUE
Percoll06192015	CLas(-)	CLas(-) 1	Mudpit_FU_2015_0501_RJ_55_2 (F404029)	PREDICTED: apolipoprotein D-like [Diaphorina citri]	gi|662205419|ref|XP_008476120.1|		0	1	6	8	21	5.58e-05	0	IYLTDFDFYK	?	?	0.997	65.8	34.2	48.8	0	3	0	1	2	1324.65	6851.13		506388	0	0	Empty	TRUE
Percoll06192015	CLas(-)	CLas(-) 1	Mudpit_FU_2015_0501_RJ_55_2 (F404029)	PREDICTED: apolipoprotein D-like [Diaphorina citri]	gi|662205419|ref|XP_008476120.1|		0	1	6	8	21	5.58e-05	0	KVGLSPDNFLR	?	?	0.997	52.2	30.2	31.4	0	0	4	0	2	1245.7	4937.04		230540	0	0	Empty	TRUE
Percoll06192015	CLas(-)	CLas(-) 1	Mudpit_FU_2015_0501_RJ_55_2 (F404029)	PREDICTED: apolipoprotein D-like [Diaphorina citri]	gi|662205419|ref|XP_008476120.1|		0	1	6	8	21	5.58e-05	0	LQVALDLPLIGVK	?	?	0.997	66.1	25	66.1	0	5	0	0	2	1378.87	7514.94		355496	0	0	Empty	TRUE
Percoll06192015	CLas(-)	CLas(-) 1	Mudpit_FU_2015_0501_RJ_55_2 (F404029)	PREDICTED: apolipoprotein D-like [Diaphorina citri]	gi|662205419|ref|XP_008476120.1|		0	1	6	8	21	5.58e-05	0	QGPLWILSTDYK	?	?	0.994	35.4	33	32.8	0	1	0	1	2	1420.75	6889.33		112452	0	0	Empty	TRUE
Percoll06192015	CLas(-)	CLas(-) 1	Mudpit_FU_2015_0501_RJ_55_2 (F404029)	PREDICTED: apolipoprotein D-like [Diaphorina citri]	gi|662205419|ref|XP_008476120.1|		0	1	6	8	21	5.58e-05	0	VGLSPDNFLR	?	?	0.997	56.5	35.4	37.3	0	3	0	0	2	1117.6	5707.54		372728	0	0	Empty	TRUE
Percoll06192015	CLas(-)	CLas(-) 1	Mudpit_FU_2015_0501_RJ_55_2 (F404029)	PREDICTED: apolipoprotein D-like [Diaphorina citri]	gi|662205419|ref|XP_008476120.1|		0	1	6	8	21	5.58e-05	0	YMTNLPVQLTIGTCPR	?	?	0.997	68.3	33.6	64.9	0	0	0	3	2	1852.91	6964.25		239451	0	0	Empty	TRUE
Percoll06192015	CLas(-)	CLas(-) 1	Mudpit_FU_2015_0501_RJ_55_2 (F404029)	PREDICTED: endocuticle structural glycoprotein SgAbd-2-like [Diaphorina citri]	gi|662197351|ref|XP_008471749.1|		0	1	2	3	15	3.98e-05	0	GPPQYAPGQFIPIISYQNEPNQGDGSYR	?	?	0.997	33	30.1	32.5	0	1	3	0	2	3093.47	6730.67		166812	0	0	Empty	TRUE
Percoll06192015	CLas(-)	CLas(-) 1	Mudpit_FU_2015_0501_RJ_55_2 (F404029)	PREDICTED: endocuticle structural glycoprotein SgAbd-2-like [Diaphorina citri]	gi|662197351|ref|XP_008471749.1|		0	1	2	3	15	3.98e-05	0	YSYETGNGIAANEQGYLK	?	?	0.997	116	31.7	26.7	0	0	0	11	2	1978.9	4939.57		1059060	0	0	Empty	TRUE
Percoll06192015	CLas(-)	CLas(-) 1	Mudpit_FU_2015_0501_RJ_55_2 (F404029)	PREDICTED: heterogeneous nuclear ribonucleoprotein M-like isoform X1 [Diaphorina citri]	gi|662185483|ref|XP_008477330.1|,gi|662185485|ref|XP_008477338.1|		0	1	5	11	17	4.51e-05	0	DLSALLQNNSSK	?	?	0.961	28.6	35.4	25.1	0	0	1	0	2	1289.67	5390.46		106585	0	0	Empty	TRUE
Percoll06192015	CLas(-)	CLas(-) 1	Mudpit_FU_2015_0501_RJ_55_2 (F404029)	PREDICTED: heterogeneous nuclear ribonucleoprotein M-like isoform X1 [Diaphorina citri]	gi|662185483|ref|XP_008477330.1|,gi|662185485|ref|XP_008477338.1|		0	1	5	11	17	4.51e-05	0	GFGTVEFDHPVEAVQSISMLNNQNLFER	?	?	0.997	65.4	30.6	57.9	0	2	4	1	2	3178.53	7472.08		303523	0	0	Empty	TRUE
Percoll06192015	CLas(-)	CLas(-) 1	Mudpit_FU_2015_0501_RJ_55_2 (F404029)	PREDICTED: heterogeneous nuclear ribonucleoprotein M-like isoform X1 [Diaphorina citri]	gi|662185483|ref|XP_008477330.1|,gi|662185485|ref|XP_008477338.1|		0	1	5	11	17	4.51e-05	0	NMGGGGGVDR	?	?	0.989	27.3	32.1	16.1	0	0	0	1	2	919.405	1651.91		62815.2	0	0	Empty	TRUE
Percoll06192015	CLas(-)	CLas(-) 1	Mudpit_FU_2015_0501_RJ_55_2 (F404029)	PREDICTED: heterogeneous nuclear ribonucleoprotein M-like isoform X1 [Diaphorina citri]	gi|662185483|ref|XP_008477330.1|,gi|662185485|ref|XP_008477338.1|		0	1	5	11	17	4.51e-05	0	SIGMGLGANGAPLQDVAR	?	?	0.997	72.5	35.1	40.6	0	1	1	2	2	1727.87	5617.42		443744	0	0	Empty	TRUE
Percoll06192015	CLas(-)	CLas(-) 1	Mudpit_FU_2015_0501_RJ_55_2 (F404029)	PREDICTED: heterogeneous nuclear ribonucleoprotein M-like isoform X1 [Diaphorina citri]	gi|662185483|ref|XP_008477330.1|,gi|662185485|ref|XP_008477338.1|		0	1	5	11	17	4.51e-05	0	VFVANLDYK	?	?	0.997	42.8	32.3	35.7	0	3	0	1	2	1068.57	4839.99		652253	0	0	Empty	TRUE
Percoll06192015	CLas(-)	CLas(-) 1	Mudpit_FU_2015_0501_RJ_55_2 (F404029)	PREDICTED: plasma membrane calcium-transporting ATPase 2-like [Diaphorina citri]	gi|662193882|ref|XP_008469866.1|		0	1	2	2	17	4.51e-05	0	EVVAVTGDGTNDGPALK	?	?	0.997	92.6	33	86.1	0	3	0	2	2	1642.83	4001.53		446049	0	0	Empty	FALSE	gi|662183037|ref|XP_008467828.1|
Percoll06192015	CLas(-)	CLas(-) 1	Mudpit_FU_2015_0501_RJ_55_2 (F404029)	PREDICTED: plasma membrane calcium-transporting ATPase 2-like [Diaphorina citri]	gi|662193882|ref|XP_008469866.1|		0	1	2	2	17	4.51e-05	0	EVVAVTGDGTNDGPALKK	?	?	0.997	25.1	30.4	25.1	0	0	1	0	2	1770.92	3445.25		56978.6	0	0	Empty	FALSE	gi|662183037|ref|XP_008467828.1|
Percoll06192015	CLas(-)	CLas(-) 1	Mudpit_FU_2015_0501_RJ_55_2 (F404029)	PREDICTED: plasma membrane calcium-transporting ATPase 2-like [Diaphorina citri]	gi|662193882|ref|XP_008469866.1|		0	1	2	2	17	4.51e-05	0	HLDACETMGNATAICSDK	?	?	0.997	27.9	25.3	27.9	0	0	1	0	2	1971.77	6025.95		120632	0	0	Empty	TRUE
Percoll06192015	CLas(-)	CLas(-) 1	Mudpit_FU_2015_0501_RJ_55_2 (F404029)	PREDICTED: plasma membrane calcium-transporting ATPase 2-like [Diaphorina citri]	gi|662193882|ref|XP_008469866.1|		0	1	2	2	17	4.51e-05	0	IVEGISVNSGYTSK	?	?	0.997	60.8	34.8	56.6	0	0	0	1	2	1453.75	4105.79		88689	0	0	Empty	TRUE
Percoll06192015	CLas(-)	CLas(-) 1	Mudpit_FU_2015_0501_RJ_55_2 (F404029)	PREDICTED: plasma membrane calcium-transporting ATPase 2-like [Diaphorina citri]	gi|662193882|ref|XP_008469866.1|		0	1	2	2	17	4.51e-05	0	MVTGDNINTAR	?	?	0.997	58.8	35.9	49.4	0	0	0	8	2	1191.58	2943.41		704736	0	0	Empty	FALSE	gi|662183037|ref|XP_008467828.1|
Percoll06192015	CLas(-)	CLas(-) 1	Mudpit_FU_2015_0501_RJ_55_2 (F404029)	PREDICTED: plasma membrane calcium-transporting ATPase 2-like [Diaphorina citri]	gi|662193882|ref|XP_008469866.1|		0	1	2	2	17	4.51e-05	0	NVIEPMACDGLR	?	?	0.997	36.2	33.9	30.3	0	0	0	1	2	1363.62	5858.24		113284	0	0	Empty	FALSE	gi|662183037|ref|XP_008467828.1|
Percoll06192015	CLas(-)	CLas(-) 1	Mudpit_FU_2015_0501_RJ_55_2 (F404029)	PREDICTED: uncharacterized protein LOC103512899 [Diaphorina citri]	gi|662205017|ref|XP_008475907.1|		0	1	4	5	8	2.12e-05	0	EMTVPNELIGAVIGK	?	?	0.981	27.1	30.3	27.1	0	1	0	1	2	1570.85	7224.86		124018	0	0	Empty	TRUE
Percoll06192015	CLas(-)	CLas(-) 1	Mudpit_FU_2015_0501_RJ_55_2 (F404029)	PREDICTED: uncharacterized protein LOC103512899 [Diaphorina citri]	gi|662205017|ref|XP_008475907.1|		0	1	4	5	8	2.12e-05	0	IVTVIGSMDSLFR	?	?	0.997	67.8	32.6	66.7	0	4	0	0	2	1437.78	7603.79		236486	0	0	Empty	TRUE
Percoll06192015	CLas(-)	CLas(-) 1	Mudpit_FU_2015_0501_RJ_55_2 (F404029)	PREDICTED: uncharacterized protein LOC103512899 [Diaphorina citri]	gi|662205017|ref|XP_008475907.1|		0	1	4	5	8	2.12e-05	0	IYISDSSTPER	?	?	0.997	41.4	35.7	36.2	0	0	0	1	2	1267.62	3484.39		61077.6	0	0	Empty	TRUE
Percoll06192015	CLas(-)	CLas(-) 1	Mudpit_FU_2015_0501_RJ_55_2 (F404029)	PREDICTED: uncharacterized protein LOC103512899 [Diaphorina citri]	gi|662205017|ref|XP_008475907.1|		0	1	4	5	8	2.12e-05	0	SSEEEEDSNDR	?	?	0.995	28.7	25	21.8	0	1	0	0	2	1296.48	1355.55		8294.28	0	0	Empty	TRUE
Percoll06192015	CLas(-)	CLas(-) 1	Mudpit_FU_2015_0501_RJ_55_2 (F404029)	PREDICTED: uncharacterized protein LOC103507787 [Diaphorina citri]	gi|662195078|ref|XP_008470514.1|		0	1	5	11	17	4.51e-05	0	DHAQEIVDHQQHPDAFSSR	?	?	0.997	59.6	30.2	56.5	0	2	1	3	2	2217.01	3203.09		863362	0	0	Empty	TRUE
Percoll06192015	CLas(-)	CLas(-) 1	Mudpit_FU_2015_0501_RJ_55_2 (F404029)	PREDICTED: uncharacterized protein LOC103507787 [Diaphorina citri]	gi|662195078|ref|XP_008470514.1|		0	1	5	11	17	4.51e-05	0	DVVGTGLQELVK	?	?	0.997	66.4	32.3	59.6	0	1	3	2	2	1257.71	5830.08		672038	0	0	Empty	TRUE
Percoll06192015	CLas(-)	CLas(-) 1	Mudpit_FU_2015_0501_RJ_55_2 (F404029)	PREDICTED: uncharacterized protein LOC103507787 [Diaphorina citri]	gi|662195078|ref|XP_008470514.1|		0	1	5	11	17	4.51e-05	0	GILSLITK	?	?	0.99	39.7	25	21.5	0	2	0	0	2	844.55	6054.49		115975	0	0	Empty	TRUE
Percoll06192015	CLas(-)	CLas(-) 1	Mudpit_FU_2015_0501_RJ_55_2 (F404029)	PREDICTED: uncharacterized protein LOC103507787 [Diaphorina citri]	gi|662195078|ref|XP_008470514.1|		0	1	5	11	17	4.51e-05	0	IVLPDVEK	?	?	0.99	31.8	26.4	22.9	0	1	0	1	2	912.54	4527.95		323877	0	0	Empty	TRUE
Percoll06192015	CLas(-)	CLas(-) 1	Mudpit_FU_2015_0501_RJ_55_2 (F404029)	PREDICTED: uncharacterized protein LOC103507787 [Diaphorina citri]	gi|662195078|ref|XP_008470514.1|		0	1	5	11	17	4.51e-05	0	NHVFNFAK	?	?	0.974	27.5	34.6	13.4	0	0	0	1	2	976.5	3653.59		140798	0	0	Empty	TRUE
Percoll06192015	CLas(-)	CLas(-) 1	Mudpit_FU_2015_0501_RJ_55_2 (F404029)	PREDICTED: heat shock 70 kDa protein cognate 4-like [Diaphorina citri]	gi|662223938|ref|XP_008486283.1|		0	1	0	0	27	7.17e-05	0	AQIHDIVLVGGSTR	?	?	0.997	44.2	30.4	42.4	0	1	0	5	2	1465.81	4349.24		604830	0	0	Empty	FALSE	gi|662194772|ref|XP_008470348.1|,gi|662200638|ref|XP_008473539.1|
Percoll06192015	CLas(-)	CLas(-) 1	Mudpit_FU_2015_0501_RJ_55_2 (F404029)	PREDICTED: heat shock 70 kDa protein cognate 4-like [Diaphorina citri]	gi|662223938|ref|XP_008486283.1|		0	1	0	0	27	7.17e-05	0	ELEAICNPIITK	?	?	0.997	37.3	35.3	33.9	0	2	0	1	2	1389.71	6361.86		554213	0	0	Empty	TRUE
Percoll06192015	CLas(-)	CLas(-) 1	Mudpit_FU_2015_0501_RJ_55_2 (F404029)	PREDICTED: heat shock 70 kDa protein cognate 4-like [Diaphorina citri]	gi|662223938|ref|XP_008486283.1|		0	1	0	0	27	7.17e-05	0	LLQDFFNGK	?	?	0.997	42.9	33.8	34.5	0	3	0	1	2	1082.55	5842.97		757830	0	0	Empty	FALSE	gi|662194772|ref|XP_008470348.1|,gi|662200638|ref|XP_008473539.1|
Percoll06192015	CLas(-)	CLas(-) 1	Mudpit_FU_2015_0501_RJ_55_2 (F404029)	PREDICTED: heat shock 70 kDa protein cognate 4-like [Diaphorina citri]	gi|662223938|ref|XP_008486283.1|		0	1	0	0	27	7.17e-05	0	NSLESYCFNMK	?	?	0.997	40.5	28.2	40.5	0	6	1	0	2	1381.56	6546.8		693301	0	0	Empty	TRUE
Percoll06192015	CLas(-)	CLas(-) 1	Mudpit_FU_2015_0501_RJ_55_2 (F404029)	PREDICTED: heat shock 70 kDa protein cognate 4-like [Diaphorina citri]	gi|662223938|ref|XP_008486283.1|		0	1	0	0	27	7.17e-05	0	SINPDEAVAYGAAVQAAILHGDK	?	?	0.997	73.4	31.1	73.4	0	1	6	0	2	2310.17	7412.94		339044	0	0	Empty	FALSE	gi|662194772|ref|XP_008470348.1|,gi|662200638|ref|XP_008473539.1|
Percoll06192015	CLas(-)	CLas(-) 1	Mudpit_FU_2015_0501_RJ_55_2 (F404029)	PREDICTED: apyrase-like [Diaphorina citri]	gi|662223694|ref|XP_008486149.1|		0	1	16	44	182	0.000483	0	CSYEAYSADTYDR	?	?	0.997	56.6	25	56.6	0	7	1	0	2	1589.59	4466.01		1015130	0	0	Empty	TRUE
Percoll06192015	CLas(-)	CLas(-) 1	Mudpit_FU_2015_0501_RJ_55_2 (F404029)	PREDICTED: apyrase-like [Diaphorina citri]	gi|662223694|ref|XP_008486149.1|		0	1	16	44	182	0.000483	0	CSYEAYSADTYDRK	?	?	0.997	56.4	27	51.5	0	4	0	1	2	1717.68	4005.89		543240	0	0	Empty	TRUE
Percoll06192015	CLas(-)	CLas(-) 1	Mudpit_FU_2015_0501_RJ_55_2 (F404029)	PREDICTED: apyrase-like [Diaphorina citri]	gi|662223694|ref|XP_008486149.1|		0	1	16	44	182	0.000483	0	FLPGSNDMIIIALK	?	?	0.997	60.4	31.3	44	0	16	0	3	2	1547.85	7183.14		4286790	0	0	Empty	TRUE
Percoll06192015	CLas(-)	CLas(-) 1	Mudpit_FU_2015_0501_RJ_55_2 (F404029)	PREDICTED: apyrase-like [Diaphorina citri]	gi|662223694|ref|XP_008486149.1|		0	1	16	44	182	0.000483	0	GMELSELIYYDAVLTAFDDK	?	?	0.997	82.3	32.4	82.3	0	1	0	3	2	2309.09	8092.58		132311	0	0	Empty	FALSE	gi|662185949|ref|XP_008479677.1|
Percoll06192015	CLas(-)	CLas(-) 1	Mudpit_FU_2015_0501_RJ_55_2 (F404029)	PREDICTED: apyrase-like [Diaphorina citri]	gi|662223694|ref|XP_008486149.1|		0	1	16	44	182	0.000483	0	GSNILISTDDYFQTFHK	?	?	0.997	76.5	31.2	62.5	0	2	10	3	2	1985.96	6423.74		3307540	0	0	Empty	TRUE
Percoll06192015	CLas(-)	CLas(-) 1	Mudpit_FU_2015_0501_RJ_55_2 (F404029)	PREDICTED: apyrase-like [Diaphorina citri]	gi|662223694|ref|XP_008486149.1|		0	1	16	44	182	0.000483	0	HLSVEFDR	?	?	0.99	39.1	33.4	31.6	0	0	0	6	2	1002.5	3693.27		2589670	0	0	Empty	TRUE
Percoll06192015	CLas(-)	CLas(-) 1	Mudpit_FU_2015_0501_RJ_55_2 (F404029)	PREDICTED: apyrase-like [Diaphorina citri]	gi|662223694|ref|XP_008486149.1|		0	1	16	44	182	0.000483	0	HLSVEFDRR	?	?	0.969	28.4	33.7	22.1	0	1	0	0	2	1158.6	3247.91		74420.9	0	0	Empty	TRUE
Percoll06192015	CLas(-)	CLas(-) 1	Mudpit_FU_2015_0501_RJ_55_2 (F404029)	PREDICTED: apyrase-like [Diaphorina citri]	gi|662223694|ref|XP_008486149.1|		0	1	16	44	182	0.000483	0	HVNWVENYAR	?	?	0.997	53.4	35	44	0	1	6	7	2	1287.62	4117.36		6123500	0	0	Empty	TRUE
Percoll06192015	CLas(-)	CLas(-) 1	Mudpit_FU_2015_0501_RJ_55_2 (F404029)	PREDICTED: apyrase-like [Diaphorina citri]	gi|662223694|ref|XP_008486149.1|		0	1	16	44	182	0.000483	0	IENGDIYPWVILASGDGK	?	?	0.997	86.6	34.5	22.4	0	5	6	16	2	1947.97	7712.1		3506220	0	0	Empty	TRUE
Percoll06192015	CLas(-)	CLas(-) 1	Mudpit_FU_2015_0501_RJ_55_2 (F404029)	PREDICTED: apyrase-like [Diaphorina citri]	gi|662223694|ref|XP_008486149.1|		0	1	16	44	182	0.000483	0	KCSYEAYSADTYDR	?	?	0.997	59.9	27.1	59.9	0	1	1	1	2	1717.68	4057.34		207057	0	0	Empty	TRUE
Percoll06192015	CLas(-)	CLas(-) 1	Mudpit_FU_2015_0501_RJ_55_2 (F404029)	PREDICTED: apyrase-like [Diaphorina citri]	gi|662223694|ref|XP_008486149.1|		0	1	16	44	182	0.000483	0	KGSNILISTDDYFQTFHK	?	?	0.997	68.8	35.6	64.5	0	0	9	2	2	2114.06	5837.54		3056170	0	0	Empty	TRUE
Percoll06192015	CLas(-)	CLas(-) 1	Mudpit_FU_2015_0501_RJ_55_2 (F404029)	PREDICTED: apyrase-like [Diaphorina citri]	gi|662223694|ref|XP_008486149.1|		0	1	16	44	182	0.000483	0	LIVGSHGTLNGYSR	?	?	0.997	102	33.2	81	0	5	6	6	2	1474.77	4005.12		16860100	0	0	Empty	TRUE
Percoll06192015	CLas(-)	CLas(-) 1	Mudpit_FU_2015_0501_RJ_55_2 (F404029)	PREDICTED: apyrase-like [Diaphorina citri]	gi|662223694|ref|XP_008486149.1|		0	1	16	44	182	0.000483	0	LSPTQGFSSFK	?	?	0.997	72.3	33.1	50.1	0	5	0	7	2	1198.61	4822.61		6899420	0	0	Empty	TRUE
Percoll06192015	CLas(-)	CLas(-) 1	Mudpit_FU_2015_0501_RJ_55_2 (F404029)	PREDICTED: apyrase-like [Diaphorina citri]	gi|662223694|ref|XP_008486149.1|		0	1	16	44	182	0.000483	0	TIHETQWVK	?	?	0.997	43.1	34.5	34.9	0	0	4	2	2	1141.6	3299.51		2617000	0	0	Empty	TRUE
Percoll06192015	CLas(-)	CLas(-) 1	Mudpit_FU_2015_0501_RJ_55_2 (F404029)	PREDICTED: apyrase-like [Diaphorina citri]	gi|662223694|ref|XP_008486149.1|		0	1	16	44	182	0.000483	0	VIGPNGEVR	?	?	0.997	44.2	33.6	31.4	0	8	1	13	2	941.505	2907.13		6958730	0	0	Empty	TRUE
Percoll06192015	CLas(-)	CLas(-) 1	Mudpit_FU_2015_0501_RJ_55_2 (F404029)	PREDICTED: apyrase-like [Diaphorina citri]	gi|662223694|ref|XP_008486149.1|		0	1	16	44	182	0.000483	0	VLTSGFNLGGR	?	?	0.997	54	32.3	36.9	0	6	0	2	2	1120.61	4868.62		3219250	0	0	Empty	TRUE
Percoll06192015	CLas(-)	CLas(-) 1	Mudpit_FU_2015_0501_RJ_55_2 (F404029)	PREDICTED: apyrase-like [Diaphorina citri]	gi|662223694|ref|XP_008486149.1|		0	1	16	44	182	0.000483	0	YTPDSWESK	?	?	0.997	37	30.9	29.3	0	0	0	4	2	1112.49	3633.11		4473520	0	0	Empty	TRUE
Percoll06192015	CLas(-)	CLas(-) 1	Mudpit_FU_2015_0501_RJ_55_2 (F404029)	PREDICTED: paramyosin [Diaphorina citri]	gi|662196919|ref|XP_008471512.1|		0	1	59	205	2081	0.00553	0	AAEQAYEDAQAR	?	?	0.997	80.8	32.1	75.9	0	41	5	20	2	1322.6	2762.06		135237000	0	0	Empty	TRUE
Percoll06192015	CLas(-)	CLas(-) 1	Mudpit_FU_2015_0501_RJ_55_2 (F404029)	PREDICTED: paramyosin [Diaphorina citri]	gi|662196919|ref|XP_008471512.1|		0	1	59	205	2081	0.00553	0	ADLSVQVIGLQER	?	?	0.997	78.9	31.1	73.8	0	8	16	10	2	1427.79	5537.91		13351400	0	0	Empty	TRUE
Percoll06192015	CLas(-)	CLas(-) 1	Mudpit_FU_2015_0501_RJ_55_2 (F404029)	PREDICTED: paramyosin [Diaphorina citri]	gi|662196919|ref|XP_008471512.1|		0	1	59	205	2081	0.00553	0	ADSAESNLSLIR	?	?	0.997	107	35.6	94.2	0	12	8	12	2	1275.65	4625.57		48470500	0	0	Empty	TRUE
Percoll06192015	CLas(-)	CLas(-) 1	Mudpit_FU_2015_0501_RJ_55_2 (F404029)	PREDICTED: paramyosin [Diaphorina citri]	gi|662196919|ref|XP_008471512.1|		0	1	59	205	2081	0.00553	0	AKLEQELAQFSSDYDEVTK	?	?	0.997	119	32.5	109	0	14	10	15	2	2201.06	6429.11		75454700	0	0	Empty	TRUE
Percoll06192015	CLas(-)	CLas(-) 1	Mudpit_FU_2015_0501_RJ_55_2 (F404029)	PREDICTED: paramyosin [Diaphorina citri]	gi|662196919|ref|XP_008471512.1|		0	1	59	205	2081	0.00553	0	ANGDALSWK	?	?	0.997	60.7	33.5	48.7	0	14	5	16	2	962.458	4253.19		17852500	0	0	Empty	TRUE
Percoll06192015	CLas(-)	CLas(-) 1	Mudpit_FU_2015_0501_RJ_55_2 (F404029)	PREDICTED: paramyosin [Diaphorina citri]	gi|662196919|ref|XP_008471512.1|		0	1	59	205	2081	0.00553	0	ANYDNALR	?	?	0.99	49.8	34.6	1.41	0	20	22	10	2	937.437	3024.92		98047700	0	0	Empty	TRUE
Percoll06192015	CLas(-)	CLas(-) 1	Mudpit_FU_2015_0501_RJ_55_2 (F404029)	PREDICTED: paramyosin [Diaphorina citri]	gi|662196919|ref|XP_008471512.1|		0	1	59	205	2081	0.00553	0	DLELELDEEK	?	?	0.997	50.5	33.4	32.8	0	5	0	11	2	1232.59	5151.05		8343430	0	0	Empty	TRUE
Percoll06192015	CLas(-)	CLas(-) 1	Mudpit_FU_2015_0501_RJ_55_2 (F404029)	PREDICTED: paramyosin [Diaphorina citri]	gi|662196919|ref|XP_008471512.1|		0	1	59	205	2081	0.00553	0	DLELELDEEKR	?	?	0.997	35.4	30.8	21.8	0	1	5	2	2	1388.69	4605.69		1602760	0	0	Empty	TRUE
Percoll06192015	CLas(-)	CLas(-) 1	Mudpit_FU_2015_0501_RJ_55_2 (F404029)	PREDICTED: paramyosin [Diaphorina citri]	gi|662196919|ref|XP_008471512.1|		0	1	59	205	2081	0.00553	0	EAETSKEVIEK	?	?	0.997	85.8	33.8	53.2	0	2	6	0	2	1262.65	1946.68		3031810	0	0	Empty	TRUE
Percoll06192015	CLas(-)	CLas(-) 1	Mudpit_FU_2015_0501_RJ_55_2 (F404029)	PREDICTED: paramyosin [Diaphorina citri]	gi|662196919|ref|XP_008471512.1|		0	1	59	205	2081	0.00553	0	EELSAAYK	?	?	0.99	49	33.8	32.1	0	6	0	0	2	910.452	3011.58		1030830	0	0	Empty	TRUE
Percoll06192015	CLas(-)	CLas(-) 1	Mudpit_FU_2015_0501_RJ_55_2 (F404029)	PREDICTED: paramyosin [Diaphorina citri]	gi|662196919|ref|XP_008471512.1|		0	1	59	205	2081	0.00553	0	EHWNRPVTK	?	?	0.997	47.3	33.5	35.5	0	7	0	3	2	1166.61	1933.24		691890	0	0	Empty	TRUE
Percoll06192015	CLas(-)	CLas(-) 1	Mudpit_FU_2015_0501_RJ_55_2 (F404029)	PREDICTED: paramyosin [Diaphorina citri]	gi|662196919|ref|XP_008471512.1|		0	1	59	205	2081	0.00553	0	EIMVQVEEDQTQIQALSDSLDK	?	?	0.997	117	32.5	107	0	40	49	12	2	2519.22	6996.77		15575000	0	0	Empty	TRUE
Percoll06192015	CLas(-)	CLas(-) 1	Mudpit_FU_2015_0501_RJ_55_2 (F404029)	PREDICTED: paramyosin [Diaphorina citri]	gi|662196919|ref|XP_008471512.1|		0	1	59	205	2081	0.00553	0	EIMVQVEEDQTQIQALSDSLDKVNQK	?	?	0.997	106	30.3	91.8	0	18	100	27	2	2988.48	6818.79		44028400	0	0	Empty	TRUE
Percoll06192015	CLas(-)	CLas(-) 1	Mudpit_FU_2015_0501_RJ_55_2 (F404029)	PREDICTED: paramyosin [Diaphorina citri]	gi|662196919|ref|XP_008471512.1|		0	1	59	205	2081	0.00553	0	EKADLSVQVIGLQER	?	?	0.997	66.6	33	61	0	15	17	4	2	1684.92	4982.95		10339000	0	0	Empty	TRUE
Percoll06192015	CLas(-)	CLas(-) 1	Mudpit_FU_2015_0501_RJ_55_2 (F404029)	PREDICTED: paramyosin [Diaphorina citri]	gi|662196919|ref|XP_008471512.1|		0	1	59	205	2081	0.00553	0	ELEAAEDR	?	?	0.99	51.8	32.1	30.4	0	12	0	1	2	932.432	2097.99		30552300	0	0	Empty	TRUE
Percoll06192015	CLas(-)	CLas(-) 1	Mudpit_FU_2015_0501_RJ_55_2 (F404029)	PREDICTED: paramyosin [Diaphorina citri]	gi|662196919|ref|XP_008471512.1|		0	1	59	205	2081	0.00553	0	ELEAAEDRADSAESNLSLIR	?	?	0.997	82.4	35.8	76.7	0	15	12	4	2	2189.07	5042.94		98119800	0	0	Empty	TRUE
Percoll06192015	CLas(-)	CLas(-) 1	Mudpit_FU_2015_0501_RJ_55_2 (F404029)	PREDICTED: paramyosin [Diaphorina citri]	gi|662196919|ref|XP_008471512.1|		0	1	59	205	2081	0.00553	0	ELPHLPYVNER	?	?	0.997	40.6	30	32.8	0	0	5	21	2	1367.7	5061.6		10037400	0	0	Empty	TRUE
Percoll06192015	CLas(-)	CLas(-) 1	Mudpit_FU_2015_0501_RJ_55_2 (F404029)	PREDICTED: paramyosin [Diaphorina citri]	gi|662196919|ref|XP_008471512.1|		0	1	59	205	2081	0.00553	0	FYSDNYGYAVNFYQPMIDYLDDK	?	?	0.997	35.8	30.3	10.2	0	0	0	2	2	2842.22	7962.15		136068	0	0	Empty	TRUE
Percoll06192015	CLas(-)	CLas(-) 1	Mudpit_FU_2015_0501_RJ_55_2 (F404029)	PREDICTED: paramyosin [Diaphorina citri]	gi|662196919|ref|XP_008471512.1|		0	1	59	205	2081	0.00553	0	FYSDNYGYAVNFYQPMIDYLDDKSENK	?	?	0.997	96.7	29	9.27	0	5	5	4	2	3300.44	7732.24		1426940	0	0	Empty	TRUE
Percoll06192015	CLas(-)	CLas(-) 1	Mudpit_FU_2015_0501_RJ_55_2 (F404029)	PREDICTED: paramyosin [Diaphorina citri]	gi|662196919|ref|XP_008471512.1|		0	1	59	205	2081	0.00553	0	GELLVIQAEVNSSR	?	?	0.997	32.7	31.2	32.7	0	1	0	1	2	1514.82	5649.11		279784	0	0	Empty	TRUE
Percoll06192015	CLas(-)	CLas(-) 1	Mudpit_FU_2015_0501_RJ_55_2 (F404029)	PREDICTED: paramyosin [Diaphorina citri]	gi|662196919|ref|XP_008471512.1|		0	1	59	205	2081	0.00553	0	HQEVINDYQEQLDSVAK	?	?	0.997	129	34.5	121	0	26	25	6	2	2015.97	4757.07		46760800	0	0	Empty	TRUE
Percoll06192015	CLas(-)	CLas(-) 1	Mudpit_FU_2015_0501_RJ_55_2 (F404029)	PREDICTED: paramyosin [Diaphorina citri]	gi|662196919|ref|XP_008471512.1|		0	1	59	205	2081	0.00553	0	HTVETLHEEQER	?	?	0.997	85.9	35.4	80.6	0	6	13	20	2	1507.71	1893.52		125512000	0	0	Empty	TRUE
Percoll06192015	CLas(-)	CLas(-) 1	Mudpit_FU_2015_0501_RJ_55_2 (F404029)	PREDICTED: paramyosin [Diaphorina citri]	gi|662196919|ref|XP_008471512.1|		0	1	59	205	2081	0.00553	0	HYTTQDLDNFALEAEFK	?	?	0.997	106	34.5	106	0	10	7	13	2	2041.95	6133.13		6333880	0	0	Empty	TRUE
Percoll06192015	CLas(-)	CLas(-) 1	Mudpit_FU_2015_0501_RJ_55_2 (F404029)	PREDICTED: paramyosin [Diaphorina citri]	gi|662196919|ref|XP_008471512.1|		0	1	59	205	2081	0.00553	0	INELQTININLSASR	?	?	0.997	109	31.8	85.1	0	351	37	44	2	1685.92	8278.08		83599500	0	0	Empty	TRUE
Percoll06192015	CLas(-)	CLas(-) 1	Mudpit_FU_2015_0501_RJ_55_2 (F404029)	PREDICTED: paramyosin [Diaphorina citri]	gi|662196919|ref|XP_008471512.1|		0	1	59	205	2081	0.00553	0	INELQTININLSASRAK	?	?	0.954	29.1	32.8	8.29	0	0	0	1	2	1887.02	4206.66		79056.1	0	0	Empty	TRUE
Percoll06192015	CLas(-)	CLas(-) 1	Mudpit_FU_2015_0501_RJ_55_2 (F404029)	PREDICTED: paramyosin [Diaphorina citri]	gi|662196919|ref|XP_008471512.1|		0	1	59	205	2081	0.00553	0	KHQEVINDYQEQLDSVAK	?	?	0.997	75.9	34.6	75.9	0	4	7	10	2	2144.06	4394.45		7722440	0	0	Empty	TRUE
Percoll06192015	CLas(-)	CLas(-) 1	Mudpit_FU_2015_0501_RJ_55_2 (F404029)	PREDICTED: paramyosin [Diaphorina citri]	gi|662196919|ref|XP_008471512.1|		0	1	59	205	2081	0.00553	0	KLSDDLHDAR	?	?	0.997	81.5	35.9	69.7	0	2	2	5	2	1169.59	2474.4		644599	0	0	Empty	TRUE
Percoll06192015	CLas(-)	CLas(-) 1	Mudpit_FU_2015_0501_RJ_55_2 (F404029)	PREDICTED: paramyosin [Diaphorina citri]	gi|662196919|ref|XP_008471512.1|		0	1	59	205	2081	0.00553	0	KSLEIEVK	?	?	0.99	52.8	31.4	16.6	0	9	0	0	2	945.562	3140.38		1431390	0	0	Empty	TRUE
Percoll06192015	CLas(-)	CLas(-) 1	Mudpit_FU_2015_0501_RJ_55_2 (F404029)	PREDICTED: paramyosin [Diaphorina citri]	gi|662196919|ref|XP_008471512.1|		0	1	59	205	2081	0.00553	0	LAAEYAQFR	?	?	0.997	57.6	33.4	54.1	0	0	1	9	2	1068.55	4278.99		10154000	0	0	Empty	TRUE
Percoll06192015	CLas(-)	CLas(-) 1	Mudpit_FU_2015_0501_RJ_55_2 (F404029)	PREDICTED: paramyosin [Diaphorina citri]	gi|662196919|ref|XP_008471512.1|		0	1	59	205	2081	0.00553	0	LAEKDEEIEAIR	?	?	0.997	73.8	34.9	63.8	0	9	0	0	2	1415.74	3660.03		1367090	0	0	Empty	TRUE
Percoll06192015	CLas(-)	CLas(-) 1	Mudpit_FU_2015_0501_RJ_55_2 (F404029)	PREDICTED: paramyosin [Diaphorina citri]	gi|662196919|ref|XP_008471512.1|		0	1	59	205	2081	0.00553	0	LDETLALYEQAQR	?	?	0.997	72.3	35.4	60.9	0	13	3	0	2	1549.79	5249.11		4371280	0	0	Empty	TRUE
Percoll06192015	CLas(-)	CLas(-) 1	Mudpit_FU_2015_0501_RJ_55_2 (F404029)	PREDICTED: paramyosin [Diaphorina citri]	gi|662196919|ref|XP_008471512.1|		0	1	59	205	2081	0.00553	0	LEEVEANAIVGGK	?	?	0.997	60.4	31.7	54.3	0	138	2	10	2	1328.71	4466.08		99192700	0	0	Empty	TRUE
Percoll06192015	CLas(-)	CLas(-) 1	Mudpit_FU_2015_0501_RJ_55_2 (F404029)	PREDICTED: paramyosin [Diaphorina citri]	gi|662196919|ref|XP_008471512.1|		0	1	59	205	2081	0.00553	0	LEEVEANAIVGGKR	?	?	0.997	47	29.3	42.8	0	3	8	0	2	1484.81	3895.06		2218870	0	0	Empty	TRUE
Percoll06192015	CLas(-)	CLas(-) 1	Mudpit_FU_2015_0501_RJ_55_2 (F404029)	PREDICTED: paramyosin [Diaphorina citri]	gi|662196919|ref|XP_008471512.1|		0	1	59	205	2081	0.00553	0	LENEREELSAAYK	?	?	0.997	34.5	35.7	28.7	0	0	2	1	2	1551.76	3531.57		392045	0	0	Empty	TRUE
Percoll06192015	CLas(-)	CLas(-) 1	Mudpit_FU_2015_0501_RJ_55_2 (F404029)	PREDICTED: paramyosin [Diaphorina citri]	gi|662196919|ref|XP_008471512.1|		0	1	59	205	2081	0.00553	0	LEQELAQFSSDYDEVTK	?	?	0.997	88	30.7	70.2	0	15	11	0	2	2001.93	5965.5		14375100	0	0	Empty	TRUE
Percoll06192015	CLas(-)	CLas(-) 1	Mudpit_FU_2015_0501_RJ_55_2 (F404029)	PREDICTED: paramyosin [Diaphorina citri]	gi|662196919|ref|XP_008471512.1|		0	1	59	205	2081	0.00553	0	LEVTILELNVR	?	?	0.997	87.4	25.4	69	0	27	0	0	2	1298.77	6710.19		3449900	0	0	Empty	TRUE
Percoll06192015	CLas(-)	CLas(-) 1	Mudpit_FU_2015_0501_RJ_55_2 (F404029)	PREDICTED: paramyosin [Diaphorina citri]	gi|662196919|ref|XP_008471512.1|		0	1	59	205	2081	0.00553	0	LLQEDLESER	?	?	0.997	63.3	35.5	49.1	0	5	8	0	2	1231.62	3996.86		37629800	0	0	Empty	TRUE
Percoll06192015	CLas(-)	CLas(-) 1	Mudpit_FU_2015_0501_RJ_55_2 (F404029)	PREDICTED: paramyosin [Diaphorina citri]	gi|662196919|ref|XP_008471512.1|		0	1	59	205	2081	0.00553	0	LQEQEEHIETLVVK	?	?	0.997	93.1	31.6	81.7	0	13	13	1	2	1694.9	4533.63		30793300	0	0	Empty	TRUE
Percoll06192015	CLas(-)	CLas(-) 1	Mudpit_FU_2015_0501_RJ_55_2 (F404029)	PREDICTED: paramyosin [Diaphorina citri]	gi|662196919|ref|XP_008471512.1|		0	1	59	205	2081	0.00553	0	LQSEVEVLIIDLEK	?	?	0.997	66.3	32.3	61.6	0	6	7	3	2	1627.92	7925.29		1890460	0	0	Empty	TRUE
Percoll06192015	CLas(-)	CLas(-) 1	Mudpit_FU_2015_0501_RJ_55_2 (F404029)	PREDICTED: paramyosin [Diaphorina citri]	gi|662196919|ref|XP_008471512.1|		0	1	59	205	2081	0.00553	0	LRDLELELDEEK	?	?	0.997	68.4	35.1	52.3	0	18	14	0	2	1501.77	4816.38		56718900	0	0	Empty	TRUE
Percoll06192015	CLas(-)	CLas(-) 1	Mudpit_FU_2015_0501_RJ_55_2 (F404029)	PREDICTED: paramyosin [Diaphorina citri]	gi|662196919|ref|XP_008471512.1|		0	1	59	205	2081	0.00553	0	LSDDLHDAR	?	?	0.997	61	35.2	50.6	0	7	1	1	2	1041.5	2402.28		1999290	0	0	Empty	TRUE
Percoll06192015	CLas(-)	CLas(-) 1	Mudpit_FU_2015_0501_RJ_55_2 (F404029)	PREDICTED: paramyosin [Diaphorina citri]	gi|662196919|ref|XP_008471512.1|		0	1	59	205	2081	0.00553	0	LSQENLELTK	?	?	0.997	77.1	32.9	56.2	0	18	0	0	2	1174.63	3937.73		30490900	0	0	Empty	TRUE
Percoll06192015	CLas(-)	CLas(-) 1	Mudpit_FU_2015_0501_RJ_55_2 (F404029)	PREDICTED: paramyosin [Diaphorina citri]	gi|662196919|ref|XP_008471512.1|		0	1	59	205	2081	0.00553	0	LSQENLELTKEVQDLK	?	?	0.997	48.5	29.5	43.7	0	1	3	1	2	1887.01	5239.43		554644	0	0	Empty	TRUE
Percoll06192015	CLas(-)	CLas(-) 1	Mudpit_FU_2015_0501_RJ_55_2 (F404029)	PREDICTED: paramyosin [Diaphorina citri]	gi|662196919|ref|XP_008471512.1|		0	1	59	205	2081	0.00553	0	NTIAELTR	?	?	0.976	23.9	35.1	17	0	1	1	0	2	917.505	3782.21		3459330	0	0	Empty	TRUE
Percoll06192015	CLas(-)	CLas(-) 1	Mudpit_FU_2015_0501_RJ_55_2 (F404029)	PREDICTED: paramyosin [Diaphorina citri]	gi|662196919|ref|XP_008471512.1|		0	1	59	205	2081	0.00553	0	QLQEQEGLSSQSVTR	?	?	0.997	106	35.4	103	0	32	10	18	2	1689.84	3499.32		53674100	0	0	Empty	TRUE
Percoll06192015	CLas(-)	CLas(-) 1	Mudpit_FU_2015_0501_RJ_55_2 (F404029)	PREDICTED: paramyosin [Diaphorina citri]	gi|662196919|ref|XP_008471512.1|		0	1	59	205	2081	0.00553	0	RAAEQAYEDAQAR	?	?	0.997	104	33.3	82.5	0	9	8	2	2	1478.7	2495.28		11953000	0	0	Empty	TRUE
Percoll06192015	CLas(-)	CLas(-) 1	Mudpit_FU_2015_0501_RJ_55_2 (F404029)	PREDICTED: paramyosin [Diaphorina citri]	gi|662196919|ref|XP_008471512.1|		0	1	59	205	2081	0.00553	0	RLHELEIELR	?	?	0.997	71.7	27.3	67.8	0	0	9	0	2	1307.74	4330.65		2183220	0	0	Empty	TRUE
Percoll06192015	CLas(-)	CLas(-) 1	Mudpit_FU_2015_0501_RJ_55_2 (F404029)	PREDICTED: paramyosin [Diaphorina citri]	gi|662196919|ref|XP_008471512.1|		0	1	59	205	2081	0.00553	0	RQLQEQEGLSSQSVTR	?	?	0.997	56.7	31.1	56.7	0	1	5	0	2	1845.94	3094.46		1009000	0	0	Empty	TRUE
Percoll06192015	CLas(-)	CLas(-) 1	Mudpit_FU_2015_0501_RJ_55_2 (F404029)	PREDICTED: paramyosin [Diaphorina citri]	gi|662196919|ref|XP_008471512.1|		0	1	59	205	2081	0.00553	0	RSLLESQLHQVEVELESVR	?	?	0.997	58.7	30.3	58.7	0	0	2	4	2	2251.2	7506.74		703370	0	0	Empty	TRUE
Percoll06192015	CLas(-)	CLas(-) 1	Mudpit_FU_2015_0501_RJ_55_2 (F404029)	PREDICTED: paramyosin [Diaphorina citri]	gi|662196919|ref|XP_008471512.1|		0	1	59	205	2081	0.00553	0	SLLESQLHQVEVELESVR	?	?	0.997	118	30.4	106	0	7	10	5	2	2095.1	7782.5		38768600	0	0	Empty	TRUE
Percoll06192015	CLas(-)	CLas(-) 1	Mudpit_FU_2015_0501_RJ_55_2 (F404029)	PREDICTED: paramyosin [Diaphorina citri]	gi|662196919|ref|XP_008471512.1|		0	1	59	205	2081	0.00553	0	SQLAGQLEDAR	?	?	0.997	61.7	35.5	56.1	0	0	3	7	2	1187.6	3676.9		29745500	0	0	Empty	TRUE
Percoll06192015	CLas(-)	CLas(-) 1	Mudpit_FU_2015_0501_RJ_55_2 (F404029)	PREDICTED: paramyosin [Diaphorina citri]	gi|662196919|ref|XP_008471512.1|		0	1	59	205	2081	0.00553	0	SQLAGQLEDARR	?	?	0.997	40.8	30.3	31.5	0	4	11	1	2	1343.7	3323.09		7268230	0	0	Empty	TRUE
Percoll06192015	CLas(-)	CLas(-) 1	Mudpit_FU_2015_0501_RJ_55_2 (F404029)	PREDICTED: paramyosin [Diaphorina citri]	gi|662196919|ref|XP_008471512.1|		0	1	59	205	2081	0.00553	0	SRLDETLALYEQAQR	?	?	0.997	58.7	33	51.2	0	3	1	8	2	1792.92	5482.61		7343960	0	0	Empty	TRUE
Percoll06192015	CLas(-)	CLas(-) 1	Mudpit_FU_2015_0501_RJ_55_2 (F404029)	PREDICTED: paramyosin [Diaphorina citri]	gi|662196919|ref|XP_008471512.1|		0	1	59	205	2081	0.00553	0	TFVTTSSVPGSQVYMVQETR	?	?	0.997	119	32.6	116	0	15	9	42	2	2217.09	5466.86		37447400	0	0	Empty	TRUE
Percoll06192015	CLas(-)	CLas(-) 1	Mudpit_FU_2015_0501_RJ_55_2 (F404029)	PREDICTED: paramyosin [Diaphorina citri]	gi|662196919|ref|XP_008471512.1|		0	1	59	205	2081	0.00553	0	TVIDITSHK	?	?	0.997	50.2	32.8	38.4	0	0	2	11	2	1013.56	3202.89		20887700	0	0	Empty	TRUE
Percoll06192015	CLas(-)	CLas(-) 1	Mudpit_FU_2015_0501_RJ_55_2 (F404029)	PREDICTED: paramyosin [Diaphorina citri]	gi|662196919|ref|XP_008471512.1|		0	1	59	205	2081	0.00553	0	VNLENSTYLK	?	?	0.997	68.8	33.2	61	0	14	1	22	2	1180.62	4330.5		34973900	0	0	Empty	TRUE
Percoll06192015	CLas(-)	CLas(-) 1	Mudpit_FU_2015_0501_RJ_55_2 (F404029)	PREDICTED: paramyosin [Diaphorina citri]	gi|662196919|ref|XP_008471512.1|		0	1	59	205	2081	0.00553	0	VQLEEEAEAR	?	?	0.997	69.2	35.2	58.1	0	2	41	2	2	1173.57	3384.3		27276100	0	0	Empty	TRUE
Percoll06192015	CLas(-)	CLas(-) 1	Mudpit_FU_2015_0501_RJ_55_2 (F404029)	PREDICTED: paramyosin [Diaphorina citri]	gi|662196919|ref|XP_008471512.1|		0	1	59	205	2081	0.00553	0	YQIQDFKPVR	?	?	0.997	56	33.4	45.4	0	4	15	1	2	1293.7	4333.64		15168500	0	0	Empty	TRUE
Percoll06192015	CLas(-)	CLas(-) 1	Mudpit_FU_2015_0501_RJ_55_2 (F404029)	PREDICTED: paramyosin [Diaphorina citri]	gi|662196919|ref|XP_008471512.1|		0	1	59	205	2081	0.00553	0	YTSGGSGGNADVSIEYSADLSALSR	?	?	0.997	158	31.4	147	0	23	10	59	2	2477.14	6123.46		3243740	0	0	Empty	TRUE
Percoll06192015	CLas(-)	CLas(-) 1	Mudpit_FU_2015_0501_RJ_55_2 (F404029)	PREDICTED: histone H1-like [Diaphorina citri]	gi|662215416|ref|XP_008481589.1|,gi|662220803|ref|XP_008484557.1|		0	1	4	10	42	0.000112	0	ASAAAAPAAAK	?	?	0.997	53.6	33.5	45.8	0	8	0	3	2	899.494	1487.26		1895320	0	0	Empty	TRUE
Percoll06192015	CLas(-)	CLas(-) 1	Mudpit_FU_2015_0501_RJ_55_2 (F404029)	PREDICTED: histone H1-like [Diaphorina citri]	gi|662215416|ref|XP_008481589.1|,gi|662220803|ref|XP_008484557.1|		0	1	4	10	42	0.000112	0	AVPAHPPTAQMVTK	?	?	0.997	34.7	30.8	14.6	0	3	7	6	2	1463.77	3212.17		3815140	0	0	Empty	TRUE
Percoll06192015	CLas(-)	CLas(-) 1	Mudpit_FU_2015_0501_RJ_55_2 (F404029)	PREDICTED: histone H1-like [Diaphorina citri]	gi|662215416|ref|XP_008481589.1|,gi|662220803|ref|XP_008484557.1|		0	1	4	10	42	0.000112	0	GGSSLSAIK	?	?	0.997	57.2	33.9	32.6	0	1	0	1	2	819.457	2777.47		759894	0	0	Empty	TRUE
Percoll06192015	CLas(-)	CLas(-) 1	Mudpit_FU_2015_0501_RJ_55_2 (F404029)	PREDICTED: histone H1-like [Diaphorina citri]	gi|662215416|ref|XP_008481589.1|,gi|662220803|ref|XP_008484557.1|		0	1	4	10	42	0.000112	0	KASAAAAPAAAK	?	?	0.997	64.1	30.4	54.3	0	2	0	0	2	1027.59	1217.4		106509	0	0	Empty	TRUE
Percoll06192015	CLas(-)	CLas(-) 1	Mudpit_FU_2015_0501_RJ_55_2 (F404029)	PREDICTED: histone H1-like [Diaphorina citri]	gi|662215416|ref|XP_008481589.1|,gi|662220803|ref|XP_008484557.1|		0	1	4	10	42	0.000112	0	KYLVSAVAAGK	?	?	0.997	82.6	25.4	71.8	0	6	0	0	2	1106.66	3320.96		991039	0	0	Empty	FALSE	gi|662210840|ref|XP_008479080.1|
Percoll06192015	CLas(-)	CLas(-) 1	Mudpit_FU_2015_0501_RJ_55_2 (F404029)	PREDICTED: histone H1-like [Diaphorina citri]	gi|662215416|ref|XP_008481589.1|,gi|662220803|ref|XP_008484557.1|		0	1	4	10	42	0.000112	0	YLVSAVAAGK	?	?	0.997	46.2	30.1	43.4	0	4	0	1	2	978.562	3861.1		1293020	0	0	Empty	FALSE	gi|662210840|ref|XP_008479080.1|
Percoll06192015	CLas(-)	CLas(-) 1	Mudpit_FU_2015_0501_RJ_55_2 (F404029)	PREDICTED: zinc finger RNA-binding protein [Diaphorina citri]	gi|662211442|ref|XP_008479408.1|		0	1	2	2	4	1.06e-05	0	AKAEAAEAAK	?	?	0.978	31.4	35	18.3	0	1	0	0	2	959.516	986.825		15040.7	0	0	Empty	TRUE
Percoll06192015	CLas(-)	CLas(-) 1	Mudpit_FU_2015_0501_RJ_55_2 (F404029)	PREDICTED: zinc finger RNA-binding protein [Diaphorina citri]	gi|662211442|ref|XP_008479408.1|		0	1	2	2	4	1.06e-05	0	VATAAGGLANSGQK	?	?	0.997	52.8	33.3	43.6	0	3	0	0	2	1244.66	2450.97		94656.5	0	0	Empty	TRUE
Percoll06192015	CLas(-)	CLas(-) 1	Mudpit_FU_2015_0501_RJ_55_2 (F404029)	PREDICTED: mucin-17-like [Diaphorina citri]	gi|662192538|ref|XP_008469130.1|		0	1	6	9	82	0.000218	0	IEGELNPLGVIDAALNPFGK	?	?	0.997	71.3	28.8	71.3	0	3	3	0	2	2067.11	8265.42		362796	0	0	Empty	FALSE	gi|662225157|ref|XP_008486962.1|
Percoll06192015	CLas(-)	CLas(-) 1	Mudpit_FU_2015_0501_RJ_55_2 (F404029)	PREDICTED: mucin-17-like [Diaphorina citri]	gi|662192538|ref|XP_008469130.1|		0	1	6	9	82	0.000218	0	IGGDLNPLGVIDATLNPLGK	?	?	0.997	82.8	27.3	82.8	0	2	3	3	2	1977.1	8091.85		480611	0	0	Empty	TRUE
Percoll06192015	CLas(-)	CLas(-) 1	Mudpit_FU_2015_0501_RJ_55_2 (F404029)	PREDICTED: mucin-17-like [Diaphorina citri]	gi|662192538|ref|XP_008469130.1|		0	1	6	9	82	0.000218	0	NGIALSEPVTAVSAPIVDK	?	?	0.996	35.8	30.9	5.97	0	1	0	0	2	1882.02	6194.33		80970.8	0	0	Empty	TRUE
Percoll06192015	CLas(-)	CLas(-) 1	Mudpit_FU_2015_0501_RJ_55_2 (F404029)	PREDICTED: mucin-17-like [Diaphorina citri]	gi|662192538|ref|XP_008469130.1|		0	1	6	9	82	0.000218	0	SCTASIISPK	?	?	0.997	46.3	33.5	46.3	0	0	0	6	2	1052.51	4261.61		534270	0	0	Empty	TRUE
Percoll06192015	CLas(-)	CLas(-) 1	Mudpit_FU_2015_0501_RJ_55_2 (F404029)	PREDICTED: mucin-17-like [Diaphorina citri]	gi|662192538|ref|XP_008469130.1|		0	1	6	9	82	0.000218	0	SWSSIGSVFHTK	?	?	0.997	38.3	31.9	19.5	0	0	3	0	2	1335.67	5347.41		472840	0	0	Empty	TRUE
Percoll06192015	CLas(-)	CLas(-) 1	Mudpit_FU_2015_0501_RJ_55_2 (F404029)	PREDICTED: mucin-17-like [Diaphorina citri]	gi|662192538|ref|XP_008469130.1|		0	1	6	9	82	0.000218	0	TDTTNPSGDVNPTLNPLGK	?	?	0.997	106	33.3	106	0	2	0	8	2	1940.96	4703.65		441862	0	0	Empty	FALSE	gi|662225157|ref|XP_008486962.1|
Percoll06192015	CLas(-)	CLas(-) 1	Mudpit_FU_2015_0501_RJ_55_2 (F404029)	PREDICTED: mucin-17-like [Diaphorina citri]	gi|662192538|ref|XP_008469130.1|		0	1	6	9	82	0.000218	0	TGFGHHPSVFTSVPLNK	?	?	0.986	21.6	31.1	19.8	0	0	3	0	2	1824.94	4439.13		552848	0	0	Empty	TRUE
Percoll06192015	CLas(-)	CLas(-) 1	Mudpit_FU_2015_0501_RJ_55_2 (F404029)	PREDICTED: mucin-17-like [Diaphorina citri]	gi|662192538|ref|XP_008469130.1|		0	1	6	9	82	0.000218	0	VDTTPNPTGK	?	?	0.997	44	35	39	0	0	0	7	2	1029.52	2037.45		299062	0	0	Empty	FALSE	gi|662225157|ref|XP_008486962.1|
Percoll06192015	CLas(-)	CLas(-) 1	Mudpit_FU_2015_0501_RJ_55_2 (F404029)	PREDICTED: mucin-17-like [Diaphorina citri]	gi|662192538|ref|XP_008469130.1|		0	1	6	9	82	0.000218	0	VDTTSNPTDNVNPTLNPLGK	?	?	0.997	121	33.3	118	0	3	1	3	2	2097.05	4871.9		280363	0	0	Empty	FALSE	gi|662225157|ref|XP_008486962.1|
Percoll06192015	CLas(-)	CLas(-) 1	Mudpit_FU_2015_0501_RJ_55_2 (F404029)	PREDICTED: mucin-17-like [Diaphorina citri]	gi|662192538|ref|XP_008469130.1|		0	1	6	9	82	0.000218	0	VEAELNPLGAIDAALNPFGK	?	?	0.997	119	29.9	117	0	6	3	0	2	2039.08	8125.88		635667	0	0	Empty	FALSE	gi|662225157|ref|XP_008486962.1|
Percoll06192015	CLas(-)	CLas(-) 1	Mudpit_FU_2015_0501_RJ_55_2 (F404029)	PREDICTED: mucin-17-like [Diaphorina citri]	gi|662192538|ref|XP_008469130.1|		0	1	6	9	82	0.000218	0	VEAEVNPGGNSNYNSR	?	?	0.997	33.8	32.2	31.1	0	0	0	1	2	1706.77	2965.85		25688.1	0	0	Empty	FALSE	gi|662225157|ref|XP_008486962.1|
Percoll06192015	CLas(-)	CLas(-) 1	Mudpit_FU_2015_0501_RJ_55_2 (F404029)	PREDICTED: mucin-17-like [Diaphorina citri]	gi|662192538|ref|XP_008469130.1|		0	1	6	9	82	0.000218	0	VEEVLNPLGVIGAALNPLGK	?	?	0.997	65.3	27.2	64.5	0	3	2	1	2	2003.15	8223.8		188889	0	0	Empty	FALSE	gi|662225157|ref|XP_008486962.1|
Percoll06192015	CLas(-)	CLas(-) 1	Mudpit_FU_2015_0501_RJ_55_2 (F404029)	PREDICTED: mucin-17-like [Diaphorina citri]	gi|662192538|ref|XP_008469130.1|		0	1	6	9	82	0.000218	0	VEGELNPSSK	?	?	0.997	39.3	35.5	27.4	0	0	0	1	2	1059.53	2395.38		59368.5	0	0	Empty	FALSE	gi|662225157|ref|XP_008486962.1|
Percoll06192015	CLas(-)	CLas(-) 1	Mudpit_FU_2015_0501_RJ_55_2 (F404029)	PREDICTED: mucin-17-like [Diaphorina citri]	gi|662192538|ref|XP_008469130.1|		0	1	6	9	82	0.000218	0	VGDTTQPLSK	?	?	0.997	65.8	35.3	57.2	0	7	0	0	2	1045.55	2339.48		713467	0	0	Empty	FALSE	gi|662225157|ref|XP_008486962.1|
Percoll06192015	CLas(-)	CLas(-) 1	Mudpit_FU_2015_0501_RJ_55_2 (F404029)	PREDICTED: mucin-17-like [Diaphorina citri]	gi|662192538|ref|XP_008469130.1|		0	1	6	9	82	0.000218	0	VNVELNPLGTIDAGLNQLGK	?	?	0.997	52.1	28.1	52.1	0	3	0	4	2	2065.13	7725.53		333462	0	0	Empty	TRUE
Percoll06192015	CLas(-)	CLas(-) 1	Mudpit_FU_2015_0501_RJ_55_2 (F404029)	PREDICTED: cytochrome b5-like isoform X2 [Diaphorina citri]	gi|662188802|ref|XP_008488091.1|		0	1	2	5	12	3.19e-05	0	LEDFKDWK	?	?	0.97	29.6	34.8	15	0	1	0	1	2	1080.54	4327.04		310151	0	0	Empty	TRUE
Percoll06192015	CLas(-)	CLas(-) 1	Mudpit_FU_2015_0501_RJ_55_2 (F404029)	PREDICTED: cytochrome b5-like isoform X2 [Diaphorina citri]	gi|662188802|ref|XP_008488091.1|		0	1	2	5	12	3.19e-05	0	TNASNESSSEGGSFK	?	?	0.997	89.2	31.8	83.1	0	2	0	8	2	1501.64	2145.32		247164	0	0	Empty	TRUE
Percoll06192015	CLas(-)	CLas(-) 1	Mudpit_FU_2015_0501_RJ_55_2 (F404029)	PREDICTED: LOW QUALITY PROTEIN: ras-related protein Rab-8B-like [Diaphorina citri]	gi|662185726|ref|XP_008478572.1|		0	0.793	0	0	11	2.92e-05	0	LLLIGDSGVGK	?	?	0.997	58.4	29.2	0	0	6	0	0	2	1071.64	5256.63		784079	0	0	Empty	FALSE	gi|662199473|ref|XP_008472901.1|
Percoll06192015	CLas(-)	CLas(-) 1	Mudpit_FU_2015_0501_RJ_55_2 (F404029)	PREDICTED: LOW QUALITY PROTEIN: ras-related protein Rab-8B-like [Diaphorina citri]	gi|662185726|ref|XP_008478572.1|		0	0.793	0	0	11	2.92e-05	0	LQIWDTAGQER	?	?	0.997	61.1	33.4	0	0	5	0	0	2	1316.66	4921.96		1124810	0	0	Empty	FALSE	gi|662199473|ref|XP_008472901.1|
Percoll06192015	CLas(-)	CLas(-) 1	Mudpit_FU_2015_0501_RJ_55_2 (F404029)	PREDICTED: probable pyruvate dehydrogenase E1 component subunit alpha, mitochondrial [Diaphorina citri]	gi|662203008|ref|XP_008474820.1|		0	1	5	6	17	4.51e-05	0	FAVNYASSGK	?	?	0.996	33.7	35.4	33.7	0	0	0	2	2	1043.52	3586.02		179988	0	0	Empty	TRUE
Percoll06192015	CLas(-)	CLas(-) 1	Mudpit_FU_2015_0501_RJ_55_2 (F404029)	PREDICTED: probable pyruvate dehydrogenase E1 component subunit alpha, mitochondrial [Diaphorina citri]	gi|662203008|ref|XP_008474820.1|		0	1	5	6	17	4.51e-05	0	GDYIPGIWVDGMDVLAVR	?	?	0.997	37.2	34.5	37.2	0	0	0	1	2	1975.99	7945.99		26631.4	0	0	Empty	TRUE
Percoll06192015	CLas(-)	CLas(-) 1	Mudpit_FU_2015_0501_RJ_55_2 (F404029)	PREDICTED: probable pyruvate dehydrogenase E1 component subunit alpha, mitochondrial [Diaphorina citri]	gi|662203008|ref|XP_008474820.1|		0	1	5	6	17	4.51e-05	0	GPLVLEVVTYR	?	?	0.997	58.5	29.1	58.5	0	8	1	0	2	1245.72	6292.05		839189	0	0	Empty	TRUE
Percoll06192015	CLas(-)	CLas(-) 1	Mudpit_FU_2015_0501_RJ_55_2 (F404029)	PREDICTED: probable pyruvate dehydrogenase E1 component subunit alpha, mitochondrial [Diaphorina citri]	gi|662203008|ref|XP_008474820.1|		0	1	5	6	17	4.51e-05	0	MLNSELATVDELKK	?	?	0.997	47.3	30.7	37	0	0	4	0	2	1590.84	4880.9		816168	0	0	Empty	TRUE
Percoll06192015	CLas(-)	CLas(-) 1	Mudpit_FU_2015_0501_RJ_55_2 (F404029)	PREDICTED: probable pyruvate dehydrogenase E1 component subunit alpha, mitochondrial [Diaphorina citri]	gi|662203008|ref|XP_008474820.1|		0	1	5	6	17	4.51e-05	0	SSASTDYYTR	?	?	0.997	58.1	30.2	51.8	0	1	0	0	2	1150.5	2713.72		35402.1	0	0	Empty	TRUE
Percoll06192015	CLas(-)	CLas(-) 1	Mudpit_FU_2015_0501_RJ_55_2 (F404029)	PREDICTED: uncharacterized protein LOC103518492 [Diaphorina citri]	gi|662215765|ref|XP_008481782.1|		0	1	7	11	20	5.31e-05	0	AAQLYANR	?	?	0.95	28.7	33.7	19.8	0	0	0	1	2	906.479	2489.82		204582	0	0	Empty	TRUE
Percoll06192015	CLas(-)	CLas(-) 1	Mudpit_FU_2015_0501_RJ_55_2 (F404029)	PREDICTED: uncharacterized protein LOC103518492 [Diaphorina citri]	gi|662215765|ref|XP_008481782.1|		0	1	7	11	20	5.31e-05	0	AHGNTEVLNIR	?	?	0.997	42.2	30.1	35	0	0	2	2	2	1223.65	3435.22		739438	0	0	Empty	TRUE
Percoll06192015	CLas(-)	CLas(-) 1	Mudpit_FU_2015_0501_RJ_55_2 (F404029)	PREDICTED: uncharacterized protein LOC103518492 [Diaphorina citri]	gi|662215765|ref|XP_008481782.1|		0	1	7	11	20	5.31e-05	0	FGLWFDDAPDNAAK	?	?	0.997	50.4	33.3	45.5	0	1	0	2	2	1566.72	6767.36		188580	0	0	Empty	TRUE
Percoll06192015	CLas(-)	CLas(-) 1	Mudpit_FU_2015_0501_RJ_55_2 (F404029)	PREDICTED: uncharacterized protein LOC103518492 [Diaphorina citri]	gi|662215765|ref|XP_008481782.1|		0	1	7	11	20	5.31e-05	0	FLFDEAPAK	?	?	0.977	27.6	35.6	13.6	0	0	0	1	2	1037.53	5113.72		170149	0	0	Empty	TRUE
Percoll06192015	CLas(-)	CLas(-) 1	Mudpit_FU_2015_0501_RJ_55_2 (F404029)	PREDICTED: uncharacterized protein LOC103518492 [Diaphorina citri]	gi|662215765|ref|XP_008481782.1|		0	1	7	11	20	5.31e-05	0	GGGFDDAPDNAAK	?	?	0.997	66.9	30.2	66.9	0	2	0	2	2	1234.53	2874.82		361208	0	0	Empty	TRUE
Percoll06192015	CLas(-)	CLas(-) 1	Mudpit_FU_2015_0501_RJ_55_2 (F404029)	PREDICTED: uncharacterized protein LOC103518492 [Diaphorina citri]	gi|662215765|ref|XP_008481782.1|		0	1	7	11	20	5.31e-05	0	HGPTEVVAIR	?	?	0.997	44.7	31.2	43.7	0	1	0	3	2	1078.6	3185.33		667099	0	0	Empty	TRUE
Percoll06192015	CLas(-)	CLas(-) 1	Mudpit_FU_2015_0501_RJ_55_2 (F404029)	PREDICTED: uncharacterized protein LOC103518492 [Diaphorina citri]	gi|662215765|ref|XP_008481782.1|		0	1	7	11	20	5.31e-05	0	KHGPTEVVAIR	?	?	0.997	24.9	28.1	9.55	0	0	3	0	2	1206.7	2607.53		326220	0	0	Empty	TRUE
Percoll06192015	CLas(-)	CLas(-) 1	Mudpit_FU_2015_0501_RJ_55_2 (F404029)	PREDICTED: cytochrome b-c1 complex subunit 7-like [Diaphorina citri]	gi|662221222|ref|XP_008484791.1|,gi|662221224|ref|XP_008484792.1|		0	1	7	23	148	0.000393	0	AVQLNIQK	?	?	0.99	43.8	29.4	34.9	0	17	0	2	2	913.547	3499.35		34702800	0	0	Empty	TRUE
Percoll06192015	CLas(-)	CLas(-) 1	Mudpit_FU_2015_0501_RJ_55_2 (F404029)	PREDICTED: cytochrome b-c1 complex subunit 7-like [Diaphorina citri]	gi|662221222|ref|XP_008484791.1|,gi|662221224|ref|XP_008484792.1|		0	1	7	23	148	0.000393	0	DQWTKYEDETR	?	?	0.997	36	28.4	29.9	0	4	6	3	2	1470.65	4052.21		1988710	0	0	Empty	TRUE
Percoll06192015	CLas(-)	CLas(-) 1	Mudpit_FU_2015_0501_RJ_55_2 (F404029)	PREDICTED: cytochrome b-c1 complex subunit 7-like [Diaphorina citri]	gi|662221222|ref|XP_008484791.1|,gi|662221224|ref|XP_008484792.1|		0	1	7	23	148	0.000393	0	KYGLYYDDLANETPVVEEALR	?	?	0.997	62	31.3	55.2	0	12	19	2	2	2458.21	6607.45		8295060	0	0	Empty	TRUE
Percoll06192015	CLas(-)	CLas(-) 1	Mudpit_FU_2015_0501_RJ_55_2 (F404029)	PREDICTED: cytochrome b-c1 complex subunit 7-like [Diaphorina citri]	gi|662221222|ref|XP_008484791.1|,gi|662221224|ref|XP_008484792.1|		0	1	7	23	148	0.000393	0	WAWEYSGFR	?	?	0.989	29.9	33.9	16.3	0	0	0	9	2	1201.54	6398.86		4439060	0	0	Empty	TRUE
Percoll06192015	CLas(-)	CLas(-) 1	Mudpit_FU_2015_0501_RJ_55_2 (F404029)	PREDICTED: cytochrome b-c1 complex subunit 7-like [Diaphorina citri]	gi|662221222|ref|XP_008484791.1|,gi|662221224|ref|XP_008484792.1|		0	1	7	23	148	0.000393	0	YGLYYDDLANETPVVEEALR	?	?	0.997	120	32.5	38.7	0	18	7	26	2	2330.12	7271.11		10464900	0	0	Empty	TRUE
Percoll06192015	CLas(-)	CLas(-) 1	Mudpit_FU_2015_0501_RJ_55_2 (F404029)	PREDICTED: cytochrome b-c1 complex subunit 7-like [Diaphorina citri]	gi|662221222|ref|XP_008484791.1|,gi|662221224|ref|XP_008484792.1|		0	1	7	23	148	0.000393	0	YGLYYDDLANETPVVEEALRR	?	?	0.997	42.6	35	41.9	0	0	1	2	2	2486.22	6864.95		204475	0	0	Empty	TRUE
Percoll06192015	CLas(-)	CLas(-) 1	Mudpit_FU_2015_0501_RJ_55_2 (F404029)	PREDICTED: cytochrome b-c1 complex subunit 7-like [Diaphorina citri]	gi|662221222|ref|XP_008484791.1|,gi|662221224|ref|XP_008484792.1|		0	1	7	23	148	0.000393	0	YLKPYIEQVEK	?	?	0.997	64.8	28.4	50	0	9	11	0	2	1409.77	4149.18		29946900	0	0	Empty	TRUE
Percoll06192015	CLas(-)	CLas(-) 1	Mudpit_FU_2015_0501_RJ_55_2 (F404029)	PREDICTED: transforming acidic coiled-coil-containing protein 3-like [Diaphorina citri]	gi|662198674|ref|XP_008472470.1|		0	1	2	2	2	5.31e-06	0	SADKEVVAEPK	?	?	0.997	35.5	33.2	13.7	0	0	0	1	2	1172.62	1963.26		21043.5	0	0	Empty	TRUE
Percoll06192015	CLas(-)	CLas(-) 1	Mudpit_FU_2015_0501_RJ_55_2 (F404029)	PREDICTED: transforming acidic coiled-coil-containing protein 3-like [Diaphorina citri]	gi|662198674|ref|XP_008472470.1|		0	1	2	2	2	5.31e-06	0	SADNEVITDLK	?	?	0.991	28.8	33.7	23.6	0	0	0	1	2	1204.61	4205		71663.4	0	0	Empty	TRUE
Percoll06192015	CLas(-)	CLas(-) 1	Mudpit_FU_2015_0501_RJ_55_2 (F404029)	PREDICTED: eukaryotic translation initiation factor 3 subunit K [Diaphorina citri]	gi|662189768|ref|XP_008467626.1|		0	1	3	3	6	1.59e-05	0	ALTNFPHTDFILCK	?	?	0.994	25.2	32.1	18	0	0	2	0	2	1665.81	6581.3		150882	0	0	Empty	TRUE
Percoll06192015	CLas(-)	CLas(-) 1	Mudpit_FU_2015_0501_RJ_55_2 (F404029)	PREDICTED: eukaryotic translation initiation factor 3 subunit K [Diaphorina citri]	gi|662189768|ref|XP_008467626.1|		0	1	3	3	6	1.59e-05	0	ITSQILLK	?	?	0.98	22.6	26	14	0	1	0	0	2	915.587	4236.93		129791	0	0	Empty	TRUE
Percoll06192015	CLas(-)	CLas(-) 1	Mudpit_FU_2015_0501_RJ_55_2 (F404029)	PREDICTED: eukaryotic translation initiation factor 3 subunit K [Diaphorina citri]	gi|662189768|ref|XP_008467626.1|		0	1	3	3	6	1.59e-05	0	LLSELLDGVEDSTLR	?	?	0.997	45.2	33.9	41.1	0	3	0	0	2	1659.88	7314.47		186243	0	0	Empty	TRUE
Percoll06192015	CLas(-)	CLas(-) 1	Mudpit_FU_2015_0501_RJ_55_2 (F404029)	PREDICTED: phosphate carrier protein, mitochondrial-like [Diaphorina citri]	gi|662210689|ref|XP_008478996.1|		0	1	1	1	3	7.97e-06	0	ALVPLALR	?	?	0.99	31.2	25	31.2	0	0	0	2	2	852.567	5312.19		98475.7	0	0	Empty	TRUE
Percoll06192015	CLas(-)	CLas(-) 1	Mudpit_FU_2015_0501_RJ_55_2 (F404029)	PREDICTED: phosphate carrier protein, mitochondrial-like [Diaphorina citri]	gi|662210689|ref|XP_008478996.1|		0	1	1	1	3	7.97e-06	0	VTVAEEGLR	?	?	0.997	40.6	35.3	26.7	0	0	0	1	2	973.531	3328.35		103766	0	0	Empty	TRUE
Percoll06192015	CLas(-)	CLas(-) 1	Mudpit_FU_2015_0501_RJ_55_2 (F404029)	gi|662200854|ref|XP_008473657.1|-DECOY	gi|662200854|ref|XP_008473657.1|-DECOY		0	1	2	2	12	3.19e-05	0	QDVENEEDLTNLENNDLGNNGNVEEMLDK	?	?	0.997	34.8	25	1.21	0	0	0	2	2	3326.34	5170.38		240792	0	0	Empty	TRUE
Percoll06192015	CLas(-)	CLas(-) 1	Mudpit_FU_2015_0501_RJ_55_2 (F404029)	gi|662200854|ref|XP_008473657.1|-DECOY	gi|662200854|ref|XP_008473657.1|-DECOY		0	1	2	2	12	3.19e-05	0	SNKNDLGDR	?	?	0.978	27.6	31.3	6.2	0	10	0	0	2	1020.46	1811.5		2539530	0	0	Empty	TRUE
Percoll06192015	CLas(-)	CLas(-) 1	Mudpit_FU_2015_0501_RJ_55_2 (F404029)	PREDICTED: 2-methoxy-6-polyprenyl-1,4-benzoquinol methylase, mitochondrial-like [Diaphorina citri]	gi|662195045|ref|XP_008470496.1|		0	0.999	1	1	1	2.66e-06	0	LGPTHDTK	?	?	0.987	28.3	33.9	23	0	0	0	1	2	868.452	1380.66		23610.8	0	0	Empty	TRUE
Percoll06192015	CLas(-)	CLas(-) 1	Mudpit_FU_2015_0501_RJ_55_2 (F404029)	gi|662215361|ref|XP_008481558.1|-DECOY	gi|662215361|ref|XP_008481558.1|-DECOY		0	0.987	1	1	1	2.66e-06	0	QLTQIAEKEAR	?	?	0.977	24.9	35.9	0	0	0	1	0	2	1287.69	2669.95		882726	0	0	Empty	TRUE
Percoll06192015	CLas(-)	CLas(-) 1	Mudpit_FU_2015_0501_RJ_55_2 (F404029)	PREDICTED: CCHC-type zinc finger protein CG3800-like [Diaphorina citri]	gi|662193920|ref|XP_008469887.1|		0	1	5	7	14	3.72e-05	0	CNGAGHIAK	?	?	0.982	24.6	31	19.9	0	0	0	1	2	917.397	1700.29		78770.2	0	0	Empty	TRUE
Percoll06192015	CLas(-)	CLas(-) 1	Mudpit_FU_2015_0501_RJ_55_2 (F404029)	PREDICTED: CCHC-type zinc finger protein CG3800-like [Diaphorina citri]	gi|662193920|ref|XP_008469887.1|		0	1	5	7	14	3.72e-05	0	DCKEELDR	?	?	0.99	27.6	29.4	20.9	0	0	0	1	2	1053.43	3248.38		103887	0	0	Empty	TRUE
Percoll06192015	CLas(-)	CLas(-) 1	Mudpit_FU_2015_0501_RJ_55_2 (F404029)	PREDICTED: CCHC-type zinc finger protein CG3800-like [Diaphorina citri]	gi|662193920|ref|XP_008469887.1|		0	1	5	7	14	3.72e-05	0	DCQQNPDENTCYTCR	?	?	0.997	56.2	25	56.2	0	4	0	0	2	1927.62	5070.29		137972	0	0	Empty	TRUE
Percoll06192015	CLas(-)	CLas(-) 1	Mudpit_FU_2015_0501_RJ_55_2 (F404029)	PREDICTED: CCHC-type zinc finger protein CG3800-like [Diaphorina citri]	gi|662193920|ref|XP_008469887.1|		0	1	5	7	14	3.72e-05	0	GSGGGSYER	?	?	0.989	32	31.4	24.9	0	0	0	1	2	869.375	1372.35		58011.1	0	0	Empty	TRUE
Percoll06192015	CLas(-)	CLas(-) 1	Mudpit_FU_2015_0501_RJ_55_2 (F404029)	PREDICTED: CCHC-type zinc finger protein CG3800-like [Diaphorina citri]	gi|662193920|ref|XP_008469887.1|		0	1	5	7	14	3.72e-05	0	YQQVSCYK	?	?	0.99	39.3	29.3	39.3	0	3	0	4	2	1064.45	3752.49		1281460	0	0	Empty	TRUE
Percoll06192015	CLas(-)	CLas(-) 1	Mudpit_FU_2015_0501_RJ_55_2 (F404029)	PREDICTED: uncharacterized protein LOC103521361 isoform X3 [Diaphorina citri]	gi|662221047|ref|XP_008484694.1|,gi|662221049|ref|XP_008484695.1|		0	0.994	0	0	10	2.66e-05	0	AEWTQELAR	?	?	0.997	56.2	35.7	43.1	0	0	1	7	2	1103.55	4516.27		993913	0	0	Empty	TRUE
Percoll06192015	CLas(-)	CLas(-) 1	Mudpit_FU_2015_0501_RJ_55_2 (F404029)	PREDICTED: uncharacterized protein LOC103521361 isoform X3 [Diaphorina citri]	gi|662221047|ref|XP_008484694.1|,gi|662221049|ref|XP_008484695.1|		0	0.994	0	0	10	2.66e-05	0	EFNDDLTQSIK	?	?	0.997	45	35.6	39.3	0	1	0	1	2	1309.63	4675.25		462226	0	0	Empty	TRUE
Percoll06192015	CLas(-)	CLas(-) 1	Mudpit_FU_2015_0501_RJ_55_2 (F404029)	PREDICTED: NADH dehydrogenase [ubiquinone] 1 alpha subcomplex subunit 9, mitochondrial-like, partial [Diaphorina citri]	gi|662201108|ref|XP_008473795.1|		0	0.979	1	1	14	3.72e-05	0	ECHTDIFR	?	?	0.971	21	29.7	11.8	0	0	0	2	2	1066.44	4088.88		380578	0	0	Empty	TRUE
Percoll06192015	CLas(-)	CLas(-) 1	Mudpit_FU_2015_0501_RJ_55_2 (F404029)	PREDICTED: NADH dehydrogenase [ubiquinone] 1 alpha subcomplex subunit 9, mitochondrial-like, partial [Diaphorina citri]	gi|662201108|ref|XP_008473795.1|		0	0.979	1	1	14	3.72e-05	0	QPVYVGDVAAAIVAACK	?	?	0.997	54.5	34.1	49.6	0	0	1	2	2	1720.88	8140.13		151023	0	0	Empty	FALSE	gi|662187405|ref|XP_008486857.1|
Percoll06192015	CLas(-)	CLas(-) 1	Mudpit_FU_2015_0501_RJ_55_2 (F404029)	PREDICTED: NADH dehydrogenase [ubiquinone] 1 alpha subcomplex subunit 9, mitochondrial-like, partial [Diaphorina citri]	gi|662201108|ref|XP_008473795.1|		0	0.979	1	1	14	3.72e-05	0	QPVYVGDVAAAIVAACKDPDAAGK	?	?	0.997	75.7	35.3	75.7	0	1	4	2	2	2375.17	7919.3		631082	0	0	Empty	FALSE	gi|662187405|ref|XP_008486857.1|
Percoll06192015	CLas(-)	CLas(-) 1	Mudpit_FU_2015_0501_RJ_55_2 (F404029)	PREDICTED: NADH dehydrogenase [ubiquinone] 1 alpha subcomplex subunit 9, mitochondrial-like, partial [Diaphorina citri]	gi|662201108|ref|XP_008473795.1|		0	0.979	1	1	14	3.72e-05	0	YDPVMPLK	?	?	0.99	36	33.8	1.8	0	2	0	0	2	962.502	4539.81		971047	0	0	Empty	FALSE	gi|662187405|ref|XP_008486857.1|
Percoll06192015	CLas(-)	CLas(-) 1	Mudpit_FU_2015_0501_RJ_55_2 (F404029)	PREDICTED: EH domain-containing protein 1 [Diaphorina citri]	gi|662184004|ref|XP_008469508.1|		0	1	8	11	19	5.05e-05	0	ADMVDHQQLMR	?	?	0.997	30.8	29.6	27.3	0	0	2	0	2	1343.62	3415.67		283840	0	0	Empty	TRUE
Percoll06192015	CLas(-)	CLas(-) 1	Mudpit_FU_2015_0501_RJ_55_2 (F404029)	PREDICTED: EH domain-containing protein 1 [Diaphorina citri]	gi|662184004|ref|XP_008469508.1|		0	1	8	11	19	5.05e-05	0	DMPSVFGK	?	?	0.984	31.1	33.4	19.9	0	1	0	0	2	880.423	4805.8		78637.1	0	0	Empty	TRUE
Percoll06192015	CLas(-)	CLas(-) 1	Mudpit_FU_2015_0501_RJ_55_2 (F404029)	PREDICTED: EH domain-containing protein 1 [Diaphorina citri]	gi|662184004|ref|XP_008469508.1|		0	1	8	11	19	5.05e-05	0	FIAVMYDER	?	?	0.99	34.9	34.9	21.1	0	1	0	1	2	1143.55	5010.56		238827	0	0	Empty	TRUE
Percoll06192015	CLas(-)	CLas(-) 1	Mudpit_FU_2015_0501_RJ_55_2 (F404029)	PREDICTED: EH domain-containing protein 1 [Diaphorina citri]	gi|662184004|ref|XP_008469508.1|		0	1	8	11	19	5.05e-05	0	GISIVDTPGILSGEK	?	?	0.997	58.1	32.2	55.2	0	0	0	3	2	1485.82	5872.61		465133	0	0	Empty	TRUE
Percoll06192015	CLas(-)	CLas(-) 1	Mudpit_FU_2015_0501_RJ_55_2 (F404029)	PREDICTED: EH domain-containing protein 1 [Diaphorina citri]	gi|662184004|ref|XP_008469508.1|		0	1	8	11	19	5.05e-05	0	HKYDSIFSSLNPVDGK	?	?	0.978	28.3	36.1	10.8	0	0	0	1	2	1806.9	5255.28		113542	0	0	Empty	TRUE
Percoll06192015	CLas(-)	CLas(-) 1	Mudpit_FU_2015_0501_RJ_55_2 (F404029)	PREDICTED: EH domain-containing protein 1 [Diaphorina citri]	gi|662184004|ref|XP_008469508.1|		0	1	8	11	19	5.05e-05	0	IILLFDAHK	?	?	0.997	42.5	26.3	0	0	1	0	0	2	1069.64	5472.6		74448.2	0	0	Empty	FALSE	gi|662183904|ref|XP_008468983.1|
Percoll06192015	CLas(-)	CLas(-) 1	Mudpit_FU_2015_0501_RJ_55_2 (F404029)	PREDICTED: EH domain-containing protein 1 [Diaphorina citri]	gi|662184004|ref|XP_008469508.1|		0	1	8	11	19	5.05e-05	0	LFEDEEQDLFK	?	?	0.986	31.1	32.8	27.9	0	2	0	0	2	1412.66	5943.77		168171	0	0	Empty	FALSE	gi|662183904|ref|XP_008468983.1|
Percoll06192015	CLas(-)	CLas(-) 1	Mudpit_FU_2015_0501_RJ_55_2 (F404029)	PREDICTED: EH domain-containing protein 1 [Diaphorina citri]	gi|662184004|ref|XP_008469508.1|		0	1	8	11	19	5.05e-05	0	MQELLQHHDFTK	?	?	0.995	24.8	31.2	17.2	0	0	1	0	2	1526.74	3756.29		198746	0	0	Empty	TRUE
Percoll06192015	CLas(-)	CLas(-) 1	Mudpit_FU_2015_0501_RJ_55_2 (F404029)	PREDICTED: EH domain-containing protein 1 [Diaphorina citri]	gi|662184004|ref|XP_008469508.1|		0	1	8	11	19	5.05e-05	0	NEDSSPEMYETVLEGLKK	?	?	0.997	57.1	35.3	50.2	0	0	3	1	2	2068.97	6131.6		342323	0	0	Empty	TRUE
Percoll06192015	CLas(-)	CLas(-) 1	Mudpit_FU_2015_0501_RJ_55_2 (F404029)	PREDICTED: EH domain-containing protein 1 [Diaphorina citri]	gi|662184004|ref|XP_008469508.1|		0	1	8	11	19	5.05e-05	0	VYIGSFWDQPLVHDVNR	?	?	0.997	66.8	35.8	63.1	0	0	1	1	2	2045.02	6609.75		371166	0	0	Empty	TRUE
Percoll06192015	CLas(-)	CLas(-) 1	Mudpit_FU_2015_0501_RJ_55_2 (F404029)	hypothetical protein [Wolbachia endosymbiont of Diaphorina citri]	gi|516101179|ref|WP_017531759.1|		0	1	13	25	50	0.000133	0	ELYPEMYSNSK	?	?	0.98	27.7	31.1	21.4	0	2	0	1	2	1360.61	4454.16		214073	0	0	Empty	TRUE
Percoll06192015	CLas(-)	CLas(-) 1	Mudpit_FU_2015_0501_RJ_55_2 (F404029)	hypothetical protein [Wolbachia endosymbiont of Diaphorina citri]	gi|516101179|ref|WP_017531759.1|		0	1	13	25	50	0.000133	0	ESACQEEEIK	?	?	0.997	56.4	29	54	0	2	1	0	2	1211.49	3491.13		388728	0	0	Empty	TRUE
Percoll06192015	CLas(-)	CLas(-) 1	Mudpit_FU_2015_0501_RJ_55_2 (F404029)	hypothetical protein [Wolbachia endosymbiont of Diaphorina citri]	gi|516101179|ref|WP_017531759.1|		0	1	13	25	50	0.000133	0	ESGTGEPVTDEGENENGEITSR	?	?	0.997	49.4	30.1	17.3	0	0	2	4	2	2307.97	3390.61		38523.1	0	0	Empty	TRUE
Percoll06192015	CLas(-)	CLas(-) 1	Mudpit_FU_2015_0501_RJ_55_2 (F404029)	hypothetical protein [Wolbachia endosymbiont of Diaphorina citri]	gi|516101179|ref|WP_017531759.1|		0	1	13	25	50	0.000133	0	ESSETSVVK	?	?	0.997	59.2	36.1	39.7	0	3	2	0	2	965.479	1796.76		275826	0	0	Empty	TRUE
Percoll06192015	CLas(-)	CLas(-) 1	Mudpit_FU_2015_0501_RJ_55_2 (F404029)	hypothetical protein [Wolbachia endosymbiont of Diaphorina citri]	gi|516101179|ref|WP_017531759.1|		0	1	13	25	50	0.000133	0	FTNPVPIVIEAFELAEK	?	?	0.997	57.6	28.5	57.6	0	1	4	0	2	1917.04	8324.28		213307	0	0	Empty	TRUE
Percoll06192015	CLas(-)	CLas(-) 1	Mudpit_FU_2015_0501_RJ_55_2 (F404029)	hypothetical protein [Wolbachia endosymbiont of Diaphorina citri]	gi|516101179|ref|WP_017531759.1|		0	1	13	25	50	0.000133	0	GACPNLFK	?	?	0.984	34.7	34.5	23.2	0	1	0	1	2	895.417	5362.01		138985	0	0	Empty	TRUE
Percoll06192015	CLas(-)	CLas(-) 1	Mudpit_FU_2015_0501_RJ_55_2 (F404029)	hypothetical protein [Wolbachia endosymbiont of Diaphorina citri]	gi|516101179|ref|WP_017531759.1|		0	1	13	25	50	0.000133	0	IGCQGFSASDLLK	?	?	0.997	71.7	33.5	36.9	0	1	0	0	2	1384.66	6643.38		205452	0	0	Empty	TRUE
Percoll06192015	CLas(-)	CLas(-) 1	Mudpit_FU_2015_0501_RJ_55_2 (F404029)	hypothetical protein [Wolbachia endosymbiont of Diaphorina citri]	gi|516101179|ref|WP_017531759.1|		0	1	13	25	50	0.000133	0	IKDCGDNQK	?	?	0.992	26.9	31.4	16	0	0	0	1	2	1066.47	1572.7		14666.9	0	0	Empty	TRUE
Percoll06192015	CLas(-)	CLas(-) 1	Mudpit_FU_2015_0501_RJ_55_2 (F404029)	hypothetical protein [Wolbachia endosymbiont of Diaphorina citri]	gi|516101179|ref|WP_017531759.1|		0	1	13	25	50	0.000133	0	KVTSDCSK	?	?	0.99	42.8	33.8	38.3	0	0	2	0	2	913.412	1419.9		84134.5	0	0	Empty	TRUE
Percoll06192015	CLas(-)	CLas(-) 1	Mudpit_FU_2015_0501_RJ_55_2 (F404029)	hypothetical protein [Wolbachia endosymbiont of Diaphorina citri]	gi|516101179|ref|WP_017531759.1|		0	1	13	25	50	0.000133	0	QVAPLILVNTLGQMIDK	?	?	0.997	40.8	29.7	40.8	0	4	3	0	2	1853.06	8086.51		300742	0	0	Empty	TRUE
Percoll06192015	CLas(-)	CLas(-) 1	Mudpit_FU_2015_0501_RJ_55_2 (F404029)	hypothetical protein [Wolbachia endosymbiont of Diaphorina citri]	gi|516101179|ref|WP_017531759.1|		0	1	13	25	50	0.000133	0	TAVNNTQEANR	?	?	0.997	67.4	33.6	0.05	0	1	1	7	2	1218.57	1504.48		209744	0	0	Empty	TRUE
Percoll06192015	CLas(-)	CLas(-) 1	Mudpit_FU_2015_0501_RJ_55_2 (F404029)	hypothetical protein [Wolbachia endosymbiont of Diaphorina citri]	gi|516101179|ref|WP_017531759.1|		0	1	13	25	50	0.000133	0	VAWNSDKEVLLK	?	?	0.997	47.4	30.2	35.3	0	0	4	0	2	1401.77	4560.01		715261	0	0	Empty	TRUE
Percoll06192015	CLas(-)	CLas(-) 1	Mudpit_FU_2015_0501_RJ_55_2 (F404029)	hypothetical protein [Wolbachia endosymbiont of Diaphorina citri]	gi|516101179|ref|WP_017531759.1|		0	1	13	25	50	0.000133	0	YIEEGANGNYGAVNFK	?	?	0.997	88.4	32.3	16.4	0	1	0	1	2	1746.8	4729.72		140065	0	0	Empty	TRUE
Percoll06192015	CLas(-)	CLas(-) 1	Mudpit_FU_2015_0501_RJ_55_2 (F404029)	PREDICTED: uncharacterized protein LOC103518882 [Diaphorina citri]	gi|662186444|ref|XP_008482189.1|		0	0.985	0	0	5	1.33e-05	0	DMEDLILDQLIK	?	?	0.993	36.5	35.1	24.7	0	2	0	0	2	1445.76	8032.58		61278.1	0	0	Empty	TRUE
Percoll06192015	CLas(-)	CLas(-) 1	Mudpit_FU_2015_0501_RJ_55_2 (F404029)	PREDICTED: uncharacterized protein LOC103518882 [Diaphorina citri]	gi|662186444|ref|XP_008482189.1|		0	0.985	0	0	5	1.33e-05	0	FRDMEDLILDQLIK	?	?	0.997	26.8	30.3	17.6	0	0	3	0	2	1748.93	7778.71		212135	0	0	Empty	TRUE
Percoll06192015	CLas(-)	CLas(-) 1	Mudpit_FU_2015_0501_RJ_55_2 (F404029)	PREDICTED: innexin inx2-like [Diaphorina citri]	gi|662196992|ref|XP_008471551.1|		0	1	4	6	9	2.39e-05	0	IGQDVIQPGVASHVEGEDQIK	?	?	0.997	45.7	31.4	5.73	0	0	2	1	2	2220.11	4565.91		333721	0	0	Empty	TRUE
Percoll06192015	CLas(-)	CLas(-) 1	Mudpit_FU_2015_0501_RJ_55_2 (F404029)	PREDICTED: innexin inx2-like [Diaphorina citri]	gi|662196992|ref|XP_008471551.1|		0	1	4	6	9	2.39e-05	0	LSSQEQIETIAR	?	?	0.997	101	33	88.1	0	0	0	3	2	1374.72	4159.96		408792	0	0	Empty	TRUE
Percoll06192015	CLas(-)	CLas(-) 1	Mudpit_FU_2015_0501_RJ_55_2 (F404029)	PREDICTED: innexin inx2-like [Diaphorina citri]	gi|662196992|ref|XP_008471551.1|		0	1	4	6	9	2.39e-05	0	MLVLDLNCPVINEDCK	?	?	0.97	26.6	31.7	26.6	0	1	0	0	2	1910.86	7921.61		30157.3	0	0	Empty	TRUE
Percoll06192015	CLas(-)	CLas(-) 1	Mudpit_FU_2015_0501_RJ_55_2 (F404029)	PREDICTED: innexin inx2-like [Diaphorina citri]	gi|662196992|ref|XP_008471551.1|		0	1	4	6	9	2.39e-05	0	NIDPLIFK	?	?	0.974	28	32.4	14.4	0	2	0	0	2	959.556	5771.71		176825	0	0	Empty	TRUE
Percoll06192015	CLas(-)	CLas(-) 1	Mudpit_FU_2015_0501_RJ_55_2 (F404029)	sp|K1C15_SHEEP|	sp|K1C15_SHEEP|	cRAP_20110908.fasta	48771.9	1	1	3	51	0.000135	0.0905	ALEEANADLEVK	R	I	0.997	85.7	35.2	76.5	0	1	2	2	2	1301.66	3985.36		436560	123	134	Empty	TRUE
Percoll06192015	CLas(-)	CLas(-) 1	Mudpit_FU_2015_0501_RJ_55_2 (F404029)	sp|K1C15_SHEEP|	sp|K1C15_SHEEP|	cRAP_20110908.fasta	48771.9	1	1	3	51	0.000135	0.0905	KNHEEEMK	K	E	0.99	32	31.6	25.5	0	2	0	1	2	1044.48	888.855		38397.6	240	247	Empty	FALSE	sp|K1C10_HUMAN|
Percoll06192015	CLas(-)	CLas(-) 1	Mudpit_FU_2015_0501_RJ_55_2 (F404029)	sp|K1C15_SHEEP|	sp|K1C15_SHEEP|	cRAP_20110908.fasta	48771.9	1	1	3	51	0.000135	0.0905	QSVEADINGLR	R	R	0.997	74.6	33.6	64.2	0	12	0	5	2	1202.6	4589.93		3362260	201	211	Empty	FALSE	sp|K1C10_HUMAN|
Percoll06192015	CLas(-)	CLas(-) 1	Mudpit_FU_2015_0501_RJ_55_2 (F404029)	sp|K1C15_SHEEP|	sp|K1C15_SHEEP|	cRAP_20110908.fasta	48771.9	1	1	3	51	0.000135	0.0905	QSVEADINGLRR	R	V	0.997	60.2	31.1	54.8	0	6	9	0	2	1358.7	3483.15		3065970	201	212	Empty	FALSE	sp|K1C10_HUMAN|
Percoll06192015	CLas(-)	CLas(-) 1	Mudpit_FU_2015_0501_RJ_55_2 (F404029)	sp|K1C15_SHEEP|	sp|K1C15_SHEEP|	cRAP_20110908.fasta	48771.9	1	1	3	51	0.000135	0.0905	RVLDELTLTK	R	T	0.997	46.5	28.8	34.5	0	5	0	0	2	1187.7	4486.75		1031110	212	221	Empty	FALSE	sp|K1C10_HUMAN|
Percoll06192015	CLas(-)	CLas(-) 1	Mudpit_FU_2015_0501_RJ_55_2 (F404029)	sp|K1C15_SHEEP|	sp|K1C15_SHEEP|	cRAP_20110908.fasta	48771.9	1	1	3	51	0.000135	0.0905	VLDELTLTK	R	T	0.997	48.2	31.5	37.9	0	3	1	2	2	1031.6	4805.76		5605370	213	221	Empty	FALSE	sp|K1C10_HUMAN|
Percoll06192015	CLas(-)	CLas(-) 1	Mudpit_FU_2015_0501_RJ_55_2 (F404029)	PREDICTED: ankyrin-3-like, partial [Diaphorina citri]	gi|662187144|ref|XP_008485658.1|		0	1	2	3	6	1.59e-05	0	ILELGPAGAK	?	?	0.966	20	25.6	12.3	0	2	0	1	2	968.578	4250.18		280995	0	0	Empty	TRUE
Percoll06192015	CLas(-)	CLas(-) 1	Mudpit_FU_2015_0501_RJ_55_2 (F404029)	PREDICTED: ankyrin-3-like, partial [Diaphorina citri]	gi|662187144|ref|XP_008485658.1|		0	1	2	3	6	1.59e-05	0	ILTVDFPQYFAVVSR	?	?	0.987	29	30.3	29	0	2	0	0	2	1754.95	7672.04		104709	0	0	Empty	TRUE
Percoll06192015	CLas(-)	CLas(-) 1	Mudpit_FU_2015_0501_RJ_55_2 (F404029)	PREDICTED: ankyrin-3-like, partial [Diaphorina citri]	gi|662187144|ref|XP_008485658.1|		0	1	2	3	6	1.59e-05	0	LSDISNLLAGDWR	?	?	0.976	31.2	35.3	30.5	0	1	0	0	2	1459.75	7136.58		57400.2	0	0	Empty	TRUE
Percoll06192015	CLas(-)	CLas(-) 1	Mudpit_FU_2015_0501_RJ_55_2 (F404029)	PREDICTED: pro-resilin-like [Diaphorina citri]	gi|662218078|ref|XP_008483050.1|		0	1	5	9	25	6.64e-05	0	DAVTGSDFGHK	?	?	0.997	64.9	34.2	52.2	0	0	1	5	2	1133.52	2674.03		1185880	0	0	Empty	TRUE
Percoll06192015	CLas(-)	CLas(-) 1	Mudpit_FU_2015_0501_RJ_55_2 (F404029)	PREDICTED: pro-resilin-like [Diaphorina citri]	gi|662218078|ref|XP_008483050.1|		0	1	5	9	25	6.64e-05	0	KQIVTYTADEGGYK	?	?	0.997	53.8	33.4	51.2	0	1	0	1	2	1572.79	3436.4		64363.4	0	0	Empty	TRUE
Percoll06192015	CLas(-)	CLas(-) 1	Mudpit_FU_2015_0501_RJ_55_2 (F404029)	PREDICTED: pro-resilin-like [Diaphorina citri]	gi|662218078|ref|XP_008483050.1|		0	1	5	9	25	6.64e-05	0	QIVTYTADEGGYK	?	?	0.997	50.2	33.4	43	0	0	0	3	2	1444.7	3939.82		315184	0	0	Empty	TRUE
Percoll06192015	CLas(-)	CLas(-) 1	Mudpit_FU_2015_0501_RJ_55_2 (F404029)	PREDICTED: pro-resilin-like [Diaphorina citri]	gi|662218078|ref|XP_008483050.1|		0	1	5	9	25	6.64e-05	0	TVQGSYNVALPDGR	?	?	0.997	75.7	33.9	75.7	0	3	0	7	2	1476.74	4421.21		1214330	0	0	Empty	TRUE
Percoll06192015	CLas(-)	CLas(-) 1	Mudpit_FU_2015_0501_RJ_55_2 (F404029)	PREDICTED: pro-resilin-like [Diaphorina citri]	gi|662218078|ref|XP_008483050.1|		0	1	5	9	25	6.64e-05	0	YEGEAIPGPSGPAPGQPGR	?	?	0.997	51.5	33.4	41.9	0	0	0	4	2	1836.89	3971.94		191595	0	0	Empty	TRUE
Percoll06192015	CLas(-)	CLas(-) 1	Mudpit_FU_2015_0501_RJ_55_2 (F404029)	gi|662218045|ref|XP_008483032.1|-DECOY	gi|662218045|ref|XP_008483032.1|-DECOY		0	0.994	1	1	1	2.66e-06	0	VVTDLIELGER	?	?	0.979	32.3	33.1	20.6	0	0	1	0	2	1243.69	4292.9		291643	0	0	Empty	TRUE
Percoll06192015	CLas(-)	CLas(-) 1	Mudpit_FU_2015_0501_RJ_55_2 (F404029)	PREDICTED: dolichyl-diphosphooligosaccharide--protein glycosyltransferase subunit DAD1 [Diaphorina citri]	gi|662195411|ref|XP_008470697.1|		0	1	3	3	4	1.06e-05	0	AGFQAVLGK	?	?	0.997	37	31.3	28.1	0	1	0	0	2	890.51	4447.18		166710	0	0	Empty	TRUE
Percoll06192015	CLas(-)	CLas(-) 1	Mudpit_FU_2015_0501_RJ_55_2 (F404029)	PREDICTED: dolichyl-diphosphooligosaccharide--protein glycosyltransferase subunit DAD1 [Diaphorina citri]	gi|662195411|ref|XP_008470697.1|		0	1	3	3	4	1.06e-05	0	DFVGISPER	?	?	0.98	32.8	36	28.4	0	1	0	0	2	1019.52	4399.59		127605	0	0	Empty	TRUE
Percoll06192015	CLas(-)	CLas(-) 1	Mudpit_FU_2015_0501_RJ_55_2 (F404029)	PREDICTED: dolichyl-diphosphooligosaccharide--protein glycosyltransferase subunit DAD1 [Diaphorina citri]	gi|662195411|ref|XP_008470697.1|		0	1	3	3	4	1.06e-05	0	IHHEYVNNTPK	?	?	0.997	52.8	30.9	12	0	0	2	0	2	1352.66	1855.42		157710	0	0	Empty	TRUE
Percoll06192015	CLas(-)	CLas(-) 1	Mudpit_FU_2015_0501_RJ_55_2 (F404029)	PREDICTED: 26S proteasome non-ATPase regulatory subunit 10-like [Diaphorina citri]	gi|662211118|ref|XP_008479232.1|		0	1	2	2	3	7.97e-06	0	EDVVDFLLK	?	?	0.997	34.8	34.2	27.4	0	0	0	2	2	1077.58	7135.77		62328.7	0	0	Empty	TRUE
Percoll06192015	CLas(-)	CLas(-) 1	Mudpit_FU_2015_0501_RJ_55_2 (F404029)	PREDICTED: 26S proteasome non-ATPase regulatory subunit 10-like [Diaphorina citri]	gi|662211118|ref|XP_008479232.1|		0	1	2	2	3	7.97e-06	0	TPLILAAAAGK	?	?	0.996	29.1	25	22.4	0	1	0	0	2	1025.64	4966.73		109379	0	0	Empty	TRUE
Percoll06192015	CLas(-)	CLas(-) 1	Mudpit_FU_2015_0501_RJ_55_2 (F404029)	PREDICTED: probable cytochrome P450 6a14 [Diaphorina citri]	gi|662215624|ref|XP_008481704.1|		0	1	1	1	1	2.66e-06	0	YGGELTYESYNEMPLLDK	?	?	0.984	31.4	33.7	29.3	0	1	0	0	2	2121.97	6393.13		39193.1	0	0	Empty	TRUE
Percoll06192015	CLas(-)	CLas(-) 1	Mudpit_FU_2015_0501_RJ_55_2 (F404029)	PREDICTED: 10 kDa heat shock protein, mitochondrial-like [Diaphorina citri]	gi|662190277|ref|XP_008467895.1|,gi|662219599|ref|XP_008483892.1|		0	1	7	12	35	9.29e-05	0	AQQEVNNAVVVAVGPGAR	?	?	0.997	93	30.5	92	0	0	1	2	2	1778.95	4376.38		140037	0	0	Empty	TRUE
Percoll06192015	CLas(-)	CLas(-) 1	Mudpit_FU_2015_0501_RJ_55_2 (F404029)	PREDICTED: 10 kDa heat shock protein, mitochondrial-like [Diaphorina citri]	gi|662190277|ref|XP_008467895.1|,gi|662219599|ref|XP_008483892.1|		0	1	7	12	35	9.29e-05	0	EADLLAVIEK	?	?	0.997	42.5	31.1	34	0	2	0	0	2	1100.62	6289.37		146405	0	0	Empty	TRUE
Percoll06192015	CLas(-)	CLas(-) 1	Mudpit_FU_2015_0501_RJ_55_2 (F404029)	PREDICTED: 10 kDa heat shock protein, mitochondrial-like [Diaphorina citri]	gi|662190277|ref|XP_008467895.1|,gi|662219599|ref|XP_008483892.1|		0	1	7	12	35	9.29e-05	0	EADLLAVIEKDS	?	?	0.997	52.2	33	48.8	0	4	0	4	2	1302.68	6937.97		706067	0	0	Empty	TRUE
Percoll06192015	CLas(-)	CLas(-) 1	Mudpit_FU_2015_0501_RJ_55_2 (F404029)	PREDICTED: 10 kDa heat shock protein, mitochondrial-like [Diaphorina citri]	gi|662190277|ref|XP_008467895.1|,gi|662219599|ref|XP_008483892.1|		0	1	7	12	35	9.29e-05	0	GGVLIPEK	?	?	0.99	32.8	26.6	8.32	0	5	0	0	2	812.488	3542.47		786667	0	0	Empty	TRUE
Percoll06192015	CLas(-)	CLas(-) 1	Mudpit_FU_2015_0501_RJ_55_2 (F404029)	PREDICTED: 10 kDa heat shock protein, mitochondrial-like [Diaphorina citri]	gi|662190277|ref|XP_008467895.1|,gi|662219599|ref|XP_008483892.1|		0	1	7	12	35	9.29e-05	0	IEVEGQELHLFK	?	?	0.997	54.2	33	21.3	0	2	3	1	2	1441.77	5490.93		1211920	0	0	Empty	TRUE
Percoll06192015	CLas(-)	CLas(-) 1	Mudpit_FU_2015_0501_RJ_55_2 (F404029)	PREDICTED: 10 kDa heat shock protein, mitochondrial-like [Diaphorina citri]	gi|662190277|ref|XP_008467895.1|,gi|662219599|ref|XP_008483892.1|		0	1	7	12	35	9.29e-05	0	ILVIKDEPLTK	?	?	0.997	36.9	25	27.7	0	6	2	0	2	1268.78	4270.07		1157290	0	0	Empty	TRUE
Percoll06192015	CLas(-)	CLas(-) 1	Mudpit_FU_2015_0501_RJ_55_2 (F404029)	PREDICTED: 10 kDa heat shock protein, mitochondrial-like [Diaphorina citri]	gi|662190277|ref|XP_008467895.1|,gi|662219599|ref|XP_008483892.1|		0	1	7	12	35	9.29e-05	0	TPNGEYIKPVVNVGDK	?	?	0.994	23.5	30.6	12	0	0	3	0	2	1730.9	4304.11		285325	0	0	Empty	TRUE
Percoll06192015	CLas(-)	CLas(-) 1	Mudpit_FU_2015_0501_RJ_55_2 (F404029)	PREDICTED: serine/threonine-protein phosphatase 2B catalytic subunit 3-like, partial [Diaphorina citri]	gi|662204325|ref|XP_008475536.1|		0	1	2	3	5	1.33e-05	0	IINEGATLLR	?	?	0.997	45.2	29.3	36.8	0	2	0	0	2	1099.65	4536.19		197930	0	0	Empty	TRUE
Percoll06192015	CLas(-)	CLas(-) 1	Mudpit_FU_2015_0501_RJ_55_2 (F404029)	PREDICTED: serine/threonine-protein phosphatase 2B catalytic subunit 3-like, partial [Diaphorina citri]	gi|662204325|ref|XP_008475536.1|		0	1	2	3	5	1.33e-05	0	LIIADVFDTR	?	?	0.997	40	31.4	32.5	0	2	0	1	2	1162.65	6625.33		197520	0	0	Empty	TRUE
Percoll06192015	CLas(-)	CLas(-) 1	Mudpit_FU_2015_0501_RJ_55_2 (F404029)	PREDICTED: uncharacterized protein LOC103510509 [Diaphorina citri]	gi|662200395|ref|XP_008473405.1|		0	1	3	3	3	7.97e-06	0	AERPEPGSSHELAR	?	?	0.997	26.9	31.3	10.9	0	0	1	0	2	1535.76	1970.14		26124.6	0	0	Empty	TRUE
Percoll06192015	CLas(-)	CLas(-) 1	Mudpit_FU_2015_0501_RJ_55_2 (F404029)	PREDICTED: uncharacterized protein LOC103510509 [Diaphorina citri]	gi|662200395|ref|XP_008473405.1|		0	1	3	3	3	7.97e-06	0	ILDLLSDVEMK	?	?	0.962	25.9	34.1	22	0	0	0	1	2	1275.69	6845.3		35534.3	0	0	Empty	TRUE
Percoll06192015	CLas(-)	CLas(-) 1	Mudpit_FU_2015_0501_RJ_55_2 (F404029)	PREDICTED: uncharacterized protein LOC103510509 [Diaphorina citri]	gi|662200395|ref|XP_008473405.1|		0	1	3	3	3	7.97e-06	0	YLSILESIK	?	?	0.987	28.7	30.1	22.9	0	1	0	0	2	1065.62	6293.87		28517.8	0	0	Empty	TRUE
Percoll06192015	CLas(-)	CLas(-) 1	Mudpit_FU_2015_0501_RJ_55_2 (F404029)	PREDICTED: uncharacterized protein LOC103524634 [Diaphorina citri]	gi|662183519|ref|XP_008487889.1|		0	0.994	1	1	1	2.66e-06	0	DLATLLDEESYSTR	?	?	0.979	28.6	35.2	24.2	0	0	0	1	2	1612.77	6624.13		122526	0	0	Empty	TRUE
Percoll06192015	CLas(-)	CLas(-) 1	Mudpit_FU_2015_0501_RJ_55_2 (F404029)	PREDICTED: neural cell adhesion molecule 2-like [Diaphorina citri]	gi|662197130|ref|XP_008471629.1|		0	1	4	4	5	1.33e-05	0	EHSGTYECVAK	?	?	0.997	45.8	29.6	43.6	0	0	2	0	2	1269.52	2913.86		100517	0	0	Empty	TRUE
Percoll06192015	CLas(-)	CLas(-) 1	Mudpit_FU_2015_0501_RJ_55_2 (F404029)	PREDICTED: neural cell adhesion molecule 2-like [Diaphorina citri]	gi|662197130|ref|XP_008471629.1|		0	1	4	4	5	1.33e-05	0	IDLFLPPGPK	?	?	0.993	28.4	26.6	28.3	0	1	0	0	2	1096.64	6022.56		98539	0	0	Empty	TRUE
Percoll06192015	CLas(-)	CLas(-) 1	Mudpit_FU_2015_0501_RJ_55_2 (F404029)	PREDICTED: neural cell adhesion molecule 2-like [Diaphorina citri]	gi|662197130|ref|XP_008471629.1|		0	1	4	4	5	1.33e-05	0	SDIVNTAEGK	?	?	0.982	32.9	36.2	27	0	0	1	0	2	1033.52	2932.36		111870	0	0	Empty	TRUE
Percoll06192015	CLas(-)	CLas(-) 1	Mudpit_FU_2015_0501_RJ_55_2 (F404029)	PREDICTED: neural cell adhesion molecule 2-like [Diaphorina citri]	gi|662197130|ref|XP_008471629.1|		0	1	4	4	5	1.33e-05	0	YDSGLYSCEIPIESEQFPK	?	?	0.994	32.4	30.4	32.4	0	1	0	0	2	2250.99	7144.91		26842.3	0	0	Empty	TRUE
Percoll06192015	CLas(-)	CLas(-) 1	Mudpit_FU_2015_0501_RJ_55_2 (F404029)	hypothetical protein [Wolbachia endosymbiont of Diaphorina citri]	gi|516101739|ref|WP_017532319.1|		0	1	1	1	53	0.000141	0	AAKDDTGIK	?	?	0.959	27.9	34.3	15.8	0	1	0	0	2	918.489	1216.82		35511.5	0	0	Empty	TRUE
Percoll06192015	CLas(-)	CLas(-) 1	Mudpit_FU_2015_0501_RJ_55_2 (F404029)	hypothetical protein [Wolbachia endosymbiont of Diaphorina citri]	gi|516101739|ref|WP_017532319.1|		0	1	1	1	53	0.000141	0	AGVSYDVTPEIK	?	?	0.997	87	34	74	0	4	0	5	2	1278.66	4484.44		3126670	0	0	Empty	TRUE
Percoll06192015	CLas(-)	CLas(-) 1	Mudpit_FU_2015_0501_RJ_55_2 (F404029)	hypothetical protein [Wolbachia endosymbiont of Diaphorina citri]	gi|516101739|ref|WP_017532319.1|		0	1	1	1	53	0.000141	0	EKDSPLTR	?	?	0.987	34.2	35.6	13	0	2	0	0	2	945.5	1745.29		281478	0	0	Empty	TRUE
Percoll06192015	CLas(-)	CLas(-) 1	Mudpit_FU_2015_0501_RJ_55_2 (F404029)	hypothetical protein [Wolbachia endosymbiont of Diaphorina citri]	gi|516101739|ref|WP_017532319.1|		0	1	1	1	53	0.000141	0	GFGFAYQAK	?	?	0.994	36.3	33.8	27.9	0	2	0	0	2	988.489	4703.32		1542080	0	0	Empty	TRUE
Percoll06192015	CLas(-)	CLas(-) 1	Mudpit_FU_2015_0501_RJ_55_2 (F404029)	hypothetical protein [Wolbachia endosymbiont of Diaphorina citri]	gi|516101739|ref|WP_017532319.1|		0	1	1	1	53	0.000141	0	LQYNGEILPFYTK	?	?	0.997	51.2	33.8	44.9	0	8	0	3	2	1585.83	6463.86		2280440	0	0	Empty	TRUE
Percoll06192015	CLas(-)	CLas(-) 1	Mudpit_FU_2015_0501_RJ_55_2 (F404029)	hypothetical protein [Wolbachia endosymbiont of Diaphorina citri]	gi|516101739|ref|WP_017532319.1|		0	1	1	1	53	0.000141	0	SFIAGGGAFGYK	?	?	0.997	53.9	33.7	43	0	3	0	7	2	1174.59	5236.35		3591350	0	0	Empty	TRUE
Percoll06192015	CLas(-)	CLas(-) 1	Mudpit_FU_2015_0501_RJ_55_2 (F404029)	hypothetical protein [Wolbachia endosymbiont of Diaphorina citri]	gi|516101739|ref|WP_017532319.1|		0	1	1	1	53	0.000141	0	VDGITNATGK	?	?	0.997	54.3	36.6	47.9	0	1	7	2	2	975.511	2472.09		2194250	0	0	Empty	TRUE
Percoll06192015	CLas(-)	CLas(-) 1	Mudpit_FU_2015_0501_RJ_55_2 (F404029)	hypothetical protein [Wolbachia endosymbiont of Diaphorina citri]	gi|516101739|ref|WP_017532319.1|		0	1	1	1	53	0.000141	0	VDVEGLYSK	?	?	0.995	37.1	35.6	35.7	0	0	2	0	2	1009.52	4206.07		2692670	0	0	Empty	TRUE
Percoll06192015	CLas(-)	CLas(-) 1	Mudpit_FU_2015_0501_RJ_55_2 (F404029)	hypothetical protein [Wolbachia endosymbiont of Diaphorina citri]	gi|516101739|ref|WP_017532319.1|		0	1	1	1	53	0.000141	0	YFGSYGASFDK	?	?	0.997	57.4	33.2	53.5	0	1	0	5	2	1241.55	4919.73		1424560	0	0	Empty	TRUE
Percoll06192015	CLas(-)	CLas(-) 1	Mudpit_FU_2015_0501_RJ_55_2 (F404029)	gi|662208693|ref|XP_008477910.1|-DECOY	gi|662208693|ref|XP_008477910.1|-DECOY		0	1	2	2	4	1.06e-05	0	QKQLQLQAQQEELEK	?	?	0.968	27.5	32.9	0	0	1	0	0	2	1844.91	4106.72		175174	0	0	Empty	TRUE
Percoll06192015	CLas(-)	CLas(-) 1	Mudpit_FU_2015_0501_RJ_55_2 (F404029)	gi|662208693|ref|XP_008477910.1|-DECOY	gi|662208693|ref|XP_008477910.1|-DECOY		0	1	2	2	4	1.06e-05	0	QLQLQAQQEELEKQK	?	?	0.992	34.2	32.9	8.3	0	3	0	0	2	1844.91	4100.58		369467	0	0	Empty	TRUE
Percoll06192015	CLas(-)	CLas(-) 1	Mudpit_FU_2015_0501_RJ_55_2 (F404029)	30S ribosomal protein S7 [Candidatus Profftella armatura]	gi|527122198|gb|AGS06723.1|,gi|527317463|ref|YP_008343667.1|,gi|527331141|ref|WP_020915298.1|		0	1	1	1	1	2.66e-06	0	FVNILMLSGK	?	?	0.997	41.1	30.5	31.4	0	0	1	0	2	1121.64	6598.68		69807.9	0	0	Empty	TRUE
Percoll06192015	CLas(-)	CLas(-) 1	Mudpit_FU_2015_0501_RJ_55_2 (F404029)	PREDICTED: plasma membrane calcium-transporting ATPase 3-like [Diaphorina citri]	gi|662183037|ref|XP_008467828.1|		0	1	2	3	21	5.58e-05	0	AGQILWIR	?	?	0.99	51.8	28	34.3	0	3	0	0	2	956.568	5587.55		196784	0	0	Empty	TRUE
Percoll06192015	CLas(-)	CLas(-) 1	Mudpit_FU_2015_0501_RJ_55_2 (F404029)	PREDICTED: plasma membrane calcium-transporting ATPase 3-like [Diaphorina citri]	gi|662183037|ref|XP_008467828.1|		0	1	2	3	21	5.58e-05	0	EVVAVTGDGTNDGPALK	?	?	0.997	92.6	33	86.1	0	3	0	2	2	1642.83	4001.53		446049	0	0	Empty	FALSE	gi|662193882|ref|XP_008469866.1|
Percoll06192015	CLas(-)	CLas(-) 1	Mudpit_FU_2015_0501_RJ_55_2 (F404029)	PREDICTED: plasma membrane calcium-transporting ATPase 3-like [Diaphorina citri]	gi|662183037|ref|XP_008467828.1|		0	1	2	3	21	5.58e-05	0	EVVAVTGDGTNDGPALKK	?	?	0.997	25.1	30.4	25.1	0	0	1	0	2	1770.92	3445.25		56978.6	0	0	Empty	FALSE	gi|662193882|ref|XP_008469866.1|
Percoll06192015	CLas(-)	CLas(-) 1	Mudpit_FU_2015_0501_RJ_55_2 (F404029)	PREDICTED: plasma membrane calcium-transporting ATPase 3-like [Diaphorina citri]	gi|662183037|ref|XP_008467828.1|		0	1	2	3	21	5.58e-05	0	MVTGDNINTAR	?	?	0.997	58.8	35.9	49.4	0	0	0	8	2	1191.58	2943.41		704736	0	0	Empty	FALSE	gi|662193882|ref|XP_008469866.1|
Percoll06192015	CLas(-)	CLas(-) 1	Mudpit_FU_2015_0501_RJ_55_2 (F404029)	PREDICTED: plasma membrane calcium-transporting ATPase 3-like [Diaphorina citri]	gi|662183037|ref|XP_008467828.1|		0	1	2	3	21	5.58e-05	0	NVIEPMACDGLR	?	?	0.997	36.2	33.9	30.3	0	0	0	1	2	1363.62	5858.24		113284	0	0	Empty	FALSE	gi|662193882|ref|XP_008469866.1|
Percoll06192015	CLas(-)	CLas(-) 1	Mudpit_FU_2015_0501_RJ_55_2 (F404029)	PREDICTED: plasma membrane calcium-transporting ATPase 3-like [Diaphorina citri]	gi|662183037|ref|XP_008467828.1|		0	1	2	3	21	5.58e-05	0	VDESSLTGESDHVK	?	?	0.997	42.8	33.1	36	0	0	2	1	2	1502.7	3191.14		505593	0	0	Empty	TRUE
Percoll06192015	CLas(-)	CLas(-) 1	Mudpit_FU_2015_0501_RJ_55_2 (F404029)	PREDICTED: alpha-actinin, sarcomeric [Diaphorina citri]	gi|662207286|ref|XP_008477140.1|		0	1	42	129	607	0.00161	0	AAPFNNWLDGTR	?	?	0.997	82	35.7	79.1	0	0	5	0	2	1361.66	6011.52		742168	0	0	Empty	TRUE
Percoll06192015	CLas(-)	CLas(-) 1	Mudpit_FU_2015_0501_RJ_55_2 (F404029)	PREDICTED: alpha-actinin, sarcomeric [Diaphorina citri]	gi|662207286|ref|XP_008477140.1|		0	1	42	129	607	0.00161	0	ADIHEDWTR	?	?	0.997	34.3	32.2	30.6	0	0	0	6	2	1142.52	3411.02		1621250	0	0	Empty	TRUE
Percoll06192015	CLas(-)	CLas(-) 1	Mudpit_FU_2015_0501_RJ_55_2 (F404029)	PREDICTED: alpha-actinin, sarcomeric [Diaphorina citri]	gi|662207286|ref|XP_008477140.1|		0	1	42	129	607	0.00161	0	AKLETNFNTLQTK	?	?	0.997	61.9	32.8	56	0	2	5	3	2	1507.81	3889.73		3186640	0	0	Empty	TRUE
Percoll06192015	CLas(-)	CLas(-) 1	Mudpit_FU_2015_0501_RJ_55_2 (F404029)	PREDICTED: alpha-actinin, sarcomeric [Diaphorina citri]	gi|662207286|ref|XP_008477140.1|		0	1	42	129	607	0.00161	0	ANQVGPWIER	?	?	0.997	55	35	54.6	0	2	12	3	2	1169.61	4570.23		8437740	0	0	Empty	TRUE
Percoll06192015	CLas(-)	CLas(-) 1	Mudpit_FU_2015_0501_RJ_55_2 (F404029)	PREDICTED: alpha-actinin, sarcomeric [Diaphorina citri]	gi|662207286|ref|XP_008477140.1|		0	1	42	129	607	0.00161	0	ANQVGPWIERQMDAVTSIGMGLQGSLEDQLHR	?	?	0.997	63.1	34	0	0	1	1	0	2	3553.72	7733.53		65133.6	0	0	Empty	TRUE
Percoll06192015	CLas(-)	CLas(-) 1	Mudpit_FU_2015_0501_RJ_55_2 (F404029)	PREDICTED: alpha-actinin, sarcomeric [Diaphorina citri]	gi|662207286|ref|XP_008477140.1|		0	1	42	129	607	0.00161	0	ASFNHFDK	?	?	0.99	42.4	32.1	36.3	0	6	0	6	2	966.432	2795.22		5394140	0	0	Empty	TRUE
Percoll06192015	CLas(-)	CLas(-) 1	Mudpit_FU_2015_0501_RJ_55_2 (F404029)	PREDICTED: alpha-actinin, sarcomeric [Diaphorina citri]	gi|662207286|ref|XP_008477140.1|		0	1	42	129	607	0.00161	0	ASFNHFDKNR	?	?	0.992	22.6	30.6	16.8	0	0	1	0	2	1236.58	2518.5		104593	0	0	Empty	TRUE
Percoll06192015	CLas(-)	CLas(-) 1	Mudpit_FU_2015_0501_RJ_55_2 (F404029)	PREDICTED: alpha-actinin, sarcomeric [Diaphorina citri]	gi|662207286|ref|XP_008477140.1|		0	1	42	129	607	0.00161	0	ATLGEADKEYNSIVNLVR	?	?	0.997	137	33.4	134	0	10	14	4	2	1992.04	6342.56		13617200	0	0	Empty	TRUE
Percoll06192015	CLas(-)	CLas(-) 1	Mudpit_FU_2015_0501_RJ_55_2 (F404029)	PREDICTED: alpha-actinin, sarcomeric [Diaphorina citri]	gi|662207286|ref|XP_008477140.1|		0	1	42	129	607	0.00161	0	DRQGEIDFQR	?	?	0.988	21.7	30.8	14.3	0	0	6	0	2	1263.61	3372.81		668213	0	0	Empty	TRUE
Percoll06192015	CLas(-)	CLas(-) 1	Mudpit_FU_2015_0501_RJ_55_2 (F404029)	PREDICTED: alpha-actinin, sarcomeric [Diaphorina citri]	gi|662207286|ref|XP_008477140.1|		0	1	42	129	607	0.00161	0	DTTLQAELR	?	?	0.951	27.2	34.4	18.5	0	1	0	0	2	1046.55	4104.65		180490	0	0	Empty	TRUE
Percoll06192015	CLas(-)	CLas(-) 1	Mudpit_FU_2015_0501_RJ_55_2 (F404029)	PREDICTED: alpha-actinin, sarcomeric [Diaphorina citri]	gi|662207286|ref|XP_008477140.1|		0	1	42	129	607	0.00161	0	DTTLQAELRK	?	?	0.997	34.1	32.1	24.5	0	1	0	2	2	1174.64	3571.31		463271	0	0	Empty	TRUE
Percoll06192015	CLas(-)	CLas(-) 1	Mudpit_FU_2015_0501_RJ_55_2 (F404029)	PREDICTED: alpha-actinin, sarcomeric [Diaphorina citri]	gi|662207286|ref|XP_008477140.1|		0	1	42	129	607	0.00161	0	ELPPDQAEYCIQR	?	?	0.997	69.3	33.7	66.2	0	9	4	26	2	1607.72	5113.47		9394090	0	0	Empty	TRUE
Percoll06192015	CLas(-)	CLas(-) 1	Mudpit_FU_2015_0501_RJ_55_2 (F404029)	PREDICTED: alpha-actinin, sarcomeric [Diaphorina citri]	gi|662207286|ref|XP_008477140.1|		0	1	42	129	607	0.00161	0	ESTDTDTAEQVIDSFR	?	?	0.997	124	33	124	0	10	1	1	2	1813.81	6460.58		4938190	0	0	Empty	TRUE
Percoll06192015	CLas(-)	CLas(-) 1	Mudpit_FU_2015_0501_RJ_55_2 (F404029)	PREDICTED: alpha-actinin, sarcomeric [Diaphorina citri]	gi|662207286|ref|XP_008477140.1|		0	1	42	129	607	0.00161	0	EVESTVQQYQIPGGLENPYTALTANDLTK	?	?	0.997	101	34.4	101	0	5	6	14	2	3179.57	6987.74		2670060	0	0	Empty	TRUE
Percoll06192015	CLas(-)	CLas(-) 1	Mudpit_FU_2015_0501_RJ_55_2 (F404029)	PREDICTED: alpha-actinin, sarcomeric [Diaphorina citri]	gi|662207286|ref|XP_008477140.1|		0	1	42	129	607	0.00161	0	GITQEQLNEFR	?	?	0.997	68.3	35.9	19.3	0	1	1	13	2	1334.67	4697.2		9818990	0	0	Empty	TRUE
Percoll06192015	CLas(-)	CLas(-) 1	Mudpit_FU_2015_0501_RJ_55_2 (F404029)	PREDICTED: alpha-actinin, sarcomeric [Diaphorina citri]	gi|662207286|ref|XP_008477140.1|		0	1	42	129	607	0.00161	0	GKEEMLQSSDFR	?	?	0.997	75.7	32.2	67.1	0	8	10	17	2	1442.66	3787.34		9554100	0	0	Empty	TRUE
Percoll06192015	CLas(-)	CLas(-) 1	Mudpit_FU_2015_0501_RJ_55_2 (F404029)	PREDICTED: alpha-actinin, sarcomeric [Diaphorina citri]	gi|662207286|ref|XP_008477140.1|		0	1	42	129	607	0.00161	0	HALDEAEK	?	?	0.99	49.7	34	29.2	0	5	0	4	2	912.442	1490.87		4496260	0	0	Empty	TRUE
Percoll06192015	CLas(-)	CLas(-) 1	Mudpit_FU_2015_0501_RJ_55_2 (F404029)	PREDICTED: alpha-actinin, sarcomeric [Diaphorina citri]	gi|662207286|ref|XP_008477140.1|		0	1	42	129	607	0.00161	0	HEAFESDLAAHQDR	?	?	0.997	75.9	29	66.5	0	0	7	0	2	1625.73	3225.87		1132420	0	0	Empty	TRUE
Percoll06192015	CLas(-)	CLas(-) 1	Mudpit_FU_2015_0501_RJ_55_2 (F404029)	PREDICTED: alpha-actinin, sarcomeric [Diaphorina citri]	gi|662207286|ref|XP_008477140.1|		0	1	42	129	607	0.00161	0	HKADIHEDWTR	?	?	0.997	46.6	31.5	40.9	0	0	10	2	2	1407.68	2432.75		1682980	0	0	Empty	TRUE
Percoll06192015	CLas(-)	CLas(-) 1	Mudpit_FU_2015_0501_RJ_55_2 (F404029)	PREDICTED: alpha-actinin, sarcomeric [Diaphorina citri]	gi|662207286|ref|XP_008477140.1|		0	1	42	129	607	0.00161	0	ICDQWDHLGALTQQR	?	?	0.997	86.7	34.1	74.3	0	6	11	0	2	1829.84	6028.56		8978360	0	0	Empty	TRUE
Percoll06192015	CLas(-)	CLas(-) 1	Mudpit_FU_2015_0501_RJ_55_2 (F404029)	PREDICTED: alpha-actinin, sarcomeric [Diaphorina citri]	gi|662207286|ref|XP_008477140.1|		0	1	42	129	607	0.00161	0	IDILHLEFAK	?	?	0.997	72.8	28	56.3	0	11	0	14	2	1198.68	6296.14		8651850	0	0	Empty	TRUE
Percoll06192015	CLas(-)	CLas(-) 1	Mudpit_FU_2015_0501_RJ_55_2 (F404029)	PREDICTED: alpha-actinin, sarcomeric [Diaphorina citri]	gi|662207286|ref|XP_008477140.1|		0	1	42	129	607	0.00161	0	IHQAVQEGMIFENR	?	?	0.997	50.6	30.9	46.7	0	7	4	8	2	1671.83	3882.62		6410610	0	0	Empty	TRUE
Percoll06192015	CLas(-)	CLas(-) 1	Mudpit_FU_2015_0501_RJ_55_2 (F404029)	PREDICTED: alpha-actinin, sarcomeric [Diaphorina citri]	gi|662207286|ref|XP_008477140.1|		0	1	42	129	607	0.00161	0	IHQAVQEGMIFENRYTQYTMETLR	?	?	0.955	20.9	30.4	0.04	0	0	0	1	2	2976.39	4491.23		49831.2	0	0	Empty	TRUE
Percoll06192015	CLas(-)	CLas(-) 1	Mudpit_FU_2015_0501_RJ_55_2 (F404029)	PREDICTED: alpha-actinin, sarcomeric [Diaphorina citri]	gi|662207286|ref|XP_008477140.1|		0	1	42	129	607	0.00161	0	ILAGDKPYILPDELR	?	?	0.997	67.8	28	63.5	0	12	10	0	2	1712.96	5501.55		22145100	0	0	Empty	TRUE
Percoll06192015	CLas(-)	CLas(-) 1	Mudpit_FU_2015_0501_RJ_55_2 (F404029)	PREDICTED: alpha-actinin, sarcomeric [Diaphorina citri]	gi|662207286|ref|XP_008477140.1|		0	1	42	129	607	0.00161	0	ILAGDKPYILPDELRR	?	?	0.997	45.7	25	38.2	0	1	4	4	2	1869.06	4993.73		4422000	0	0	Empty	TRUE
Percoll06192015	CLas(-)	CLas(-) 1	Mudpit_FU_2015_0501_RJ_55_2 (F404029)	PREDICTED: alpha-actinin, sarcomeric [Diaphorina citri]	gi|662207286|ref|XP_008477140.1|		0	1	42	129	607	0.00161	0	KHEAFESDLAAHQDR	?	?	0.997	75.5	35.6	73.1	0	2	1	7	2	1753.83	2809.7		1804810	0	0	Empty	TRUE
Percoll06192015	CLas(-)	CLas(-) 1	Mudpit_FU_2015_0501_RJ_55_2 (F404029)	PREDICTED: alpha-actinin, sarcomeric [Diaphorina citri]	gi|662207286|ref|XP_008477140.1|		0	1	42	129	607	0.00161	0	KQQNNETLR	?	?	0.997	48.3	35.8	13.1	0	3	0	0	2	1131.58	1306.76		37284.6	0	0	Empty	TRUE
Percoll06192015	CLas(-)	CLas(-) 1	Mudpit_FU_2015_0501_RJ_55_2 (F404029)	PREDICTED: alpha-actinin, sarcomeric [Diaphorina citri]	gi|662207286|ref|XP_008477140.1|		0	1	42	129	607	0.00161	0	LETNFNTLQTK	?	?	0.997	83.3	33.5	65.2	0	12	0	9	2	1308.68	4213.23		6370550	0	0	Empty	TRUE
Percoll06192015	CLas(-)	CLas(-) 1	Mudpit_FU_2015_0501_RJ_55_2 (F404029)	PREDICTED: alpha-actinin, sarcomeric [Diaphorina citri]	gi|662207286|ref|XP_008477140.1|		0	1	42	129	607	0.00161	0	LKEYEQGVYAYKPHIEELEK	?	?	0.997	65.1	30.7	59.2	0	1	10	0	2	2466.26	4603.5		3900630	0	0	Empty	TRUE
Percoll06192015	CLas(-)	CLas(-) 1	Mudpit_FU_2015_0501_RJ_55_2 (F404029)	PREDICTED: alpha-actinin, sarcomeric [Diaphorina citri]	gi|662207286|ref|XP_008477140.1|		0	1	42	129	607	0.00161	0	LSNRPAYMPTEGK	?	?	0.997	58.4	35.9	40.7	0	7	3	1	2	1463.73	3242.82		1045910	0	0	Empty	TRUE
Percoll06192015	CLas(-)	CLas(-) 1	Mudpit_FU_2015_0501_RJ_55_2 (F404029)	PREDICTED: alpha-actinin, sarcomeric [Diaphorina citri]	gi|662207286|ref|XP_008477140.1|		0	1	42	129	607	0.00161	0	MVSDIANAWK	?	?	0.997	63.6	34.2	56.3	0	18	0	1	2	1134.56	5074.62		7107870	0	0	Empty	TRUE
Percoll06192015	CLas(-)	CLas(-) 1	Mudpit_FU_2015_0501_RJ_55_2 (F404029)	PREDICTED: alpha-actinin, sarcomeric [Diaphorina citri]	gi|662207286|ref|XP_008477140.1|		0	1	42	129	607	0.00161	0	NINEVENQILTR	?	?	0.997	73	31.9	62.4	0	15	0	2	2	1442.76	5226.19		7613570	0	0	Empty	TRUE
Percoll06192015	CLas(-)	CLas(-) 1	Mudpit_FU_2015_0501_RJ_55_2 (F404029)	PREDICTED: alpha-actinin, sarcomeric [Diaphorina citri]	gi|662207286|ref|XP_008477140.1|		0	1	42	129	607	0.00161	0	QGEIDFQR	?	?	0.99	56.4	34.2	26.7	0	10	0	2	2	992.48	3627.74		6234660	0	0	Empty	TRUE
Percoll06192015	CLas(-)	CLas(-) 1	Mudpit_FU_2015_0501_RJ_55_2 (F404029)	PREDICTED: alpha-actinin, sarcomeric [Diaphorina citri]	gi|662207286|ref|XP_008477140.1|		0	1	42	129	607	0.00161	0	QMDAVTSIGMGLQGSLEDQLHR	?	?	0.997	91	31.3	89.3	0	5	12	11	2	2386.15	6798.34		6110710	0	0	Empty	TRUE
Percoll06192015	CLas(-)	CLas(-) 1	Mudpit_FU_2015_0501_RJ_55_2 (F404029)	PREDICTED: alpha-actinin, sarcomeric [Diaphorina citri]	gi|662207286|ref|XP_008477140.1|		0	1	42	129	607	0.00161	0	QQNNETLR	?	?	0.99	52.6	33.3	30	0	2	0	5	2	1002.5	1651.16		1197460	0	0	Empty	TRUE
Percoll06192015	CLas(-)	CLas(-) 1	Mudpit_FU_2015_0501_RJ_55_2 (F404029)	PREDICTED: alpha-actinin, sarcomeric [Diaphorina citri]	gi|662207286|ref|XP_008477140.1|		0	1	42	129	607	0.00161	0	QTDNSLSGVQK	?	?	0.997	93	34.4	72.7	0	16	2	2	2	1176.59	2391.62		6837240	0	0	Empty	TRUE
Percoll06192015	CLas(-)	CLas(-) 1	Mudpit_FU_2015_0501_RJ_55_2 (F404029)	PREDICTED: alpha-actinin, sarcomeric [Diaphorina citri]	gi|662207286|ref|XP_008477140.1|		0	1	42	129	607	0.00161	0	RHALDEAEK	?	?	0.997	52.2	33.6	39.7	0	6	0	0	2	1068.54	1358.26		182952	0	0	Empty	TRUE
Percoll06192015	CLas(-)	CLas(-) 1	Mudpit_FU_2015_0501_RJ_55_2 (F404029)	PREDICTED: alpha-actinin, sarcomeric [Diaphorina citri]	gi|662207286|ref|XP_008477140.1|		0	1	42	129	607	0.00161	0	SCLVSLGYSIGK	?	?	0.997	58.5	33.3	50.2	0	1	1	7	2	1272.63	6333.7		1025700	0	0	Empty	TRUE
Percoll06192015	CLas(-)	CLas(-) 1	Mudpit_FU_2015_0501_RJ_55_2 (F404029)	PREDICTED: alpha-actinin, sarcomeric [Diaphorina citri]	gi|662207286|ref|XP_008477140.1|		0	1	42	129	607	0.00161	0	SFEEWLLSEMMR	?	?	0.997	60.7	33.5	0	0	0	8	13	2	1573.7	7930.36		1768970	0	0	Empty	TRUE
Percoll06192015	CLas(-)	CLas(-) 1	Mudpit_FU_2015_0501_RJ_55_2 (F404029)	PREDICTED: alpha-actinin, sarcomeric [Diaphorina citri]	gi|662207286|ref|XP_008477140.1|		0	1	42	129	607	0.00161	0	VEQIAAIAQELNTLEYHDSVSVNAR	?	?	0.997	95.6	31.2	95.6	0	4	13	13	2	2770.4	7352.67		2565270	0	0	Empty	TRUE
Percoll06192015	CLas(-)	CLas(-) 1	Mudpit_FU_2015_0501_RJ_55_2 (F404029)	PREDICTED: alpha-actinin, sarcomeric [Diaphorina citri]	gi|662207286|ref|XP_008477140.1|		0	1	42	129	607	0.00161	0	VGWEQLLTSINR	?	?	0.997	62.6	30.3	44.2	0	18	7	0	2	1415.76	7444.6		9671990	0	0	Empty	TRUE
Percoll06192015	CLas(-)	CLas(-) 1	Mudpit_FU_2015_0501_RJ_55_2 (F404029)	PREDICTED: alpha-actinin, sarcomeric [Diaphorina citri]	gi|662207286|ref|XP_008477140.1|		0	1	42	129	607	0.00161	0	YTQYTMETLR	?	?	0.997	41.3	35	38.2	0	2	5	12	2	1305.61	4437.48		10224500	0	0	Empty	TRUE
Percoll06192015	CLas(-)	CLas(-) 1	Mudpit_FU_2015_0501_RJ_55_2 (F404029)	PREDICTED: hrp65 protein-like [Diaphorina citri]	gi|662200662|ref|XP_008473553.1|		0	0.999	1	2	2	5.31e-06	0	ENNANPDDPTPR	?	?	0.997	35.9	33.3	30.8	0	1	0	1	2	1339.59	1897.44		16990	0	0	Empty	TRUE
Percoll06192015	CLas(-)	CLas(-) 1	Mudpit_FU_2015_0501_RJ_55_2 (F404029)	PREDICTED: uncharacterized protein LOC103505812 [Diaphorina citri]	gi|662191187|ref|XP_008468397.1|		0	1	6	9	9	2.39e-05	0	AGQTVISLQYGSNK	?	?	0.997	64.2	34.3	59.2	0	1	1	1	2	1465.76	4479.35		269171	0	0	Empty	TRUE
Percoll06192015	CLas(-)	CLas(-) 1	Mudpit_FU_2015_0501_RJ_55_2 (F404029)	PREDICTED: uncharacterized protein LOC103505812 [Diaphorina citri]	gi|662191187|ref|XP_008468397.1|		0	1	6	9	9	2.39e-05	0	EITGENIDTSGNMDNFYEILK	?	?	0.997	43.6	31.5	43.6	0	1	0	0	2	2403.1	7004.55		22606.9	0	0	Empty	TRUE
Percoll06192015	CLas(-)	CLas(-) 1	Mudpit_FU_2015_0501_RJ_55_2 (F404029)	PREDICTED: uncharacterized protein LOC103505812 [Diaphorina citri]	gi|662191187|ref|XP_008468397.1|		0	1	6	9	9	2.39e-05	0	EMGVPAQETFQTVDLWER	?	?	0.992	33.5	32.5	9.5	0	1	0	0	2	2136.01	6836.77		47953.5	0	0	Empty	TRUE
Percoll06192015	CLas(-)	CLas(-) 1	Mudpit_FU_2015_0501_RJ_55_2 (F404029)	PREDICTED: uncharacterized protein LOC103505812 [Diaphorina citri]	gi|662191187|ref|XP_008468397.1|		0	1	6	9	9	2.39e-05	0	HFTEEQLK	?	?	0.977	31.9	35.8	3.43	0	1	0	1	2	1031.52	2622.33		250633	0	0	Empty	TRUE
Percoll06192015	CLas(-)	CLas(-) 1	Mudpit_FU_2015_0501_RJ_55_2 (F404029)	PREDICTED: uncharacterized protein LOC103505812 [Diaphorina citri]	gi|662191187|ref|XP_008468397.1|		0	1	6	9	9	2.39e-05	0	INVSTMAFK	?	?	0.989	28.3	33.3	25.3	0	0	0	1	2	1010.53	4767.56		156522	0	0	Empty	TRUE
Percoll06192015	CLas(-)	CLas(-) 1	Mudpit_FU_2015_0501_RJ_55_2 (F404029)	PREDICTED: uncharacterized protein LOC103505812 [Diaphorina citri]	gi|662191187|ref|XP_008468397.1|		0	1	6	9	9	2.39e-05	0	YSEELAQECLEWIR	?	?	0.997	47	31.4	44.5	0	1	0	0	2	1814.81	8009.75		69936.3	0	0	Empty	TRUE
Percoll06192015	CLas(-)	CLas(-) 1	Mudpit_FU_2015_0501_RJ_55_2 (F404029)	chaperonin GroEL [Candidatus Profftella armatura]	gi|527122476|gb|AGS07001.1|,gi|527317741|ref|YP_008343945.1|,gi|527331419|ref|WP_020915576.1|,gi|662214952|ref|XP_008481332.1|,gi|662214954|ref|XP_008481333.1|		0	1	18	30	66	0.000175	0	AAVEEGIVPGGGVALLR	?	?	0.997	95.5	27.9	79.2	0	1	3	0	2	1607.91	5982.86		547106	0	0	Empty	TRUE
Percoll06192015	CLas(-)	CLas(-) 1	Mudpit_FU_2015_0501_RJ_55_2 (F404029)	chaperonin GroEL [Candidatus Profftella armatura]	gi|527122476|gb|AGS07001.1|,gi|527317741|ref|YP_008343945.1|,gi|527331419|ref|WP_020915576.1|,gi|662214952|ref|XP_008481332.1|,gi|662214954|ref|XP_008481333.1|		0	1	18	30	66	0.000175	0	AVIAIVSEIK	?	?	0.997	39.3	26	19.2	0	2	0	0	2	1042.65	5525.45		189296	0	0	Empty	TRUE
Percoll06192015	CLas(-)	CLas(-) 1	Mudpit_FU_2015_0501_RJ_55_2 (F404029)	chaperonin GroEL [Candidatus Profftella armatura]	gi|527122476|gb|AGS07001.1|,gi|527317741|ref|YP_008343945.1|,gi|527331419|ref|WP_020915576.1|,gi|662214952|ref|XP_008481332.1|,gi|662214954|ref|XP_008481333.1|		0	1	18	30	66	0.000175	0	EIAQVGSISANADTDIGDIIAR	?	?	0.997	63.3	30.1	61.4	0	3	1	0	2	2229.14	6562.35		188179	0	0	Empty	TRUE
Percoll06192015	CLas(-)	CLas(-) 1	Mudpit_FU_2015_0501_RJ_55_2 (F404029)	chaperonin GroEL [Candidatus Profftella armatura]	gi|527122476|gb|AGS07001.1|,gi|527317741|ref|YP_008343945.1|,gi|527331419|ref|WP_020915576.1|,gi|662214952|ref|XP_008481332.1|,gi|662214954|ref|XP_008481333.1|		0	1	18	30	66	0.000175	0	GYLSPYFINNQEK	?	?	0.997	39.9	33.3	39.9	0	1	0	2	2	1572.77	5586.03		269794	0	0	Empty	TRUE
Percoll06192015	CLas(-)	CLas(-) 1	Mudpit_FU_2015_0501_RJ_55_2 (F404029)	chaperonin GroEL [Candidatus Profftella armatura]	gi|527122476|gb|AGS07001.1|,gi|527317741|ref|YP_008343945.1|,gi|527331419|ref|WP_020915576.1|,gi|662214952|ref|XP_008481332.1|,gi|662214954|ref|XP_008481333.1|		0	1	18	30	66	0.000175	0	LAGGVALIK	?	?	0.997	44.8	25	29.7	0	4	0	0	2	841.551	4295.67		565265	0	0	Empty	TRUE
Percoll06192015	CLas(-)	CLas(-) 1	Mudpit_FU_2015_0501_RJ_55_2 (F404029)	chaperonin GroEL [Candidatus Profftella armatura]	gi|527122476|gb|AGS07001.1|,gi|527317741|ref|YP_008343945.1|,gi|527331419|ref|WP_020915576.1|,gi|662214952|ref|XP_008481332.1|,gi|662214954|ref|XP_008481333.1|		0	1	18	30	66	0.000175	0	LKGDNPDQDTGIK	?	?	0.995	36.9	33.2	33.1	0	4	0	0	2	1400.7	2299.65		82816.1	0	0	Empty	TRUE
Percoll06192015	CLas(-)	CLas(-) 1	Mudpit_FU_2015_0501_RJ_55_2 (F404029)	chaperonin GroEL [Candidatus Profftella armatura]	gi|527122476|gb|AGS07001.1|,gi|527317741|ref|YP_008343945.1|,gi|527331419|ref|WP_020915576.1|,gi|662214952|ref|XP_008481332.1|,gi|662214954|ref|XP_008481333.1|		0	1	18	30	66	0.000175	0	QVIFGDDAR	?	?	0.997	39.3	34.6	33	0	0	0	3	2	1020.51	3931.14		558528	0	0	Empty	TRUE
Percoll06192015	CLas(-)	CLas(-) 1	Mudpit_FU_2015_0501_RJ_55_2 (F404029)	chaperonin GroEL [Candidatus Profftella armatura]	gi|527122476|gb|AGS07001.1|,gi|527317741|ref|YP_008343945.1|,gi|527331419|ref|WP_020915576.1|,gi|662214952|ref|XP_008481332.1|,gi|662214954|ref|XP_008481333.1|		0	1	18	30	66	0.000175	0	QVVALDNPYILLFDK	?	?	0.997	50	30.4	50	0	4	1	0	2	1747.96	7821.42		336797	0	0	Empty	TRUE
Percoll06192015	CLas(-)	CLas(-) 1	Mudpit_FU_2015_0501_RJ_55_2 (F404029)	chaperonin GroEL [Candidatus Profftella armatura]	gi|527122476|gb|AGS07001.1|,gi|527317741|ref|YP_008343945.1|,gi|527331419|ref|WP_020915576.1|,gi|662214952|ref|XP_008481332.1|,gi|662214954|ref|XP_008481333.1|		0	1	18	30	66	0.000175	0	QVVALDNPYILLFDKK	?	?	0.997	58.8	29.6	58.8	0	0	0	3	2	1876.06	7150.07		259912	0	0	Empty	TRUE
Percoll06192015	CLas(-)	CLas(-) 1	Mudpit_FU_2015_0501_RJ_55_2 (F404029)	chaperonin GroEL [Candidatus Profftella armatura]	gi|527122476|gb|AGS07001.1|,gi|527317741|ref|YP_008343945.1|,gi|527331419|ref|WP_020915576.1|,gi|662214952|ref|XP_008481332.1|,gi|662214954|ref|XP_008481333.1|		0	1	18	30	66	0.000175	0	SALQNAASVASLILTTDALIAEISEEK	?	?	0.997	43	30	42.5	0	0	0	2	2	2758.47	8533.75		105207	0	0	Empty	TRUE
Percoll06192015	CLas(-)	CLas(-) 1	Mudpit_FU_2015_0501_RJ_55_2 (F404029)	chaperonin GroEL [Candidatus Profftella armatura]	gi|527122476|gb|AGS07001.1|,gi|527317741|ref|YP_008343945.1|,gi|527331419|ref|WP_020915576.1|,gi|662214952|ref|XP_008481332.1|,gi|662214954|ref|XP_008481333.1|		0	1	18	30	66	0.000175	0	SLENELDIVEGMQFDR	?	?	0.997	48	33.4	48	0	3	0	1	2	1894.89	7356.93		157568	0	0	Empty	TRUE
Percoll06192015	CLas(-)	CLas(-) 1	Mudpit_FU_2015_0501_RJ_55_2 (F404029)	chaperonin GroEL [Candidatus Profftella armatura]	gi|527122476|gb|AGS07001.1|,gi|527317741|ref|YP_008343945.1|,gi|527331419|ref|WP_020915576.1|,gi|662214952|ref|XP_008481332.1|,gi|662214954|ref|XP_008481333.1|		0	1	18	30	66	0.000175	0	TQIEEATSDYDR	?	?	0.997	51.3	33.2	49.4	0	1	0	0	2	1427.63	3463.17		71651.9	0	0	Empty	TRUE
Percoll06192015	CLas(-)	CLas(-) 1	Mudpit_FU_2015_0501_RJ_55_2 (F404029)	chaperonin GroEL [Candidatus Profftella armatura]	gi|527122476|gb|AGS07001.1|,gi|527317741|ref|YP_008343945.1|,gi|527331419|ref|WP_020915576.1|,gi|662214952|ref|XP_008481332.1|,gi|662214954|ref|XP_008481333.1|		0	1	18	30	66	0.000175	0	TQIEEATSDYDREK	?	?	0.997	48.7	34.5	43.3	0	0	2	0	2	1684.77	3324.3		302268	0	0	Empty	TRUE
Percoll06192015	CLas(-)	CLas(-) 1	Mudpit_FU_2015_0501_RJ_55_2 (F404029)	chaperonin GroEL [Candidatus Profftella armatura]	gi|527122476|gb|AGS07001.1|,gi|527317741|ref|YP_008343945.1|,gi|527331419|ref|WP_020915576.1|,gi|662214952|ref|XP_008481332.1|,gi|662214954|ref|XP_008481333.1|		0	1	18	30	66	0.000175	0	TSDNAGDGTTTATVLAQAIVR	?	?	0.997	78.3	32.2	9.32	0	5	0	0	2	2062.04	6050.09		279314	0	0	Empty	TRUE
Percoll06192015	CLas(-)	CLas(-) 1	Mudpit_FU_2015_0501_RJ_55_2 (F404029)	chaperonin GroEL [Candidatus Profftella armatura]	gi|527122476|gb|AGS07001.1|,gi|527317741|ref|YP_008343945.1|,gi|527331419|ref|WP_020915576.1|,gi|662214952|ref|XP_008481332.1|,gi|662214954|ref|XP_008481333.1|		0	1	18	30	66	0.000175	0	TTLENLGQAIR	?	?	0.997	75.8	33.7	62.8	0	3	0	1	2	1215.67	4969.8		555781	0	0	Empty	TRUE
Percoll06192015	CLas(-)	CLas(-) 1	Mudpit_FU_2015_0501_RJ_55_2 (F404029)	chaperonin GroEL [Candidatus Profftella armatura]	gi|527122476|gb|AGS07001.1|,gi|527317741|ref|YP_008343945.1|,gi|527331419|ref|WP_020915576.1|,gi|662214952|ref|XP_008481332.1|,gi|662214954|ref|XP_008481333.1|		0	1	18	30	66	0.000175	0	VEDALHATR	?	?	0.997	44	35.5	40.6	0	1	1	5	2	1011.52	2135.36		421951	0	0	Empty	FALSE	gi|516101041|ref|WP_017531621.1|
Percoll06192015	CLas(-)	CLas(-) 1	Mudpit_FU_2015_0501_RJ_55_2 (F404029)	chaperonin GroEL [Candidatus Profftella armatura]	gi|527122476|gb|AGS07001.1|,gi|527317741|ref|YP_008343945.1|,gi|527331419|ref|WP_020915576.1|,gi|662214952|ref|XP_008481332.1|,gi|662214954|ref|XP_008481333.1|		0	1	18	30	66	0.000175	0	VGAATEVEMK	?	?	0.997	71.3	34.2	67.1	0	1	1	2	2	1050.51	2142.12		193796	0	0	Empty	TRUE
Percoll06192015	CLas(-)	CLas(-) 1	Mudpit_FU_2015_0501_RJ_55_2 (F404029)	chaperonin GroEL [Candidatus Profftella armatura]	gi|527122476|gb|AGS07001.1|,gi|527317741|ref|YP_008343945.1|,gi|527331419|ref|WP_020915576.1|,gi|662214952|ref|XP_008481332.1|,gi|662214954|ref|XP_008481333.1|		0	1	18	30	66	0.000175	0	VLAGSGNYGYNAADGTYGDLVSLGVLDPAK	?	?	0.997	40.3	32.4	6.23	0	1	0	2	2	2958.44	7476.59		54404.3	0	0	Empty	TRUE
Percoll06192015	CLas(-)	CLas(-) 1	Mudpit_FU_2015_0501_RJ_55_2 (F404029)	chaperonin GroEL [Candidatus Profftella armatura]	gi|527122476|gb|AGS07001.1|,gi|527317741|ref|YP_008343945.1|,gi|527331419|ref|WP_020915576.1|,gi|662214952|ref|XP_008481332.1|,gi|662214954|ref|XP_008481333.1|		0	1	18	30	66	0.000175	0	YVAAGFNPTDLKR	?	?	0.997	42.8	30.9	41.8	0	1	1	0	2	1451.76	4474.79		202640	0	0	Empty	TRUE
Percoll06192015	CLas(-)	CLas(-) 1	Mudpit_FU_2015_0501_RJ_55_2 (F404029)	PREDICTED: programmed cell death 6-interacting protein-like [Diaphorina citri]	gi|662197690|ref|XP_008471936.1|		0	1	1	1	3	7.97e-06	0	KPTDVDIIKPLK	?	?	0.992	48	26.4	46.8	0	1	0	0	2	1366.83	3848.86		87163.9	0	0	Empty	TRUE
Percoll06192015	CLas(-)	CLas(-) 1	Mudpit_FU_2015_0501_RJ_55_2 (F404029)	PREDICTED: programmed cell death 6-interacting protein-like [Diaphorina citri]	gi|662197690|ref|XP_008471936.1|		0	1	1	1	3	7.97e-06	0	MLQSSAGIFNYLK	?	?	0.997	34.7	34.5	29.2	0	0	0	2	2	1471.76	6601.42		110133	0	0	Empty	TRUE
Percoll06192015	CLas(-)	CLas(-) 1	Mudpit_FU_2015_0501_RJ_55_2 (F404029)	PREDICTED: mitochondrial import inner membrane translocase subunit TIM50-C-like isoform X1 [Diaphorina citri]	gi|662195256|ref|XP_008470611.1|,gi|662195258|ref|XP_008470612.1|		0	1	2	2	2	5.31e-06	0	DLLVHPEWTYNTGWR	?	?	0.957	18.7	31.4	9.81	0	0	1	0	2	1886.92	6419.99		77404.6	0	0	Empty	TRUE
Percoll06192015	CLas(-)	CLas(-) 1	Mudpit_FU_2015_0501_RJ_55_2 (F404029)	PREDICTED: mitochondrial import inner membrane translocase subunit TIM50-C-like isoform X1 [Diaphorina citri]	gi|662195256|ref|XP_008470611.1|,gi|662195258|ref|XP_008470612.1|		0	1	2	2	2	5.31e-06	0	VIAVDWNTHSLSK	?	?	0.997	27.5	30.4	24.2	0	0	1	0	2	1469.77	4789.44		155371	0	0	Empty	TRUE
Percoll06192015	CLas(-)	CLas(-) 1	Mudpit_FU_2015_0501_RJ_55_2 (F404029)	PREDICTED: GTP:AMP phosphotransferase AK3, mitochondrial [Diaphorina citri]	gi|662212946|ref|XP_008480235.1|,gi|662212948|ref|XP_008480236.1|		0	1	2	2	2	5.31e-06	0	GLLVPDDLMIDLVK	?	?	0.976	24.1	28.2	24.1	0	1	0	0	2	1540.87	7927.93		52181.1	0	0	Empty	TRUE
Percoll06192015	CLas(-)	CLas(-) 1	Mudpit_FU_2015_0501_RJ_55_2 (F404029)	PREDICTED: GTP:AMP phosphotransferase AK3, mitochondrial [Diaphorina citri]	gi|662212946|ref|XP_008480235.1|,gi|662212948|ref|XP_008480236.1|		0	1	2	2	2	5.31e-06	0	HIATGDILR	?	?	0.964	25.1	31.4	22.7	0	0	1	0	2	995.563	3458.76		69416.3	0	0	Empty	TRUE
Percoll06192015	CLas(-)	CLas(-) 1	Mudpit_FU_2015_0501_RJ_55_2 (F404029)	PREDICTED: collagen alpha-5(IV) chain [Diaphorina citri]	gi|662185929|ref|XP_008479572.1|		0	1	10	25	70	0.000186	0	AHTQDLGSPGSCLPR	?	?	0.997	73.3	30.3	66	0	5	11	1	2	1584.73	4470.91		2597590	0	0	Empty	TRUE
Percoll06192015	CLas(-)	CLas(-) 1	Mudpit_FU_2015_0501_RJ_55_2 (F404029)	PREDICTED: collagen alpha-5(IV) chain [Diaphorina citri]	gi|662185929|ref|XP_008479572.1|		0	1	10	25	70	0.000186	0	GDNSYWLSSTEPMLK	?	?	0.997	46.6	34.4	42.2	0	4	0	1	2	1727.79	6139.19		653330	0	0	Empty	TRUE
Percoll06192015	CLas(-)	CLas(-) 1	Mudpit_FU_2015_0501_RJ_55_2 (F404029)	PREDICTED: collagen alpha-5(IV) chain [Diaphorina citri]	gi|662185929|ref|XP_008479572.1|		0	1	10	25	70	0.000186	0	GDPGAENVGPTGVR	?	?	0.997	47.7	36	41	0	1	6	1	2	1325.64	3084.54		742566	0	0	Empty	TRUE
Percoll06192015	CLas(-)	CLas(-) 1	Mudpit_FU_2015_0501_RJ_55_2 (F404029)	PREDICTED: collagen alpha-5(IV) chain [Diaphorina citri]	gi|662185929|ref|XP_008479572.1|		0	1	10	25	70	0.000186	0	GFFLTFHSQTDMEPECPR	?	?	0.984	25.4	30.9	25.4	0	0	0	1	2	2203.92	6226.34		133870	0	0	Empty	TRUE
Percoll06192015	CLas(-)	CLas(-) 1	Mudpit_FU_2015_0501_RJ_55_2 (F404029)	PREDICTED: collagen alpha-5(IV) chain [Diaphorina citri]	gi|662185929|ref|XP_008479572.1|		0	1	10	25	70	0.000186	0	GGYDPNLNR	?	?	0.997	45.5	35.3	36.9	0	4	0	0	2	1005.47	2977.88		1120010	0	0	Empty	TRUE
Percoll06192015	CLas(-)	CLas(-) 1	Mudpit_FU_2015_0501_RJ_55_2 (F404029)	PREDICTED: collagen alpha-5(IV) chain [Diaphorina citri]	gi|662185929|ref|XP_008479572.1|		0	1	10	25	70	0.000186	0	GIYDPTLDKIEPGVTGPQGPIGPR	?	?	0.997	64	33.4	63.6	0	11	0	1	2	2477.3	5626.38		3246960	0	0	Empty	TRUE
Percoll06192015	CLas(-)	CLas(-) 1	Mudpit_FU_2015_0501_RJ_55_2 (F404029)	PREDICTED: collagen alpha-5(IV) chain [Diaphorina citri]	gi|662185929|ref|XP_008479572.1|		0	1	10	25	70	0.000186	0	IEPGVTGPQGPIGPR	?	?	0.997	58.1	31.4	52.2	0	2	0	1	2	1474.8	4171.98		180836	0	0	Empty	TRUE
Percoll06192015	CLas(-)	CLas(-) 1	Mudpit_FU_2015_0501_RJ_55_2 (F404029)	PREDICTED: collagen alpha-5(IV) chain [Diaphorina citri]	gi|662185929|ref|XP_008479572.1|		0	1	10	25	70	0.000186	0	LWSGYSLLHISGDNK	?	?	0.997	55.7	31.5	48.8	0	2	6	1	2	1689.86	6051.99		1051170	0	0	Empty	TRUE
Percoll06192015	CLas(-)	CLas(-) 1	Mudpit_FU_2015_0501_RJ_55_2 (F404029)	PREDICTED: collagen alpha-5(IV) chain [Diaphorina citri]	gi|662185929|ref|XP_008479572.1|		0	1	10	25	70	0.000186	0	TMEPIPSADLK	?	?	0.997	38	35.6	32.9	0	1	1	3	2	1201.61	4455.17		560743	0	0	Empty	TRUE
Percoll06192015	CLas(-)	CLas(-) 1	Mudpit_FU_2015_0501_RJ_55_2 (F404029)	PREDICTED: collagen alpha-5(IV) chain [Diaphorina citri]	gi|662185929|ref|XP_008479572.1|		0	1	10	25	70	0.000186	0	TMEPIPSADLKK	?	?	0.997	37	30.5	29.6	0	0	6	0	2	1329.71	3724.8		1082480	0	0	Empty	TRUE
Percoll06192015	CLas(-)	CLas(-) 1	Mudpit_FU_2015_0501_RJ_55_2 (F404029)	PREDICTED: uncharacterized protein LOC103512600 [Diaphorina citri]	gi|662204437|ref|XP_008475596.1|		0	0.998	1	2	12	3.19e-05	0	LLSEDEPR	?	?	0.99	54.1	33	45.3	0	3	0	7	2	958.484	2922.46		2692090	0	0	Empty	FALSE	gi|662189797|ref|XP_008467641.1|
Percoll06192015	CLas(-)	CLas(-) 1	Mudpit_FU_2015_0501_RJ_55_2 (F404029)	PREDICTED: uncharacterized protein LOC103512600 [Diaphorina citri]	gi|662204437|ref|XP_008475596.1|		0	0.998	1	2	12	3.19e-05	0	SGYEFQTLPKPTNLSNSAVLR	?	?	0.997	39	31	4.23	0	0	1	1	2	2323.19	5579.33		171769	0	0	Empty	TRUE
Percoll06192015	CLas(-)	CLas(-) 1	Mudpit_FU_2015_0501_RJ_55_2 (F404029)	PREDICTED: NADH-ubiquinone oxidoreductase 75 kDa subunit, mitochondrial-like, partial [Diaphorina citri]	gi|662223551|ref|XP_008486074.1|		0	0.999	1	1	145	0.000385	0	ANYLLNNK	?	?	0.99	53.9	34.6	45.4	0	3	7	2	2	949.51	3542.42		2927870	0	0	Empty	FALSE	gi|662194155|ref|XP_008470014.1|
Percoll06192015	CLas(-)	CLas(-) 1	Mudpit_FU_2015_0501_RJ_55_2 (F404029)	PREDICTED: NADH-ubiquinone oxidoreductase 75 kDa subunit, mitochondrial-like, partial [Diaphorina citri]	gi|662223551|ref|XP_008486074.1|		0	0.999	1	1	145	0.000385	0	FEAPLFNAR	?	?	0.997	44.6	36	33.3	0	8	0	0	2	1065.54	5446.15		3335490	0	0	Empty	FALSE	gi|662194155|ref|XP_008470014.1|
Percoll06192015	CLas(-)	CLas(-) 1	Mudpit_FU_2015_0501_RJ_55_2 (F404029)	PREDICTED: NADH-ubiquinone oxidoreductase 75 kDa subunit, mitochondrial-like, partial [Diaphorina citri]	gi|662223551|ref|XP_008486074.1|		0	0.999	1	1	145	0.000385	0	GYLTNELDVAYIGPK	?	?	0.997	101	32.5	92.4	0	4	0	0	2	1652.85	6272.22		868861	0	0	Empty	FALSE	gi|662194155|ref|XP_008470014.1|
Percoll06192015	CLas(-)	CLas(-) 1	Mudpit_FU_2015_0501_RJ_55_2 (F404029)	PREDICTED: NADH-ubiquinone oxidoreductase 75 kDa subunit, mitochondrial-like, partial [Diaphorina citri]	gi|662223551|ref|XP_008486074.1|		0	0.999	1	1	145	0.000385	0	IAGAEEADLILLIGTNPR	?	?	0.997	50.7	26.6	39	0	0	12	0	2	1866.03	7582.05		1194580	0	0	Empty	FALSE	gi|662194155|ref|XP_008470014.1|
Percoll06192015	CLas(-)	CLas(-) 1	Mudpit_FU_2015_0501_RJ_55_2 (F404029)	PREDICTED: NADH-ubiquinone oxidoreductase 75 kDa subunit, mitochondrial-like, partial [Diaphorina citri]	gi|662223551|ref|XP_008486074.1|		0	0.999	1	1	145	0.000385	0	KGYLTNELDVAYIGPK	?	?	0.997	62.2	34.6	61.3	0	6	0	0	2	1780.95	5564.38		1497030	0	0	Empty	FALSE	gi|662194155|ref|XP_008470014.1|
Percoll06192015	CLas(-)	CLas(-) 1	Mudpit_FU_2015_0501_RJ_55_2 (F404029)	PREDICTED: NADH-ubiquinone oxidoreductase 75 kDa subunit, mitochondrial-like, partial [Diaphorina citri]	gi|662223551|ref|XP_008486074.1|		0	0.999	1	1	145	0.000385	0	KPLIVVGADMLSR	?	?	0.997	67.8	28.7	61.1	0	15	5	5	2	1398.81	5557.9		4948110	0	0	Empty	FALSE	gi|662194155|ref|XP_008470014.1|
Percoll06192015	CLas(-)	CLas(-) 1	Mudpit_FU_2015_0501_RJ_55_2 (F404029)	PREDICTED: NADH-ubiquinone oxidoreductase 75 kDa subunit, mitochondrial-like, partial [Diaphorina citri]	gi|662223551|ref|XP_008486074.1|		0	0.999	1	1	145	0.000385	0	LGSEDLYTEYAFPLEGAGTDLR	?	?	0.997	102	32	96.4	0	4	11	9	2	2417.15	7296.41		1465670	0	0	Empty	FALSE	gi|662194155|ref|XP_008470014.1|
Percoll06192015	CLas(-)	CLas(-) 1	Mudpit_FU_2015_0501_RJ_55_2 (F404029)	PREDICTED: NADH-ubiquinone oxidoreductase 75 kDa subunit, mitochondrial-like, partial [Diaphorina citri]	gi|662223551|ref|XP_008486074.1|		0	0.999	1	1	145	0.000385	0	QLASGSHAFSK	?	?	0.997	75.7	34.1	68.9	0	4	0	0	2	1132.57	2337.63		301099	0	0	Empty	TRUE
Percoll06192015	CLas(-)	CLas(-) 1	Mudpit_FU_2015_0501_RJ_55_2 (F404029)	PREDICTED: NADH-ubiquinone oxidoreductase 75 kDa subunit, mitochondrial-like, partial [Diaphorina citri]	gi|662223551|ref|XP_008486074.1|		0	0.999	1	1	145	0.000385	0	QLASGSHPFSK	?	?	0.997	72	33.8	63.2	0	7	0	1	2	1158.59	2560.3		474155	0	0	Empty	FALSE	gi|662194155|ref|XP_008470014.1|
Percoll06192015	CLas(-)	CLas(-) 1	Mudpit_FU_2015_0501_RJ_55_2 (F404029)	PREDICTED: NADH-ubiquinone oxidoreductase 75 kDa subunit, mitochondrial-like, partial [Diaphorina citri]	gi|662223551|ref|XP_008486074.1|		0	0.999	1	1	145	0.000385	0	SDGAAVLALVQQLAAK	?	?	0.997	99.8	27.4	94.6	0	4	6	9	2	1554.89	7865.18		3511920	0	0	Empty	FALSE	gi|662194155|ref|XP_008470014.1|
Percoll06192015	CLas(-)	CLas(-) 1	Mudpit_FU_2015_0501_RJ_55_2 (F404029)	PREDICTED: NADH-ubiquinone oxidoreductase 75 kDa subunit, mitochondrial-like, partial [Diaphorina citri]	gi|662223551|ref|XP_008486074.1|		0	0.999	1	1	145	0.000385	0	VTCESDVPCDWK	?	?	0.997	59	25	59	0	7	0	0	2	1473.55	6081.27		1397620	0	0	Empty	FALSE	gi|662194155|ref|XP_008470014.1|
Percoll06192015	CLas(-)	CLas(-) 1	Mudpit_FU_2015_0501_RJ_55_2 (F404029)	PREDICTED: NADH-ubiquinone oxidoreductase 75 kDa subunit, mitochondrial-like, partial [Diaphorina citri]	gi|662223551|ref|XP_008486074.1|		0	0.999	1	1	145	0.000385	0	YDYEHLGESADLIK	?	?	0.997	45.6	30.6	34	0	7	9	0	2	1652.78	5164.21		5369640	0	0	Empty	FALSE	gi|662194155|ref|XP_008470014.1|
Percoll06192015	CLas(-)	CLas(-) 1	Mudpit_FU_2015_0501_RJ_55_2 (F404029)	PREDICTED: fruit bromelain-like [Diaphorina citri]	gi|662192633|ref|XP_008469182.1|		0	0.952	1	2	13	3.45e-05	0	HNELIELSK	?	?	0.997	59.1	31.7	41.3	0	11	0	2	2	1082.58	3770.76		11804800	0	0	Empty	TRUE
Percoll06192015	CLas(-)	CLas(-) 1	Mudpit_FU_2015_0501_RJ_55_2 (F404029)	PREDICTED: pre-mRNA-splicing factor ATP-dependent RNA helicase PRP16 [Diaphorina citri]	gi|662207945|ref|XP_008477498.1|		0	0.999	1	1	1	2.66e-06	0	QAQDEIQAR	?	?	0.997	40.5	32.2	23.7	0	1	0	0	2	1060.49	2054.41		43252.3	0	0	Empty	TRUE
Percoll06192015	CLas(-)	CLas(-) 1	Mudpit_FU_2015_0501_RJ_55_2 (F404029)	PREDICTED: DNA-directed RNA polymerase I subunit RPA1 [Diaphorina citri]	gi|662205848|ref|XP_008476357.1|		0	0.746	0	0	1	2.66e-06	0	QYKSLLDK	?	?	0.971	26.2	31.2	0	0	1	0	0	2	994.557	2679.93		230774	0	0	Empty	FALSE	gi|662193479|ref|XP_008469651.1|
Percoll06192015	CLas(-)	CLas(-) 1	Mudpit_FU_2015_0501_RJ_55_2 (F404029)	PREDICTED: V-type proton ATPase subunit H [Diaphorina citri]	gi|662189356|ref|XP_008467401.1|		0	1	13	26	58	0.000154	0	EDYDFITVFDTASSAK	?	?	0.997	64.4	31.9	59.9	0	3	0	4	2	1808.82	7289.49		375295	0	0	Empty	TRUE
Percoll06192015	CLas(-)	CLas(-) 1	Mudpit_FU_2015_0501_RJ_55_2 (F404029)	PREDICTED: V-type proton ATPase subunit H [Diaphorina citri]	gi|662189356|ref|XP_008467401.1|		0	1	13	26	58	0.000154	0	EMIPNLPDDKTDMIAATSVLQQQATEVR	?	?	0.997	55.7	29.8	55.5	0	3	2	1	2	3114.55	6833.22		362383	0	0	Empty	TRUE
Percoll06192015	CLas(-)	CLas(-) 1	Mudpit_FU_2015_0501_RJ_55_2 (F404029)	PREDICTED: V-type proton ATPase subunit H [Diaphorina citri]	gi|662189356|ref|XP_008467401.1|		0	1	13	26	58	0.000154	0	ENCIAMVQSK	?	?	0.997	38	31.6	32	0	1	0	1	2	1168.52	4937.84		297543	0	0	Empty	TRUE
Percoll06192015	CLas(-)	CLas(-) 1	Mudpit_FU_2015_0501_RJ_55_2 (F404029)	PREDICTED: V-type proton ATPase subunit H [Diaphorina citri]	gi|662189356|ref|XP_008467401.1|		0	1	13	26	58	0.000154	0	FNVIPTLADILSDSVK	?	?	0.997	59.3	29.8	52.9	0	1	2	7	2	1731.95	8165.48		401277	0	0	Empty	TRUE
Percoll06192015	CLas(-)	CLas(-) 1	Mudpit_FU_2015_0501_RJ_55_2 (F404029)	PREDICTED: V-type proton ATPase subunit H [Diaphorina citri]	gi|662189356|ref|XP_008467401.1|		0	1	13	26	58	0.000154	0	HVIEQLGGK	?	?	0.997	47.4	30.3	40.5	0	2	0	2	2	980.553	2495.46		451968	0	0	Empty	TRUE
Percoll06192015	CLas(-)	CLas(-) 1	Mudpit_FU_2015_0501_RJ_55_2 (F404029)	PREDICTED: V-type proton ATPase subunit H [Diaphorina citri]	gi|662189356|ref|XP_008467401.1|		0	1	13	26	58	0.000154	0	KFDDEDIVEDVQFLNEK	?	?	0.997	45.2	32.6	45.2	0	1	1	0	2	2082.99	6624.88		120540	0	0	Empty	TRUE
Percoll06192015	CLas(-)	CLas(-) 1	Mudpit_FU_2015_0501_RJ_55_2 (F404029)	PREDICTED: V-type proton ATPase subunit H [Diaphorina citri]	gi|662189356|ref|XP_008467401.1|		0	1	13	26	58	0.000154	0	LMVHNWEYLGK	?	?	0.997	39.2	31.5	35.2	0	0	5	0	2	1389.7	5005.56		786500	0	0	Empty	TRUE
Percoll06192015	CLas(-)	CLas(-) 1	Mudpit_FU_2015_0501_RJ_55_2 (F404029)	PREDICTED: V-type proton ATPase subunit H [Diaphorina citri]	gi|662189356|ref|XP_008467401.1|		0	1	13	26	58	0.000154	0	LQASVQDLSSFDEYK	?	?	0.997	42.8	35.3	42.8	0	0	0	1	2	1729.83	5671.49		55594.4	0	0	Empty	TRUE
Percoll06192015	CLas(-)	CLas(-) 1	Mudpit_FU_2015_0501_RJ_55_2 (F404029)	PREDICTED: V-type proton ATPase subunit H [Diaphorina citri]	gi|662189356|ref|XP_008467401.1|		0	1	13	26	58	0.000154	0	LQASVQDLSSFDEYKTEVK	?	?	0.997	50.3	31.1	46.9	0	0	3	0	2	2187.08	5392.71		448875	0	0	Empty	TRUE
Percoll06192015	CLas(-)	CLas(-) 1	Mudpit_FU_2015_0501_RJ_55_2 (F404029)	PREDICTED: V-type proton ATPase subunit H [Diaphorina citri]	gi|662189356|ref|XP_008467401.1|		0	1	13	26	58	0.000154	0	QLVMQLLSHEDPNVR	?	?	0.997	37.7	31.2	30.5	0	0	1	0	2	1778.92	5754.34		211993	0	0	Empty	TRUE
Percoll06192015	CLas(-)	CLas(-) 1	Mudpit_FU_2015_0501_RJ_55_2 (F404029)	PREDICTED: V-type proton ATPase subunit H [Diaphorina citri]	gi|662189356|ref|XP_008467401.1|		0	1	13	26	58	0.000154	0	SNSSATLTGK	?	?	0.997	67.5	36.2	53.8	0	3	0	2	2	965.49	1714.57		336686	0	0	Empty	TRUE
Percoll06192015	CLas(-)	CLas(-) 1	Mudpit_FU_2015_0501_RJ_55_2 (F404029)	PREDICTED: V-type proton ATPase subunit H [Diaphorina citri]	gi|662189356|ref|XP_008467401.1|		0	1	13	26	58	0.000154	0	TFLNLLEHISK	?	?	0.997	37.4	29.3	29.4	0	1	8	0	2	1314.74	6763.41		589062	0	0	Empty	TRUE
Percoll06192015	CLas(-)	CLas(-) 1	Mudpit_FU_2015_0501_RJ_55_2 (F404029)	PREDICTED: V-type proton ATPase subunit H [Diaphorina citri]	gi|662189356|ref|XP_008467401.1|		0	1	13	26	58	0.000154	0	YEALLAVQK	?	?	0.997	50.3	30	47.8	0	2	0	1	2	1034.59	4461.29		346732	0	0	Empty	TRUE
Percoll06192015	CLas(-)	CLas(-) 1	Mudpit_FU_2015_0501_RJ_55_2 (F404029)	PREDICTED: aspartate aminotransferase, mitochondrial-like [Diaphorina citri]	gi|662219253|ref|XP_008483700.1|		0	1	1	1	4	1.06e-05	0	VGAFSIVSADKDEAAR	?	?	0.997	38.3	31.7	30.8	0	0	4	0	2	1635.83	4475.76		760826	0	0	Empty	TRUE
Percoll06192015	CLas(-)	CLas(-) 1	Mudpit_FU_2015_0501_RJ_55_2 (F404029)	PREDICTED: multiple inositol polyphosphate phosphatase 1-like, partial [Diaphorina citri]	gi|662213881|ref|XP_008480747.1|		0	0.611	1	1	1	2.66e-06	0	TKESAEAFVEGLFGGR	?	?	0.967	19.1	31.2	18.7	0	0	1	0	2	1697.85	7239.07		48007.6	0	0	Empty	TRUE
Percoll06192015	CLas(-)	CLas(-) 1	Mudpit_FU_2015_0501_RJ_55_2 (F404029)	PREDICTED: maternal protein exuperantia [Diaphorina citri]	gi|662192995|ref|XP_008469380.1|		0	1	8	10	24	6.37e-05	0	DRETIIDYIVK	?	?	0.992	21.7	29.5	10.8	0	0	1	0	2	1364.74	5970.11		35953.6	0	0	Empty	TRUE
Percoll06192015	CLas(-)	CLas(-) 1	Mudpit_FU_2015_0501_RJ_55_2 (F404029)	PREDICTED: maternal protein exuperantia [Diaphorina citri]	gi|662192995|ref|XP_008469380.1|		0	1	8	10	24	6.37e-05	0	ENASLASASER	?	?	0.997	44.5	33.1	36.8	0	0	0	2	2	1134.54	2454.95		209881	0	0	Empty	TRUE
Percoll06192015	CLas(-)	CLas(-) 1	Mudpit_FU_2015_0501_RJ_55_2 (F404029)	PREDICTED: maternal protein exuperantia [Diaphorina citri]	gi|662192995|ref|XP_008469380.1|		0	1	8	10	24	6.37e-05	0	ETIIDYIVK	?	?	0.987	31	32.3	24	0	2	0	0	2	1093.61	6426.63		73576.5	0	0	Empty	TRUE
Percoll06192015	CLas(-)	CLas(-) 1	Mudpit_FU_2015_0501_RJ_55_2 (F404029)	PREDICTED: maternal protein exuperantia [Diaphorina citri]	gi|662192995|ref|XP_008469380.1|		0	1	8	10	24	6.37e-05	0	GFADCHSLAK	?	?	0.997	40.9	30.1	35	0	2	0	0	2	1094.48	4147.38		451387	0	0	Empty	TRUE
Percoll06192015	CLas(-)	CLas(-) 1	Mudpit_FU_2015_0501_RJ_55_2 (F404029)	PREDICTED: maternal protein exuperantia [Diaphorina citri]	gi|662192995|ref|XP_008469380.1|		0	1	8	10	24	6.37e-05	0	HFEDPTAYEK	?	?	0.997	42.4	32	34.3	0	5	0	3	2	1236.55	3308.49		543747	0	0	Empty	TRUE
Percoll06192015	CLas(-)	CLas(-) 1	Mudpit_FU_2015_0501_RJ_55_2 (F404029)	PREDICTED: maternal protein exuperantia [Diaphorina citri]	gi|662192995|ref|XP_008469380.1|		0	1	8	10	24	6.37e-05	0	LNASLLLEALR	?	?	0.997	67.6	26.7	64.9	0	5	0	0	2	1212.73	7473.05		327565	0	0	Empty	TRUE
Percoll06192015	CLas(-)	CLas(-) 1	Mudpit_FU_2015_0501_RJ_55_2 (F404029)	PREDICTED: maternal protein exuperantia [Diaphorina citri]	gi|662192995|ref|XP_008469380.1|		0	1	8	10	24	6.37e-05	0	TVLAYASDIEAEENNIQEFK	?	?	0.997	95.6	34.1	92.9	0	0	1	0	2	2284.1	6917.26		41367.6	0	0	Empty	TRUE
Percoll06192015	CLas(-)	CLas(-) 1	Mudpit_FU_2015_0501_RJ_55_2 (F404029)	PREDICTED: maternal protein exuperantia [Diaphorina citri]	gi|662192995|ref|XP_008469380.1|		0	1	8	10	24	6.37e-05	0	YAYQIVEHLCAGGVENSEGNVGAGGDSAVTPSPDVTIK	?	?	0.997	51.5	29.7	50.6	0	0	3	0	2	3850.79	7136.87		46727.8	0	0	Empty	TRUE
Percoll06192015	CLas(-)	CLas(-) 1	Mudpit_FU_2015_0501_RJ_55_2 (F404029)	PREDICTED: LOW QUALITY PROTEIN: ATPase family AAA domain-containing protein 3-A-like [Diaphorina citri]	gi|662209891|ref|XP_008478561.1|		0	0.996	1	2	17	4.51e-05	0	ATLNAFLYR	?	?	0.98	28.1	31.4	28.1	0	1	0	0	2	1068.58	5555.04		187010	0	0	Empty	FALSE	gi|662224778|ref|XP_008486748.1|
Percoll06192015	CLas(-)	CLas(-) 1	Mudpit_FU_2015_0501_RJ_55_2 (F404029)	PREDICTED: LOW QUALITY PROTEIN: ATPase family AAA domain-containing protein 3-A-like [Diaphorina citri]	gi|662209891|ref|XP_008478561.1|		0	0.996	1	2	17	4.51e-05	0	FDSTALEK	?	?	0.99	36.7	33.8	28.9	0	3	0	1	2	910.452	3355.72		776330	0	0	Empty	TRUE
Percoll06192015	CLas(-)	CLas(-) 1	Mudpit_FU_2015_0501_RJ_55_2 (F404029)	PREDICTED: LOW QUALITY PROTEIN: ATPase family AAA domain-containing protein 3-A-like [Diaphorina citri]	gi|662209891|ref|XP_008478561.1|		0	0.996	1	2	17	4.51e-05	0	FVLQPAAQGK	?	?	0.967	26	31.5	18.8	0	1	0	0	2	1058.6	3841.48		87960.4	0	0	Empty	FALSE	gi|662224778|ref|XP_008486748.1|
Percoll06192015	CLas(-)	CLas(-) 1	Mudpit_FU_2015_0501_RJ_55_2 (F404029)	PREDICTED: LOW QUALITY PROTEIN: ATPase family AAA domain-containing protein 3-A-like [Diaphorina citri]	gi|662209891|ref|XP_008478561.1|		0	0.996	1	2	17	4.51e-05	0	GLVLFIDEADAFLR	?	?	0.985	28.4	30.3	28.4	0	1	0	0	2	1578.85	8165.05		36100.7	0	0	Empty	FALSE	gi|662224778|ref|XP_008486748.1|
Percoll06192015	CLas(-)	CLas(-) 1	Mudpit_FU_2015_0501_RJ_55_2 (F404029)	PREDICTED: LOW QUALITY PROTEIN: ATPase family AAA domain-containing protein 3-A-like [Diaphorina citri]	gi|662209891|ref|XP_008478561.1|		0	0.996	1	2	17	4.51e-05	0	KGLVLFIDEADAFLR	?	?	0.997	65.3	28.6	64.2	0	0	1	0	2	1706.95	7781		37930.4	0	0	Empty	FALSE	gi|662224778|ref|XP_008486748.1|
Percoll06192015	CLas(-)	CLas(-) 1	Mudpit_FU_2015_0501_RJ_55_2 (F404029)	PREDICTED: LOW QUALITY PROTEIN: ATPase family AAA domain-containing protein 3-A-like [Diaphorina citri]	gi|662209891|ref|XP_008478561.1|		0	0.996	1	2	17	4.51e-05	0	SSETISESLR	?	?	0.997	47.2	34	21.9	0	1	0	4	2	1108.55	3497.62		578764	0	0	Empty	FALSE	gi|662224778|ref|XP_008486748.1|
Percoll06192015	CLas(-)	CLas(-) 1	Mudpit_FU_2015_0501_RJ_55_2 (F404029)	PREDICTED: LOW QUALITY PROTEIN: ATPase family AAA domain-containing protein 3-A-like [Diaphorina citri]	gi|662209891|ref|XP_008478561.1|		0	0.996	1	2	17	4.51e-05	0	SSPSHNQIQSK	?	?	0.986	27.8	33.4	13.5	0	0	1	1	2	1212.6	1240.67		35412.7	0	0	Empty	FALSE	gi|662224778|ref|XP_008486748.1|
Percoll06192015	CLas(-)	CLas(-) 1	Mudpit_FU_2015_0501_RJ_55_2 (F404029)	PREDICTED: LOW QUALITY PROTEIN: ATPase family AAA domain-containing protein 3-A-like [Diaphorina citri]	gi|662209891|ref|XP_008478561.1|		0	0.996	1	2	17	4.51e-05	0	VFDWASSSR	?	?	0.996	30.7	33	24.4	0	1	0	1	2	1054.5	4654.77		193692	0	0	Empty	FALSE	gi|662224778|ref|XP_008486748.1|
Percoll06192015	CLas(-)	CLas(-) 1	Mudpit_FU_2015_0501_RJ_55_2 (F404029)	30S ribosomal protein S1 [Candidatus Profftella armatura]	gi|527122431|gb|AGS06956.1|,gi|527317696|ref|YP_008343900.1|,gi|527331374|ref|WP_020915531.1|		0	1	2	4	5	1.33e-05	0	LASWLSLEK	?	?	0.994	29.3	31.7	20.6	0	1	0	1	2	1046.59	5836.77		126604	0	0	Empty	TRUE
Percoll06192015	CLas(-)	CLas(-) 1	Mudpit_FU_2015_0501_RJ_55_2 (F404029)	30S ribosomal protein S1 [Candidatus Profftella armatura]	gi|527122431|gb|AGS06956.1|,gi|527317696|ref|YP_008343900.1|,gi|527331374|ref|WP_020915531.1|		0	1	2	4	5	1.33e-05	0	VTNLTDYGAFVEIEK	?	?	0.997	44.6	33.1	44.6	0	1	0	2	2	1698.86	6237.15		164724	0	0	Empty	TRUE
Percoll06192015	CLas(-)	CLas(-) 1	Mudpit_FU_2015_0501_RJ_55_2 (F404029)	PREDICTED: V-type proton ATPase subunit F isoform X1 [Diaphorina citri]	gi|662200332|ref|XP_008473370.1|,gi|662200334|ref|XP_008473372.1|		0	1	6	10	27	7.17e-05	0	DDVDIILINQNVAELIR	?	?	0.997	32.1	27.7	32.1	0	0	2	0	2	1953.07	7922.77		61345.6	0	0	Empty	TRUE
Percoll06192015	CLas(-)	CLas(-) 1	Mudpit_FU_2015_0501_RJ_55_2 (F404029)	PREDICTED: V-type proton ATPase subunit F isoform X1 [Diaphorina citri]	gi|662200332|ref|XP_008473370.1|,gi|662200334|ref|XP_008473372.1|		0	1	6	10	27	7.17e-05	0	DHPYDASK	?	?	0.989	25.7	29.9	20.2	0	0	0	1	2	932.411	1402.61		39422.4	0	0	Empty	TRUE
Percoll06192015	CLas(-)	CLas(-) 1	Mudpit_FU_2015_0501_RJ_55_2 (F404029)	PREDICTED: V-type proton ATPase subunit F isoform X1 [Diaphorina citri]	gi|662200332|ref|XP_008473370.1|,gi|662200334|ref|XP_008473372.1|		0	1	6	10	27	7.17e-05	0	HCIDDHTQPIPAVLEIPSKDHPYDASK	?	?	0.997	54.9	33.2	49.8	0	4	1	3	2	3072.46	5001.5		919035	0	0	Empty	TRUE
Percoll06192015	CLas(-)	CLas(-) 1	Mudpit_FU_2015_0501_RJ_55_2 (F404029)	PREDICTED: V-type proton ATPase subunit F isoform X1 [Diaphorina citri]	gi|662200332|ref|XP_008473370.1|,gi|662200334|ref|XP_008473372.1|		0	1	6	10	27	7.17e-05	0	NTSVSDIEEAFR	?	?	0.997	61	35	46.6	0	0	0	5	2	1367.64	5731.31		860060	0	0	Empty	TRUE
Percoll06192015	CLas(-)	CLas(-) 1	Mudpit_FU_2015_0501_RJ_55_2 (F404029)	PREDICTED: V-type proton ATPase subunit F isoform X1 [Diaphorina citri]	gi|662200332|ref|XP_008473370.1|,gi|662200334|ref|XP_008473372.1|		0	1	6	10	27	7.17e-05	0	QPNFLVVDK	?	?	0.981	31.1	34.2	21.6	0	2	0	0	2	1059.58	4767.04		297064	0	0	Empty	TRUE
Percoll06192015	CLas(-)	CLas(-) 1	Mudpit_FU_2015_0501_RJ_55_2 (F404029)	PREDICTED: V-type proton ATPase subunit F isoform X1 [Diaphorina citri]	gi|662200332|ref|XP_008473370.1|,gi|662200334|ref|XP_008473372.1|		0	1	6	10	27	7.17e-05	0	RDDVDIILINQNVAELIR	?	?	0.997	54.4	25.8	40.8	0	0	9	0	2	2109.17	7470.66		1521180	0	0	Empty	TRUE
Percoll06192015	CLas(-)	CLas(-) 1	Mudpit_FU_2015_0501_RJ_55_2 (F404029)	PREDICTED: ADP-ribosylation factor 6 [Diaphorina citri]	gi|662193745|ref|XP_008469790.1|		0	1	1	1	5	1.33e-05	0	DAIILIFANK	?	?	0.997	50.3	29	0	0	0	2	2	2	1117.66	7244.98		172398	0	0	Empty	FALSE	gi|662218609|ref|XP_008483344.1|
Percoll06192015	CLas(-)	CLas(-) 1	Mudpit_FU_2015_0501_RJ_55_2 (F404029)	PREDICTED: ADP-ribosylation factor 6 [Diaphorina citri]	gi|662193745|ref|XP_008469790.1|		0	1	1	1	5	1.33e-05	0	FNVWDVGGQDK	?	?	0.997	52.8	33.6	42.3	0	1	0	0	2	1264.6	5547.65		69798.7	0	0	Empty	TRUE
Percoll06192015	CLas(-)	CLas(-) 1	Mudpit_FU_2015_0501_RJ_55_2 (F404029)	PREDICTED: reticulon-1-A [Diaphorina citri]	gi|662205026|ref|XP_008475911.1|		0	1	4	8	45	0.00012	0	AATEAAISHADATLLELR	?	?	0.997	77.3	34.9	75.4	0	16	3	13	2	1852.98	5851.39		4374950	0	0	Empty	TRUE
Percoll06192015	CLas(-)	CLas(-) 1	Mudpit_FU_2015_0501_RJ_55_2 (F404029)	PREDICTED: reticulon-1-A [Diaphorina citri]	gi|662205026|ref|XP_008475911.1|		0	1	4	8	45	0.00012	0	ATIDANLEVVQGK	?	?	0.997	76.3	33.5	68.5	0	5	1	3	2	1357.73	4598.5		1231240	0	0	Empty	TRUE
Percoll06192015	CLas(-)	CLas(-) 1	Mudpit_FU_2015_0501_RJ_55_2 (F404029)	PREDICTED: reticulon-1-A [Diaphorina citri]	gi|662205026|ref|XP_008475911.1|		0	1	4	8	45	0.00012	0	SILQAVQK	?	?	0.951	22.2	29.4	6.05	0	1	0	0	2	886.536	3837.68		155930	0	0	Empty	TRUE
Percoll06192015	CLas(-)	CLas(-) 1	Mudpit_FU_2015_0501_RJ_55_2 (F404029)	PREDICTED: reticulon-1-A [Diaphorina citri]	gi|662205026|ref|XP_008475911.1|		0	1	4	8	45	0.00012	0	TNEGHPFK	?	?	0.99	34	35	28.2	0	0	0	3	2	929.448	1584.15		230170	0	0	Empty	TRUE
Percoll06192015	CLas(-)	CLas(-) 1	Mudpit_FU_2015_0501_RJ_55_2 (F404029)	PREDICTED: delta-1-pyrroline-5-carboxylate synthase-like [Diaphorina citri]	gi|662203069|ref|XP_008474853.1|		0	1	19	30	99	0.000263	0	AIYNLADLLISK	?	?	0.997	53	28.2	50.9	0	6	0	2	2	1333.77	7572.46		2603030	0	0	Empty	TRUE
Percoll06192015	CLas(-)	CLas(-) 1	Mudpit_FU_2015_0501_RJ_55_2 (F404029)	PREDICTED: delta-1-pyrroline-5-carboxylate synthase-like [Diaphorina citri]	gi|662203069|ref|XP_008474853.1|		0	1	19	30	99	0.000263	0	APWEEGAK	?	?	0.99	45.1	34.3	37.5	0	1	1	4	2	887.426	3016.83		1176310	0	0	Empty	TRUE
Percoll06192015	CLas(-)	CLas(-) 1	Mudpit_FU_2015_0501_RJ_55_2 (F404029)	PREDICTED: delta-1-pyrroline-5-carboxylate synthase-like [Diaphorina citri]	gi|662203069|ref|XP_008474853.1|		0	1	19	30	99	0.000263	0	ECIMVTSGAVAFGK	?	?	0.992	28.8	32.7	25.8	0	0	0	1	2	1458.68	6063.16		73104.5	0	0	Empty	TRUE
Percoll06192015	CLas(-)	CLas(-) 1	Mudpit_FU_2015_0501_RJ_55_2 (F404029)	PREDICTED: delta-1-pyrroline-5-carboxylate synthase-like [Diaphorina citri]	gi|662203069|ref|XP_008474853.1|		0	1	19	30	99	0.000263	0	EDEHGLALGR	?	?	0.997	62.8	34.3	42.7	0	4	0	0	2	1096.54	3101.56		549621	0	0	Empty	TRUE
Percoll06192015	CLas(-)	CLas(-) 1	Mudpit_FU_2015_0501_RJ_55_2 (F404029)	PREDICTED: delta-1-pyrroline-5-carboxylate synthase-like [Diaphorina citri]	gi|662203069|ref|XP_008474853.1|		0	1	19	30	99	0.000263	0	FGLGAEVGISTAR	?	?	0.984	28.6	33.8	25.8	0	0	0	1	2	1277.68	5251.79		86793.8	0	0	Empty	TRUE
Percoll06192015	CLas(-)	CLas(-) 1	Mudpit_FU_2015_0501_RJ_55_2 (F404029)	PREDICTED: delta-1-pyrroline-5-carboxylate synthase-like [Diaphorina citri]	gi|662203069|ref|XP_008474853.1|		0	1	19	30	99	0.000263	0	GPVGVEGLLTTK	?	?	0.997	69.8	29	66.4	0	1	1	4	2	1170.67	5382.13		3043800	0	0	Empty	TRUE
Percoll06192015	CLas(-)	CLas(-) 1	Mudpit_FU_2015_0501_RJ_55_2 (F404029)	PREDICTED: delta-1-pyrroline-5-carboxylate synthase-like [Diaphorina citri]	gi|662203069|ref|XP_008474853.1|		0	1	19	30	99	0.000263	0	GVSVVICNGMQK	?	?	0.997	53.4	35.2	18.2	0	3	0	1	2	1281.6	5214.01		593567	0	0	Empty	TRUE
Percoll06192015	CLas(-)	CLas(-) 1	Mudpit_FU_2015_0501_RJ_55_2 (F404029)	PREDICTED: delta-1-pyrroline-5-carboxylate synthase-like [Diaphorina citri]	gi|662203069|ref|XP_008474853.1|		0	1	19	30	99	0.000263	0	IGTFFTDASAQSGGTPVEVLAENAR	?	?	0.997	70.8	33.9	70.8	0	2	2	0	2	2538.25	6926.8		48049.8	0	0	Empty	TRUE
Percoll06192015	CLas(-)	CLas(-) 1	Mudpit_FU_2015_0501_RJ_55_2 (F404029)	PREDICTED: delta-1-pyrroline-5-carboxylate synthase-like [Diaphorina citri]	gi|662203069|ref|XP_008474853.1|		0	1	19	30	99	0.000263	0	KIGTFFTDASAQSGGTPVEVLAENAR	?	?	0.997	69.8	35.3	69.8	0	0	3	2	2	2666.34	6392.39		746947	0	0	Empty	TRUE
Percoll06192015	CLas(-)	CLas(-) 1	Mudpit_FU_2015_0501_RJ_55_2 (F404029)	PREDICTED: delta-1-pyrroline-5-carboxylate synthase-like [Diaphorina citri]	gi|662203069|ref|XP_008474853.1|		0	1	19	30	99	0.000263	0	KLTFGPPPAK	?	?	0.997	62.5	28.8	48.1	0	2	0	0	2	1055.62	3573.51		234219	0	0	Empty	TRUE
Percoll06192015	CLas(-)	CLas(-) 1	Mudpit_FU_2015_0501_RJ_55_2 (F404029)	PREDICTED: delta-1-pyrroline-5-carboxylate synthase-like [Diaphorina citri]	gi|662203069|ref|XP_008474853.1|		0	1	19	30	99	0.000263	0	KVDSACVFHNASSR	?	?	0.997	74.8	30	74.8	0	0	3	3	2	1566.72	3483.17		1184670	0	0	Empty	TRUE
Percoll06192015	CLas(-)	CLas(-) 1	Mudpit_FU_2015_0501_RJ_55_2 (F404029)	PREDICTED: delta-1-pyrroline-5-carboxylate synthase-like [Diaphorina citri]	gi|662203069|ref|XP_008474853.1|		0	1	19	30	99	0.000263	0	LAQELLMSLSMR	?	?	0.997	60.9	34.4	59.9	0	2	0	1	2	1391.74	6817.62		331512	0	0	Empty	FALSE	gi|662224561|ref|XP_008486629.1|
Percoll06192015	CLas(-)	CLas(-) 1	Mudpit_FU_2015_0501_RJ_55_2 (F404029)	PREDICTED: delta-1-pyrroline-5-carboxylate synthase-like [Diaphorina citri]	gi|662203069|ref|XP_008474853.1|		0	1	19	30	99	0.000263	0	LASIVEQVAECHLEGR	?	?	0.997	60	31.1	54.7	0	1	4	0	2	1799.88	6461.73		1210690	0	0	Empty	TRUE
Percoll06192015	CLas(-)	CLas(-) 1	Mudpit_FU_2015_0501_RJ_55_2 (F404029)	PREDICTED: delta-1-pyrroline-5-carboxylate synthase-like [Diaphorina citri]	gi|662203069|ref|XP_008474853.1|		0	1	19	30	99	0.000263	0	LGSAVITR	?	?	0.99	48.4	31.7	33	0	1	0	0	2	816.494	2940.07		381590	0	0	Empty	TRUE
Percoll06192015	CLas(-)	CLas(-) 1	Mudpit_FU_2015_0501_RJ_55_2 (F404029)	PREDICTED: delta-1-pyrroline-5-carboxylate synthase-like [Diaphorina citri]	gi|662203069|ref|XP_008474853.1|		0	1	19	30	99	0.000263	0	MIWTYTSEMR	?	?	0.986	32.3	33.6	25.5	0	0	0	2	2	1333.59	4927.21		196274	0	0	Empty	TRUE
Percoll06192015	CLas(-)	CLas(-) 1	Mudpit_FU_2015_0501_RJ_55_2 (F404029)	PREDICTED: delta-1-pyrroline-5-carboxylate synthase-like [Diaphorina citri]	gi|662203069|ref|XP_008474853.1|		0	1	19	30	99	0.000263	0	NGVAKPLLSR	?	?	0.952	21.9	29	6.93	0	1	0	0	2	1055.62	3266.71		66859	0	0	Empty	TRUE
Percoll06192015	CLas(-)	CLas(-) 1	Mudpit_FU_2015_0501_RJ_55_2 (F404029)	PREDICTED: delta-1-pyrroline-5-carboxylate synthase-like [Diaphorina citri]	gi|662203069|ref|XP_008474853.1|		0	1	19	30	99	0.000263	0	QADLLDANSK	?	?	0.997	58.5	34.2	46.6	0	0	0	3	2	1074.54	3393.46		586331	0	0	Empty	TRUE
Percoll06192015	CLas(-)	CLas(-) 1	Mudpit_FU_2015_0501_RJ_55_2 (F404029)	PREDICTED: delta-1-pyrroline-5-carboxylate synthase-like [Diaphorina citri]	gi|662203069|ref|XP_008474853.1|		0	1	19	30	99	0.000263	0	SGVAPLLEPR	?	?	0.997	42.7	27.9	40.1	0	2	0	12	2	1038.59	4583.77		3999310	0	0	Empty	FALSE	gi|662224561|ref|XP_008486629.1|
Percoll06192015	CLas(-)	CLas(-) 1	Mudpit_FU_2015_0501_RJ_55_2 (F404029)	PREDICTED: delta-1-pyrroline-5-carboxylate synthase-like [Diaphorina citri]	gi|662203069|ref|XP_008474853.1|		0	1	19	30	99	0.000263	0	VGTGGMDSK	?	?	0.997	74.5	34.1	63	0	0	8	0	2	851.393	1598.06		1207370	0	0	Empty	TRUE
Percoll06192015	CLas(-)	CLas(-) 1	Mudpit_FU_2015_0501_RJ_55_2 (F404029)	PREDICTED: delta-1-pyrroline-5-carboxylate synthase-like [Diaphorina citri]	gi|662203069|ref|XP_008474853.1|		0	1	19	30	99	0.000263	0	VLQGLNPEDR	?	?	0.997	61.5	32.1	57.9	0	0	0	8	2	1140.6	3861.1		1669150	0	0	Empty	TRUE
Percoll06192015	CLas(-)	CLas(-) 1	Mudpit_FU_2015_0501_RJ_55_2 (F404029)	PREDICTED: delta-1-pyrroline-5-carboxylate synthase-like [Diaphorina citri]	gi|662203069|ref|XP_008474853.1|		0	1	19	30	99	0.000263	0	VNSATWALDR	?	?	0.997	72.3	34.1	61.8	0	4	0	0	2	1132.57	4446.49		774000	0	0	Empty	TRUE
Percoll06192015	CLas(-)	CLas(-) 1	Mudpit_FU_2015_0501_RJ_55_2 (F404029)	PREDICTED: delta-1-pyrroline-5-carboxylate synthase-like [Diaphorina citri]	gi|662203069|ref|XP_008474853.1|		0	1	19	30	99	0.000263	0	VYAGPNLTK	?	?	0.997	32.6	32.5	24.6	0	2	0	1	2	962.531	3413.1		744347	0	0	Empty	FALSE	gi|662218082|ref|XP_008483053.1|
Percoll06192015	CLas(-)	CLas(-) 1	Mudpit_FU_2015_0501_RJ_55_2 (F404029)	PREDICTED: phosphate carrier protein, mitochondrial-like [Diaphorina citri]	gi|662191655|ref|XP_008468651.1|		0	1	8	13	65	0.000173	0	FGLYEYFK	?	?	0.99	39	34	28.7	0	0	0	6	2	1066.52	6482.78		422440	0	0	Empty	TRUE
Percoll06192015	CLas(-)	CLas(-) 1	Mudpit_FU_2015_0501_RJ_55_2 (F404029)	PREDICTED: phosphate carrier protein, mitochondrial-like [Diaphorina citri]	gi|662191655|ref|XP_008468651.1|		0	1	8	13	65	0.000173	0	GASVGDIVKK	?	?	0.984	30.2	32.6	17.8	0	2	0	0	2	973.568	2747.9		140091	0	0	Empty	TRUE
Percoll06192015	CLas(-)	CLas(-) 1	Mudpit_FU_2015_0501_RJ_55_2 (F404029)	PREDICTED: phosphate carrier protein, mitochondrial-like [Diaphorina citri]	gi|662191655|ref|XP_008468651.1|		0	1	8	13	65	0.000173	0	GWAPTAIGYSAQGLCK	?	?	0.997	49.6	33.3	49.1	0	2	0	2	2	1668.79	6560.82		278189	0	0	Empty	TRUE
Percoll06192015	CLas(-)	CLas(-) 1	Mudpit_FU_2015_0501_RJ_55_2 (F404029)	PREDICTED: phosphate carrier protein, mitochondrial-like [Diaphorina citri]	gi|662191655|ref|XP_008468651.1|		0	1	8	13	65	0.000173	0	IGFGGLWK	?	?	0.99	42.4	34.2	29	0	5	2	3	2	877.493	6162.11		1662870	0	0	Empty	FALSE	gi|662205813|ref|XP_008476338.1|
Percoll06192015	CLas(-)	CLas(-) 1	Mudpit_FU_2015_0501_RJ_55_2 (F404029)	PREDICTED: phosphate carrier protein, mitochondrial-like [Diaphorina citri]	gi|662191655|ref|XP_008468651.1|		0	1	8	13	65	0.000173	0	IQTTAGFANTLR	?	?	0.997	66.1	32.3	60.6	0	1	0	1	2	1292.7	4500.15		150727	0	0	Empty	TRUE
Percoll06192015	CLas(-)	CLas(-) 1	Mudpit_FU_2015_0501_RJ_55_2 (F404029)	PREDICTED: phosphate carrier protein, mitochondrial-like [Diaphorina citri]	gi|662191655|ref|XP_008468651.1|		0	1	8	13	65	0.000173	0	MYAQEGMNAFFK	?	?	0.997	63.7	31.4	53	0	0	0	3	2	1436.63	5961.93		361178	0	0	Empty	TRUE
Percoll06192015	CLas(-)	CLas(-) 1	Mudpit_FU_2015_0501_RJ_55_2 (F404029)	PREDICTED: phosphate carrier protein, mitochondrial-like [Diaphorina citri]	gi|662191655|ref|XP_008468651.1|		0	1	8	13	65	0.000173	0	SLVPLWGR	?	?	0.99	43.1	30.1	26.5	0	4	8	2	2	927.541	5992.82		3576890	0	0	Empty	FALSE	gi|662205813|ref|XP_008476338.1|
Percoll06192015	CLas(-)	CLas(-) 1	Mudpit_FU_2015_0501_RJ_55_2 (F404029)	PREDICTED: phosphate carrier protein, mitochondrial-like [Diaphorina citri]	gi|662191655|ref|XP_008468651.1|		0	1	8	13	65	0.000173	0	TVELLYAHVVPKPR	?	?	0.997	37.1	25	37.1	0	0	5	0	2	1621.94	4649.13		919825	0	0	Empty	TRUE
Percoll06192015	CLas(-)	CLas(-) 1	Mudpit_FU_2015_0501_RJ_55_2 (F404029)	PREDICTED: phosphate carrier protein, mitochondrial-like [Diaphorina citri]	gi|662191655|ref|XP_008468651.1|		0	1	8	13	65	0.000173	0	VLYSDILGEENTYLWR	?	?	0.997	57.6	32.8	55.8	0	3	0	4	2	1970.99	7460.5		425676	0	0	Empty	TRUE
Percoll06192015	CLas(-)	CLas(-) 1	Mudpit_FU_2015_0501_RJ_55_2 (F404029)	PREDICTED: phosphate carrier protein, mitochondrial-like [Diaphorina citri]	gi|662191655|ref|XP_008468651.1|		0	1	8	13	65	0.000173	0	VTVAEEGAR	?	?	0.997	54.2	35.6	31.8	0	11	0	1	2	931.484	2170.73		1433530	0	0	Empty	TRUE
Percoll06192015	CLas(-)	CLas(-) 1	Mudpit_FU_2015_0501_RJ_55_2 (F404029)	PREDICTED: pulmonary surfactant-associated protein B-like [Diaphorina citri]	gi|662187419|ref|XP_008486909.1|		0	1	2	3	9	2.39e-05	0	AVFEGSCNLVPVK	?	?	0.997	52.4	33.8	52.4	0	4	0	4	2	1408.7	6083.7		1935730	0	0	Empty	TRUE
Percoll06192015	CLas(-)	CLas(-) 1	Mudpit_FU_2015_0501_RJ_55_2 (F404029)	PREDICTED: pulmonary surfactant-associated protein B-like [Diaphorina citri]	gi|662187419|ref|XP_008486909.1|		0	1	2	3	9	2.39e-05	0	EDGDDVCK	?	?	0.952	17.9	25	15.4	0	1	0	0	2	926.323	2873.91		101614	0	0	Empty	TRUE
Percoll06192015	CLas(-)	CLas(-) 1	Mudpit_FU_2015_0501_RJ_55_2 (F404029)	PREDICTED: solute carrier family 12 member 4-like [Diaphorina citri]	gi|662185216|ref|XP_008475924.1|		0	1	1	2	5	1.33e-05	0	LDVGDHTENDQTDAEK	?	?	0.997	34.4	32.6	28.5	0	0	0	1	2	1786.77	2593.62		31472.7	0	0	Empty	TRUE
Percoll06192015	CLas(-)	CLas(-) 1	Mudpit_FU_2015_0501_RJ_55_2 (F404029)	PREDICTED: solute carrier family 12 member 4-like [Diaphorina citri]	gi|662185216|ref|XP_008475924.1|		0	1	1	2	5	1.33e-05	0	LNEVIVNK	?	?	0.983	26.8	29.2	13.6	0	1	0	0	2	928.546	3197.17		94412.7	0	0	Empty	TRUE
Percoll06192015	CLas(-)	CLas(-) 1	Mudpit_FU_2015_0501_RJ_55_2 (F404029)	PREDICTED: solute carrier family 12 member 4-like [Diaphorina citri]	gi|662185216|ref|XP_008475924.1|		0	1	1	2	5	1.33e-05	0	SGDLADAQR	?	?	0.997	46.8	32.8	33.5	0	1	0	1	2	932.443	1930.62		80847	0	0	Empty	TRUE
Percoll06192015	CLas(-)	CLas(-) 1	Mudpit_FU_2015_0501_RJ_55_2 (F404029)	PREDICTED: solute carrier family 12 member 4-like [Diaphorina citri]	gi|662185216|ref|XP_008475924.1|		0	1	1	2	5	1.33e-05	0	SSLTPDEGNVR	?	?	0.989	27.4	33.1	10.7	0	0	0	1	2	1174.57	2958.94		89288.3	0	0	Empty	TRUE
Percoll06192015	CLas(-)	CLas(-) 1	Mudpit_FU_2015_0501_RJ_55_2 (F404029)	PREDICTED: NADH-ubiquinone oxidoreductase 75 kDa subunit, mitochondrial, partial [Diaphorina citri]	gi|662194155|ref|XP_008470014.1|		0	1	17	44	358	0.000951	0	ALSEIIGVK	?	?	0.997	59.7	30	48.4	0	10	0	0	2	929.567	4877.43		3606920	0	0	Empty	TRUE
Percoll06192015	CLas(-)	CLas(-) 1	Mudpit_FU_2015_0501_RJ_55_2 (F404029)	PREDICTED: NADH-ubiquinone oxidoreductase 75 kDa subunit, mitochondrial, partial [Diaphorina citri]	gi|662194155|ref|XP_008470014.1|		0	1	17	44	358	0.000951	0	ANYLLNNK	?	?	0.99	53.9	34.6	45.4	0	3	7	2	2	949.51	3542.42		2927870	0	0	Empty	FALSE	gi|662223551|ref|XP_008486074.1|
Percoll06192015	CLas(-)	CLas(-) 1	Mudpit_FU_2015_0501_RJ_55_2 (F404029)	PREDICTED: NADH-ubiquinone oxidoreductase 75 kDa subunit, mitochondrial, partial [Diaphorina citri]	gi|662194155|ref|XP_008470014.1|		0	1	17	44	358	0.000951	0	AQQTLTAVTPPGLAR	?	?	0.997	66.7	29.4	64.8	0	16	0	0	2	1523.85	4718.98		2013760	0	0	Empty	TRUE
Percoll06192015	CLas(-)	CLas(-) 1	Mudpit_FU_2015_0501_RJ_55_2 (F404029)	PREDICTED: NADH-ubiquinone oxidoreductase 75 kDa subunit, mitochondrial, partial [Diaphorina citri]	gi|662194155|ref|XP_008470014.1|		0	1	17	44	358	0.000951	0	DCFIIYQGHHGDHGASIADAILPGAAYTEK	?	?	0.997	44	33.9	38.1	0	0	3	7	2	3217.47	6552.95		990328	0	0	Empty	TRUE
Percoll06192015	CLas(-)	CLas(-) 1	Mudpit_FU_2015_0501_RJ_55_2 (F404029)	PREDICTED: NADH-ubiquinone oxidoreductase 75 kDa subunit, mitochondrial, partial [Diaphorina citri]	gi|662194155|ref|XP_008470014.1|		0	1	17	44	358	0.000951	0	FEAPLFNAR	?	?	0.997	44.6	36	33.3	0	8	0	0	2	1065.54	5446.15		3335490	0	0	Empty	FALSE	gi|662223551|ref|XP_008486074.1|
Percoll06192015	CLas(-)	CLas(-) 1	Mudpit_FU_2015_0501_RJ_55_2 (F404029)	PREDICTED: NADH-ubiquinone oxidoreductase 75 kDa subunit, mitochondrial, partial [Diaphorina citri]	gi|662194155|ref|XP_008470014.1|		0	1	17	44	358	0.000951	0	GSDMQVGTYVEK	?	?	0.997	68.6	34.6	57.2	0	15	0	3	2	1313.6	3853.83		3044020	0	0	Empty	TRUE
Percoll06192015	CLas(-)	CLas(-) 1	Mudpit_FU_2015_0501_RJ_55_2 (F404029)	PREDICTED: NADH-ubiquinone oxidoreductase 75 kDa subunit, mitochondrial, partial [Diaphorina citri]	gi|662194155|ref|XP_008470014.1|		0	1	17	44	358	0.000951	0	GYLTNELDVAYIGPK	?	?	0.997	101	32.5	92.4	0	4	0	0	2	1652.85	6272.22		868861	0	0	Empty	FALSE	gi|662223551|ref|XP_008486074.1|
Percoll06192015	CLas(-)	CLas(-) 1	Mudpit_FU_2015_0501_RJ_55_2 (F404029)	PREDICTED: NADH-ubiquinone oxidoreductase 75 kDa subunit, mitochondrial, partial [Diaphorina citri]	gi|662194155|ref|XP_008470014.1|		0	1	17	44	358	0.000951	0	IAGAEEADLILLIGTNPR	?	?	0.997	50.7	26.6	39	0	0	12	0	2	1866.03	7582.05		1194580	0	0	Empty	FALSE	gi|662223551|ref|XP_008486074.1|
Percoll06192015	CLas(-)	CLas(-) 1	Mudpit_FU_2015_0501_RJ_55_2 (F404029)	PREDICTED: NADH-ubiquinone oxidoreductase 75 kDa subunit, mitochondrial, partial [Diaphorina citri]	gi|662194155|ref|XP_008470014.1|		0	1	17	44	358	0.000951	0	KGYLTNELDVAYIGPK	?	?	0.997	62.2	34.6	61.3	0	6	0	0	2	1780.95	5564.38		1497030	0	0	Empty	FALSE	gi|662223551|ref|XP_008486074.1|
Percoll06192015	CLas(-)	CLas(-) 1	Mudpit_FU_2015_0501_RJ_55_2 (F404029)	PREDICTED: NADH-ubiquinone oxidoreductase 75 kDa subunit, mitochondrial, partial [Diaphorina citri]	gi|662194155|ref|XP_008470014.1|		0	1	17	44	358	0.000951	0	KPLIVVGADMLSR	?	?	0.997	67.8	28.7	61.1	0	15	5	5	2	1398.81	5557.9		4948110	0	0	Empty	FALSE	gi|662223551|ref|XP_008486074.1|
Percoll06192015	CLas(-)	CLas(-) 1	Mudpit_FU_2015_0501_RJ_55_2 (F404029)	PREDICTED: NADH-ubiquinone oxidoreductase 75 kDa subunit, mitochondrial, partial [Diaphorina citri]	gi|662194155|ref|XP_008470014.1|		0	1	17	44	358	0.000951	0	KTESVDVLDAVGSNIIVSTR	?	?	0.997	88.5	28.5	88.5	0	7	8	1	2	2103.13	6258.19		2400630	0	0	Empty	TRUE
Percoll06192015	CLas(-)	CLas(-) 1	Mudpit_FU_2015_0501_RJ_55_2 (F404029)	PREDICTED: NADH-ubiquinone oxidoreductase 75 kDa subunit, mitochondrial, partial [Diaphorina citri]	gi|662194155|ref|XP_008470014.1|		0	1	17	44	358	0.000951	0	LGQVAPHLVR	?	?	0.997	37.5	27.5	28.8	0	3	0	0	2	1089.65	3437.04		1406260	0	0	Empty	TRUE
Percoll06192015	CLas(-)	CLas(-) 1	Mudpit_FU_2015_0501_RJ_55_2 (F404029)	PREDICTED: NADH-ubiquinone oxidoreductase 75 kDa subunit, mitochondrial, partial [Diaphorina citri]	gi|662194155|ref|XP_008470014.1|		0	1	17	44	358	0.000951	0	LGSEDLYTEYAFPLEGAGTDLR	?	?	0.997	102	32	96.4	0	4	11	9	2	2417.15	7296.41		1465670	0	0	Empty	FALSE	gi|662223551|ref|XP_008486074.1|
Percoll06192015	CLas(-)	CLas(-) 1	Mudpit_FU_2015_0501_RJ_55_2 (F404029)	PREDICTED: NADH-ubiquinone oxidoreductase 75 kDa subunit, mitochondrial, partial [Diaphorina citri]	gi|662194155|ref|XP_008470014.1|		0	1	17	44	358	0.000951	0	LNEDINEEWLADK	?	?	0.997	86.4	33	56.2	0	12	0	2	2	1588.75	5469.01		2107710	0	0	Empty	TRUE
Percoll06192015	CLas(-)	CLas(-) 1	Mudpit_FU_2015_0501_RJ_55_2 (F404029)	PREDICTED: NADH-ubiquinone oxidoreductase 75 kDa subunit, mitochondrial, partial [Diaphorina citri]	gi|662194155|ref|XP_008470014.1|		0	1	17	44	358	0.000951	0	LNEDINEEWLADKGR	?	?	0.997	48	35.5	40.8	0	0	0	2	2	1801.87	4878.98		525023	0	0	Empty	TRUE
Percoll06192015	CLas(-)	CLas(-) 1	Mudpit_FU_2015_0501_RJ_55_2 (F404029)	PREDICTED: NADH-ubiquinone oxidoreductase 75 kDa subunit, mitochondrial, partial [Diaphorina citri]	gi|662194155|ref|XP_008470014.1|		0	1	17	44	358	0.000951	0	LPYDTLLEIR	?	?	0.997	56.2	30.5	45	0	17	0	1	2	1232.69	6514.2		6047640	0	0	Empty	TRUE
Percoll06192015	CLas(-)	CLas(-) 1	Mudpit_FU_2015_0501_RJ_55_2 (F404029)	PREDICTED: NADH-ubiquinone oxidoreductase 75 kDa subunit, mitochondrial, partial [Diaphorina citri]	gi|662194155|ref|XP_008470014.1|		0	1	17	44	358	0.000951	0	LQTSEVAGVVGSLADAEAMVALK	?	?	0.997	119	29.5	110	0	16	11	3	2	2259.19	7813.37		1917420	0	0	Empty	TRUE
Percoll06192015	CLas(-)	CLas(-) 1	Mudpit_FU_2015_0501_RJ_55_2 (F404029)	PREDICTED: NADH-ubiquinone oxidoreductase 75 kDa subunit, mitochondrial, partial [Diaphorina citri]	gi|662194155|ref|XP_008470014.1|		0	1	17	44	358	0.000951	0	LQTSEVAGVVGSLADAEAMVALKDLLNK	?	?	0.967	21.4	30.2	21.4	0	0	0	1	2	2842.52	8205.73		49313.4	0	0	Empty	TRUE
Percoll06192015	CLas(-)	CLas(-) 1	Mudpit_FU_2015_0501_RJ_55_2 (F404029)	PREDICTED: NADH-ubiquinone oxidoreductase 75 kDa subunit, mitochondrial, partial [Diaphorina citri]	gi|662194155|ref|XP_008470014.1|		0	1	17	44	358	0.000951	0	NCDGQLVATEWEDALIAVAQK	?	?	0.997	99.3	34.5	97.9	0	7	6	2	2	2320.1	8135.01		819085	0	0	Empty	TRUE
Percoll06192015	CLas(-)	CLas(-) 1	Mudpit_FU_2015_0501_RJ_55_2 (F404029)	PREDICTED: NADH-ubiquinone oxidoreductase 75 kDa subunit, mitochondrial, partial [Diaphorina citri]	gi|662194155|ref|XP_008470014.1|		0	1	17	44	358	0.000951	0	NLEDYYMTDPISR	?	?	0.997	64	31.9	54.5	0	9	0	12	2	1616.73	5097.02		3599800	0	0	Empty	TRUE
Percoll06192015	CLas(-)	CLas(-) 1	Mudpit_FU_2015_0501_RJ_55_2 (F404029)	PREDICTED: NADH-ubiquinone oxidoreductase 75 kDa subunit, mitochondrial, partial [Diaphorina citri]	gi|662194155|ref|XP_008470014.1|		0	1	17	44	358	0.000951	0	QLASGSHPFSK	?	?	0.997	72	33.8	63.2	0	7	0	1	2	1158.59	2560.3		474155	0	0	Empty	FALSE	gi|662223551|ref|XP_008486074.1|
Percoll06192015	CLas(-)	CLas(-) 1	Mudpit_FU_2015_0501_RJ_55_2 (F404029)	PREDICTED: NADH-ubiquinone oxidoreductase 75 kDa subunit, mitochondrial, partial [Diaphorina citri]	gi|662194155|ref|XP_008470014.1|		0	1	17	44	358	0.000951	0	QSTYVNTEGR	?	?	0.997	70.9	33.6	58.1	0	1	1	8	2	1154.54	2414.82		2506770	0	0	Empty	TRUE
Percoll06192015	CLas(-)	CLas(-) 1	Mudpit_FU_2015_0501_RJ_55_2 (F404029)	PREDICTED: NADH-ubiquinone oxidoreductase 75 kDa subunit, mitochondrial, partial [Diaphorina citri]	gi|662194155|ref|XP_008470014.1|		0	1	17	44	358	0.000951	0	SDGAAVLALVQQLAAK	?	?	0.997	99.8	27.4	94.6	0	4	6	9	2	1554.89	7865.18		3511920	0	0	Empty	FALSE	gi|662223551|ref|XP_008486074.1|
Percoll06192015	CLas(-)	CLas(-) 1	Mudpit_FU_2015_0501_RJ_55_2 (F404029)	PREDICTED: NADH-ubiquinone oxidoreductase 75 kDa subunit, mitochondrial, partial [Diaphorina citri]	gi|662194155|ref|XP_008470014.1|		0	1	17	44	358	0.000951	0	TESVDVLDAVGSNIIVSTR	?	?	0.997	80	32.8	16.8	0	7	0	2	2	1975.03	6909.9		462851	0	0	Empty	TRUE
Percoll06192015	CLas(-)	CLas(-) 1	Mudpit_FU_2015_0501_RJ_55_2 (F404029)	PREDICTED: NADH-ubiquinone oxidoreductase 75 kDa subunit, mitochondrial, partial [Diaphorina citri]	gi|662194155|ref|XP_008470014.1|		0	1	17	44	358	0.000951	0	VLFLLGADEGSISR	?	?	0.997	58.2	30.7	45.5	0	8	0	0	2	1476.81	6609.82		3330560	0	0	Empty	TRUE
Percoll06192015	CLas(-)	CLas(-) 1	Mudpit_FU_2015_0501_RJ_55_2 (F404029)	PREDICTED: NADH-ubiquinone oxidoreductase 75 kDa subunit, mitochondrial, partial [Diaphorina citri]	gi|662194155|ref|XP_008470014.1|		0	1	17	44	358	0.000951	0	VTCESDVPCDWK	?	?	0.997	59	25	59	0	7	0	0	2	1473.55	6081.27		1397620	0	0	Empty	FALSE	gi|662223551|ref|XP_008486074.1|
Percoll06192015	CLas(-)	CLas(-) 1	Mudpit_FU_2015_0501_RJ_55_2 (F404029)	PREDICTED: NADH-ubiquinone oxidoreductase 75 kDa subunit, mitochondrial, partial [Diaphorina citri]	gi|662194155|ref|XP_008470014.1|		0	1	17	44	358	0.000951	0	YDYEHLGESADLIK	?	?	0.997	45.6	30.6	34	0	7	9	0	2	1652.78	5164.21		5369640	0	0	Empty	FALSE	gi|662223551|ref|XP_008486074.1|
Percoll06192015	CLas(-)	CLas(-) 1	Mudpit_FU_2015_0501_RJ_55_2 (F404029)	PREDICTED: NADH-ubiquinone oxidoreductase 75 kDa subunit, mitochondrial, partial [Diaphorina citri]	gi|662194155|ref|XP_008470014.1|		0	1	17	44	358	0.000951	0	YGEVEEANYEEQATELAK	?	?	0.997	131	31.3	127	0	6	3	7	2	2072.93	5076.51		1575330	0	0	Empty	TRUE
Percoll06192015	CLas(-)	CLas(-) 1	Mudpit_FU_2015_0501_RJ_55_2 (F404029)	PREDICTED: lon protease homolog, mitochondrial-like [Diaphorina citri]	gi|662216156|ref|XP_008481993.1|		0	0.968	1	2	4	1.06e-05	0	IVDIFDQPLIDLIK	?	?	0.997	42.8	26.3	9.33	0	3	0	1	2	1641.95	8128.21		638318	0	0	Empty	TRUE
Percoll06192015	CLas(-)	CLas(-) 1	Mudpit_FU_2015_0501_RJ_55_2 (F404029)	PREDICTED: LOW QUALITY PROTEIN: laminin subunit beta-1-like [Diaphorina citri]	gi|662200184|ref|XP_008473291.1|		0	1	0	0	75	0.000199	0	ANEINNVIK	?	?	0.996	35.6	31	31.6	0	2	0	0	2	1014.56	3641.81		311463	0	0	Empty	FALSE	gi|662222239|ref|XP_008485354.1|
Percoll06192015	CLas(-)	CLas(-) 1	Mudpit_FU_2015_0501_RJ_55_2 (F404029)	PREDICTED: LOW QUALITY PROTEIN: laminin subunit beta-1-like [Diaphorina citri]	gi|662200184|ref|XP_008473291.1|		0	1	0	0	75	0.000199	0	ASQLSVNTTAK	?	?	0.997	47.8	34.9	37.2	0	4	0	2	2	1119.6	2641.46		622561	0	0	Empty	FALSE	gi|662222239|ref|XP_008485354.1|
Percoll06192015	CLas(-)	CLas(-) 1	Mudpit_FU_2015_0501_RJ_55_2 (F404029)	PREDICTED: LOW QUALITY PROTEIN: laminin subunit beta-1-like [Diaphorina citri]	gi|662200184|ref|XP_008473291.1|		0	1	0	0	75	0.000199	0	CGDSYITVYR	?	?	0.997	52	29	51.5	0	0	0	3	2	1222.52	4838.95		362972	0	0	Empty	FALSE	gi|662222239|ref|XP_008485354.1|
Percoll06192015	CLas(-)	CLas(-) 1	Mudpit_FU_2015_0501_RJ_55_2 (F404029)	PREDICTED: LOW QUALITY PROTEIN: laminin subunit beta-1-like [Diaphorina citri]	gi|662200184|ref|XP_008473291.1|		0	1	0	0	75	0.000199	0	DTGDCTCK	?	?	0.99	26.3	25	26.3	0	1	0	0	2	934.278	3442.21		129549	0	0	Empty	FALSE	gi|662222239|ref|XP_008485354.1|
Percoll06192015	CLas(-)	CLas(-) 1	Mudpit_FU_2015_0501_RJ_55_2 (F404029)	PREDICTED: LOW QUALITY PROTEIN: laminin subunit beta-1-like [Diaphorina citri]	gi|662200184|ref|XP_008473291.1|		0	1	0	0	75	0.000199	0	EAYDHAASVR	?	?	0.997	51	32.9	44.3	0	2	0	3	2	1118.52	2172.88		309717	0	0	Empty	FALSE	gi|662222239|ref|XP_008485354.1|
Percoll06192015	CLas(-)	CLas(-) 1	Mudpit_FU_2015_0501_RJ_55_2 (F404029)	PREDICTED: LOW QUALITY PROTEIN: laminin subunit beta-1-like [Diaphorina citri]	gi|662200184|ref|XP_008473291.1|		0	1	0	0	75	0.000199	0	GLADQTTK	?	?	0.968	31.2	36.7	17.9	0	1	0	0	2	833.437	1678.89		67225.6	0	0	Empty	FALSE	gi|662222239|ref|XP_008485354.1|
Percoll06192015	CLas(-)	CLas(-) 1	Mudpit_FU_2015_0501_RJ_55_2 (F404029)	PREDICTED: LOW QUALITY PROTEIN: laminin subunit beta-1-like [Diaphorina citri]	gi|662200184|ref|XP_008473291.1|		0	1	0	0	75	0.000199	0	IHNIVYATVPR	?	?	0.997	44.4	30.9	40.8	0	0	0	1	2	1282.73	4000.4		158563	0	0	Empty	FALSE	gi|662222239|ref|XP_008485354.1|
Percoll06192015	CLas(-)	CLas(-) 1	Mudpit_FU_2015_0501_RJ_55_2 (F404029)	PREDICTED: LOW QUALITY PROTEIN: laminin subunit beta-1-like [Diaphorina citri]	gi|662200184|ref|XP_008473291.1|		0	1	0	0	75	0.000199	0	IQSCINFIVDK	?	?	0.997	52.6	36	49.3	0	1	1	3	2	1325.66	6772.56		385987	0	0	Empty	FALSE	gi|662222239|ref|XP_008485354.1|
Percoll06192015	CLas(-)	CLas(-) 1	Mudpit_FU_2015_0501_RJ_55_2 (F404029)	PREDICTED: LOW QUALITY PROTEIN: laminin subunit beta-1-like [Diaphorina citri]	gi|662200184|ref|XP_008473291.1|		0	1	0	0	75	0.000199	0	IVDVLTEAR	?	?	0.997	35.2	32.5	28	0	4	0	1	2	1015.58	4607.6		1491200	0	0	Empty	FALSE	gi|662222239|ref|XP_008485354.1|
Percoll06192015	CLas(-)	CLas(-) 1	Mudpit_FU_2015_0501_RJ_55_2 (F404029)	PREDICTED: LOW QUALITY PROTEIN: laminin subunit beta-1-like [Diaphorina citri]	gi|662200184|ref|XP_008473291.1|		0	1	0	0	75	0.000199	0	LALNDLTEEIK	?	?	0.997	59.1	32	45.5	0	5	0	0	2	1258.69	5946.03		435883	0	0	Empty	FALSE	gi|662222239|ref|XP_008485354.1|
Percoll06192015	CLas(-)	CLas(-) 1	Mudpit_FU_2015_0501_RJ_55_2 (F404029)	PREDICTED: LOW QUALITY PROTEIN: laminin subunit beta-1-like [Diaphorina citri]	gi|662200184|ref|XP_008473291.1|		0	1	0	0	75	0.000199	0	LALNDLTEEIKK	?	?	0.997	34.6	29.4	24.1	0	0	3	0	2	1386.78	5327.8		286871	0	0	Empty	FALSE	gi|662222239|ref|XP_008485354.1|
Percoll06192015	CLas(-)	CLas(-) 1	Mudpit_FU_2015_0501_RJ_55_2 (F404029)	PREDICTED: LOW QUALITY PROTEIN: laminin subunit beta-1-like [Diaphorina citri]	gi|662200184|ref|XP_008473291.1|		0	1	0	0	75	0.000199	0	LKEQSTETEK	?	?	0.997	58.8	34.3	40.1	0	2	0	0	2	1192.61	1250.13		42017.1	0	0	Empty	FALSE	gi|662222239|ref|XP_008485354.1|
Percoll06192015	CLas(-)	CLas(-) 1	Mudpit_FU_2015_0501_RJ_55_2 (F404029)	PREDICTED: LOW QUALITY PROTEIN: laminin subunit beta-1-like [Diaphorina citri]	gi|662200184|ref|XP_008473291.1|		0	1	0	0	75	0.000199	0	NIQSNPEQIR	?	?	0.997	33.3	32.9	27.3	0	1	0	1	2	1198.62	3038.07		481569	0	0	Empty	FALSE	gi|662222239|ref|XP_008485354.1|
Percoll06192015	CLas(-)	CLas(-) 1	Mudpit_FU_2015_0501_RJ_55_2 (F404029)	PREDICTED: LOW QUALITY PROTEIN: laminin subunit beta-1-like [Diaphorina citri]	gi|662200184|ref|XP_008473291.1|		0	1	0	0	75	0.000199	0	NLPDLNELICDKR	?	?	0.997	38.3	35.3	35.9	0	0	0	2	2	1588.78	6544.39		102790	0	0	Empty	FALSE	gi|662222239|ref|XP_008485354.1|
Percoll06192015	CLas(-)	CLas(-) 1	Mudpit_FU_2015_0501_RJ_55_2 (F404029)	PREDICTED: LOW QUALITY PROTEIN: laminin subunit beta-1-like [Diaphorina citri]	gi|662200184|ref|XP_008473291.1|		0	1	0	0	75	0.000199	0	QAHDTSLK	?	?	0.99	38.1	35.6	19	0	1	0	0	2	899.458	1168.76		44541.8	0	0	Empty	FALSE	gi|662222239|ref|XP_008485354.1|
Percoll06192015	CLas(-)	CLas(-) 1	Mudpit_FU_2015_0501_RJ_55_2 (F404029)	PREDICTED: LOW QUALITY PROTEIN: laminin subunit beta-1-like [Diaphorina citri]	gi|662200184|ref|XP_008473291.1|		0	1	0	0	75	0.000199	0	QESHAANILAK	?	?	0.994	36.8	34.5	27.3	0	1	0	0	2	1181.63	2530.24		128985	0	0	Empty	FALSE	gi|662222239|ref|XP_008485354.1|
Percoll06192015	CLas(-)	CLas(-) 1	Mudpit_FU_2015_0501_RJ_55_2 (F404029)	PREDICTED: LOW QUALITY PROTEIN: laminin subunit beta-1-like [Diaphorina citri]	gi|662200184|ref|XP_008473291.1|		0	1	0	0	75	0.000199	0	QLDEFLNAPGATLADIR	?	?	0.997	60.2	33.8	53.1	0	0	1	1	2	1843.96	6806.45		124824	0	0	Empty	FALSE	gi|662222239|ref|XP_008485354.1|
Percoll06192015	CLas(-)	CLas(-) 1	Mudpit_FU_2015_0501_RJ_55_2 (F404029)	PREDICTED: LOW QUALITY PROTEIN: laminin subunit beta-1-like [Diaphorina citri]	gi|662200184|ref|XP_008473291.1|		0	1	0	0	75	0.000199	0	SCYPATGNLLIGR	?	?	0.997	46.8	33.9	42.7	0	1	0	1	2	1410.69	5844.34		161702	0	0	Empty	FALSE	gi|662222239|ref|XP_008485354.1|
Percoll06192015	CLas(-)	CLas(-) 1	Mudpit_FU_2015_0501_RJ_55_2 (F404029)	PREDICTED: LOW QUALITY PROTEIN: laminin subunit beta-1-like [Diaphorina citri]	gi|662200184|ref|XP_008473291.1|		0	1	0	0	75	0.000199	0	SIQAGFLQNGR	?	?	0.997	43.7	35.8	12.1	0	2	0	3	2	1191.61	4580.52		878674	0	0	Empty	FALSE	gi|662222239|ref|XP_008485354.1|
Percoll06192015	CLas(-)	CLas(-) 1	Mudpit_FU_2015_0501_RJ_55_2 (F404029)	PREDICTED: LOW QUALITY PROTEIN: laminin subunit beta-1-like [Diaphorina citri]	gi|662200184|ref|XP_008473291.1|		0	1	0	0	75	0.000199	0	SLTDIDTILTETAGDLAK	?	?	0.997	97.7	32.2	88.2	0	4	0	1	2	1876.98	7942.18		418133	0	0	Empty	FALSE	gi|662222239|ref|XP_008485354.1|
Percoll06192015	CLas(-)	CLas(-) 1	Mudpit_FU_2015_0501_RJ_55_2 (F404029)	PREDICTED: LOW QUALITY PROTEIN: laminin subunit beta-1-like [Diaphorina citri]	gi|662200184|ref|XP_008473291.1|		0	1	0	0	75	0.000199	0	SSHDLTVMLTTIDDMKK	?	?	0.971	25.6	31.7	25.1	0	0	1	0	2	1934.96	6267.29		95546.6	0	0	Empty	FALSE	gi|662222239|ref|XP_008485354.1|
Percoll06192015	CLas(-)	CLas(-) 1	Mudpit_FU_2015_0501_RJ_55_2 (F404029)	PREDICTED: LOW QUALITY PROTEIN: laminin subunit beta-1-like [Diaphorina citri]	gi|662200184|ref|XP_008473291.1|		0	1	0	0	75	0.000199	0	TAQDMAEVAIQTAK	?	?	0.997	69.2	33.9	61.5	0	3	0	2	2	1476.74	4974.1		697842	0	0	Empty	FALSE	gi|662222239|ref|XP_008485354.1|
Percoll06192015	CLas(-)	CLas(-) 1	Mudpit_FU_2015_0501_RJ_55_2 (F404029)	PREDICTED: LOW QUALITY PROTEIN: laminin subunit beta-1-like [Diaphorina citri]	gi|662200184|ref|XP_008473291.1|		0	1	0	0	75	0.000199	0	VITDASNIK	?	?	0.996	37.6	33.4	23.4	0	2	0	0	2	960.536	2842.35		223110	0	0	Empty	FALSE	gi|662222239|ref|XP_008485354.1|
Percoll06192015	CLas(-)	CLas(-) 1	Mudpit_FU_2015_0501_RJ_55_2 (F404029)	PREDICTED: LOW QUALITY PROTEIN: laminin subunit beta-1-like [Diaphorina citri]	gi|662200184|ref|XP_008473291.1|		0	1	0	0	75	0.000199	0	YSSNNPSSGGEVILR	?	?	0.997	100	35.4	91	0	0	1	7	2	1579.77	3939.88		523985	0	0	Empty	FALSE	gi|662222239|ref|XP_008485354.1|
Percoll06192015	CLas(-)	CLas(-) 1	Mudpit_FU_2015_0501_RJ_55_2 (F404029)	PREDICTED: mitochondrial import inner membrane translocase subunit Tim13-like [Diaphorina citri]	gi|662197069|ref|XP_008471594.1|		0	1	2	4	4	1.06e-05	0	KAEVMAQVK	?	?	0.992	35.5	34.8	27.6	0	1	0	1	2	1019.56	1449.31		47467.4	0	0	Empty	TRUE
Percoll06192015	CLas(-)	CLas(-) 1	Mudpit_FU_2015_0501_RJ_55_2 (F404029)	PREDICTED: mitochondrial import inner membrane translocase subunit Tim13-like [Diaphorina citri]	gi|662197069|ref|XP_008471594.1|		0	1	2	4	4	1.06e-05	0	YMDSLNLVSK	?	?	0.997	38.2	36	35.4	0	1	0	1	2	1169.59	4956.55		253194	0	0	Empty	TRUE
Percoll06192015	CLas(-)	CLas(-) 1	Mudpit_FU_2015_0501_RJ_55_2 (F404029)	PREDICTED: pyrroline-5-carboxylate reductase [Diaphorina citri]	gi|662219615|ref|XP_008483900.1|		0	0.978	1	1	2	5.31e-06	0	AAINGALEAATEK	?	?	0.997	44.8	35.5	22.4	0	0	0	2	2	1259.65	4118.92		228286	0	0	Empty	TRUE
Percoll06192015	CLas(-)	CLas(-) 1	Mudpit_FU_2015_0501_RJ_55_2 (F404029)	PREDICTED: LOW QUALITY PROTEIN: 14-3-3 protein epsilon [Diaphorina citri]	gi|662204728|ref|XP_008475750.1|		0	1	4	8	28	7.44e-05	0	AAFDDAIAELDTLSEDSYK	?	?	0.997	76.4	33.4	76.4	0	1	1	4	2	2073.95	7786.85		423955	0	0	Empty	TRUE
Percoll06192015	CLas(-)	CLas(-) 1	Mudpit_FU_2015_0501_RJ_55_2 (F404029)	PREDICTED: LOW QUALITY PROTEIN: 14-3-3 protein epsilon [Diaphorina citri]	gi|662204728|ref|XP_008475750.1|		0	1	4	8	28	7.44e-05	0	DSTLIMQLLR	?	?	0.997	53	33.2	35.1	0	8	0	0	2	1189.66	7332.94		556936	0	0	Empty	TRUE
Percoll06192015	CLas(-)	CLas(-) 1	Mudpit_FU_2015_0501_RJ_55_2 (F404029)	PREDICTED: LOW QUALITY PROTEIN: 14-3-3 protein epsilon [Diaphorina citri]	gi|662204728|ref|XP_008475750.1|		0	1	4	8	28	7.44e-05	0	EAAENSLVAYK	?	?	0.997	50	34.2	45.5	0	1	0	2	2	1194.6	3778.11		358311	0	0	Empty	TRUE
Percoll06192015	CLas(-)	CLas(-) 1	Mudpit_FU_2015_0501_RJ_55_2 (F404029)	PREDICTED: LOW QUALITY PROTEIN: 14-3-3 protein epsilon [Diaphorina citri]	gi|662204728|ref|XP_008475750.1|		0	1	4	8	28	7.44e-05	0	KEAAENSLVAYK	?	?	0.997	40.3	31	35.7	0	0	2	0	2	1322.69	3222.76		285269	0	0	Empty	TRUE
Percoll06192015	CLas(-)	CLas(-) 1	Mudpit_FU_2015_0501_RJ_55_2 (F404029)	PREDICTED: LOW QUALITY PROTEIN: 14-3-3 protein epsilon [Diaphorina citri]	gi|662204728|ref|XP_008475750.1|		0	1	4	8	28	7.44e-05	0	NLLSVAYK	?	?	0.99	36.2	31.8	30.8	0	7	2	0	2	907.525	4794.24		1331500	0	0	Empty	FALSE	gi|662211842|ref|XP_008479623.1|
Percoll06192015	CLas(-)	CLas(-) 1	Mudpit_FU_2015_0501_RJ_55_2 (F404029)	PREDICTED: clathrin light chain [Diaphorina citri]	gi|662191532|ref|XP_008468585.1|		0	0.945	0	0	8	2.12e-05	0	QFVAEVDDIEPGTEWER	?	?	0.997	64.9	34.2	58.6	0	3	2	3	2	2019.93	5997.11		307333	0	0	Empty	FALSE	gi|662216486|ref|XP_008482177.1|
Percoll06192015	CLas(-)	CLas(-) 1	Mudpit_FU_2015_0501_RJ_55_2 (F404029)	PREDICTED: translation elongation factor 2 [Diaphorina citri]	gi|662186303|ref|XP_008481482.1|		0	1	8	11	19	5.05e-05	0	AYLPVNESFGFTADLR	?	?	0.997	41.8	34.7	41.2	0	0	1	1	2	1799.9	6855.45		92151.2	0	0	Empty	TRUE
Percoll06192015	CLas(-)	CLas(-) 1	Mudpit_FU_2015_0501_RJ_55_2 (F404029)	PREDICTED: translation elongation factor 2 [Diaphorina citri]	gi|662186303|ref|XP_008481482.1|		0	1	8	11	19	5.05e-05	0	EGLPDLQSYLDKL	?	?	0.997	53	33.3	50.4	0	2	0	2	2	1490.77	7822.6		276646	0	0	Empty	TRUE
Percoll06192015	CLas(-)	CLas(-) 1	Mudpit_FU_2015_0501_RJ_55_2 (F404029)	PREDICTED: translation elongation factor 2 [Diaphorina citri]	gi|662186303|ref|XP_008481482.1|		0	1	8	11	19	5.05e-05	0	ETVSEESDQVCLSK	?	?	0.997	50.7	31.6	48.2	0	0	0	4	2	1599.69	4459.95		221986	0	0	Empty	TRUE
Percoll06192015	CLas(-)	CLas(-) 1	Mudpit_FU_2015_0501_RJ_55_2 (F404029)	PREDICTED: translation elongation factor 2 [Diaphorina citri]	gi|662186303|ref|XP_008481482.1|		0	1	8	11	19	5.05e-05	0	KEEAESLLSK	?	?	0.997	50	35.5	35.4	0	1	1	0	2	1133.6	3169.78		137814	0	0	Empty	TRUE
Percoll06192015	CLas(-)	CLas(-) 1	Mudpit_FU_2015_0501_RJ_55_2 (F404029)	PREDICTED: translation elongation factor 2 [Diaphorina citri]	gi|662186303|ref|XP_008481482.1|		0	1	8	11	19	5.05e-05	0	LGIELKPEDKEK	?	?	0.994	21.8	29	20.3	0	0	2	0	2	1398.78	3424.27		208474	0	0	Empty	TRUE
Percoll06192015	CLas(-)	CLas(-) 1	Mudpit_FU_2015_0501_RJ_55_2 (F404029)	PREDICTED: translation elongation factor 2 [Diaphorina citri]	gi|662186303|ref|XP_008481482.1|		0	1	8	11	19	5.05e-05	0	VLYASLLTACPR	?	?	0.997	72.3	33	60.8	0	0	0	2	2	1352.71	7019.07		121779	0	0	Empty	TRUE
Percoll06192015	CLas(-)	CLas(-) 1	Mudpit_FU_2015_0501_RJ_55_2 (F404029)	PREDICTED: translation elongation factor 2 [Diaphorina citri]	gi|662186303|ref|XP_008481482.1|		0	1	8	11	19	5.05e-05	0	VNFTVDEIR	?	?	0.997	41.1	35	3.14	0	0	1	0	2	1092.57	4877.81		200339	0	0	Empty	TRUE
Percoll06192015	CLas(-)	CLas(-) 1	Mudpit_FU_2015_0501_RJ_55_2 (F404029)	PREDICTED: translation elongation factor 2 [Diaphorina citri]	gi|662186303|ref|XP_008481482.1|		0	1	8	11	19	5.05e-05	0	YLADKYEFDVTEAR	?	?	0.997	36.6	30.9	34.5	0	0	2	0	2	1719.82	4876.15		369852	0	0	Empty	TRUE
Percoll06192015	CLas(-)	CLas(-) 1	Mudpit_FU_2015_0501_RJ_55_2 (F404029)	PREDICTED: fructose-bisphosphate aldolase-like, partial [Diaphorina citri]	gi|662216435|ref|XP_008482150.1|		0	1	5	10	26	6.9e-05	0	ADDGTPFVELLK	?	?	0.997	83.4	34	76.3	0	4	0	3	2	1304.67	6540.82		940180	0	0	Empty	FALSE	gi|662215140|ref|XP_008481437.1|
Percoll06192015	CLas(-)	CLas(-) 1	Mudpit_FU_2015_0501_RJ_55_2 (F404029)	PREDICTED: fructose-bisphosphate aldolase-like, partial [Diaphorina citri]	gi|662216435|ref|XP_008482150.1|		0	1	5	10	26	6.9e-05	0	GVVPLMGSEDECTTQGLDDLGAR	?	?	0.997	68.3	31.9	34.7	0	3	0	0	2	2409.07	6788.45		111315	0	0	Empty	TRUE
Percoll06192015	CLas(-)	CLas(-) 1	Mudpit_FU_2015_0501_RJ_55_2 (F404029)	PREDICTED: fructose-bisphosphate aldolase-like, partial [Diaphorina citri]	gi|662216435|ref|XP_008482150.1|		0	1	5	10	26	6.9e-05	0	INVNTPSYQAILENANVLAR	?	?	0.997	77.1	31	77.1	0	5	1	2	2	2200.17	7055.4		329162	0	0	Empty	TRUE
Percoll06192015	CLas(-)	CLas(-) 1	Mudpit_FU_2015_0501_RJ_55_2 (F404029)	PREDICTED: fructose-bisphosphate aldolase-like, partial [Diaphorina citri]	gi|662216435|ref|XP_008482150.1|		0	1	5	10	26	6.9e-05	0	IVPIVEPEVLPDGPHDLER	?	?	0.997	39.8	29.5	39.8	0	2	3	0	2	2124.13	5826.4		939745	0	0	Empty	TRUE
Percoll06192015	CLas(-)	CLas(-) 1	Mudpit_FU_2015_0501_RJ_55_2 (F404029)	PREDICTED: fructose-bisphosphate aldolase-like, partial [Diaphorina citri]	gi|662216435|ref|XP_008482150.1|		0	1	5	10	26	6.9e-05	0	KYSAQEIAQATVQALQR	?	?	0.997	42.7	28.8	38.4	0	0	2	0	2	1905.02	6161.99		144039	0	0	Empty	TRUE
Percoll06192015	CLas(-)	CLas(-) 1	Mudpit_FU_2015_0501_RJ_55_2 (F404029)	PREDICTED: fructose-bisphosphate aldolase-like, partial [Diaphorina citri]	gi|662216435|ref|XP_008482150.1|		0	1	5	10	26	6.9e-05	0	YSAQEIAQATVQALQR	?	?	0.997	38.5	31.3	31.3	0	0	1	0	2	1776.92	6961.1		36945.7	0	0	Empty	TRUE
Percoll06192015	CLas(-)	CLas(-) 1	Mudpit_FU_2015_0501_RJ_55_2 (F404029)	PREDICTED: ATP synthase subunit alpha, mitochondrial-like [Diaphorina citri]	gi|662216234|ref|XP_008482039.1|		0	1	10	21	251	0.000667	0	AAEISSILEER	?	?	0.997	78	35.4	70.3	0	20	0	4	2	1217.64	5306.75		33218200	0	0	Empty	TRUE
Percoll06192015	CLas(-)	CLas(-) 1	Mudpit_FU_2015_0501_RJ_55_2 (F404029)	PREDICTED: ATP synthase subunit alpha, mitochondrial-like [Diaphorina citri]	gi|662216234|ref|XP_008482039.1|		0	1	10	21	251	0.000667	0	AVDSLVPIGR	?	?	0.997	54.3	27.8	45.1	0	0	0	14	2	1026.59	4784.82		64583900	0	0	Empty	TRUE
Percoll06192015	CLas(-)	CLas(-) 1	Mudpit_FU_2015_0501_RJ_55_2 (F404029)	PREDICTED: ATP synthase subunit alpha, mitochondrial-like [Diaphorina citri]	gi|662216234|ref|XP_008482039.1|		0	1	10	21	251	0.000667	0	DNGKHALIIYDDLSK	?	?	0.997	76.6	33.3	31.2	0	3	5	3	2	1702.87	5272.98		1815390	0	0	Empty	TRUE
Percoll06192015	CLas(-)	CLas(-) 1	Mudpit_FU_2015_0501_RJ_55_2 (F404029)	PREDICTED: ATP synthase subunit alpha, mitochondrial-like [Diaphorina citri]	gi|662216234|ref|XP_008482039.1|		0	1	10	21	251	0.000667	0	EAYPGDVFYLHSR	?	?	0.997	75.5	35.1	36.1	0	17	22	5	2	1553.74	5187.59		70359500	0	0	Empty	FALSE	gi|594436753|gb|EXU77778.1|,gi|505265440|ref|WP_015452542.1|,gi|461413313|gb|AGH16945.1|,gi|470205067|ref|YP_007599165.1|,gi|254780617|ref|YP_003065030.1|,gi|254040294|gb|ACT57090.1|
Percoll06192015	CLas(-)	CLas(-) 1	Mudpit_FU_2015_0501_RJ_55_2 (F404029)	PREDICTED: ATP synthase subunit alpha, mitochondrial-like [Diaphorina citri]	gi|662216234|ref|XP_008482039.1|		0	1	10	21	251	0.000667	0	FNDSEDEK	?	?	0.99	57	28.8	17.7	0	17	0	0	2	983.395	1684.57		7452180	0	0	Empty	TRUE
Percoll06192015	CLas(-)	CLas(-) 1	Mudpit_FU_2015_0501_RJ_55_2 (F404029)	PREDICTED: ATP synthase subunit alpha, mitochondrial-like [Diaphorina citri]	gi|662216234|ref|XP_008482039.1|		0	1	10	21	251	0.000667	0	FNDSEDEKK	?	?	0.997	66.7	33	48.5	0	12	0	1	2	1111.49	1411.5		560128	0	0	Empty	TRUE
Percoll06192015	CLas(-)	CLas(-) 1	Mudpit_FU_2015_0501_RJ_55_2 (F404029)	PREDICTED: ATP synthase subunit alpha, mitochondrial-like [Diaphorina citri]	gi|662216234|ref|XP_008482039.1|		0	1	10	21	251	0.000667	0	HALIIYDDLSK	?	?	0.997	59.3	34.4	35.8	0	18	0	7	2	1287.69	4864.67		33969700	0	0	Empty	TRUE
Percoll06192015	CLas(-)	CLas(-) 1	Mudpit_FU_2015_0501_RJ_55_2 (F404029)	PREDICTED: ATP synthase subunit alpha, mitochondrial-like [Diaphorina citri]	gi|662216234|ref|XP_008482039.1|		0	1	10	21	251	0.000667	0	LYCIYVAIGQK	?	?	0.997	60.3	33.5	57.8	0	0	0	2	2	1316.67	6788.61		100734	0	0	Empty	TRUE
Percoll06192015	CLas(-)	CLas(-) 1	Mudpit_FU_2015_0501_RJ_55_2 (F404029)	PREDICTED: ATP synthase subunit alpha, mitochondrial-like [Diaphorina citri]	gi|662216234|ref|XP_008482039.1|		0	1	10	21	251	0.000667	0	RFNDSEDEK	?	?	0.997	57.8	29.2	25.9	0	10	0	0	2	1140.48	1528.04		915928	0	0	Empty	TRUE
Percoll06192015	CLas(-)	CLas(-) 1	Mudpit_FU_2015_0501_RJ_55_2 (F404029)	PREDICTED: ATP synthase subunit alpha, mitochondrial-like [Diaphorina citri]	gi|662216234|ref|XP_008482039.1|		0	1	10	21	251	0.000667	0	STVAQIVK	?	?	0.99	37.4	30.5	25.2	0	18	0	0	2	845.509	3157.19		39746400	0	0	Empty	TRUE
Percoll06192015	CLas(-)	CLas(-) 1	Mudpit_FU_2015_0501_RJ_55_2 (F404029)	PREDICTED: ATP synthase subunit alpha, mitochondrial-like [Diaphorina citri]	gi|662216234|ref|XP_008482039.1|		0	1	10	21	251	0.000667	0	TALAIDTIINQK	?	?	0.997	101	32	0	0	68	3	2	2	1301.73	5753.47		46802600	0	0	Empty	TRUE
Percoll06192015	CLas(-)	CLas(-) 1	Mudpit_FU_2015_0501_RJ_55_2 (F404029)	PREDICTED: NADP-dependent malic enzyme-like, partial [Diaphorina citri]	gi|662207077|ref|XP_008477023.1|		0	1	2	4	10	2.66e-05	0	NQDQQIEVCR	?	?	0.997	52.6	30.8	47	0	4	0	3	2	1278.56	4138.62		838732	0	0	Empty	TRUE
Percoll06192015	CLas(-)	CLas(-) 1	Mudpit_FU_2015_0501_RJ_55_2 (F404029)	PREDICTED: NADP-dependent malic enzyme-like, partial [Diaphorina citri]	gi|662207077|ref|XP_008477023.1|		0	1	2	4	10	2.66e-05	0	QQLGIHGLMPPTIK	?	?	0.997	23.6	27.2	20.8	0	0	2	1	2	1532.86	5257.19		498824	0	0	Empty	TRUE
Percoll06192015	CLas(-)	CLas(-) 1	Mudpit_FU_2015_0501_RJ_55_2 (F404029)	PREDICTED: putative GPI-anchored protein PB15E9.01c [Diaphorina citri]	gi|662213236|ref|XP_008480396.1|		0	1	2	2	20	5.31e-05	0	AVTTSTNQTSK	?	?	0.979	28.4	36.3	20.7	0	0	0	2	2	1137.57	1317.19		33789.7	0	0	Empty	TRUE
Percoll06192015	CLas(-)	CLas(-) 1	Mudpit_FU_2015_0501_RJ_55_2 (F404029)	PREDICTED: putative GPI-anchored protein PB15E9.01c [Diaphorina citri]	gi|662213236|ref|XP_008480396.1|		0	1	2	2	20	5.31e-05	0	NAVPASNESK	?	?	0.993	35	33.4	25.4	0	4	0	1	2	1016.5	1469.45		177000	0	0	Empty	FALSE	gi|662190163|ref|XP_008467833.1|
Percoll06192015	CLas(-)	CLas(-) 1	Mudpit_FU_2015_0501_RJ_55_2 (F404029)	PREDICTED: putative GPI-anchored protein PB15E9.01c [Diaphorina citri]	gi|662213236|ref|XP_008480396.1|		0	1	2	2	20	5.31e-05	0	NSALIEDDGFGNSSAALVSR	?	?	0.997	109	32.9	107	0	2	0	3	2	2022.97	5538.2		195465	0	0	Empty	FALSE	gi|662190163|ref|XP_008467833.1|
Percoll06192015	CLas(-)	CLas(-) 1	Mudpit_FU_2015_0501_RJ_55_2 (F404029)	PREDICTED: putative GPI-anchored protein PB15E9.01c [Diaphorina citri]	gi|662213236|ref|XP_008480396.1|		0	1	2	2	20	5.31e-05	0	TVNNSTSTGTTSTTTTTK	?	?	0.997	58.7	34.6	11.9	0	2	1	3	2	1803.85	1727.54		34698.9	0	0	Empty	FALSE	gi|662190163|ref|XP_008467833.1|
Percoll06192015	CLas(-)	CLas(-) 1	Mudpit_FU_2015_0501_RJ_55_2 (F404029)	PREDICTED: putative GPI-anchored protein PB15E9.01c [Diaphorina citri]	gi|662213236|ref|XP_008480396.1|		0	1	2	2	20	5.31e-05	0	VATTTSDR	?	?	0.99	35.5	34.4	18.8	0	2	0	0	2	850.427	1173.17		109821	0	0	Empty	TRUE
Percoll06192015	CLas(-)	CLas(-) 1	Mudpit_FU_2015_0501_RJ_55_2 (F404029)	PREDICTED: 3-ketoacyl-CoA thiolase, mitochondrial isoform X1 [Diaphorina citri]	gi|662207989|ref|XP_008477522.1|		0	0.999	1	1	21	5.58e-05	0	DKVDEFALR	?	?	0.997	32.9	33.5	27.1	0	0	0	2	2	1092.57	4066.35		429731	0	0	Empty	FALSE	gi|662207991|ref|XP_008477523.1|
Percoll06192015	CLas(-)	CLas(-) 1	Mudpit_FU_2015_0501_RJ_55_2 (F404029)	PREDICTED: 3-ketoacyl-CoA thiolase, mitochondrial isoform X1 [Diaphorina citri]	gi|662207989|ref|XP_008477522.1|		0	0.999	1	1	21	5.58e-05	0	GIFIVAAK	?	?	0.99	26.7	25	23.8	0	3	0	0	2	818.514	4790.82		243781	0	0	Empty	FALSE	gi|662207991|ref|XP_008477523.1|
Percoll06192015	CLas(-)	CLas(-) 1	Mudpit_FU_2015_0501_RJ_55_2 (F404029)	PREDICTED: 3-ketoacyl-CoA thiolase, mitochondrial isoform X1 [Diaphorina citri]	gi|662207989|ref|XP_008477522.1|		0	0.999	1	1	21	5.58e-05	0	INPELVDSVVIGNVLANTSSDSIFLPR	?	?	0.975	42.1	29.9	42.1	0	1	0	0	2	2869.53	8157.76		50314	0	0	Empty	TRUE
Percoll06192015	CLas(-)	CLas(-) 1	Mudpit_FU_2015_0501_RJ_55_2 (F404029)	PREDICTED: 3-ketoacyl-CoA thiolase, mitochondrial isoform X1 [Diaphorina citri]	gi|662207989|ref|XP_008477522.1|		0	0.999	1	1	21	5.58e-05	0	KAQDAGVFK	?	?	0.997	42.8	32.3	19.4	0	3	0	0	2	963.526	2152.53		106838	0	0	Empty	FALSE	gi|662207991|ref|XP_008477523.1|
Percoll06192015	CLas(-)	CLas(-) 1	Mudpit_FU_2015_0501_RJ_55_2 (F404029)	PREDICTED: 3-ketoacyl-CoA thiolase, mitochondrial isoform X1 [Diaphorina citri]	gi|662207989|ref|XP_008477522.1|		0	0.999	1	1	21	5.58e-05	0	LNLNGGAIALGHPLGASGSR	?	?	0.997	35.2	30.5	13.4	0	0	2	0	2	1876	5282.83		202489	0	0	Empty	FALSE	gi|662207991|ref|XP_008477523.1|
Percoll06192015	CLas(-)	CLas(-) 1	Mudpit_FU_2015_0501_RJ_55_2 (F404029)	PREDICTED: 3-ketoacyl-CoA thiolase, mitochondrial isoform X1 [Diaphorina citri]	gi|662207989|ref|XP_008477522.1|		0	0.999	1	1	21	5.58e-05	0	LVGYSVVGVDPSIMGIGPSPAIK	?	?	0.997	67	28.6	67	0	3	0	1	2	2256.23	7086.19		114490	0	0	Empty	FALSE	gi|662207991|ref|XP_008477523.1|
Percoll06192015	CLas(-)	CLas(-) 1	Mudpit_FU_2015_0501_RJ_55_2 (F404029)	PREDICTED: 3-ketoacyl-CoA thiolase, mitochondrial isoform X1 [Diaphorina citri]	gi|662207989|ref|XP_008477522.1|		0	0.999	1	1	21	5.58e-05	0	TSSTQLQTVAAK	?	?	0.997	65.6	33	50.8	0	5	0	1	2	1234.66	2798.5		505868	0	0	Empty	FALSE	gi|662207991|ref|XP_008477523.1|
Percoll06192015	CLas(-)	CLas(-) 1	Mudpit_FU_2015_0501_RJ_55_2 (F404029)	PREDICTED: uncharacterized protein LOC103506769 isoform X1 [Diaphorina citri]	gi|662193016|ref|XP_008469390.1|		0	1	0	0	7	1.86e-05	0	LLATADELYK	?	?	0.964	26.2	32.1	20.7	0	1	0	0	2	1136.62	4653.84		121013	0	0	Empty	TRUE
Percoll06192015	CLas(-)	CLas(-) 1	Mudpit_FU_2015_0501_RJ_55_2 (F404029)	PREDICTED: uncharacterized protein LOC103506769 isoform X1 [Diaphorina citri]	gi|662193016|ref|XP_008469390.1|		0	1	0	0	7	1.86e-05	0	NLVAAVPENSVVPK	?	?	0.997	40.6	27.6	40.6	0	1	0	1	2	1436.81	4761.26		187429	0	0	Empty	TRUE
Percoll06192015	CLas(-)	CLas(-) 1	Mudpit_FU_2015_0501_RJ_55_2 (F404029)	PREDICTED: uncharacterized protein LOC103506769 isoform X1 [Diaphorina citri]	gi|662193016|ref|XP_008469390.1|		0	1	0	0	7	1.86e-05	0	SLTNDVVQGAK	?	?	0.997	56.6	33.6	13.9	0	1	0	2	2	1131.6	3488.76		332251	0	0	Empty	FALSE	gi|662216475|ref|XP_008482172.1|,gi|662193018|ref|XP_008469391.1|
Percoll06192015	CLas(-)	CLas(-) 1	Mudpit_FU_2015_0501_RJ_55_2 (F404029)	PREDICTED: uncharacterized protein LOC103506769 isoform X1 [Diaphorina citri]	gi|662193016|ref|XP_008469390.1|		0	1	0	0	7	1.86e-05	0	VNAELAPK	?	?	0.99	55.1	32	52.1	0	1	0	0	2	841.478	2538.68		78399.4	0	0	Empty	TRUE
Percoll06192015	CLas(-)	CLas(-) 1	Mudpit_FU_2015_0501_RJ_55_2 (F404029)	PREDICTED: myosin light chain kinase, smooth muscle-like [Diaphorina citri]	gi|662183533|ref|XP_008487959.1|		0	1	3	5	6	1.59e-05	0	ESGDFQLLFK	?	?	0.997	45.3	35.4	33	0	2	0	0	2	1183.6	6366.98		112554	0	0	Empty	TRUE
Percoll06192015	CLas(-)	CLas(-) 1	Mudpit_FU_2015_0501_RJ_55_2 (F404029)	PREDICTED: myosin light chain kinase, smooth muscle-like [Diaphorina citri]	gi|662183533|ref|XP_008487959.1|		0	1	3	5	6	1.59e-05	0	ETQLNETLLELQQLASHSTGGDIETK	?	?	0.993	27	30.7	1.74	0	0	1	1	2	2856.41	7630.51		122010	0	0	Empty	TRUE
Percoll06192015	CLas(-)	CLas(-) 1	Mudpit_FU_2015_0501_RJ_55_2 (F404029)	PREDICTED: myosin light chain kinase, smooth muscle-like [Diaphorina citri]	gi|662183533|ref|XP_008487959.1|		0	1	3	5	6	1.59e-05	0	NSVVEEGAK	?	?	0.96	27.9	34.2	15.2	0	1	0	1	2	932.468	1793.61		142458	0	0	Empty	TRUE
Percoll06192015	CLas(-)	CLas(-) 1	Mudpit_FU_2015_0501_RJ_55_2 (F404029)	putative 60S acidic ribosomal protein P1 [Diaphorina citri]	gi|110671420|gb|ABG81961.1|,gi|662211674|ref|XP_008479537.1|,gi|662211676|ref|XP_008479538.1|		0	1	3	9	22	5.84e-05	0	AAGVEVEPYWPGLFAK	?	?	0.997	61.6	34.8	61.1	0	1	3	2	2	1733.89	7234.03		715508	0	0	Empty	TRUE
Percoll06192015	CLas(-)	CLas(-) 1	Mudpit_FU_2015_0501_RJ_55_2 (F404029)	putative 60S acidic ribosomal protein P1 [Diaphorina citri]	gi|110671420|gb|ABG81961.1|,gi|662211674|ref|XP_008479537.1|,gi|662211676|ref|XP_008479538.1|		0	1	3	9	22	5.84e-05	0	ALEGVNVK	?	?	0.99	40.8	33.2	12.8	0	6	0	1	2	829.478	3083.31		1388800	0	0	Empty	TRUE
Percoll06192015	CLas(-)	CLas(-) 1	Mudpit_FU_2015_0501_RJ_55_2 (F404029)	putative 60S acidic ribosomal protein P1 [Diaphorina citri]	gi|110671420|gb|ABG81961.1|,gi|662211674|ref|XP_008479537.1|,gi|662211676|ref|XP_008479538.1|		0	1	3	9	22	5.84e-05	0	ELISNVGSGAGAGPAAAAPAAAQAAAPAAAEAK	?	?	0.997	67.9	30.8	3.92	0	2	6	1	2	2802.44	4906.53		553200	0	0	Empty	TRUE
Percoll06192015	CLas(-)	CLas(-) 1	Mudpit_FU_2015_0501_RJ_55_2 (F404029)	PREDICTED: uncharacterized protein LOC103512977 [Diaphorina citri]	gi|662205209|ref|XP_008476008.1|		0	0.989	1	1	1	2.66e-06	0	LHIFNDHTFIAK	?	?	0.982	19.8	30	16.9	0	0	1	0	2	1455.77	4639.31		178858	0	0	Empty	TRUE
Percoll06192015	CLas(-)	CLas(-) 1	Mudpit_FU_2015_0501_RJ_55_2 (F404029)	PREDICTED: inter-alpha-trypsin inhibitor heavy chain H4-like, partial [Diaphorina citri]	gi|662195826|ref|XP_008470918.1|		0	0.999	1	1	8	2.12e-05	0	AEYTQAVASGLAAAHVELSAR	?	?	0.969	45.4	31.2	8.8	0	1	0	0	2	2115.08	6166.88		203647	0	0	Empty	FALSE	gi|662193643|ref|XP_008469736.1|
Percoll06192015	CLas(-)	CLas(-) 1	Mudpit_FU_2015_0501_RJ_55_2 (F404029)	PREDICTED: inter-alpha-trypsin inhibitor heavy chain H4-like, partial [Diaphorina citri]	gi|662195826|ref|XP_008470918.1|		0	0.999	1	1	8	2.12e-05	0	EVVFSLVVPETAFVSK	?	?	0.997	44	29.4	43	0	3	0	0	2	1750.96	7522.07		156314	0	0	Empty	TRUE
Percoll06192015	CLas(-)	CLas(-) 1	Mudpit_FU_2015_0501_RJ_55_2 (F404029)	PREDICTED: inter-alpha-trypsin inhibitor heavy chain H4-like, partial [Diaphorina citri]	gi|662195826|ref|XP_008470918.1|		0	0.999	1	1	8	2.12e-05	0	VNFGMTYEQFLTR	?	?	0.997	68	35.4	63.2	0	0	0	1	2	1605.77	6791.99		152220	0	0	Empty	FALSE	gi|662193643|ref|XP_008469736.1|,gi|662195828|ref|XP_008470919.1|
Percoll06192015	CLas(-)	CLas(-) 1	Mudpit_FU_2015_0501_RJ_55_2 (F404029)	PREDICTED: inter-alpha-trypsin inhibitor heavy chain H4-like, partial [Diaphorina citri]	gi|662195826|ref|XP_008470918.1|		0	0.999	1	1	8	2.12e-05	0	VSVNVEPETK	?	?	0.997	47.4	35	42.2	0	1	0	2	2	1101.58	3173.1		352251	0	0	Empty	FALSE	gi|662193643|ref|XP_008469736.1|,gi|662195828|ref|XP_008470919.1|
Percoll06192015	CLas(-)	CLas(-) 1	Mudpit_FU_2015_0501_RJ_55_2 (F404029)	PREDICTED: uncharacterized protein LOC103521604 [Diaphorina citri]	gi|662221478|ref|XP_008484933.1|		0	0.988	1	1	1	2.66e-06	0	DLATLLDEECHSTR	?	?	0.984	27.1	33.2	27.1	0	0	0	1	2	1648.73	7146.54		53454	0	0	Empty	TRUE
Percoll06192015	CLas(-)	CLas(-) 1	Mudpit_FU_2015_0501_RJ_55_2 (F404029)	PREDICTED: venom dipeptidyl peptidase 4-like, partial [Diaphorina citri]	gi|662218745|ref|XP_008483417.1|		0	0.691	1	1	2	5.31e-06	0	FLQILPLVQQDGR	?	?	0.976	23.8	27.8	23.8	0	2	0	0	2	1526.87	6904.82		155598	0	0	Empty	TRUE
Percoll06192015	CLas(-)	CLas(-) 1	Mudpit_FU_2015_0501_RJ_55_2 (F404029)	PREDICTED: probable dolichol-phosphate mannosyltransferase [Diaphorina citri]	gi|662224764|ref|XP_008486741.1|,gi|662224766|ref|XP_008486742.1|		0	1	2	2	2	5.31e-06	0	ENLPIIVYLITK	?	?	0.976	20.9	25	17.6	0	1	0	0	2	1415.85	8057.53		51587.5	0	0	Empty	TRUE
Percoll06192015	CLas(-)	CLas(-) 1	Mudpit_FU_2015_0501_RJ_55_2 (F404029)	PREDICTED: probable dolichol-phosphate mannosyltransferase [Diaphorina citri]	gi|662224764|ref|XP_008486741.1|,gi|662224766|ref|XP_008486742.1|		0	1	2	2	2	5.31e-06	0	LQQQENLDVVTGTR	?	?	0.995	32	35	0.04	0	0	0	1	2	1601.81	4166.36		83090.9	0	0	Empty	TRUE
Percoll06192015	CLas(-)	CLas(-) 1	Mudpit_FU_2015_0501_RJ_55_2 (F404029)	PREDICTED: disks large homolog 1-like, partial [Diaphorina citri]	gi|662220086|ref|XP_008484158.1|		0	1	1	2	3	7.97e-06	0	IMDGGAAQVDGR	?	?	0.997	55	35.3	47.8	0	1	0	2	2	1189.56	3050.65		174948	0	0	Empty	TRUE
Percoll06192015	CLas(-)	CLas(-) 1	Mudpit_FU_2015_0501_RJ_55_2 (F404029)	PREDICTED: LOW QUALITY PROTEIN: cuticle protein 38-like [Diaphorina citri]	gi|662219879|ref|XP_008484045.1|		0	1	2	2	2	5.31e-06	0	IVEPIYSAPAK	?	?	0.997	39.3	32.4	32.4	0	1	0	0	2	1187.67	4034.08		216663	0	0	Empty	TRUE
Percoll06192015	CLas(-)	CLas(-) 1	Mudpit_FU_2015_0501_RJ_55_2 (F404029)	PREDICTED: LOW QUALITY PROTEIN: cuticle protein 38-like [Diaphorina citri]	gi|662219879|ref|XP_008484045.1|		0	1	2	2	2	5.31e-06	0	SDGFLADTPDVAQAK	?	?	0.966	27.6	33.2	0	0	1	0	0	2	1534.74	4969.61		123975	0	0	Empty	TRUE
Percoll06192015	CLas(-)	CLas(-) 1	Mudpit_FU_2015_0501_RJ_55_2 (F404029)	PREDICTED: mitochondrial import inner membrane translocase subunit TIM44 isoform X1 [Diaphorina citri]	gi|662196119|ref|XP_008471076.1|,gi|662196121|ref|XP_008471077.1|,gi|662196123|ref|XP_008471078.1|		0	1	9	15	26	6.9e-05	0	AAESISESGQK	?	?	0.997	68.8	34.2	52.1	0	1	0	1	2	1106.53	1768.64		170407	0	0	Empty	TRUE
Percoll06192015	CLas(-)	CLas(-) 1	Mudpit_FU_2015_0501_RJ_55_2 (F404029)	PREDICTED: mitochondrial import inner membrane translocase subunit TIM44 isoform X1 [Diaphorina citri]	gi|662196119|ref|XP_008471076.1|,gi|662196121|ref|XP_008471077.1|,gi|662196123|ref|XP_008471078.1|		0	1	9	15	26	6.9e-05	0	EIDQSTNVQVYR	?	?	0.997	74.2	36.3	52.5	0	2	0	4	2	1451.71	3699.64		406388	0	0	Empty	TRUE
Percoll06192015	CLas(-)	CLas(-) 1	Mudpit_FU_2015_0501_RJ_55_2 (F404029)	PREDICTED: mitochondrial import inner membrane translocase subunit TIM44 isoform X1 [Diaphorina citri]	gi|662196119|ref|XP_008471076.1|,gi|662196121|ref|XP_008471077.1|,gi|662196123|ref|XP_008471078.1|		0	1	9	15	26	6.9e-05	0	IGQTGAFQTISQTAQAVK	?	?	0.997	61.7	31.2	50	0	1	0	0	2	1848.98	5432.14		54748.1	0	0	Empty	TRUE
Percoll06192015	CLas(-)	CLas(-) 1	Mudpit_FU_2015_0501_RJ_55_2 (F404029)	PREDICTED: mitochondrial import inner membrane translocase subunit TIM44 isoform X1 [Diaphorina citri]	gi|662196119|ref|XP_008471076.1|,gi|662196121|ref|XP_008471077.1|,gi|662196123|ref|XP_008471078.1|		0	1	9	15	26	6.9e-05	0	ILDIDNLDLSMGK	?	?	0.997	49	33.9	44.3	0	2	0	0	2	1446.75	6570.65		233963	0	0	Empty	TRUE
Percoll06192015	CLas(-)	CLas(-) 1	Mudpit_FU_2015_0501_RJ_55_2 (F404029)	PREDICTED: mitochondrial import inner membrane translocase subunit TIM44 isoform X1 [Diaphorina citri]	gi|662196119|ref|XP_008471076.1|,gi|662196121|ref|XP_008471077.1|,gi|662196123|ref|XP_008471078.1|		0	1	9	15	26	6.9e-05	0	KPENFFSK	?	?	0.989	33.3	33.7	17.3	0	1	0	1	2	996.515	3371.14		162196	0	0	Empty	TRUE
Percoll06192015	CLas(-)	CLas(-) 1	Mudpit_FU_2015_0501_RJ_55_2 (F404029)	PREDICTED: mitochondrial import inner membrane translocase subunit TIM44 isoform X1 [Diaphorina citri]	gi|662196119|ref|XP_008471076.1|,gi|662196121|ref|XP_008471077.1|,gi|662196123|ref|XP_008471078.1|		0	1	9	15	26	6.9e-05	0	TELSETLTEICK	?	?	0.997	68.1	33	41.1	0	3	0	2	2	1412.66	7515.33		275340	0	0	Empty	TRUE
Percoll06192015	CLas(-)	CLas(-) 1	Mudpit_FU_2015_0501_RJ_55_2 (F404029)	PREDICTED: mitochondrial import inner membrane translocase subunit TIM44 isoform X1 [Diaphorina citri]	gi|662196119|ref|XP_008471076.1|,gi|662196121|ref|XP_008471077.1|,gi|662196123|ref|XP_008471078.1|		0	1	9	15	26	6.9e-05	0	VFSPNTEATGVELHK	?	?	0.997	35.5	31.1	3.25	0	1	1	0	2	1629.81	4035.37		386262	0	0	Empty	TRUE
Percoll06192015	CLas(-)	CLas(-) 1	Mudpit_FU_2015_0501_RJ_55_2 (F404029)	PREDICTED: mitochondrial import inner membrane translocase subunit TIM44 isoform X1 [Diaphorina citri]	gi|662196119|ref|XP_008471076.1|,gi|662196121|ref|XP_008471077.1|,gi|662196123|ref|XP_008471078.1|		0	1	9	15	26	6.9e-05	0	VSGVIDDATK	?	?	0.997	59.3	34.2	51.1	0	3	0	2	2	1004.53	2920.07		586117	0	0	Empty	TRUE
Percoll06192015	CLas(-)	CLas(-) 1	Mudpit_FU_2015_0501_RJ_55_2 (F404029)	PREDICTED: mitochondrial import inner membrane translocase subunit TIM44 isoform X1 [Diaphorina citri]	gi|662196119|ref|XP_008471076.1|,gi|662196121|ref|XP_008471077.1|,gi|662196123|ref|XP_008471078.1|		0	1	9	15	26	6.9e-05	0	VVDGDPDK	?	?	0.98	25.7	32.1	16.5	0	0	0	1	2	844.405	1529.03		78376.3	0	0	Empty	TRUE
Percoll06192015	CLas(-)	CLas(-) 1	Mudpit_FU_2015_0501_RJ_55_2 (F404029)	PREDICTED: prosaposin-like [Diaphorina citri]	gi|662187421|ref|XP_008486916.1|		0	1	4	8	22	5.84e-05	0	ICTQVFIPAK	?	?	0.997	71.6	35.7	59.9	0	7	1	0	2	1165.61	5433.73		1962030	0	0	Empty	TRUE
Percoll06192015	CLas(-)	CLas(-) 1	Mudpit_FU_2015_0501_RJ_55_2 (F404029)	PREDICTED: prosaposin-like [Diaphorina citri]	gi|662187421|ref|XP_008486916.1|		0	1	4	8	22	5.84e-05	0	SSPCQMCINTLTDLEK	?	?	0.997	65.4	28.6	62.3	0	1	0	0	2	1874.78	8268.16		34447.7	0	0	Empty	TRUE
Percoll06192015	CLas(-)	CLas(-) 1	Mudpit_FU_2015_0501_RJ_55_2 (F404029)	PREDICTED: prosaposin-like [Diaphorina citri]	gi|662187421|ref|XP_008486916.1|		0	1	4	8	22	5.84e-05	0	VCDKYLDPYIEEIHK	?	?	0.997	55.3	30.5	50	0	0	2	2	2	1910.9	5925.52		469395	0	0	Empty	TRUE
Percoll06192015	CLas(-)	CLas(-) 1	Mudpit_FU_2015_0501_RJ_55_2 (F404029)	PREDICTED: prosaposin-like [Diaphorina citri]	gi|662187421|ref|XP_008486916.1|		0	1	4	8	22	5.84e-05	0	YLDPYIEEIHK	?	?	0.997	44.1	32	35.5	0	2	6	1	2	1419.72	4897.46		2045360	0	0	Empty	TRUE
Percoll06192015	CLas(-)	CLas(-) 1	Mudpit_FU_2015_0501_RJ_55_2 (F404029)	PREDICTED: heat shock 70 kDa protein F, mitochondrial-like [Diaphorina citri]	gi|662209994|ref|XP_008478620.1|		0	1	8	16	21	5.58e-05	0	ANSGLTEEEIKK	?	?	0.997	69.4	36.6	53.3	0	1	1	0	2	1318.68	2653.13		260733	0	0	Empty	TRUE
Percoll06192015	CLas(-)	CLas(-) 1	Mudpit_FU_2015_0501_RJ_55_2 (F404029)	PREDICTED: heat shock 70 kDa protein F, mitochondrial-like [Diaphorina citri]	gi|662209994|ref|XP_008478620.1|		0	1	8	16	21	5.58e-05	0	FSQVFSTAEDNQPAVTVK	?	?	0.997	77.9	35.1	73.3	0	1	0	1	2	1967.97	4942.82		69929.1	0	0	Empty	TRUE
Percoll06192015	CLas(-)	CLas(-) 1	Mudpit_FU_2015_0501_RJ_55_2 (F404029)	PREDICTED: heat shock 70 kDa protein F, mitochondrial-like [Diaphorina citri]	gi|662209994|ref|XP_008478620.1|		0	1	8	16	21	5.58e-05	0	IIDYILDEFNK	?	?	0.997	57.8	32.7	36.4	0	0	0	2	2	1382.72	6804.59		198075	0	0	Empty	TRUE
Percoll06192015	CLas(-)	CLas(-) 1	Mudpit_FU_2015_0501_RJ_55_2 (F404029)	PREDICTED: heat shock 70 kDa protein F, mitochondrial-like [Diaphorina citri]	gi|662209994|ref|XP_008478620.1|		0	1	8	16	21	5.58e-05	0	IINEPTAAALAFGLDK	?	?	0.997	71.1	31.7	66.8	0	2	1	1	2	1643.9	6633.99		278170	0	0	Empty	TRUE
Percoll06192015	CLas(-)	CLas(-) 1	Mudpit_FU_2015_0501_RJ_55_2 (F404029)	PREDICTED: heat shock 70 kDa protein F, mitochondrial-like [Diaphorina citri]	gi|662209994|ref|XP_008478620.1|		0	1	8	16	21	5.58e-05	0	MVQSAEANAEEDKR	?	?	0.997	74.1	34.4	67.4	0	2	3	1	2	1577.72	2151.79		242633	0	0	Empty	TRUE
Percoll06192015	CLas(-)	CLas(-) 1	Mudpit_FU_2015_0501_RJ_55_2 (F404029)	PREDICTED: heat shock 70 kDa protein F, mitochondrial-like [Diaphorina citri]	gi|662209994|ref|XP_008478620.1|		0	1	8	16	21	5.58e-05	0	NHGESLIHSTK	?	?	0.989	33.2	33.6	20	0	1	0	0	2	1222.62	1736.53		29566.6	0	0	Empty	TRUE
Percoll06192015	CLas(-)	CLas(-) 1	Mudpit_FU_2015_0501_RJ_55_2 (F404029)	PREDICTED: heat shock 70 kDa protein F, mitochondrial-like [Diaphorina citri]	gi|662209994|ref|XP_008478620.1|		0	1	8	16	21	5.58e-05	0	NTTTSNNDCNSNK	?	?	0.955	18.1	25	18.1	0	1	0	0	2	1458.56	1548.24		9338.93	0	0	Empty	TRUE
Percoll06192015	CLas(-)	CLas(-) 1	Mudpit_FU_2015_0501_RJ_55_2 (F404029)	PREDICTED: heat shock 70 kDa protein F, mitochondrial-like [Diaphorina citri]	gi|662209994|ref|XP_008478620.1|		0	1	8	16	21	5.58e-05	0	VIENSEGAR	?	?	0.997	44.5	33.5	32.3	0	1	1	1	2	974.49	1615.67		296958	0	0	Empty	TRUE
Percoll06192015	CLas(-)	CLas(-) 1	Mudpit_FU_2015_0501_RJ_55_2 (F404029)	PREDICTED: 40S ribosomal protein S28 [Diaphorina citri]	gi|662206362|ref|XP_008476639.1|		0	1	2	3	10	2.66e-05	0	EGDILTLLESER	?	?	0.997	61.2	33.2	43.3	0	4	0	0	2	1374.71	7234.56		259193	0	0	Empty	TRUE
Percoll06192015	CLas(-)	CLas(-) 1	Mudpit_FU_2015_0501_RJ_55_2 (F404029)	PREDICTED: 40S ribosomal protein S28 [Diaphorina citri]	gi|662206362|ref|XP_008476639.1|		0	1	2	3	10	2.66e-05	0	TGSQGQCTQVK	?	?	0.997	69.3	31.7	58	0	1	0	5	2	1182.52	2261.92		282101	0	0	Empty	TRUE
Percoll06192015	CLas(-)	CLas(-) 1	Mudpit_FU_2015_0501_RJ_55_2 (F404029)	PREDICTED: histone H1-II [Diaphorina citri]	gi|662199232|ref|XP_008472772.1|		0	1	3	3	4	1.06e-05	0	DYDALDVANK	?	?	0.984	33.2	35.4	27.8	0	2	0	0	2	1123.53	4153.12		476946	0	0	Empty	TRUE
Percoll06192015	CLas(-)	CLas(-) 1	Mudpit_FU_2015_0501_RJ_55_2 (F404029)	PREDICTED: histone H1-II [Diaphorina citri]	gi|662199232|ref|XP_008472772.1|		0	1	3	3	4	1.06e-05	0	MDAFNIIK	?	?	0.987	29.6	35.3	18.8	0	0	0	1	2	951.497	5491.26		77402	0	0	Empty	TRUE
Percoll06192015	CLas(-)	CLas(-) 1	Mudpit_FU_2015_0501_RJ_55_2 (F404029)	PREDICTED: histone H1-II [Diaphorina citri]	gi|662199232|ref|XP_008472772.1|		0	1	3	3	4	1.06e-05	0	VNTLIRPDGK	?	?	0.992	28.1	27.1	28.1	0	1	0	0	2	1112.64	2920.12		242204	0	0	Empty	TRUE
Percoll06192015	CLas(-)	CLas(-) 1	Mudpit_FU_2015_0501_RJ_55_2 (F404029)	gi|662191690|ref|XP_008468669.1|-DECOY	gi|662191690|ref|XP_008468669.1|-DECOY		0	0.488	1	1	1	2.66e-06	0	QDGLLNKLEMAAVPLK	?	?	0.946	23.5	31	11.4	0	1	0	0	2	1756.95	6020.47		94302.2	0	0	Empty	TRUE
Percoll06192015	CLas(-)	CLas(-) 1	Mudpit_FU_2015_0501_RJ_55_2 (F404029)	PREDICTED: mitochondrial pyruvate carrier 2-like [Diaphorina citri]	gi|662215379|ref|XP_008481568.1|		0	1	2	2	4	1.06e-05	0	AAISAVDR	?	?	0.99	67.2	33.7	40.5	0	3	0	0	2	802.442	2456.12		406801	0	0	Empty	TRUE
Percoll06192015	CLas(-)	CLas(-) 1	Mudpit_FU_2015_0501_RJ_55_2 (F404029)	PREDICTED: mitochondrial pyruvate carrier 2-like [Diaphorina citri]	gi|662215379|ref|XP_008481568.1|		0	1	2	2	4	1.06e-05	0	YSLVIIPK	?	?	0.981	21.9	25	21.9	0	1	0	0	2	932.582	5429.66		48540.1	0	0	Empty	TRUE
Percoll06192015	CLas(-)	CLas(-) 1	Mudpit_FU_2015_0501_RJ_55_2 (F404029)	PREDICTED: transitional endoplasmic reticulum ATPase TER94-like [Diaphorina citri]	gi|662216228|ref|XP_008482035.1|		0	1	3	6	10	2.66e-05	0	AIANECQANFISVK	?	?	0.997	50.1	35.2	50.1	0	1	0	1	2	1553.75	5752.15		180426	0	0	Empty	TRUE
Percoll06192015	CLas(-)	CLas(-) 1	Mudpit_FU_2015_0501_RJ_55_2 (F404029)	PREDICTED: transitional endoplasmic reticulum ATPase TER94-like [Diaphorina citri]	gi|662216228|ref|XP_008482035.1|		0	1	3	6	10	2.66e-05	0	KYEMFAQTLQQSR	?	?	0.978	20.2	31	20.2	0	0	1	0	2	1629.81	4597.74		105142	0	0	Empty	TRUE
Percoll06192015	CLas(-)	CLas(-) 1	Mudpit_FU_2015_0501_RJ_55_2 (F404029)	PREDICTED: transitional endoplasmic reticulum ATPase TER94-like [Diaphorina citri]	gi|662216228|ref|XP_008482035.1|		0	1	3	6	10	2.66e-05	0	VTNGFSGADLTEICQR	?	?	0.997	87.3	33.7	16	0	2	2	3	2	1757.78	6755.47		441012	0	0	Empty	TRUE
Percoll06192015	CLas(-)	CLas(-) 1	Mudpit_FU_2015_0501_RJ_55_2 (F404029)	PREDICTED: GTPase HRas [Diaphorina citri]	gi|662192004|ref|XP_008468841.1|		0	1	3	4	7	1.86e-05	0	KQVVIDGETALLDILDTAGQEEYSAMR	?	?	0.997	39.9	34.7	3.72	0	0	1	1	2	2966.47	8055.08		86602.6	0	0	Empty	TRUE
Percoll06192015	CLas(-)	CLas(-) 1	Mudpit_FU_2015_0501_RJ_55_2 (F404029)	PREDICTED: GTPase HRas [Diaphorina citri]	gi|662192004|ref|XP_008468841.1|		0	1	3	4	7	1.86e-05	0	LVVVGAGGVGK	?	?	0.996	29.5	25.3	24.9	0	2	0	0	2	955.594	3743.11		477124	0	0	Empty	TRUE
Percoll06192015	CLas(-)	CLas(-) 1	Mudpit_FU_2015_0501_RJ_55_2 (F404029)	PREDICTED: GTPase HRas [Diaphorina citri]	gi|662192004|ref|XP_008468841.1|		0	1	3	4	7	1.86e-05	0	MGVDDAFYTLVR	?	?	0.997	36.9	33.7	27.4	0	0	0	1	2	1386.67	6763.56		97387.2	0	0	Empty	TRUE
Percoll06192015	CLas(-)	CLas(-) 1	Mudpit_FU_2015_0501_RJ_55_2 (F404029)	PREDICTED: GTPase HRas [Diaphorina citri]	gi|662192004|ref|XP_008468841.1|		0	1	3	4	7	1.86e-05	0	QVVIDGETALLDILDTAGQEEYSAMR	?	?	0.997	46.9	35.1	46.9	0	0	0	2	2	2837.39	8422.43		64684.8	0	0	Empty	TRUE
Percoll06192015	CLas(-)	CLas(-) 1	Mudpit_FU_2015_0501_RJ_55_2 (F404029)	PREDICTED: 60S ribosomal protein L4-B-like, partial [Diaphorina citri]	gi|662218739|ref|XP_008483413.1|		0	1	2	2	3	7.97e-06	0	DAGHQTSAESWGTGR	?	?	0.997	31.7	28.1	31.6	0	0	2	0	2	1559.68	2997.05		239963	0	0	Empty	TRUE
Percoll06192015	CLas(-)	CLas(-) 1	Mudpit_FU_2015_0501_RJ_55_2 (F404029)	PREDICTED: 60S ribosomal protein L4-B-like, partial [Diaphorina citri]	gi|662218739|ref|XP_008483413.1|		0	1	2	2	3	7.97e-06	0	YAMVSAIAASSVPALVMSK	?	?	0.948	22.8	33	22.8	0	0	0	1	2	1896	7098.99		87345.2	0	0	Empty	TRUE
Percoll06192015	CLas(-)	CLas(-) 1	Mudpit_FU_2015_0501_RJ_55_2 (F404029)	PREDICTED: hydroxysteroid dehydrogenase-like protein 2 isoform X1 [Diaphorina citri]	gi|662208808|ref|XP_008477975.1|,gi|662208810|ref|XP_008477976.1|		0	1	13	19	31	8.23e-05	0	DEHAVQSAVNAAVDK	?	?	0.997	57.8	35.4	56.1	0	1	5	1	2	1553.76	4277.11		593025	0	0	Empty	TRUE
Percoll06192015	CLas(-)	CLas(-) 1	Mudpit_FU_2015_0501_RJ_55_2 (F404029)	PREDICTED: hydroxysteroid dehydrogenase-like protein 2 isoform X1 [Diaphorina citri]	gi|662208808|ref|XP_008477975.1|,gi|662208810|ref|XP_008477976.1|		0	1	13	19	31	8.23e-05	0	DGAAEGSWHIDLK	?	?	0.997	56.7	33.3	48.7	0	1	0	1	2	1398.66	5006.45		150322	0	0	Empty	TRUE
Percoll06192015	CLas(-)	CLas(-) 1	Mudpit_FU_2015_0501_RJ_55_2 (F404029)	PREDICTED: hydroxysteroid dehydrogenase-like protein 2 isoform X1 [Diaphorina citri]	gi|662208808|ref|XP_008477975.1|,gi|662208810|ref|XP_008477976.1|		0	1	13	19	31	8.23e-05	0	DGANIVIAAK	?	?	0.995	36.1	32.6	29.9	0	2	0	0	2	971.552	3678.44		649229	0	0	Empty	TRUE
Percoll06192015	CLas(-)	CLas(-) 1	Mudpit_FU_2015_0501_RJ_55_2 (F404029)	PREDICTED: hydroxysteroid dehydrogenase-like protein 2 isoform X1 [Diaphorina citri]	gi|662208808|ref|XP_008477975.1|,gi|662208810|ref|XP_008477976.1|		0	1	13	19	31	8.23e-05	0	EVEDAGGNCLPCIVDIR	?	?	0.997	52.4	31.6	2.99	0	1	0	0	2	1895.8	7658.06		55261.3	0	0	Empty	TRUE
Percoll06192015	CLas(-)	CLas(-) 1	Mudpit_FU_2015_0501_RJ_55_2 (F404029)	PREDICTED: hydroxysteroid dehydrogenase-like protein 2 isoform X1 [Diaphorina citri]	gi|662208808|ref|XP_008477975.1|,gi|662208810|ref|XP_008477976.1|		0	1	13	19	31	8.23e-05	0	EVEDAGGNCLPCIVDIRDEHAVQSAVNAAVDK	?	?	0.994	30.1	29.7	28	0	0	1	0	2	3429.55	7492.23		117768	0	0	Empty	TRUE
Percoll06192015	CLas(-)	CLas(-) 1	Mudpit_FU_2015_0501_RJ_55_2 (F404029)	PREDICTED: hydroxysteroid dehydrogenase-like protein 2 isoform X1 [Diaphorina citri]	gi|662208808|ref|XP_008477975.1|,gi|662208810|ref|XP_008477976.1|		0	1	13	19	31	8.23e-05	0	FGGIDILVNNASAISLTDTANTPLKK	?	?	0.981	41.6	27.1	41.6	0	2	1	0	2	2673.45	7043.4		153800	0	0	Empty	TRUE
Percoll06192015	CLas(-)	CLas(-) 1	Mudpit_FU_2015_0501_RJ_55_2 (F404029)	PREDICTED: hydroxysteroid dehydrogenase-like protein 2 isoform X1 [Diaphorina citri]	gi|662208808|ref|XP_008477975.1|,gi|662208810|ref|XP_008477976.1|		0	1	13	19	31	8.23e-05	0	GKPSSTVDATLTMTEK	?	?	0.997	46.7	31.9	41.8	0	0	1	0	2	1665.84	3866.7		69586.9	0	0	Empty	TRUE
Percoll06192015	CLas(-)	CLas(-) 1	Mudpit_FU_2015_0501_RJ_55_2 (F404029)	PREDICTED: hydroxysteroid dehydrogenase-like protein 2 isoform X1 [Diaphorina citri]	gi|662208808|ref|XP_008477975.1|,gi|662208810|ref|XP_008477976.1|		0	1	13	19	31	8.23e-05	0	GTYLVSQK	?	?	0.99	35.8	34.3	25.8	0	1	0	0	2	895.488	2834.91		180473	0	0	Empty	TRUE
Percoll06192015	CLas(-)	CLas(-) 1	Mudpit_FU_2015_0501_RJ_55_2 (F404029)	PREDICTED: hydroxysteroid dehydrogenase-like protein 2 isoform X1 [Diaphorina citri]	gi|662208808|ref|XP_008477975.1|,gi|662208810|ref|XP_008477976.1|		0	1	13	19	31	8.23e-05	0	LKPTSAFMTGK	?	?	0.997	52	31.6	36.3	0	0	0	1	2	1180.64	3597.8		69454.5	0	0	Empty	TRUE
Percoll06192015	CLas(-)	CLas(-) 1	Mudpit_FU_2015_0501_RJ_55_2 (F404029)	PREDICTED: hydroxysteroid dehydrogenase-like protein 2 isoform X1 [Diaphorina citri]	gi|662208808|ref|XP_008477975.1|,gi|662208810|ref|XP_008477976.1|		0	1	13	19	31	8.23e-05	0	NFIALFEGK	?	?	0.972	27.1	31.9	18.6	0	1	0	0	2	1038.56	6784.22		88926.2	0	0	Empty	TRUE
Percoll06192015	CLas(-)	CLas(-) 1	Mudpit_FU_2015_0501_RJ_55_2 (F404029)	PREDICTED: hydroxysteroid dehydrogenase-like protein 2 isoform X1 [Diaphorina citri]	gi|662208808|ref|XP_008477975.1|,gi|662208810|ref|XP_008477976.1|		0	1	13	19	31	8.23e-05	0	NHVAYTISK	?	?	0.987	28.8	34	12	0	0	0	1	2	1032.55	2451.68		238749	0	0	Empty	TRUE
Percoll06192015	CLas(-)	CLas(-) 1	Mudpit_FU_2015_0501_RJ_55_2 (F404029)	PREDICTED: hydroxysteroid dehydrogenase-like protein 2 isoform X1 [Diaphorina citri]	gi|662208808|ref|XP_008477975.1|,gi|662208810|ref|XP_008477976.1|		0	1	13	19	31	8.23e-05	0	TAIYTAAIEMLTGGSADAK	?	?	0.997	105	30.8	98.2	0	2	4	2	2	1883.94	7820.82		623541	0	0	Empty	TRUE
Percoll06192015	CLas(-)	CLas(-) 1	Mudpit_FU_2015_0501_RJ_55_2 (F404029)	PREDICTED: hydroxysteroid dehydrogenase-like protein 2 isoform X1 [Diaphorina citri]	gi|662208808|ref|XP_008477975.1|,gi|662208810|ref|XP_008477976.1|		0	1	13	19	31	8.23e-05	0	YDLMNQINAR	?	?	0.997	50.1	35.9	36.6	0	0	0	2	2	1237.6	4938.7		279076	0	0	Empty	TRUE
Percoll06192015	CLas(-)	CLas(-) 1	Mudpit_FU_2015_0501_RJ_55_2 (F404029)	PREDICTED: pituitary homeobox 2-like, partial [Diaphorina citri]	gi|662216504|ref|XP_008482186.1|		0	1	3	4	7	1.86e-05	0	TALAMGADR	?	?	0.995	40.7	35.8	33.4	0	1	0	4	2	905.451	2936.19		1045450	0	0	Empty	TRUE
Percoll06192015	CLas(-)	CLas(-) 1	Mudpit_FU_2015_0501_RJ_55_2 (F404029)	PREDICTED: pituitary homeobox 2-like, partial [Diaphorina citri]	gi|662216504|ref|XP_008482186.1|		0	1	3	4	7	1.86e-05	0	VDKTDGELTVK	?	?	0.987	33	34.3	20.2	0	1	0	0	2	1204.64	2495.63		55930	0	0	Empty	TRUE
Percoll06192015	CLas(-)	CLas(-) 1	Mudpit_FU_2015_0501_RJ_55_2 (F404029)	PREDICTED: pituitary homeobox 2-like, partial [Diaphorina citri]	gi|662216504|ref|XP_008482186.1|		0	1	3	4	7	1.86e-05	0	VDMVIVGK	?	?	0.99	34.1	32.7	24.9	0	0	0	1	2	860.491	4151.43		122432	0	0	Empty	TRUE
Percoll06192015	CLas(-)	CLas(-) 1	Mudpit_FU_2015_0501_RJ_55_2 (F404029)	putative ribosomal protein S13e [Diaphorina citri]	gi|110671484|gb|ABG81993.1|,gi|663070967|ref|NP_001284618.1|		0	1	4	11	21	5.58e-05	0	AMGLAPNLPEDLYCLIK	?	?	0.997	72.1	33.1	72.1	0	4	1	3	2	1906.95	8045.85		1209140	0	0	Empty	TRUE
Percoll06192015	CLas(-)	CLas(-) 1	Mudpit_FU_2015_0501_RJ_55_2 (F404029)	putative ribosomal protein S13e [Diaphorina citri]	gi|110671484|gb|ABG81993.1|,gi|663070967|ref|NP_001284618.1|		0	1	4	11	21	5.58e-05	0	DSHGVAQVR	?	?	0.968	26.1	33.8	18.1	0	0	0	1	2	968.491	1668.79		168251	0	0	Empty	TRUE
Percoll06192015	CLas(-)	CLas(-) 1	Mudpit_FU_2015_0501_RJ_55_2 (F404029)	putative ribosomal protein S13e [Diaphorina citri]	gi|110671484|gb|ABG81993.1|,gi|663070967|ref|NP_001284618.1|		0	1	4	11	21	5.58e-05	0	GLTPSQIGVILR	?	?	0.997	42.6	25	42.6	0	1	1	0	2	1253.76	5966.41		193000	0	0	Empty	TRUE
Percoll06192015	CLas(-)	CLas(-) 1	Mudpit_FU_2015_0501_RJ_55_2 (F404029)	putative ribosomal protein S13e [Diaphorina citri]	gi|110671484|gb|ABG81993.1|,gi|663070967|ref|NP_001284618.1|		0	1	4	11	21	5.58e-05	0	LTSEDVKDHIFK	?	?	0.997	53.7	31.4	47.4	0	2	2	6	2	1431.75	4270.09		1581110	0	0	Empty	TRUE
Percoll06192015	CLas(-)	CLas(-) 1	Mudpit_FU_2015_0501_RJ_55_2 (F404029)	PREDICTED: troponin C, isoform 2-like [Diaphorina citri]	gi|662212670|ref|XP_008480083.1|		0	1	13	38	398	0.00106	0	AFDAFDRER	?	?	0.994	35.2	33.1	31.7	0	3	0	0	2	1126.53	3796.42		1555870	0	0	Empty	TRUE
Percoll06192015	CLas(-)	CLas(-) 1	Mudpit_FU_2015_0501_RJ_55_2 (F404029)	PREDICTED: troponin C, isoform 2-like [Diaphorina citri]	gi|662212670|ref|XP_008480083.1|		0	1	13	38	398	0.00106	0	DGNGYIPTSCLK	?	?	0.994	32.3	30	18.9	0	1	0	3	2	1314.57	5756.76		433001	0	0	Empty	TRUE
Percoll06192015	CLas(-)	CLas(-) 1	Mudpit_FU_2015_0501_RJ_55_2 (F404029)	PREDICTED: troponin C, isoform 2-like [Diaphorina citri]	gi|662212670|ref|XP_008480083.1|		0	1	13	38	398	0.00106	0	FIVEEDDEAMQK	?	?	0.997	70.7	32.7	59.5	0	18	9	15	2	1469.65	4306.03		38624100	0	0	Empty	TRUE
Percoll06192015	CLas(-)	CLas(-) 1	Mudpit_FU_2015_0501_RJ_55_2 (F404029)	PREDICTED: troponin C, isoform 2-like [Diaphorina citri]	gi|662212670|ref|XP_008480083.1|		0	1	13	38	398	0.00106	0	ILDELIEEVDADK	?	?	0.997	96.1	35.1	84.2	0	5	4	10	2	1501.76	6670.36		21248700	0	0	Empty	TRUE
Percoll06192015	CLas(-)	CLas(-) 1	Mudpit_FU_2015_0501_RJ_55_2 (F404029)	PREDICTED: troponin C, isoform 2-like [Diaphorina citri]	gi|662212670|ref|XP_008480083.1|		0	1	13	38	398	0.00106	0	ILDELIEEVDADKSGR	?	?	0.997	75.5	34.6	50.7	0	8	3	20	2	1801.92	6130.18		9356450	0	0	Empty	TRUE
Percoll06192015	CLas(-)	CLas(-) 1	Mudpit_FU_2015_0501_RJ_55_2 (F404029)	PREDICTED: troponin C, isoform 2-like [Diaphorina citri]	gi|662212670|ref|XP_008480083.1|		0	1	13	38	398	0.00106	0	KAFDAFDR	?	?	0.99	47.1	35.5	33.8	0	6	0	0	2	969.479	3658.81		12361200	0	0	Empty	TRUE
Percoll06192015	CLas(-)	CLas(-) 1	Mudpit_FU_2015_0501_RJ_55_2 (F404029)	PREDICTED: troponin C, isoform 2-like [Diaphorina citri]	gi|662212670|ref|XP_008480083.1|		0	1	13	38	398	0.00106	0	KILDELIEEVDADK	?	?	0.997	116	33.9	99	0	5	14	0	2	1629.86	6647.16		3649560	0	0	Empty	TRUE
Percoll06192015	CLas(-)	CLas(-) 1	Mudpit_FU_2015_0501_RJ_55_2 (F404029)	PREDICTED: troponin C, isoform 2-like [Diaphorina citri]	gi|662212670|ref|XP_008480083.1|		0	1	13	38	398	0.00106	0	LEFDEFVTLAAK	?	?	0.997	59.7	32.6	54.1	0	56	0	23	2	1382.72	7170.02		12684300	0	0	Empty	TRUE
Percoll06192015	CLas(-)	CLas(-) 1	Mudpit_FU_2015_0501_RJ_55_2 (F404029)	PREDICTED: troponin C, isoform 2-like [Diaphorina citri]	gi|662212670|ref|XP_008480083.1|		0	1	13	38	398	0.00106	0	LMGQPFNK	?	?	0.99	29.7	33.9	14.5	0	12	0	6	2	950.477	2885.84		6474040	0	0	Empty	TRUE
Percoll06192015	CLas(-)	CLas(-) 1	Mudpit_FU_2015_0501_RJ_55_2 (F404029)	PREDICTED: troponin C, isoform 2-like [Diaphorina citri]	gi|662212670|ref|XP_008480083.1|		0	1	13	38	398	0.00106	0	LMGQPFNKK	?	?	0.988	27.7	33.4	17.4	0	0	0	1	2	1078.57	2205.76		70777.5	0	0	Empty	TRUE
Percoll06192015	CLas(-)	CLas(-) 1	Mudpit_FU_2015_0501_RJ_55_2 (F404029)	PREDICTED: troponin C, isoform 2-like [Diaphorina citri]	gi|662212670|ref|XP_008480083.1|		0	1	13	38	398	0.00106	0	LYDKDGNGYIPTSCLK	?	?	0.997	91.7	34.1	57.6	0	29	59	19	2	1833.84	5514.6		71536800	0	0	Empty	TRUE
Percoll06192015	CLas(-)	CLas(-) 1	Mudpit_FU_2015_0501_RJ_55_2 (F404029)	PREDICTED: troponin C, isoform 2-like [Diaphorina citri]	gi|662212670|ref|XP_008480083.1|		0	1	13	38	398	0.00106	0	SGRLEFDEFVTLAAK	?	?	0.997	45.5	30.1	36.8	0	2	17	7	2	1682.87	6402.46		4097920	0	0	Empty	TRUE
Percoll06192015	CLas(-)	CLas(-) 1	Mudpit_FU_2015_0501_RJ_55_2 (F404029)	PREDICTED: troponin C, isoform 2-like [Diaphorina citri]	gi|662212670|ref|XP_008480083.1|		0	1	13	38	398	0.00106	0	SGSIPCDMVADILR	?	?	0.997	84.1	32.2	73.6	0	13	2	28	2	1538.7	6884.83		37282800	0	0	Empty	TRUE
Percoll06192015	CLas(-)	CLas(-) 1	Mudpit_FU_2015_0501_RJ_55_2 (F404029)	PREDICTED: uncharacterized protein LOC103524650 [Diaphorina citri]	gi|662188459|ref|XP_008487905.1|		0	1	4	10	54	0.000143	0	DSFLSPIK	?	?	0.99	38.8	33	27.4	0	7	0	1	2	906.493	5029.3		2808500	0	0	Empty	TRUE
Percoll06192015	CLas(-)	CLas(-) 1	Mudpit_FU_2015_0501_RJ_55_2 (F404029)	PREDICTED: uncharacterized protein LOC103524650 [Diaphorina citri]	gi|662188459|ref|XP_008487905.1|		0	1	4	10	54	0.000143	0	DSFLSPIKR	?	?	0.997	40.8	30.7	27.5	0	6	0	1	2	1062.59	4260.36		1664740	0	0	Empty	TRUE
Percoll06192015	CLas(-)	CLas(-) 1	Mudpit_FU_2015_0501_RJ_55_2 (F404029)	PREDICTED: uncharacterized protein LOC103524650 [Diaphorina citri]	gi|662188459|ref|XP_008487905.1|		0	1	4	10	54	0.000143	0	ITLDDPWWWEYPELRPYVSPYTTLPR	?	?	0.995	32.5	34.4	30.3	0	0	0	1	2	3293.63	7929.76		44274.7	0	0	Empty	TRUE
Percoll06192015	CLas(-)	CLas(-) 1	Mudpit_FU_2015_0501_RJ_55_2 (F404029)	PREDICTED: uncharacterized protein LOC103524650 [Diaphorina citri]	gi|662188459|ref|XP_008487905.1|		0	1	4	10	54	0.000143	0	KPLSELLEPNWLTPK	?	?	0.997	63.9	28.8	57.8	0	17	13	8	2	1764.99	6548.12		14349100	0	0	Empty	TRUE
Percoll06192015	CLas(-)	CLas(-) 1	Mudpit_FU_2015_0501_RJ_55_2 (F404029)	PREDICTED: titin-like [Diaphorina citri]	gi|662183537|ref|XP_008487981.1|		0	1	1	2	79	0.00021	0	EGIEHTTIPK	?	?	0.997	42.6	32.7	24.1	0	2	0	1	2	1124.59	2900.71		305314	0	0	Empty	FALSE	gi|662220452|ref|XP_008484363.1|
Percoll06192015	CLas(-)	CLas(-) 1	Mudpit_FU_2015_0501_RJ_55_2 (F404029)	PREDICTED: titin-like [Diaphorina citri]	gi|662183537|ref|XP_008487981.1|		0	1	1	2	79	0.00021	0	EIHHHVEK	?	?	0.99	48.6	32.7	0	0	4	0	1	2	1028.53	714.626		77505.3	0	0	Empty	FALSE	gi|662198274|ref|XP_008472252.1|,gi|662220452|ref|XP_008484363.1|
Percoll06192015	CLas(-)	CLas(-) 1	Mudpit_FU_2015_0501_RJ_55_2 (F404029)	PREDICTED: titin-like [Diaphorina citri]	gi|662183537|ref|XP_008487981.1|		0	1	1	2	79	0.00021	0	ELSTAEVPQGGIK	?	?	0.997	52.6	31.9	42.9	0	5	0	1	2	1328.71	3902.48		875639	0	0	Empty	TRUE
Percoll06192015	CLas(-)	CLas(-) 1	Mudpit_FU_2015_0501_RJ_55_2 (F404029)	PREDICTED: titin-like [Diaphorina citri]	gi|662183537|ref|XP_008487981.1|		0	1	1	2	79	0.00021	0	ENESEQNFLK	?	?	0.997	51.1	35.1	26.3	0	0	3	1	2	1237.57	3789.42		477103	0	0	Empty	FALSE	gi|662220452|ref|XP_008484363.1|
Percoll06192015	CLas(-)	CLas(-) 1	Mudpit_FU_2015_0501_RJ_55_2 (F404029)	PREDICTED: titin-like [Diaphorina citri]	gi|662183537|ref|XP_008487981.1|		0	1	1	2	79	0.00021	0	ETSHTEIKR	?	?	0.986	31	32.8	21.2	0	1	0	0	2	1100.57	1151.32		25778.5	0	0	Empty	FALSE	gi|662220452|ref|XP_008484363.1|
Percoll06192015	CLas(-)	CLas(-) 1	Mudpit_FU_2015_0501_RJ_55_2 (F404029)	PREDICTED: titin-like [Diaphorina citri]	gi|662183537|ref|XP_008487981.1|		0	1	1	2	79	0.00021	0	ETVIPIQTDNK	?	?	0.985	32.4	34.4	31.4	0	2	0	0	2	1257.67	3998.67		468454	0	0	Empty	FALSE	gi|662220452|ref|XP_008484363.1|
Percoll06192015	CLas(-)	CLas(-) 1	Mudpit_FU_2015_0501_RJ_55_2 (F404029)	PREDICTED: titin-like [Diaphorina citri]	gi|662183537|ref|XP_008487981.1|		0	1	1	2	79	0.00021	0	HNIINETR	?	?	0.99	40.1	33.6	26.5	0	4	0	2	2	996.522	2207.01		903463	0	0	Empty	FALSE	gi|662220452|ref|XP_008484363.1|
Percoll06192015	CLas(-)	CLas(-) 1	Mudpit_FU_2015_0501_RJ_55_2 (F404029)	PREDICTED: titin-like [Diaphorina citri]	gi|662183537|ref|XP_008487981.1|		0	1	1	2	79	0.00021	0	KCALDFFK	?	?	0.99	31.9	35.2	28.9	0	0	0	2	2	1017.49	5959.28		144137	0	0	Empty	FALSE	gi|662220452|ref|XP_008484363.1|
Percoll06192015	CLas(-)	CLas(-) 1	Mudpit_FU_2015_0501_RJ_55_2 (F404029)	PREDICTED: titin-like [Diaphorina citri]	gi|662183537|ref|XP_008487981.1|		0	1	1	2	79	0.00021	0	NIIKENESEQNFLK	?	?	0.997	56.3	32.9	3.29	0	1	3	3	2	1706.86	4358.33		601794	0	0	Empty	FALSE	gi|662220452|ref|XP_008484363.1|
Percoll06192015	CLas(-)	CLas(-) 1	Mudpit_FU_2015_0501_RJ_55_2 (F404029)	PREDICTED: titin-like [Diaphorina citri]	gi|662183537|ref|XP_008487981.1|		0	1	1	2	79	0.00021	0	TESLLSNQYQPGPTSPVFPHSDDQIPPEFAR	?	?	0.997	79.2	34.6	21.9	0	2	3	2	2	3455.64	6224.64		347757	0	0	Empty	FALSE	gi|662220452|ref|XP_008484363.1|
Percoll06192015	CLas(-)	CLas(-) 1	Mudpit_FU_2015_0501_RJ_55_2 (F404029)	PREDICTED: titin-like [Diaphorina citri]	gi|662183537|ref|XP_008487981.1|		0	1	1	2	79	0.00021	0	TESTTQVVNSDEAAK	?	?	0.997	104	35.1	95.1	0	1	8	6	2	1579.74	2676.69		874373	0	0	Empty	FALSE	gi|662220452|ref|XP_008484363.1|
Percoll06192015	CLas(-)	CLas(-) 1	Mudpit_FU_2015_0501_RJ_55_2 (F404029)	PREDICTED: titin-like [Diaphorina citri]	gi|662183537|ref|XP_008487981.1|		0	1	1	2	79	0.00021	0	TKENFTER	?	?	0.99	41.2	33.8	29.4	0	1	0	0	2	1024.51	1844.89		117873	0	0	Empty	FALSE	gi|662220452|ref|XP_008484363.1|
Percoll06192015	CLas(-)	CLas(-) 1	Mudpit_FU_2015_0501_RJ_55_2 (F404029)	PREDICTED: titin-like [Diaphorina citri]	gi|662183537|ref|XP_008487981.1|		0	1	1	2	79	0.00021	0	TQVESSGQSDYTFGR	?	?	0.997	96.2	33.3	94.4	0	3	2	12	2	1661.74	3839.27		3190050	0	0	Empty	FALSE	gi|662220452|ref|XP_008484363.1|
Percoll06192015	CLas(-)	CLas(-) 1	Mudpit_FU_2015_0501_RJ_55_2 (F404029)	PREDICTED: titin-like [Diaphorina citri]	gi|662183537|ref|XP_008487981.1|		0	1	1	2	79	0.00021	0	TYIENQKTESTTQVVNSDEAAK	?	?	0.997	44.8	35.2	41.8	0	0	1	2	2	2456.18	3379.22		93107.4	0	0	Empty	FALSE	gi|662220452|ref|XP_008484363.1|
Percoll06192015	CLas(-)	CLas(-) 1	Mudpit_FU_2015_0501_RJ_55_2 (F404029)	PREDICTED: uncharacterized protein LOC103505852, partial [Diaphorina citri]	gi|662191264|ref|XP_008468440.1|		0	1	3	4	13	3.45e-05	0	DQTVEILK	?	?	0.99	35	33.6	19.1	0	2	0	0	2	945.525	3992.74		414514	0	0	Empty	TRUE
Percoll06192015	CLas(-)	CLas(-) 1	Mudpit_FU_2015_0501_RJ_55_2 (F404029)	PREDICTED: uncharacterized protein LOC103505852, partial [Diaphorina citri]	gi|662191264|ref|XP_008468440.1|		0	1	3	4	13	3.45e-05	0	DQTVEILKK	?	?	0.949	25.4	32.7	7.29	0	2	0	0	2	1073.62	3280.27		255773	0	0	Empty	TRUE
Percoll06192015	CLas(-)	CLas(-) 1	Mudpit_FU_2015_0501_RJ_55_2 (F404029)	PREDICTED: uncharacterized protein LOC103505852, partial [Diaphorina citri]	gi|662191264|ref|XP_008468440.1|		0	1	3	4	13	3.45e-05	0	LRDQTVEILK	?	?	0.997	54.8	28.7	27.6	0	1	8	0	2	1214.71	3729.77		1261840	0	0	Empty	TRUE
Percoll06192015	CLas(-)	CLas(-) 1	Mudpit_FU_2015_0501_RJ_55_2 (F404029)	PREDICTED: arginine kinase [Diaphorina citri]	gi|662183106|ref|XP_008471592.1|		0	1	5	9	26	6.9e-05	0	FLQAANACR	?	?	0.974	26.5	34.9	21.5	0	0	0	1	2	1039.48	4372.47		118792	0	0	Empty	TRUE
Percoll06192015	CLas(-)	CLas(-) 1	Mudpit_FU_2015_0501_RJ_55_2 (F404029)	PREDICTED: arginine kinase [Diaphorina citri]	gi|662183106|ref|XP_008471592.1|		0	1	5	9	26	6.9e-05	0	LGFLTFCPTNLGTTVR	?	?	0.996	38.5	34.8	38.5	0	1	0	1	2	1785.9	7934.41		162088	0	0	Empty	TRUE
Percoll06192015	CLas(-)	CLas(-) 1	Mudpit_FU_2015_0501_RJ_55_2 (F404029)	PREDICTED: arginine kinase [Diaphorina citri]	gi|662183106|ref|XP_008471592.1|		0	1	5	9	26	6.9e-05	0	LISMQMGGDLGQVYR	?	?	0.997	60.9	35.1	60.9	0	0	2	3	2	1667.82	5914.24		397474	0	0	Empty	TRUE
Percoll06192015	CLas(-)	CLas(-) 1	Mudpit_FU_2015_0501_RJ_55_2 (F404029)	PREDICTED: arginine kinase [Diaphorina citri]	gi|662183106|ref|XP_008471592.1|		0	1	5	9	26	6.9e-05	0	LVSAVNDIEK	?	?	0.986	27.9	34.3	21	0	0	1	1	2	1087.6	3736.14		363050	0	0	Empty	TRUE
Percoll06192015	CLas(-)	CLas(-) 1	Mudpit_FU_2015_0501_RJ_55_2 (F404029)	PREDICTED: arginine kinase [Diaphorina citri]	gi|662183106|ref|XP_008471592.1|		0	1	5	9	26	6.9e-05	0	LVSAVNDIEKR	?	?	0.997	37.6	31	32.4	0	0	1	0	2	1244.68	3140.12		75081.5	0	0	Empty	TRUE
Percoll06192015	CLas(-)	CLas(-) 1	Mudpit_FU_2015_0501_RJ_55_2 (F404029)	PREDICTED: arginine kinase [Diaphorina citri]	gi|662183106|ref|XP_008471592.1|		0	1	5	9	26	6.9e-05	0	MVDQATLDKLEAGFAK	?	?	0.997	50.9	31.8	45.6	0	0	6	0	2	1736.89	6051.12		813304	0	0	Empty	FALSE	gi|662183146|ref|XP_008473535.1|
Percoll06192015	CLas(-)	CLas(-) 1	Mudpit_FU_2015_0501_RJ_55_2 (F404029)	PREDICTED: arginine kinase [Diaphorina citri]	gi|662183106|ref|XP_008471592.1|		0	1	5	9	26	6.9e-05	0	NWGDVDSFANLDPNGEFVISTR	?	?	0.976	24.9	31.9	0.46	0	1	0	2	2	2454.12	7484		44108.9	0	0	Empty	TRUE
Percoll06192015	CLas(-)	CLas(-) 1	Mudpit_FU_2015_0501_RJ_55_2 (F404029)	PREDICTED: arginine kinase [Diaphorina citri]	gi|662183106|ref|XP_008471592.1|		0	1	5	9	26	6.9e-05	0	SLQGYPFNPCLTEAQYK	?	?	0.997	47.5	32.4	47.5	0	0	0	4	2	2004.92	6753.6		301476	0	0	Empty	TRUE
Percoll06192015	CLas(-)	CLas(-) 1	Mudpit_FU_2015_0501_RJ_55_2 (F404029)	PREDICTED: arginine kinase [Diaphorina citri]	gi|662183106|ref|XP_008471592.1|		0	1	5	9	26	6.9e-05	0	SVTNGVSEDTK	?	?	0.976	30.8	34.9	17	0	1	0	0	2	1137.53	2173.87		20496.2	0	0	Empty	TRUE
Percoll06192015	CLas(-)	CLas(-) 1	Mudpit_FU_2015_0501_RJ_55_2 (F404029)	PREDICTED: arginine kinase [Diaphorina citri]	gi|662183106|ref|XP_008471592.1|		0	1	5	9	26	6.9e-05	0	VSSTLSGLEGELK	?	?	0.997	37.7	34.2	36.2	0	0	0	1	2	1319.71	5337.19		102894	0	0	Empty	TRUE
Percoll06192015	CLas(-)	CLas(-) 1	Mudpit_FU_2015_0501_RJ_55_2 (F404029)	PREDICTED: fructose-bisphosphate aldolase [Diaphorina citri]	gi|662200015|ref|XP_008473197.1|		0	1	8	13	35	9.29e-05	0	ADDGTPFVELLR	?	?	0.997	52.7	34.5	50.5	0	0	0	2	2	1332.68	6651.67		306491	0	0	Empty	TRUE
Percoll06192015	CLas(-)	CLas(-) 1	Mudpit_FU_2015_0501_RJ_55_2 (F404029)	PREDICTED: fructose-bisphosphate aldolase [Diaphorina citri]	gi|662200015|ref|XP_008473197.1|		0	1	8	13	35	9.29e-05	0	ALQASVLR	?	?	0.99	53.8	30	30.6	0	5	1	0	2	857.52	3599.17		852083	0	0	Empty	TRUE
Percoll06192015	CLas(-)	CLas(-) 1	Mudpit_FU_2015_0501_RJ_55_2 (F404029)	PREDICTED: fructose-bisphosphate aldolase [Diaphorina citri]	gi|662200015|ref|XP_008473197.1|		0	1	8	13	35	9.29e-05	0	ANGCASLGHYK	?	?	0.997	40.4	31.1	12	0	1	0	0	2	1167.49	3894.55		55697.2	0	0	Empty	TRUE
Percoll06192015	CLas(-)	CLas(-) 1	Mudpit_FU_2015_0501_RJ_55_2 (F404029)	PREDICTED: fructose-bisphosphate aldolase [Diaphorina citri]	gi|662200015|ref|XP_008473197.1|		0	1	8	13	35	9.29e-05	0	GILAADESVSTMGK	?	?	0.997	76.1	34.4	73.5	0	0	0	9	2	1378.69	4575.15		952333	0	0	Empty	FALSE	gi|662215140|ref|XP_008481437.1|
Percoll06192015	CLas(-)	CLas(-) 1	Mudpit_FU_2015_0501_RJ_55_2 (F404029)	PREDICTED: fructose-bisphosphate aldolase [Diaphorina citri]	gi|662200015|ref|XP_008473197.1|		0	1	8	13	35	9.29e-05	0	GVVPLAGTDGETTTQGLDDLAK	?	?	0.997	55	34.3	55	0	0	1	2	2	2158.09	5657.76		130338	0	0	Empty	TRUE
[truncated: 45,365 more rows]
